# Supplementary material for: Leave no stone unturned: individually adapted xerotolerant Thaumarchaeota sheltered below the boulders of the Atacama Desert hyperarid core
Source: Microbiome. 2021 Nov 26;9:234. doi: 10.1186/s40168-021-01177-9 (PMC8627038; doi:10.1186/s40168-021-01177-9)
Supplement: Supplementary file 2 — Additional file 1. [file 40168_2021_1177_MOESM2_ESM.treefile]

(((((((((GCA_011369755_Nitrososphaeria_archaeon:0.0002890717,GCA_011364265_Nitrososphaeria_archaeon:0.0003157828)89.5/0.529/100:0.0006700600,GCA_011373225_Nitrososphaeria_archaeon:0.0000022073)100/1/100:0.0834271196,(GCA_000494145_Thaumarchaeota_archaeon_JGI_OTU-1:0.0017090548,GCA_000405905_Aigarchaeota_archaeon_SCGC_AAA471-F17:0.0000115391)100/1/100:0.0744670701)100/1/100:0.4554443850,(((GCA_011364365_Nitrososphaeria_archaeon:0.0004934118,GCA_011362255_Nitrososphaeria_archaeon:0.0004933450)100/1/100:0.0989485027,GCA_011334935_Nitrososphaeria_archaeon:0.0888030877)100/1/100:0.3150409894,(((GCA_000494185_Thaumarchaeota_archaeon_JGI_OTU-3:0.0000010000,GCA_000402965_Aigarchaeota_archaeon_SCGC_AAA471-E14:0.0000010000)97.5/1/100:0.0031701270,GCA_011373025_Nitrososphaeria_archaeon:0.0010921357)100/1/100:0.2970465013,(GCA_011373385_Nitrososphaeria_archaeon:0.2014875118,GCA_011373505_Nitrososphaeria_archaeon:0.1793134290)100/1/100:0.1221464038)100/1/100:0.2457579720)56.5/1/94:0.0592387935)100/1/100:0.2040848086,(((((GCA_009903795_Thaumarchaeota_archaeon:0.0947516624,GCA_002506605_Thaumarchaeota_archaeon_UBA160:0.1294477865)100/1/100:0.3099835325,GCA_002499005_Thaumarchaeota_archaeon_UBA164:0.4478585233)100/1/100:0.6975326746,(GCA_009903775_Thaumarchaeota_archaeon:0.1789384052,GCA_011048385_Nitrososphaeria_archaeon:0.2163177552)100/1/100:0.6318416793)99.7/1/100:0.1035792945,GCA_011333845_Nitrososphaeria_archaeon:0.7278162452)100/1/100:0.1401488203,(((((((((((((((((GCA_900620265_Nitrosopumilaceae_archaeon:0.4608532234,((GCA_003724325_Nitrosopumilus_sp._D6:0.0021931900,GCA_003724255_Nitrosopumilus_sp._B06:0.0014876888)100/1/100:0.0598814494,(GCA_003724285_Nitrosopumilus_sp._H13:0.0016136970,GCA_003724235_Nitrosopumilus_sp._H8:0.0018234708)100/1/100:0.0547416982)99.6/1/100:0.0462954043)100/1/100:0.1237313599,(GCA_012271275_Nitrosopumilaceae_archaeon:0.2383326040,GCA_007571225_Nitrosopumilaceae_archaeon:0.2026544100)100/1/100:0.1994174039)100/1/100:0.0563439575,(GCA_007571135_Nitrosopumilus_sp.:0.0003093801,GCA_007571005_Nitrosopumilus_sp.:0.0011379639)100/1/100:0.1455916266)98.8/1/100:0.0229758079,(((((((((GCA_002506665_Nitrosopumilus_sp._UBA526:0.0000029012,GCA_002494985_Nitrosopumilus_sp._UBA527:0.0000027488)100/1/100:0.1624901047,(GCA_000299395_Candidatus_Nitrosopumilus_sediminis:0.0351688688,GCA_013043295_Nitrosopumilus_sp.:0.0369248689)99.8/1/100:0.0138227713)100/1/100:0.0162340498,GCA_002788515_Nitrosopumilales_archaeon_CG_4_9_14_0_2_um_filter_34_16:0.0693539693)91.7/1/100:0.0120322657,GCA_000242875_Candidatus_Nitrosopumilus_salaria_BD31:0.0663412504)99.5/1/100:0.0105392152,(((GCA_001674955_Candidatus_Nitrosopumilus_sp._DDS1:0.0089563044,GCA_013043305_Nitrosopumilus_sp.:0.0019454785)100/1/100:0.0133193698,GCA_000956175_Nitrosopumilus_adriaticus:0.0144704398)100/1/100:0.0220789478,GCA_003175215_Candidatus_Nitrosopumilus_sp._NM25:0.0582697419)100/1/100:0.0359126195)98.7/1/99:0.0118935378,(((((((GCA_005778305_Nitrosopumilaceae_archaeon:0.0009843913,(GCA_005787845_Nitrosopumilaceae_archaeon:0.0008316692,(GCA_005799035_Nitrosopumilaceae_archaeon:0.0000026497,GCA_005798385_Nitrosopumilaceae_archaeon:0.0010062311)55.2/1/96:0.0003989282)86.2/1/96:0.0005038542)40.8/0.988/98:0.0003687699,GCA_005790655_Nitrosopumilaceae_archaeon:0.0005589911)99/1/100:0.0016994941,GCA_001510225_Thaumarchaeota_archaeon_casp-thauma1:0.0042858433)37.7/0.982/84:0.0019085874,(GCA_009694705_Nitrosopumilus_sp.:0.0000021298,GCA_002737455_Thaumarchaeota_archaeon:0.0003193473)98.6/1/100:0.0021157173)100/1/100:0.0785808919,(((GCA_001437625_Nitrosopumilus_sp._BACL13_MAG-121220-bin23:0.0001659138,GCA_002508395_Nitrosopumilus_sp._UBA241:0.0001662363)57.3/0.353/99:0.0000637232,GCA_001438895_Nitrosopumilus_sp._BACL13_MAG-120910-bin56:0.0012539378)100/1/100:0.0773227357,GCA_902514095_uncultured_marine_group_I_thaumarchaeote:0.0295985014)98/1/99:0.0135182329)98.2/1/100:0.0123533513,GCA_902514275_uncultured_marine_group_I_thaumarchaeote:0.0190856414)96.3/1/100:0.0119250446,(((GCA_003331425_Nitrosopumilus_sp.:0.0003061028,GCA_002690535_Nitrosopumilus_sp.:0.0001664596)100/1/100:0.0115393343,GCA_002156965_Candidatus_Nitrosomarinus_catalina:0.0106144969)100/1/100:0.0114695776,(GCA_003702465_Candidatus_Nitrosomarinus_sp.:0.0206609143,GCF_001541925_Nitrosopumilus_sp._Nsub:0.0110894419)99.7/1/100:0.0105212599)100/1/100:0.0281634150)100/1/100:0.0803895694)97.4/1/92:0.0103205476,GCA_013002265_Nitrosopumilus_sp.:0.0890867306)86.8/1/86:0.0067601968,(((GCA_002730325_Thaumarchaeota_archaeon:0.0612156410,(GCA_002317795_Thaumarchaeota_archaeon:0.0042209616,GCA_001543015_Nitrosopumilus_sp._LS_AOA:0.0237990144)100/1/100:0.0695336000)99.9/1/100:0.0221798795,GCA_012961065_Nitrosopumilus_sp.:0.0910988901)94.2/1/95:0.0114566498,(GCA_001510275_Thaumarchaeota_archaeon_casp-thauma3:0.0674975305,(GCA_000484975_Thaumarchaeota_archaeon_SCGC_AAA282-K18:0.0153876123,GCA_012928605_Candidatus_Nitrosopumilus_sp._MTA1:0.0169983204)100/1/100:0.0625335016)100/1/100:0.0361940172)88.3/1/86:0.0094934282)100/1/100:0.0166834333,(GCA_008080815_Nitrosopumilus_sp.:0.1481505534,((GCA_000875775_Nitrosopumilus_piranensis:0.0214674981,(GCA_000299365_Candidatus_Nitrosopumilus_koreensis_AR1:0.0003435688,GCF_000328945_Nitrosopumilus_sp._SJ:0.0000020444)100/1/100:0.0254721838)82.8/1/99:0.0055509744,(((((GCA_003702545_Nitrosopumilus_sp.:0.0166531200,(GCA_003702495_Nitrosopumilus_sp.:0.0001678041,GCA_008080855_Nitrosopumilus_sp.:0.0004791397)100/1/100:0.0116663625)48.9/1/98:0.0029206777,GCA_003702525_Nitrosopumilus_sp.:0.0093534020)98.2/1/100:0.0042361435,GCA_000018465_Nitrosopumilus_maritimus_SCM1:0.0132356804)100/1/100:0.0099861177,(GCA_000746685_Marine_Group_I_thaumarchaeote_SCGC_AAA799-P11:0.0079341925,(((GCA_000722915_Marine_Group_I_thaumarchaeote_SCGC_AAA799-N04:0.0033057576,GCA_000746765_Marine_Group_I_thaumarchaeote_SCGC_AAA799-D11:0.0006641771)0/0.334/91:0.0000028180,GCA_000746785_Marine_Group_I_thaumarchaeote_SCGC_AAA799-B03:0.0044434750)25.1/0.925/59:0.0014405407,GCA_000724145_Marine_Group_I_thaumarchaeote_SCGC_AAA799-E16:0.0000022536)87.4/1/90:0.0021145303)100/1/100:0.0184106236)90.1/1/99:0.0058563017,GCA_006740685_Candidatus_Nitrosopumilus_sp._SW:0.0169649070)99.1/1/100:0.0062688244)100/1/100:0.0351483243)100/1/100:0.0237085257)97.9/1/100:0.0107243611)100/1/100:0.0370574299,(((GCA_011772925_Nitrosopumilaceae_archaeon:0.0000029738,GCA_011773125_Nitrososphaeria_archaeon:0.0000010000)99.3/1/100:0.0021380143,(GCA_011773785_Nitrosopumilaceae_archaeon:0.0001637941,GCA_011771385_Nitrosopumilaceae_archaeon:0.0000020258)73/0.467/92:0.0001547008)100/1/100:0.0690057666,GCA_009937485_Nitrosopumilaceae_archaeon:0.0623433444)100/1/100:0.0694147618)54.3/1/89:0.0137334647,(GCA_002781805_Nitrosopumilales_archaeon_CG15_BIG_FIL_POST_REV_8_21_14_020_37_12:0.0990373427,(((((GCA_009697445_Nitrosarchaeum_sp.:0.0010576637,GCA_002737445_Nitrosarchaeum_sp.:0.0000644290)100/1/100:0.0815283731,(GCA_003569705_Nitrosarchaeum_sp.:0.0082757115,GCA_007279895_Nitrosopumilaceae_archaeon:0.0078418189)100/1/100:0.0164841802)100/1/100:0.0112769832,(((GCA_005798405_Nitrosopumilaceae_archaeon:0.0003324461,GCA_005776525_Nitrosopumilaceae_archaeon:0.0000022049)0/0.335/95:0.0000022023,GCA_005798995_Nitrosopumilaceae_archaeon:0.0000010000)71.7/0.352/97:0.0001795771,GCA_005790695_Nitrosopumilaceae_archaeon:0.0000024635)100/1/100:0.0252927454)82.9/1/97:0.0048165013,(GCA_009697485_Nitrosarchaeum_sp.:0.0129043520,GCA_013140415_Nitrosarchaeum_sp.:0.0094391446)100/1/100:0.0148472699)100/1/100:0.0119664134,((GCA_000220175_Nitrosarchaeum_koreense_MY1:0.0304614133,(((GCA_002784675_Nitrosopumilales_archaeon_CG_4_10_14_0_8_um_filter_34_8:0.0004039724,GCA_002762965_Nitrosopumilales_archaeon_CG11_big_fil_rev_8_21_14_0_20_33_24:0.0007061983)40.3/0.37/100:0.0002701033,GCA_002789395_Nitrosopumilales_archaeon_CG_4_9_14_0_8_um_filter_34_10:0.0000010000)88.1/0.999/100:0.0009520787,GCA_002783425_Nitrosopumilales_archaeon_CG15_BIG_FIL_POST_REV_8_21_14_020_33_23:0.0005970250)100/1/100:0.0141237796)100/1/100:0.0288812512,GCA_000204585_Candidatus_Nitrosarchaeum_limnium_SFB1:0.0573407176)100/1/100:0.0147842748)100/1/100:0.0735953801)99.9/1/100:0.0224163413)100/1/100:0.0835344778,(((GCA_009843815_Cenarchaeum_sp._SB0675_bin_21:0.0000010000,GCA_009839185_Cenarchaeum_sp._SB0663_bin_5:0.0000010000)0/0.341/93:0.0000310883,GCA_009846455_Cenarchaeum_sp._SB0669_bin_11:0.0012777924)100/1/100:0.0699412194,(((((GCA_009844325_Cenarchaeum_sp._SB0673_bin_9:0.0006614428,(GCA_009836545_Cenarchaeum_sp._SB0667_bin_13:0.0000010000,GCA_009841175_Cenarchaeum_sp._SB0661_bin_35:0.0000010000)0/0.333/51:0.0000021785)94.5/1/100:0.0004937167,((GCA_009837245_Cenarchaeum_sp._SB0666_bin_15:0.0000021345,GCA_009844685_Cenarchaeum_sp._SB0672_bin_9:0.0009937382)83.7/1/99:0.0001651562,GCA_009841735_Cenarchaeum_sp._SB0678_bin_8:0.0000010000)0/0.333/49:0.0000021819)93.9/1/99:0.0004930283,GCA_009840065_Cenarchaeum_sp._SB0662_bin_33:0.0006583937)91.9/1/98:0.0004924724,(GCA_009837825_Cenarchaeum_sp._SB0665_bin_23:0.0000022760,GCA_009842575_Cenarchaeum_sp._SB0677_bin_16:0.0000023195)94.9/1/100:0.0006605722)67.4/0.41/98:0.0002335408,GCA_009838485_Cenarchaeum_sp._SB0664_bin_35:0.0037831257)100/1/100:0.0918050529)100/1/100:0.5090106846)99.7/1/100:0.0379381859,((((GCA_003724275_Thaumarchaeota_archaeon_S13:0.0000021392,GCA_003724175_Thaumarchaeota_archaeon_S15:0.0025620628)73.5/0.596/100:0.0005760978,GCA_003724215_Thaumarchaeota_archaeon_S14:0.0203379473)100/1/100:0.0333055821,GCA_007570915_Cenarchaeum_sp.:0.0515639746)100/1/100:0.5170146565,GCA_000200715_Cenarchaeum_symbiosum_A:0.3089352799)100/1/100:0.1522850850)100/1/100:0.0564217285,((((((((GCA_902566725_uncultured_marine_group_I_thaumarchaeote:0.0087059705,(GCA_001627235_Nitrosopelagicus_sp._REDSEA-S31_B2:0.0002030373,(GCA_001627095_Nitrosopelagicus_sp._REDSEA-S37_B6:0.0017139646,GCA_001627165_Nitrosopelagicus_sp._REDSEA-S32_B2:0.0005102173)86.3/0.999/100:0.0008025357)16.6/0.598/96:0.0003616210)34.3/0.705/94:0.0003348769,((GCA_003702485_Candidatus_Nitrosopelagicus_sp.:0.0043429518,GCA_002724795_Candidatus_Nitrosopelagicus_sp.:0.0047435061)73.6/0.952/79:0.0003686419,GCA_001627075_Nitrosopelagicus_sp._REDSEA-S25_B3:0.0029349875)30.1/0.733/75:0.0003468261)93.8/1/76:0.0024740255,GCA_001627015_Nitrosopelagicus_sp._REDSEA-S43_B1:0.0036906118)100/1/100:0.0357960714,((((((((GCA_003045125_Candidatus_Nitrosopelagicus_brevis:0.0006531300,GCA_000812185_Candidatus_Nitrosopelagicus_brevis:0.0000010000)99.9/1/100:0.0029379514,GCA_012928565_Candidatus_Nitrosopelagicus_brevis:0.0037762615)99.8/1/100:0.0025532809,(GCA_902567315_uncultured_marine_group_I_thaumarchaeote:0.0018792449,GCA_902592435_uncultured_marine_group_I_thaumarchaeote:0.0008348326)76.5/0.824/65:0.0003099035)86.8/0.999/65:0.0005924543,(GCA_902588995_uncultured_marine_group_I_thaumarchaeote:0.0012212405,GCA_902591065_uncultured_marine_group_I_thaumarchaeote:0.0024184369)96.1/1/100:0.0015509409)99.9/1/100:0.0117672429,GCA_902552015_uncultured_marine_group_I_thaumarchaeote:0.0195680093)100/1/100:0.0165709492,GCA_902511735_uncultured_marine_group_I_thaumarchaeote:0.0185297824)98.6/1/100:0.0105481208,GCA_001510295_Thaumarchaeota_archaeon_casp-thauma4:0.0679359627)98.4/1/100:0.0169760964,GCA_902512865_uncultured_marine_group_I_thaumarchaeote:0.0522340784)63/1/95:0.0160616923)100/1/100:0.1404662102,(GCA_002698885_Thaumarchaeota_archaeon:0.0678995307,GCA_002710505_Thaumarchaeota_archaeon:0.0699688478)100/1/100:0.0773519646)100/1/100:0.0865740460,GCA_902608175_uncultured_marine_group_I_thaumarchaeote:0.2113702144)100/1/100:0.0652868094,(((((GCA_012959225_Candidatus_Nitrosopelagicus_sp.:0.0052430194,GCA_012965845_Candidatus_Nitrosopelagicus_sp.:0.0342047566)100/1/100:0.0275115030,GCA_001627055_Nitrosopelagicus_sp._REDSEA-S27_B13N2:0.0328425483)100/1/100:0.1243094750,((GCA_012964965_Candidatus_Nitrosopelagicus_sp.:0.0027860893,GCA_012965865_Candidatus_Nitrosopelagicus_sp.:0.0027359267)100/1/100:0.0708112726,GCA_000746705_Marine_Group_I_thaumarchaeote_SCGC_AAA799-O18:0.1440074283)100/1/100:0.0534587844)77/1/98:0.0252776272,(GCA_000402075_Thaumarchaeota_archaeon_SCGC_AAA007-O23:0.0741694924,((GCA_902590655_uncultured_marine_group_I_thaumarchaeote:0.0158808140,(GCA_902578515_uncultured_marine_group_I_thaumarchaeote:0.0180405168,GCA_002709285_Thaumarchaeota_archaeon:0.0104645740)93.8/1/100:0.0065280431)100/1/100:0.0353960074,GCA_902606965_uncultured_marine_group_I_thaumarchaeote:0.0396842767)100/1/100:0.0473191859)100/1/100:0.0713733299)100/1/100:0.0418483489,GCA_002731165_Nitrosopumilales_archaeon:0.1669825220)100/1/100:0.0773395251)100/1/100:0.0606259841,GCA_001443365_Thaumarchaeota_archaeon_CSP1-1:0.2048838443)96.9/1/99:0.0282166803)95.5/1/100:0.0198017499,(GCA_012271085_Nitrosopumilaceae_archaeon:0.0100135314,GCA_011523285_Nitrosopumilaceae_archaeon:0.0095243398)100/1/100:0.6512537495)100/1/100:0.0372756556,((GCF_000685395_Candidatus_Nitrosotenuis_chungbukensis:0.0304524368,((GCA_004322465_Candidatus_Nitrosotenuis_sp.:0.0098536689,GCA_004322445_Candidatus_Nitrosotenuis_sp.:0.0098188240)98.7/1/100:0.0115554405,GCA_001914355_Thaumarchaeota_archaeon_BIN5:0.0314955429)100/1/100:0.0185635700)100/1/100:0.1062304320,(GCA_000723185_Candidatus_Nitrosotenuis_uzonensis:0.1251125864,(GCA_000955905_Candidatus_Nitrosotenuis_cloacae:0.0562058996,((GCA_002499525_Nitrosopumilales_archaeon_UBA218:0.0007711831,(GCA_002498105_Nitrosopumilales_archaeon_UBA219:0.0009310249,GCA_002498045_Nitrosopumilales_archaeon_UBA459:0.0005236070)55.9/0.419/96:0.0002769722)100/1/100:0.0603845464,((((GCA_010028425_Thaumarchaeota_archaeon:0.0000010000,((((((GCA_010028495_Nitrososphaeria_archaeon:0.0001655169,(GCA_010028465_Nitrososphaeria_archaeon:0.0004135825,GCA_010030525_Thaumarchaeota_archaeon:0.0007924294)89/1/96:0.0004001716)75.6/0.996/77:0.0001609197,GCA_010028435_Thaumarchaeota_archaeon:0.0006565117)74.4/0.992/72:0.0001602676,GCA_010030475_Nitrosopumilaceae_archaeon:0.0000010000)76.2/0.982/72:0.0001628833,GCA_010028385_Nitrososphaeria_archaeon:0.0066104718)79.7/0.872/72:0.0001575453,(GCA_010030505_Nitrososphaeria_archaeon:0.0000020052,GCA_010030375_Nitrosopumilaceae_archaeon:0.0005187190)90.3/1/71:0.0003204644)76.8/1/70:0.0001605815,GCA_010028485_Nitrosopumilaceae_archaeon:0.0003578612)89.2/1/74:0.0003203077)0/0.333/65:0.0000010000,GCA_010030425_Nitrosopumilaceae_archaeon:0.0000010000)83.4/0.935/78:0.0003562368,GCA_010028325_Nitrosopumilaceae_archaeon:0.0011158527)100/1/100:0.0442243303,(GCA_900299125_Nitrosopumilales_archaeon:0.0774840412,GCF_002787055_Candidatus_Nitrosotenuis_aquarius:0.0213328371)100/1/100:0.0219180312)90.2/1/100:0.0098909701)100/1/100:0.0323518853)100/1/100:0.0799723372)100/1/100:0.0344963799)100/1/100:0.1544752922)100/1/100:0.1023938719,((GCA_007280335_Nitrosopumilales_archaeon:0.0423925002,(GCA_005877085_Thaumarchaeota_archaeon:0.0182713099,(GCA_005877115_Thaumarchaeota_archaeon:0.0034823233,GCA_005877305_Thaumarchaeota_archaeon:0.0068583840)100/1/100:0.0168124656)100/1/100:0.0305986907)100/1/100:0.0857163156,((((((GCA_900143675_Candidatus_Nitrosotalea_sinensis:0.0739572084,GCA_011319475_Candidatus_Nitrosotalea_sp._FS:0.0304929484)73.6/1/72:0.0086956408,GCA_900177045_Candidatus_Nitrosotalea_okcheonensis:0.0454767166)93.3/1/72:0.0097646763,GCA_900065925_Candidatus_Nitrosotalea_devanaterra:0.0281199366)100/1/100:0.0226566681,(GCA_007280465_Nitrosopumilales_archaeon:0.0132767285,GCF_900167955_Candidatus_Nitrosotalea_bavarica:0.0170055720)100/1/100:0.0413742131)100/1/100:0.0986797012,GCA_011319465_Candidatus_Nitrosotalea_sp._TS:0.1268959718)92.4/1/99:0.0211238265,((((GCA_001920395_Thaumarchaeota_archaeon_13_1_20CM_2_39_20:0.0000021287,GCA_001918995_Thaumarchaeota_archaeon_13_1_40CM_2_39_13_1:0.0000020820)99.7/1/100:0.0069925667,GCA_005877175_Thaumarchaeota_archaeon:0.0113331084)100/1/100:0.0588184107,(((GCA_005877475_Thaumarchaeota_archaeon:0.0015717780,GCA_005877295_Thaumarchaeota_archaeon:0.0025200870)70.5/1/99:0.0009275202,((GCA_001918475_Thaumarchaeota_archaeon_13_1_40CM_3_38_6:0.0014716987,GCA_001918945_Thaumarchaeota_archaeon_13_1_40CM_2_39_7:0.0022030489)34.1/0.684/89:0.0004848808,GCA_001917995_Thaumarchaeota_archaeon_13_1_40CM_4_38_7:0.0008134824)93.8/1/91:0.0012181954)59.9/0.992/96:0.0006947900,GCA_001917505_Thaumarchaeota_archaeon_13_1_40CM_38_12:0.0009933406)100/1/100:0.0634027254)99.9/1/100:0.0188260297,(GCA_005877205_Thaumarchaeota_archaeon:0.0009012170,GCA_005877315_Thaumarchaeota_archaeon:0.0039743226)100/1/100:0.0687900314)100/1/100:0.0440956239)100/1/100:0.0503651038)100/1/100:0.1254471439)100/1/100:0.4247105111,((((ABT-LB5:0.0008435352,(ABT-LB3:0.0003505288,ABT-LB2:0.0008656478)100/1/100:0.0047285246)95/1/100:0.0040121674,((ABT-MB3:0.0010288512,ABT-MB4:0.0006246750)74.6/1/97:0.0006996607,((ABT-YB3:0.0003730847,ABT-MB1:0.0037341098)92.1/1/94:0.0008701851,ABT-YB1:0.0011122668)90.6/1/94:0.0008045496)98.9/1/98:0.0040339149)100/1/100:0.1670633955,(((GCA_009861625_Candidatus_Nitrosocosmicus_sp._SS:0.0000010000,GCA_008389435_Candidatus_Nitrosocosmicus_sp._SS:0.0000029331)100/1/100:0.1509481723,(GCA_900696045_Candidatus_Nitrosocosmicus_franklandus:0.0909798185,(GCA_902826075_uncultured_Candidatus_Nitrosocosmicus_sp.:0.0047965592,GCF_001870125_Candidatus_Nitrosocosmicus_exaquare:0.0042735261)100/1/100:0.0633167083)100/1/100:0.0500893056)100/1/100:0.0477124739,(GCA_007826885_Candidatus_Nitrosocosmicus_arcticus:0.0283574159,(GCA_000802205_Candidatus_Nitrosocosmicus_oleophilus:0.0336524635,GCA_009379865_Candidatus_Nitrosocosmicus_sp.:0.0238007366)93.6/1/99:0.0105124761)100/1/100:0.0709098602)100/1/100:0.0957245798)100/1/100:0.3199620717,((GCA_013114725_Nitrososphaeraceae_archaeon:0.3915720621,(GCA_005877345_Thaumarchaeota_archaeon:0.0834418547,((GCA_005877385_Thaumarchaeota_archaeon:0.0005085304,GCA_005877095_Thaumarchaeota_archaeon:0.0006450296)95/1/100:0.0031333581,GCA_005877075_Thaumarchaeota_archaeon:0.0032403834)100/1/100:0.0643193847)100/1/100:0.3859517358)100/1/100:0.0612097658,((GCA_009377575_Nitrososphaeraceae_archaeon:0.5331432967,(GCA_009898475_Nitrososphaera_sp._AFS:0.2183308541,(((((((GCA_002501855_Nitrososphaeraceae_archaeon_UBA348:0.0000020061,GCA_002498345_Nitrososphaeraceae_archaeon_UBA466:0.0000010000)0/0.334/74:0.0000029009,GCA_002496625_Nitrososphaeraceae_archaeon_UBA536:0.0000010000)0/0.334/74:0.0000011723,GCA_002504425_Nitrososphaeraceae_archaeon_UBA272:0.0000010000)0/0.335/86:0.0003355904,GCA_002501935_Nitrososphaeraceae_archaeon_UBA273:0.0006255133)0/0.333/65:0.0000021454,GCA_002495965_Nitrososphaeraceae_archaeon_UBA347:0.0002475822)100/1/100:0.0076989419,GCA_003176995_Thaumarchaeota_archaeon:0.0145633110)99.6/1/100:0.0068918028,((GCA_009665115_Nitrosopumilales_archaeon:0.0053874259,GCA_009665125_Nitrosopumilales_archaeon:0.0044232934)97.4/1/100:0.0028717485,GCA_009665175_Nitrosopumilales_archaeon:0.0071994045)93.3/1/100:0.0047175273)100/1/100:0.1141258033)100/1/100:0.1919666134)64.3/0.999/91:0.0351844086,((GCA_002494895_Nitrososphaera_sp._UBA210:0.1877832393,(GCA_000303155_Candidatus_Nitrososphaera_gargensis_Ga9.2:0.0449003444,((GCA_005877425_Thaumarchaeota_archaeon:0.0028722405,GCA_002508435_Nitrososphaera_sp._UBA240:0.0103416186)97.3/1/100:0.0024929402,((GCA_005877195_Thaumarchaeota_archaeon:0.0045289022,GCA_005877395_Thaumarchaeota_archaeon:0.0026634422)10.1/0.829/95:0.0018451427,(GCA_002495575_Nitrososphaera_sp._UBA216:0.0045495638,((GCA_002501845_Nitrososphaera_sp._UBA217:0.0015590790,GCA_001917965_Thaumarchaeota_archaeon_13_1_40CM_4_48_7:0.0015149340)87.4/1/97:0.0006811471,GCA_002495135_Nitrososphaera_sp._UBA239:0.0013536504)95.9/1/97:0.0015053627)92.7/1/100:0.0013877578)55.3/0.965/100:0.0019579392)100/1/100:0.0777583761)100/1/100:0.0505918815)100/1/100:0.0433427271,((GCA_000730285_Candidatus_Nitrososphaera_evergladensis_SR1:0.0239382005,GCA_000698785_Nitrososphaera_viennensis_EN76:0.0230830546)100/1/100:0.0920738614,GCA_013114715_Nitrososphaera_sp.:0.1724616971)100/1/100:0.0501715104)100/1/100:0.1495728553)97.2/1/97:0.0321963232)87.4/1/97:0.0350483013)100/1/100:0.2000303659)100/1/100:0.1155728467,(GCA_011331095_Nitrososphaerales_archaeon:0.1365111208,((GCA_002713325_Thaumarchaeota_archaeon:0.0000010000,GCA_002494485_Nitrososphaerales_archaeon_UBA213:0.0013120291)99.3/1/100:0.0084643915,GCA_012928585_Thaumarchaeota_archaeon:0.0143214501)100/1/100:0.2213933926)100/1/100:0.2160712487)58.1/1/87:0.0626960167,((GCA_011373145_Nitrososphaerales_archaeon:0.0382998337,(((GCA_900248165_Candidatus_Nitrosocaldus_cavascurensis:0.0000010000,GCF_002906215_Candidatus_Nitrosocaldus_islandicus:0.0001610803)98.1/1/100:0.0016845903,GCA_011058825_Candidatus_Nitrosocaldus_sp.:0.0018588145)100/1/100:0.0120105997,GCA_002898655_archaeon_HR04:0.0233678101)100/1/100:0.0241498798)100/1/100:0.4121435735,GCA_003695185_Thaumarchaeota_archaeon:0.3719245336)100/1/100:0.0818501058)100/1/100:0.2721863592,((GCA_011358735_Nitrososphaerales_archaeon:0.4804634087,(GCA_011605775_Thaumarchaeota_archaeon:0.0409535827,GCA_011355215_Nitrososphaerales_archaeon:0.0458351488)100/1/100:0.4574636511)96/1/95:0.0598925820,((((GCA_002495205_Thaumarchaeota_archaeon_UBA183:0.4216440016,(((GCA_005877765_Thaumarchaeota_archaeon:0.0191821604,GCA_005887815_Thaumarchaeota_archaeon:0.0082677029)1.8/0.508/69:0.0013488629,GCA_005877365_Thaumarchaeota_archaeon:0.0211243667)100/1/100:0.0165817209,(GCA_005877455_Thaumarchaeota_archaeon:0.0110218646,(GCA_005877225_Thaumarchaeota_archaeon:0.0142452295,GCA_005877275_Thaumarchaeota_archaeon:0.0035133442)99.5/1/100:0.0049581321)99.5/1/100:0.0092168705)100/1/100:0.2667674484)100/1/100:0.0959833930,(GCA_003135575_Thaumarchaeota_archaeon:0.3433593662,(GCA_003164815_Thaumarchaeota_archaeon:0.0000028446,GCA_003139715_Thaumarchaeota_archaeon:0.0159216972)100/1/100:0.2456143080)100/1/100:0.1713395440)100/1/100:0.5340845073,((GCA_002713205_Thaumarchaeota_archaeon:0.2833912284,(GCA_002693165_Thaumarchaeota_archaeon:0.1504184328,((GCA_012963215_Nitrososphaerales_archaeon:0.0015255332,GCA_002494565_Thaumarchaeota_archaeon_UBA57:0.0028274826)100/1/100:0.0878096504,(GCA_002717165_Thaumarchaeota_archaeon:0.0015008671,((GCA_002508305_Thaumarchaeota_archaeon_UBA201:0.0000024570,GCA_002505305_Thaumarchaeota_archaeon_UBA539:0.0002149817)92.6/1/100:0.0009601122,GCA_002495905_Thaumarchaeota_archaeon_UBA223:0.0045773576)100/1/100:0.0056332962)100/1/100:0.0611156421)100/1/100:0.1420362445)100/1/100:0.1647715155)100/1/100:0.6172990593,(GCA_002690335_Thaumarchaeota_archaeon:0.0017401372,GCA_002495315_Thaumarchaeota_archaeon_UBA141:0.0006239765)100/1/100:0.6967095774)99.4/1/98:0.0645304814)45.6/0.956/89:0.0285447384,GCA_001830115_Thaumarchaeota_archaeon_RBG_16_49_8:0.6455537147)96/1/96:0.0371417115)99.9/1/100:0.0513451403)87.2/1/98:0.0371968840,GCA_002898815_archaeon_HR06:0.6083589195)99.6/1/100:0.0684514046)100/1/100:0.9666465918)99.9/1/100:0.0864595989)100/1/100:0.4595084056)100/1/100:0.0816657368)100/1/100:0.1399076663)OROOT;
