# Supplementary material for: Leave no stone unturned: individually adapted xerotolerant Thaumarchaeota sheltered below the boulders of the Atacama Desert hyperarid core
Source: Microbiome. 2021 Nov 26;9:234. doi: 10.1186/s40168-021-01177-9 (PMC8627038; doi:10.1186/s40168-021-01177-9)
Supplement: Supplementary file 3 — Additional file 2. [file 40168_2021_1177_MOESM3_ESM.faa]

>GCA_000270325
EILEQLVKYNVHVGSRIKVKHMEPYIFRMRYDGVYLFEVKKILTRLNLAAKLISYYDPSEVLAVSTHVFGMKAVQKFAELTGGMAMAGKMMAGMLTNRTLKNYTEPSIVIISDPRYDAQALEEAAIARIPVIAMCSTDNTCSNVDLVIPMNNRSRTSLPYAFWYLARRVLEERGQLTPDFKPEDFMALPSMTQIVRIKVTSTNLTKLEEVCREIKDIAEKTGTKISGPIPLPVKKLVIPTRKSPCGEGTKTWRKHQMRIHRRLIDLGITDQVMRQIMRIQIPDDVAIEMQMTRSELAKTVEALKKAKQNRKNTKFKQSVELVINVTGVDLTKPNRFSEVIELPNDRKRRKILVIASGNLALEASKTGVARVIQKEELEALVGRKKEAKKIAAEYDFVLVEPALVGLAARVLGAALGARGKTPIPIPPGSDIQKLVKRYENSVVATLRKSPQVACLVGVEEDPDEKIAENVETVLNRVVEKLEKKRRNIASVYVKTTMGKPVKVYREPIVVVLGHVDHGKTSLLDKMRGTLVAAREAGGITQHIGATIFPIRAIEETCRQLLGELKEIPGILFIDTPGHAAFSNLRKRGGSVADMAILVVDVMKGVQEQTRESIQLLRSRKTPFVVAANKIDMITGWRPTPFIKTYNNQHKTVAEDLDNRIYNLMGELSFLGFRSDLYTRIRSFTDTVAIVPVSAKTGEGIPDLLLLLLGLAQQFMKQRLMKKDDCEGVILEIVEEEGFGATANILIHTGTLRVGDKVAFLTRRGPITSRVKALLLPKPLDEIRDPRDRLKNISQISAAAGVKMVAEMLEEAVAGSPILAVK---EEDLRRVAEEAQEFILSTDKIGVVVKADALGTLEAAVNYLREKGVLIRLADIGDVSKRDVVEAHVVRQKDELLGVILAYGVRVDPELEYEAQSKGVRIFKNDVLFRLIEDYEKWVADTIRARQAAEFESLVKPGKIKILKDFIFRRSEPAIVGVEVVAGEVRPGVQLVNKTGKTVGQLSQIQDRGQAISLAKAGMKVAVSIRDAVVGRTIHGDEELYVAVPERDARQLLTTYAAMLEPHALRALEELVEIMRVKNPLWARTIVLGIESTAHTFGVGVATILANIQKIYKPAKG-GIHPREAAQHHAAKAAEALEEAFKKAGIKPSEIDAVAFSQGPGMGPCLRTGATVARTIATVLRKPLIGVNHGIAHIEIGKLVTGCGEPVVLYVAGGNTLLTAFVNKRYRILGETLDIAAGNCLDSFGITAGIGPMPAPEIKA--TIYELPYRVKGMDVSFSGILTASEKLLQKPIPDVCLSLTETVYSMLTEVAERALAMLDKSSLLLVGGLARSRRLYNMLETMCRDRGARVYVVPDEYAGDNGAMIAWTGVLMLKGATLPVEQSYVKPRMRIDEVEACWMPTWRYSTTVGEKEDEVRASLREIDVSPKWAREVCEALKGLTIPEAKRLLEDVINKRRMIPYKRYRKKRAHHAE--PGGYPVKVSQYLLKLVESLEANAEFKGLDPEKTEIVHAASHKGRVLRKNIERAFGRSSPYNRTYVHIELAAVSRLTVNVYNLEGEAAETITLPSIFSAPLREDLVSRAYIHLATHSLQPKGASKMSGHKHSIESWG-GFGIARISRIKGRGTPKYGAGGMVPSAVGGRPTHPPTPEKKIHKQINKKELRNALLAALAFTASPQHVKTRGHRITEQTLLPIIVDDGLEALSKTAEVRRVLIKLGLGDELKRCGVKKVRAGKGKMRGRRYKRRKGPLIVVAADGVGKAASNIPGVEVVTAKDLSVLHLAPGAKPGRLTLFTKSALKALEERLK------MGRNIRAQRIGRGSPRFIASKHRRY-MVGYPSQLTAVVSDIVHDPGRGAPVAVLRHD-GAEFYVPAVEGMYVGQVIEIGEDAKPAPGNILPVGKVPEGGVVSTVERIPGDGGKLVRSSGAYALVAAQLGDRTVLKLPSKKDVEVSAKAFAVMGVVAGGGRGEKPFLKAGAKYYLMRARHRYWPKSRGVAMVPAVHPFGGGSHKRIGRPETVKRTTPPGRKVGLIAARRTGRKKKST-MRKAEQIFVGKRKTSVAKVFLRPGNIFVNKTPLELF-NEFFRSKVLTPLLEFWKKHDFHVTVKGGGVMSSAEAIAIAVSKAAAAES--EEYKQRLESYDRSLLVDDPRRAEPKKPNRRGARRKPQKSYRMGRRKYSRPRHGSLAYLPRGRAASILPRVKHWPD---EGVLGFIGYKVGMTMVHYIDNTPNSPTQGSEVAKACTVVAAPPLKVIGISLYRNVDELVNIGKYWSKEVPEDVKRRNPTFEEIGQLEDDVDEVRIVVATQPRLVG-AGKAPRIAEIKIGGK-PAEALEKAKQLVGKDLRVTDVFKEGQFVDVIAVTKGKGFQGVVKRYGVSILQRKSRKTRRGVAAIGPWNPHYVMYTVPRSGQMGYHRRTEFNKRILRIGDDPAINPKSGWHRFGLVKSDYLVLEGSVAGTPLRPLVLRAPARP-PKHMEAPEITLLEVMPVVNIDEKLRRLVGRLTLEEISDNLAALGMSVEET-GDILRVEYNPNRPDFSSVYGVAAALRSYLGIETGLRKRSYPSVYVDKSVENIRPHIVCAVVNVELSEAELIEFIAMQEDLHWIIGRNRRKTAIGLHDLSAISPPFTYKAVGMDERFVPLKDAMTPREVLSSEIGRKHAWLLKPVIVDSRQVFSMPPIVNASITELTPGRRDIFIDVTGTDWEKVNQALNILAEAFADAGGVVQRVRVVFYTPDTRPLEMMLDELVKRLTGLQLSATRLLRRMGMEPLRVLYPRHRADILHPVDLVEDIAIAYGYNNMTQTTFYEKVAETMLGLGFTEVHNLMLTNEQTHYQHVTLANPATREYTMVRTSLIPSLLATLANNTDNLYPQRIFELGDIIKLAAAIAYAEAGYSEAKSVLDELLKL-LQLKTFIEGRCAALTAGIVGEVSPTVLENFGIEMPVTLFEIEIEKLYKTRAVAAVGVLERRPNIPRTIVPGSLITCADNSGAQILKIIQVHGVSTRLRRAAAVGDKVSVTVKKGSADLRKKPMHAIVIRQRKPYRRSDGTWISFEETAAVLVTPEGDLKGTEIKGPVAKEAAERWPRVANAASMIV---MSEWVPRTRLGRLVQEGKINSLDQIFQMHGRVLEPEIVDRLLPNLEQEVIDVKLVQRQTDAGEKTRFKALVVVGNRDGYIGIGTGKSTQVVLAIEKAIRNAKLNIVPVVRGCGSWECACGEPHSLLVKSEGKYGSVRVQLLPAPRGLGLVAGESQKVVLALAGVKDCWTRSFGETRTSLSVVGAVYEALKRTAEAVMVRELTYRGYTVDQLKTMSMDAVIKLLPSRARRSLGLTPAQSRLLLKIRKAKKLKLEKPIKTHCRDMFILPEMVGLTIHVHNGKEFTPVEITPEMIGHRLGEYAITNKRVIHGRAGIGATRSSMYVPLKGLAEEFKLFGQWSVEGVEVLDEGLKKYISLKPQVVPHSGGRHEHRRFAKSQLNIAERLANMLMR--------PGKNGGKKSKALAAVRNALWIIHLRTGKNPLEVLVRAVENSAPLEDVTRLSYGGIVYFKAVDISPQRRVDLALRNIAQAARENSFRTRRTIDEALAEEIILASEKDSKSFAVKRRIELERVALASRMKAKNYRRPEGMTYARVEYIHGPPPSRITKYNAGYRSDYTHELLLIPETDLQIRDVAIESARITVNKYLEKLNDR-FYLEVTAHPHHVLRENKMIFGAHADRLQEGMRRAFGKPIGRAARVEMGEPVFRLLTYADGVRAAREALELAAKKLPKKYYIVEKVLAQSMSKDLRLIVRVLNTDVDGTLRLPYALARVKGIGVNLGYAIARAAGIDPATRLGNLTEKQIEKIEQIARNPTFGIPAWLLNRRFDPVTGEDRHLTGADLELAIKEDIQTMMRTKSWKGIRHSLGLKVRGQRTRTTGRKGMTVGVSRKAIEALHWLEKAVLRSLYASYEELAAKAAENVRSIAKACGWLRDKGYVTVEQFVALDAEGEEYVLPERRVVEFLQSVDEVRDIG--LMWARRRGWVEVENFLRELKRVDELLRRQRVVKLKVVLTELSRYDVKAPTPPIFAAKRHPLTELIRMVRQAYVEMGFEEIEGPIVELAFWNFDALFQPQDHPAREMQDTFYL---VEAVRKVHEKGWRYKWSLEEARRLLLRTHTTATTIRHLATVKQPPVKVFCVDRIFRNEKVDWKHLAEFHQIEGIVVERDASLRMLMGVLRDFYSRLGLREIRFKPSYFPYTEPSMEVEVRLG--GRWLELGGSGIFRPETTYPFGVKHPVLAWGLGLERLAMVIYGLEDIRTFHLNDLGWLRSVMPTRLRKVRKHRGSRTHGWGQIGQHRKTGAKGGRGMAGGHKHKWTKLL--NTDYFGKNGFAPL--EKTANLLTVSMLAEKSGN-NLINLVEAGYTKLLGDGKLTIVVEKWSKKAEEKVKQAGGNLVK---MNPQDVVKRIYITQDTVSLIESENKLVFIVDKADKHTIKNAVEQLYNVKVDKVNTLITSRGKKAFVKLKPEYKASELAVKLGIFMST--KFIEEEFQIPDKVNVRIDTLVFEGTKGRVLKDISHIPAEVKIEDGKIVFRVPGRSRKAKALLGTLVSIARNAATGVTKGYVYKMKVVSSHFPITVKVVGGEVHITNFIGEKYVRRAKIVGDVKVQVKGDEIIITGVDRESVGQTAANIENATRIPRKDPRKFLDGIYVMEKAVGETFRFLVEGGKVTAGPPLGPALGPLGLNVLAVAEEANRLTQEFNGMRVPIEVVVDTDTKKFEIRVGTPSTSALLASAAGSGTAGRDYVGDLKFTEIVKIAEKKLQDMRSKTLKAAVKEVLGSCVSMGIKVDGKDPKEVVKLVEQGKYDNLLGSVELLRRPRIEKVVVNCAVGEGGARLERAQKILESLVNQKPEVRKARKTIRGFGIHKGEPIALRVTLRKAAAEEFLRKGLAAVNNRIKKSSIDSMGSFSFGIKEHLDIPGTRYNPELGIIGMDVTVHLVKPGYRVSKRAYRRSKIGMGQRVSVDEAIEFL-RQMGVEVV---MGNGEFAARHLKQVRNRFRWAKRDYRIRMLNLKEKTDPLEGAPMARGIVIQKVGIESRQPNSAVRKCVRVQLIKNSKVITAFLPGDGALNVVDEHDEVIVEGIGGSMGKSMGDLPGVRYKVTMVNGAPLDLLVTGEVKKPKR----MLQELREMNEKELAEKIEELKAELRQVVSEIGKGGMVENPMRKRELRKEIARAYTVLAEKRMTLVKQILETRIKKADIEEYLREKLKNAFFGGVSISFTPLGTRVTIYAMRPSRVIGPKGKVIKEITEALEKQFGVENPVVTVVEVEVPELNPYVMAERIAQDLARGLRYRRVGFWAVKRIMEAGAKGVEVHISGKLTSARSRTEKFTEGFMPKSGELAMNYVLEGKSSVLLKTGLFGVRVLIYPPDAPLPEEIKVKQI-----KQKWGVVHIYSSYNNIIVHLTDLTGAETIARASGGMFVDAGRLEPTPYAGMRAASFVMEAAKAAGITAVHILVRAPGGVKSRTPGPATQAAIRTIARSGLMIGRIEDVTPIPHDSVRKKGGRRGRRV-PSLVKKAKLVEEVAELIRKYPVVAIFDLRSTRANTIHEMRKKLRGVCEIRVLKRTLFVKACRLAGKPELEKLVENIKAPIGFIFSSVNSFQLAFTLEKNKVPMHAKAGEKADFDIWVPETNTGLPPGPILSDFGKLKIPTRIEGGQVWIAKDTLVAKKGEEISQLLASLLAKLDIKAVLRGVNLISAYEDGVILKAEELLIDPVKIGQEIASAASLALAFAVEISYITRETLPPLLIRAEHARALATEAGFYTKETLPIIFAKALAESSALARAA--MTDLVSALFTTLQNNEMVRNREC-IVKASNLVAEILKVLQRTGYIGAFEYIDNGRGGLFRVQLLGRINRSAPIRPRMSVKANQFEMFEQRYLPARNVGILVVTTPKGVMSHEDAKKMKTGGRLLGYVY---------------------------------------------------------------------------------------MFMHGGKEYVGLMELHGDVSDDKLLEAFKIFTGDVYQVPPVRASVARRPRIRRVYYFDLLERDGRYILFRIGCSGGTYVRKICHDMGLYLGVGAHMEELRRTRAGSLEEKSVTLLQVYEAFEKYRETGDEEAVRKVVYPVEKCLELLPKVYILDTAVDAVCHGADLMVAGVSMIDSDVAENSEVAVMTLKNELVALGKAAMDAQSILEASEGMAVDVTRVIMHKSTYPPVWKVLQRVKPRRRRQGYTDYRKRLKLVKSGLERLVIRRGSRRIVVQIVKSKAGGDETLVTVGSEVLRKYGWRASLKSVPAAYLTGLLAGKKALEKGVEKAIVDIGVYRSVSRLYAVVKGALDAGLEIPVSEEVLPDDDRIHGKHIKLGEEVERIKRELGGGEMARMHASKRGKSGSTRPLSKIPPPWLKLMPEEVESLVIKYAKEGMPPSMIGVVLRDQHGVPLVKTVTGKTILQILEENNLKPPVPEDLQNLLEKIRRMRIHLEKNKSDGHNIHRLQLVESKVRRLVKYYKSRGILPLEYDPLKA----------------------------------------------------------------------------------------------------------------------------------------------------------------------------------------------------------------------------------------------------------------------------------------------------------ETRNIGIVNPPKTSCNDPDCPFHGKLSVRGILLSGVVYKKKMNKTVVVENEHIVYVKKYKRYMRRRSRISAHLPPCIDADVGDRVRLGECRPLSKTVSFVVLEKMG--MVDAEGYRLGRLASYVAKLLLKGHRVTIINAEKTVITGNKPAILEHYLMLRNRKQFSSHKKITWYPTKPDAILRLAITRMLPRKKPRGREAAKRLVVLKG-PANVE-GEKIEFEDAKLTKLYNRYITLEELSKML-MLCGAGRGCVVGPLVVAAVAAERDELPLLRALGVADSKTLSPRRREEIFEKLRASFRML--VSPRRISSCLGLNDLEYGVMAELARSFRPRILFVDSPDRDVRRARRRLDVRCMVRGDRRHVLVAAASVVAKVVRDRKVAMLRRDFGSGYPSDPRHGNGFS-------------LRRYNAPKHILGKFLSAHLSPELRNKYGRRAVRLRQGDTVKVIKGTFKNIEGKVKRVDVKRQMAYVENVSIKKADGSTVDVPIRIPNLMITQLNLDDKYRKEKLE
>GCA_011364605
EILEQLVKYNVHVGSRIKVKHMEPYIFRMRYDGVYLFEVKKILTRLNLAAKLISYYEPGEVLAVSTHVFGMKAVQKFAELTGGLAIAGKMMAGMLTNRTLKNYTEPSIVIISDPRYDAQALEEAAIARIPVIAMCSTDNTCSNVDLVIPMNNRSRTSLPYAFWYLARRVLEERGQLTPDFKPEDFMALPSMTQIVRIKVTSTNLSKLEEVCREIRDIAEKTGTKISGPIPLPVKKLVIPTRKSPCGEGTKTWRKHQMRIHRRLIDLGITDQVMRQIMRIQIPDDVAIEMQMTRSELAKTAEAVKKAKQNKKNTKFKQSVELVINVTGVDLTKPNRFSEVIELPNDRKRRKILVIASGNLALEASKTGVARVIQKEELEALVGRKKEAKKIASEYDFVLVEPALVGLAARVLGAALGARGKTPIPIPPGSDIQKLVKRYENSVVATLRKSPQVACIVGVEEDPDEKIAENLETVLNRVVEKLEKKRRNIASVYVKTTMGKPVKVYREPIVVVLGHVDHGKTSLLDKMRGTLVAAREAGGITQHIGATIFPIKAIEETCRQLLGELKEIPGILFIDTPGHAAFSNLRKRGGSVADMAILVVDVMKGVQEQTRESIQLLRSRKTPFVVAANKIDMITGWKPTPFIKTYNNQHKTVAEDLDNRIYNLMGELSFLGFRSDLYTRIRSFTDTVAIVPVSAKTGEGIPDLLLLLLGLAQQFMKQRLMKKDDCEGVILEIVEEEGFGATANILIHTGTLRVGDKVAFLTRRGPSTSRVKALLLPKPLDEIRDPRDRLKSISQISAAAGVKMVAEMLEEAVAGSPILAVK---EEDLRRVAEEAQEFILSTDKIGVVVKADALGTLEAAVNYLREKGVLIRLADIGDVSKRDVVEAHVVRQKDELLGVILAYGVRVDPELEHEAQSKGVRIFKNDVLFRLLEDYEKWVADTIRARQAAEFESLVKPGKIKILKDFIFRRSEPAIVGVEVVAGEVRPGVQLVNKAGKTVGLLSQIQDRGQAISLAKEGMKVAVSIRDAVVGRTIHGDEELYVAVPERDARQLLTTYAAMLEPHALKALEEYVEIMRVKNPLWARTIVLGIESTAHTFGVGVATILANIQKIYRPAKG-GIHPREAAQHHAAKAAEALEEAFKTAGIKPSDIDAVAFSQGPGMGPCLRTGATVARTIATVLGKPLIGVNHGIAHIEIGKLVTGCGDPVVLYVAGGNTLITALINKRYRILGETLDIAAGNCLDSFGITAGIGPMPAPEIKA--TIYELPYRVKGMDVSFSGILTAAEKLLQKPIPNVCLSLTETVYSMLTEVTERALAMLDRSSLLLVGGLARSRRLYNMLETMCRDRGARVYVVPDEYAGDNGAMIAWTGLLMLRGATLPVEQSHVKPRMRIDEVEACWMPTWRYSTTVGEKEDEVRASLREIDVSPKWAREVCEALKGLTIPEAKKLLEDVINKRRMIPYKRYRKKRAHHAE--PGGYPIKVSKHLLKLVESLEANAEFKGLDPEKTKIVHAVSHKGRVLRKNIERAFGRSSPYNRTYVHIELAAVSKPTVKVYNLEGEAVETIPLPSFFSAPLREDLVARAYIHLATHSLQPKGASKISGHKHSVESWG-GFGMARISRIKGRGTPKYGAGGMVPSAVGGRPTHPPTPEKKIHKQINKKELRNALLAALAFTASPQHVKARGHRIAEQTTLPIIVDDGLEALSKTAEARNVLTRLGLGDELKRCGVKKVRAGKGKMRGRRYKRRKGPLIVVAADGVGKAASNIPGVEVVTAKDLSVLHLAPGAKPGRLTLFTKSALKALEE---RLK---MGRNIRAQRIGRGSPRFIASKHRRY-MVGFPSQLTAVVTDIVHDPGRGAPVAVLRHD-GAEFYVPAVEGMYVGQVIEIGEDAKPAPGNILPVGKVPEGGLVSTVERIPGDGGKLVRSSGAYAVVTAQLGDRTVLKLPSKKDVEVSAKAFAVMGVVAGGGRIEKPFLKAGAKYYLMRARHRYWPKSRGVAMVPAVHPFGGGSHKRIGRPETVKRTAPPGRKVGLIAARRTGRKKKST-MRKTEQIFVGKRKTSVAKVFLRPGNVFVNKTPLELF-NEFFRSKVLTPLTEFWKKHDFHVTVKGGGVMSSAEAIAIAVSKAAAAES--EEYKQMLESYDRSLLVDDPRRAEPKKPNRRGARRKPQKSYRMGRRKYSRPRHGSLAYLPRGRAAGILPRVKHWPD---EGVLGFIGYKVGMTMVHYIDNTPGSPTQGSEVAKACTVVAAPPLKVIGISLYRNVDELVNIGKYWSKEVPEDVKRRNPTFEEINQLKDGVDEVRLVVATQPRLVG-AGKTPRIAEIKMGGK-PAEALEKAKQLVGKDLRVTDVFKEGQFVDVIAVTKGKGFQGVVKRYGVSILQRKSRKTRRGVGAIGPWNPHYVMYTVPRSGQMGYHRRTEFNKRILRIGDDPAINPKSGWHRFGLVKTDYLVLEGSVAGTPMRPLVLRAPTKP-PKHLEAPEITLLEVMPVVNIEEKLRRLVGRLTLEEISDNLAALGMSVEET-GDILRVEYNPNRPDFSSVYGVAAALRSYLGIETGLRKRSYPSVYVDKSVEDIRPHIVCAVVNVELSEAELIEFIAMQEDLHWIIGRNRRKTAIGLHDISAISPPFTYKAVGMDERFVPLKDAMTPREVLSSEIGRKHAWLLKPVIIDSRQVFSMPPIVNASITELTPGRRDIFIDVTGTDWEKVNQALNILADAFADAGGAVQRVKVVFYTPDTKPLEMMLDELVQRLTGLQLSASKLLRRMGMQPLRVLYPRHRADILHPVDLVEDIAIAYGYNNMTQTTFYEKVAETMLGLGFTEVHNLMLTNEQTHYQHVTLANPATREYTMVRTSLIPSLLTTLANNTDNLYPQRIFELGDIIRLAAATAYAEAGYSEAKSVLDELLKL-LQLKTFIEGRCAAITVGVVGEVSPAVLENFSIEMPVTIFEIEIEKLYKTRAVAAVGVLERRPNIPRTIVPGSLITCADNSGAQILKIIQVHGVSTRLRRAAAVGDKVSVTVKKGSADLRKKPMHAIVIRQRKPYRRSDGTWISFEETAAVLVTPEGDLKGTEIKGPVAKEAAERWPRVANAASMIV---MSEWVPRTRLGRLVQEGKINSLDQIFQMHGRVLEPEIVDRLLPNLEQEVIDVKLVQRQTDAGEKTRFKALVVVGNRDGYIGIGTGKSTQVVLAIEKAIRNAKLNIVPVVRGCGSWECACGEPHSLLVKSEGKYGSVKVQLLPAPRGLGLVAGESQKVVLALAGVRDCWTRSFGETRTSLSVVGAVYEALKRTAEAVMVRELTYRGYTIDQLKTMSMDAVIKLLPSRARRSLGLTPAQSKLLLKIRKAKKLKLEKPIKTHCRDMFILPEMVGLTIHVHNGKEFTPVEITPEMIGHRLGEYAITNKRVIHGRAGIGATRSSMYVPLK-MAEEFKLFGQWSVEGVEVLDEGLKKYITLKPQLLPHSGGRHEHRRFAKSQLNIAERLANMLMR--------PGKNGGKKSKALAAVRNALWIIHLRTGKNPLEVLVRAVENSAPLEDVTRLSYGGIVYFKAVDISPQRRVDLALRNIAQAARENSFRTRRTIDEALAEEIILASEKDSKSFAVKRKIELERVALASRMKAKNYRRPEGMTYARVEYIHGPPPSRITKYNAGYRSDYTHELLLVPETDLQIRDVAIESARIAVNKYLEKLNDR-FYLEVTAHPHHVLRENKMIFGAHADRLQEGMRRAFGKPIGRAARVEMGEPVFRLLTYADGVRAAREALELAAKKLPKKYYIVEKVLAQSMSKDFRLIVRVLNTDVDGTLRLPYALARVKGIGVNLGYAIARAAGIDPSTRMGNLTEKQIEKIEQIAKNPTFGIPAWLLNRRFDPVTGEDRHLIGADLELAIKEDIQTMMRTKSWKGIRHSLGLKVRGQRTRTTGRKGMTVGVSRKAVEALHWLEKAVLRSLYASYEELATKAASTVPSVAKACGWLRDKGYVTVEEFVTLDAEGEEYVLPERRVVEFLQSIEEVKDIG--LMWARRRGWVEVENFLRELKRVDELLRRQHVVKLKVVLTELSRYDVKAPTPPVFAAKRHPLTELIRMVRQAYVEMGFEEIEGPIVELAFWNFDALFQPQDHPAREMQDTFYL---VEAVRRVHEKGWRYKWSLEEARRLLLRTHTTATTIRHLATVKQPPVKVFCVDRIFRNEKVDWKHLAEFHQIEGIVVERDASLRMLMGVLRDFYSRLGLREIRFKPSYFPYTEPSMEVEVRLG--GRWLELGGSGIFRPETTYPFGVKHPVLAWGLGLERLAMVIYGLEDIRTFHLNDLGWLRNVMPTRFRKVRKYRGSRTHGWGQIGQHRKTGAKGGRGMAGGHKHKWTKLL--DKDYFGKDGFTPI--EKTANLLTVSMLAEKSG-NNLVNLVESGYTKLLGDGKLTIVVERWSKKAEEKVKQAGGHLVK---MNPQDVVKRVYITQDTVSLIESENKLVFIVDKADKHMIKNAVEQLYNVKVDKVNTLITSRGKKAFVKLKPEYKASELAVKLGIFWVMSTKYLEEIFQIPDKVNVRFDSLVFEGAKGRVIKDISHIPAEVKIADGKIVFRVPGKSRKAKALLGTLVSIARNAAIGVTKGYVYKMKVVSSHFPITVKVVGGEVHITNFIGEKYVRRAKIVGDVKVQVKGDEIIITGVDRESVGQTAANIENATRIPRKDPRKFLDGIYVMEKAVGETFRFLVEGGKVTAGPPLGPALGPLGLNVMAVAEEANRLTQSFNGMRVPIEVVVDTDTKKFEIRVGTPSTSALLSSAAGSGTAGRDYVSDLKFTEIVKIAEKKLQDMRSKTLKAAVKEILGSCVSMGIKVDGKNPKEVIKLVEQGKYDNLLGSVELLKRPRIEKVVVNCAVGEGGARLERAQKILESLVNQKPEVRKARKTIRGFGIHKGEPIALRVTLRKEAAEEFLRKAFAAVNNKIKKSSIDSMGSFSFGIKEHLDIPGTRYNPELGIIGMDVTVHLVKPGYRVSKRAYRRSKIGAGQRVSLDEAVDFL-RQMGVEVV---MGNGEFAARHLIKVRNRFRWAKRDYRIRMLRLKEKTDPLEGAPMARGIVIQKVGIESRQPNSAVRKCVRVQLIKNSKVITAFLPGDGALNVVDEHDEVIVEGIGGSMGKSMGDLPGVRYKVTVVNGAPLDLLVTGEVKKPKR----MLQELREMDEKELAEKIEELKAELRQVVSEIGKGGMVENPMRKRELRKEIARAYTVLTEKRMTLVKQILETRIKKADIEEYLREKLKNAFFGGVSISFTPLGTRVTIYAMRPSRVIGPKGKVIKEITEALEKQFGVENPVVTVVEVEVPELNPYVMAERIAQDLARGLRYRRVGFWAVKRIMEAGAKGVEVHISGKLTSARARTEKFTEGFMPKSGELAMNYVLEGKSSVLLKTGLFGVRVLIYPPDAPLPEEIKVRQI-----KQKWGVVHIYSSYNNIIVHLTDLTGAETIARASGGMFVDAGRLEPTPYAGMRAASYVMEAAKAAGITAVHILVRAPGGVKSRTPGPATQAAIRTIARSGVMIGRIEDVTPIPHDSVRKKGGRRGRRV-PSLVKKARLVEEVAELIKKYPVVAVFDLRSTRANTIHEMRKKLRGLCEIRVLKRTLFVKACRLAGKPELEKLVENIKVPVGFIFSSVNSFQLALTLEKNKVPMHAKAGEKADFDIWVPETNTGLPPGPILSDFGKLRIPTRIEGGQVWIAKDTLVAKKGEEISQLLASLLVKLDIKAVLRGVNLISAYEEGVILKAEDLVIDPVKIGQEIASAASLALAFAVNISYITRETLPQLLIRAEHAKALATEAGFYTRETLPTIFAKALAESNALARAA--MTDLVSALFTTLQNNEMVRNREC-IVKASNLVAEILKVLQRTGYIGAFEYIDNGRGGLFRVQLLGRINRSAPIRPRMSVKANQFEMFEQRYLPAKNVGILVVTTPKGVMSHEEAKKTRTGGRLLGYVY-------------------------------------------------------------------------------------------------------------------------------------------------------------------------------------------------------------------------------------------------------------------------------------------------------------------------------VLKRVKPRRRRQGYTDYRKRLKLVKSGLHRLVIRRGTRRIVVQIVKSRAGGDETLVTVGSEVLRKYGWKASLKSVPAAYLTGLLAGKKALEKGVEKTIVDIGVYRSVSRLYAVVKGALDAGLEIPVSEEVLPSDERIHGKHIKLGEEVERIKRELGGGEMARMHASKRGKSGSTRPLSKIPPPWLKLLPEEVESLVVKYAKEGMPPSMIGVVLRDQHGVPLVKTVTGKTILQILEEHNLKPPVPEDLQNLLEKIRRMRIHLEKNKSDGHNIHRLQLVESKVRRLVKYYKSRGILPLEYDPLKA----------------------------------------------------------------------------------------------------------------------------------------------------------------------------------------------------------------------------------------------------------------------------------------------------------ETRNIGIVNPPKTSCNDPDCPFHGKLTVRGILLSGVVYKKKMDKTVVVENEHTVYVKKYKRYMRRRSRISAHLPPCIDADVGDRVRLGECRPLSKTVSFVVLEKMG--MVDAEGYRLGRLASYVAKLLLKGHRVTIINAEKTVITGNKSAILEHYLMLRNRKQFSSHKKITWYPTKPDAILRLAITRMLPRKKPRGREAAKRLVVLKG--PANVEGEKIEFEDAKLTKLYNRYITLEELSKMLGLLCGAGRGCVVGPLVIAAVAAERDELPLLKALGVADSKTLSPRRREEIFEKLRTSFR--MAVTPRRISSCLGLNELEYGVMAELVQSFRPRILFVDSPDRDVRRARRRLDVRCMVKGDRRHVLVAAASIVAKVVRDRKVEMLRRDFGSGYPSDPKTRKWLL-YIRTGWATLENLLRRYKAPRHILAKFLAAHLSPELRNKYGRRAVRLRQGDTVKVIKGTFKNIEGKVKRVDVKRQMAYIENVSIKKSDGSTVDVPIRIPNLMITQLNLDDKYRKEKLE
>GCA_011364015
EILEQLVKYNVHVGSRIKVKHMEPYIFRMRYDGVYLFEVKKILTRLNLAAKLISYYEPGEVLAVSTHVFGMKAVQKFAELTGGLAIAGKMMAGMLTNRTLKNYTEPSIVIISDPRYDAQALEEAAIARIPVIAMCSTDNTCSNVDLVIPMNNRSRTSLPYAFWYLARRVLEERGQLTPDFKPEDFMALPSMTQIVRIKVTSTNLSKLEEVCREIRDIAEKTGTKISGPIPLPVKKLVIPTRKSPCGEGTKTWRKHQMRIHRRLIDLGITDQVMRQIMRIQIPDDVAIEMQMTRSELAKTAEAVKKAKQNKKNTKFKQSVELVINVTGVDLTKPNRFSEVIELPNDRKRRKILVIASGNLALEASKTGVARVIQKEELEALVGRKKEAKKIASEYDFVLVEPALVGLAARVLGAALGARGKTPIPIPPGSDIQKLVKRYENSVVATLRKSPQVACIVGVEEDPDEKIAENLETVLNRVVEKLEKKRRNIASVYVKTTMGKPVKVYREPIVVVLGHVDHGKTSLLDKMRGTLVAAREAGGITQHIGATIFPIKAIEETCRQLLGELKEIPGILFIDTPGHAAFSNLRKRGGSVADMAILVVDVMKGVQEQTRESIQLLRSRKTPFVVAANKIDMITGWKPTPFIKTYNNQHKTVAEDLDNRIYNLMGELSFLGFRSDLYTRIRSFTDTVAIVPVSAKTGEGIPDLLLLLLGLAQQFMKQRLMKKDDCEGVILEIVEEEGFGATANILIHTGTLRVGDKVAFLTRRGPSTSRVKALLLPKPLDEIRDPRDRLKSISQISAAAGVKMVAEMLEEAVAGSPILAVK---EEDLRRVAEEAQEFILSTDKIGVVVKADALGTLEAAVNYLREKGVLIRLADIGDVSKRDVVEAHVVRQKDELLGVILAYGVRVDPELEHEAQSKGVRIFKNDVLFRLLEDYEKWVADTIRARQAAEFESLVKPGKIKILKDFIFRRSEPAIVGVEVVAGEVRPGVQLVNKAGKTVGLLSQIQDRGQAISLAKEGMKVAVSIRDAVVGRTIHGDEELYVAVPERDARQLLTTYAAMLEPHALKALEEYVEIMRVKNPLWARTIVLGIESTAHTFGVGVATILANIQKIYRPAKG-GIHPREAAQHHAAKAAEALEEAFKTAGIKPSDIDAVAFSQGPGMGPCLRTGATVARTIATVLGKPLIGVNHGIAHIEIGKLVTGCGDPVVLYVAGGNTLITALINKRYRILGETLDIAAGNCLDSFGITAGIGPMPAPEIKA--TIYELPYRVKGMDVSFSGILTAAEKLLQKPIPNVCLSLTETVYSMLTEVTERALAMLDRSSLLLVGGLARSRRLYNMLETMCRDRGARVYVVPDEYAGDNGAMIAWTGLLMLRGATLPVEQSHVKPRMRIDEVEACWMPTWRYSTTVGEKEDEVRASLREIDVSPKWAREVCEALKGLTIPEAKKLLEDVINKRRMIPYKRYRKKRAHHAE--PGGYPIKVSKHLLKLVESLEANAEFKGLDPEKTKIVHAVSHKGRVLRKNIERAFGRSSPYNRTYVHIELAAVSKPTVKVYNLEGEAVETIPLPSFFSAPLREDLVARAYIHLATHSLQPKGASKISGHKHSVESWG-GFGMARISRIKGRGTPKYGAGGMVPSAVGGRPTHPPTPEKKIHKQINKKELRNALLAALAFTASPQHVKARGHRIAEQTTLPIIVDDGLEALSKTAEARNVLTRLGLGDELKRCGVKKVRAGKGKMRGRRYKRRKGPLIVVAADGVGKAASNIPGVEVVTAKDLSVLHLAPGAKPGRLTLFTKSALKALEE------RLKMGRNIRAQRIGRGSPRFIASKHRRY-MVGFPSQLTAVVTDIVHDPGRGAPVAVLRHD-GAEFYVPAVEGMYVGQVIEIGEDAKPAPGNILPVGKVPEGGLVSTVERIPGDGGKLVRSSGAYAVVTAQLGDRTVLKLPSKKDVEVSAKAFAVMGVVAGGGRIEKPFLKAGAKYYLMRARHRYWPKSRGVAMVPAVHPFGGGSHKRIGRPETVKRTAPPGRKVGLIAARRTGRKKKST-MRKTEQIFVGKRKTSVAKVFLRPGNVFVNKTPLELF-NEFFRSKVLTPLTEFWKKHDFHVTVKGGGVMSSAEAIAIAVSKAAAAES--EEYKQMLESYDRSLLVDDPRRAEPKKPNRRGARRKPQKSYRMGRRKYSRPRHGSLAYLPRGRAAGILPRVKHWPD---EGVLGFIGYKVGMTMVHYIDNTPGSPTQGSEVAKACTVVAAPPLKVIGISLYRNVDELVNIGKYWSKEVPEDVKRRNPTFEEINQLKDGVDEVRLVVATQPRLVG-AGKTPRIAEIKMGGK-PAEALEKAKQLVGKDLRVTDVFKEGQFVDVIAVTKGKGFQGVVKRYGVSILQRKSRKTRRGVGAIGPWNPHYVMYTVPRSGQMGYHRRTEFNKRILRIGDDPAINPKSGWHRFGLVKTDYLVLEGSVAGTPMRPLVLRAPTKP-PKHLEAPEITLLEVMPVVNIEEKLRRLVGRLTLEEISDNLAALGMSVEET-GDILRVEYNPNRPDFSSVYGVAAALRSYLGIETGLRKRSYPSVYVDKSVEDIRPHIVCAVVNVELSEAELIEFIAMQEDLHWIIGRNRRKTAIGLHDISAISPPFTYKAVGMDERFVPLKDAMTPREVLSSEIGRKHAWLLKPVIIDSRQVFSMPPIVNASITELTPGRRDIFIDVTGTDWEKVNQALNILADAFADAGGAVQRVKVVFYTPDTKPLEMMLDELVQRLTGLQLSASKLLRRMGMQPLRVLYPRHRADILHPVDLVEDIAIAYGYNNMTQTTFYEKVAETMLGLGFTEVHNLMLTNEQTHYQHVTLANPATREYTMVRTSLIPSLLTTLANNTDNLYPQRIFELGDIIRLAAATAYAEAGYSEAKSVLDELLKL-LQLKTFIEGRCAAITVGVVGEVSPAVLENFSIEMPVTIFEIEIEKLYKTRAVAAVGVLERRPNIPRTIVPGSLITCADNSGAQILKIIQVHGVSTRLRRAAAVGDKVSVTVKKGSADLRKKPMHAIVIRQRKPYRRSDGTWISFEETAAVLVTPEGDLKGTEIKGPVAKEAAERWPRVANAASMIV---MSEWVPRTRLGRLVQEGKINSLDQIFQMHGRVLEPEIVDRLLPNLEQEVIDVKLVQRQTDAGEKTRFKALVVVGNRDGYIGIGTGKSTQVVLAIEKAIRNAKLNIVPVVRGCGSWECACGEPHSLLVKSEGKYGSVKVQLLPAPRGLGLVAGESQKVVLALAGVRDCWTRSFGETRTSLSVVGAVYEALKRTAEAVMVRELTYRGYTIDQLKTMSMDAVIKLLPSRARRSLGLTPAQSKLLLKIRKAKKLKLEKPIKTHCRDMFILPEMVGLTIHVHNGKEFTPVEITPEMIGHRLGEYAITNKRVIHGRAGIGATRSSMYVPLK-MAEEFKLFGQWSVEGVEVLDEGLKKYITLKPQLLPHSGGRHEHRRFAKSQLNIAERLANMLMR--------PGKNGGKKSKALAAVRNALWIIHLRTGKNPLEVLVRAVENSAPLEDVTRLSYGGIVYFKAVDISPQRRVDLALRNIAQAARENSFRTRRTIDEALAEEIILASEKDSKSFAVKRKIELERVALASRMKAKNYRRPEGMTYARVEYIHGPPPSRITKYNAGYRSDYTHELLLVPETDLQIRDVAIESARIAVNKYLEKLNDR-FYLEVTAHPHHVLRENKMIFGAHADRLQEGMRRAFGKPIGRAARVEMGEPVFRLLTYADGVRAAREALELAAKKLPKKYYIVEKVLAQS------------NTDVDGTLRLPYALARVKGIGVNLGYAIARAAGIDPSTRMGNLTEKQIEKIEQIAKNPTFGIPAWLLNRRFDPVTGEDRHLIGADLELAIKEDIQTMMRTKSWKGIRHSLGLKVRGQRTRTTGRKGMTVGVSRKAVEALHWLEKAVLRSLYASYEELATKAASTVPSVAKACGWLRDKGYVTVEEFVTLDAEGEEYVLPERRVVEFLQSIEEVKDIG--LMWARRRGWVEVENFLRELKRVDELLRRQHVVKLKVVLTELSRYDVKAPTPPVFAAKRHPLTELIRMVRQAYVEMGFEEIEGPIVELAFWNFDALFQPQDHPAREMQDTFYL---VEAVRRVHEKGWRYKWSLEEARRLLLRTHTTATTIRHLATVKQPPVKVFCVDRIFRNEKVDWKHLAEFHQIEGIVVERDASLRMLMGVLRDFYSRLGLREIRFKPSYFPYTEPSMEVEVRLG--GRWLELGGSGIFRPETTYPFGVKHPVLAWGLGLERLAMVIYGLEDIRTFHLNDLGWLRNVMPTRFRKVRKYRGSRTHGWGQIGQHRKTGAKGGRGMAGGHKHKWTKLL--DKDYFGKDGFTPI--EKTANLLTVSMLAEKSGN-NLVNLVESGYTKLLGDGKLTIVVERWSKKAEEKVKQAGGHLVK---MNPQDVVKRVYITQDTVSLIESENKLVFIVDKADKHMIKNAVEQLYNVKVDKVNTLITSRGKKAFVKLKPEYKASELAVKLGIFWVMSTKYLEEIFQIPDKVNVRFDSLVFEGAKGRVIKDISHIPAEVKIADGKIVFRVPGKSRKAKALLGTLVSIARNAAIGVTKGYVYKMKVVSSHFPITVKVVGGEVHITNFIGEKYVRRAKIVGDVKVQVKGDEIIITGVDRESVGQTAANIENATRIPRKDPRKFLDGIYVMEKAVGETFRFLVEGGKVTAGPPLGPALGPLGLNVMAVAEEANRLTQSFNGMRVPIEVVVDTDTKKFEIRVGTPSTSALLSSAAGSGTAGRDYVSDLKFTEIVKIAEKKLQDMRSKTLKAAVKEILGSCVSMGIKVDGKNPKEVIKLVEQGKYDNLLGSVELLKRPRIEKVVVNCAVGEGGARLERAQKILESLVNQKPEIRKARKTIRGFGIHKGEPIALRVTLRKEAAEEFLRKAFAAVNNKIKKSSIDSMGSFSFGIKEHLDIPGTRYNPELGIIGMDVTVHLVKPGYRVSKRAYRRSKIGAGQRVSLDEAVDFL-RQMGVEVV---MGNGEFAARHLIKVRNRFRWAKRDYRIRMLRLKEKTDPLEGAPMARGIVIQKVGIESRQPNSAVRKCVRVQLIKNSKVITAFLPGDGALNVVDEHDEVIVEGIGGSMGKSMGDLPGVRYKVTVVNGAPLDLLVTGEVKKPKR----MLQELREMDEKELAEKIEELKAELRQVVSEIGKGGMVENPMRKRELRKEIARAYTVLTEKRMTLVKQILETRIKKADIEEYLREKLKNAFFGGVSISFTPLGTRVTIYAMRPSRVIGPKGKVIKEITEALEKQFGVENPVVTVVEVEVPELNPYVMAERIAQDLARGLRYRRVGFWAVKRIMEAGAKGVEVHISGKLTSARARTEKFTEGFMPKSGELAMNYVLEGKSSVLLKTGLFGVRVLIYPPDAPLPEEIKVRQI-----KQKWGVVHIYSSYNNIIVHLTDLTGAETIARASGGMFVDAGRLEPTPYAGMRAASYVMEAAKAAGITAVHILVRAPGGVKSRTPGPATQAAIRTIARSGVMIGRIEDVTPIPHDSVRKKGGRRGRRV-PSLVKKARLVEEVAELIKKYPVVAVFDLRSTRANTIHEMRKKLRGLCEIRVLKRTLFVKACRLAGKPELEKLVENIKVPVGFIFSSVNSFQLALTLEKNKVPMHAKAGEKADFDIWVPETNTGLPPGPILSDFGKLRIPTRIEGGQVWIAKDTLVAKKGEEISQLLASLLVKLDIKAVLRGVNLISAYEEGVILKAEDLVIDPVKIGQEIASAASLALAFAVNISYITRETLPQLLIRAEHAKALATEAGFYTRETLPTIFAKALAESNALARAA--MTDLVSALFTTLQNNEMVRNREC-IVKASNLVAEILKVLQRTGYIGAFEYIDNGRGGLFRVQLLGRINRSAPIRPRMSVKANQFEMFEQRYLPAKNVGILVVTTPKGVMSHEEAKKTRTGGRLLGYVY-------------------------------------------------------------------------------------------------------------------------------------------------------------------------------------------------------------------------------------------------------------------------------------------------------------------------------VLKRVKPRRRRQGYTDYRKRLKLVKSGLHRLVIRRGTRRIVVQIVKSRAGGDETLVTVGSEVLRKYGWKASLKSVPAAYLTGLLAGKKALEKGVEKTIVDIGVYRSVSRLYAVVKGALDAGLEIPVSEEVLPSDERIHGKHIKLGEEVERIKRELGGGEMARMHASKRGKSGSTRPLSKIPPPWLKLLPEEVESLVVKYAKEGMPPSMIGVVLRDQHGVPLVKTVTGKTILQILEEHNLKPPVPEDLQNLLEKIRRMRIHLEKNKSDGHNIHRLQLVESKVRRLVKYYKSRGILPLEYDPLKA----------------------------------------------------------------------------------------------------------------------------------------------------------------------------------------------------------------------------------------------------------------------------------------------------------ETRNIGIVNPPKTSCNDPDCPFHGKLTVRGILLSGVVYKKKMDKTVVVENEHTVYVKKYKRYMRRRSRISAHLPPCIDADVGDRVRLGECRPLSKTVSFVVLEKMG--MVDAEGYRLGRLASYVAKLLLKGHRVTIINAEKTVITGNKSAILEHYLMLRNRKQFSSHKKITWYPTKPDAILRLAITRMLPRKKPRGREAAKRLVVLKG-PANVE-GEKIEFEDAKLTKLYNRYITLEELSKMLGLLCGAGRGCVVGPLVIAAVAAERDELPLLKALGVADSKTLSPRRREEIFEKLRTSFR--MAVTPRRISSCLGLNELEYGVMAELVQSFRPRILFVDSPDRDVRRARRRLDVRCMVKGDRRHVLVAAASIVAKVVRDRKVEMLRRDFGSGYPSDPKTRKWLL-YIRTGWATLENLLRRYKAPRHILAKFLAAHLSPELRNKYGRRAVRLRQGDTVKVIKGTFKNIEGKVKRVDVKRQMAYIENVSIKKSDGSTVDVPIRIPNLMITQLNLDDKYRKEKLE
>GCA_011373365
EILEQLVKYNVHVGSRIKVKHMEPYIFRMRYDGVYLFEVKKILTRLNLAAKLISYYEPGEVLAVSTHVFGMKAVQKFAELTGGLAIAGKMMAGMLTNRTLKNYTEPSIVIISDPRYDAQALEEAAIARIPVIAMCSTDNTCSNVDLVIPMNNRSRTSLPYAFWYLARRVLEERGQLTPDFKPEDFMALPSMTQIVRIKVTSTNLSKLEEVCREIRDIAEKTGTKISGPIPLPVKKLVIPTRKSPCGEGTKTWRKHQMRIHRRLIDLGITDQVMRQIMRIQIPDDVAIEMQMTRSELAKTAEAVKKAKQNKKNTKFKQSVELVINVTGVDLTKPNRFSEVIELPNDRKRRKILVIASGNLALEASKTGVARVIQKEELEALVGRKKEAKKIASEYDFVLVEPALVGLAARVLGAALGARGKTPIPIPPGSDIQKLVKRYENSVVATLRKSPQVACIVGVEEDPDEKIAENLETVLNRVVEKLEKKRRNIASVYVKTTMGKPVKVYREPIVVVLGHVDHGKTSLLDKMRGTLVAAREAGGITQHIGATIFPIKAIEETCRQLLGELKEIPGILFIDTPGHAAFSNLRKRGGSVADMAILVVDVMKGVQEQTRESIQLLRSRKTPFVVAANKIDMITGWKPTPFIKTYNNQHKTVAEDLDNRIYNLMGELSFLGFRSDLYTRIRSFTDTVAIVPVSAKTGEGIPDLLLLLLGLAQQFMKQRLMKKDDCEGVILEIVEEEGFGATANILIHTGTLRVGDKVAFLTRRGPSTSRVKALLLPKPLDEIRDPRDRLKSISQISAAAGVKMVAEMLEEAVAGSPILAVK---EEDLRRVAEEAQEFILSTDKIGVVVKADALGTLEAAVNYLREKGVLIRLADIGDVSKRDVVEAHVVRQKDELLGVILAYGVRVDPELEHEAQSKGVRIFKNDVLFRLLEDYEKWVADTIRARQAAEFESLVKPGKIKILKDFIFRRSEPAIVGVEVVAGEVRPGVQLVNKAGKTVGLLSQIQDRGQAISLAKEGMKVAVSIRDAVVGRTIHGDEELYVAVPERDARQLLTTYAAMLEPHALKALEEYVEIMRVKNPLWARTIVLGIESTAHTFGVGVATILANIQKIYRPAKG-GIHPREAAQHHAAKAAEALEEAFKTAGIKPSDIDAVAFSQGPGMGPCLRTGATVARTIATVLGKPLIGVNHGIAHIEIGKLVTGCGDPVVLYVAGGNTLITALINKRYRILGETLDIAAGNCLDSFGITAGIGPMPAPEIKA--TIYELPYRVKGMDVSFSGILTAAEKLLQKPIPNVCLSLTETVYSMLTEVTERALAMLDRSSLLLVGGLARSRRLYNMLETMCRDRGARVYVVPDEYAGDNGAMIAWTGLLMLRGATLPVEQSHVKPRMRIDEVEACWMPTWRYSTTVGEKEDEVRASLREIDVSPKWAREVCEALKGLTIPEAKKLLEDVINKRRMIPYKRYRKKRAHHAE--PGGYPIKVSKHLLKLVESLEANAEFKGLDPEKTKIVHAVSHKGRVLRKNIERAFGRSSPYNRTYVHIELAAVSKPTVKVYNLEGEAVETIPLPSFFSAPLREDLVARAYIHLATHSLQPKGASKISGHKHSVESWG-GFGMARISRIKGRGTPKYGAGGMVPSAVGGRPTHPPTPEKKIHKQINKKELRNALLAALAFTASPQHVKARGHRIAEQTTLPIIVDDGLEALSKTAEARNVLTRLGLGDELKRCGVKKVRAGKGKMRGRRYKRRKGPLIVVAADGVGKAASNIPGVEVVTAKDLSVLHLAPGAKPGRLTLFTKSALKALEE------RLK---------------------------------------------------------------------------------------------------------------------------------------------------------------------------------------------------------------------------------------------MRKTEQIFVGKRKTSVAKVFLRPGNVFVNKTPLELF-NEFFRSKVLTPLTEFWKKHDFHVTVKGGGVMSSAEAIAIAVSKAAAAES--EEYKQMLESYDRSLLVDDPRRAEPKKPNRRGARRKPQKSYRMGRRKYSRPRHGSLAYLPRGRAAGILPRVKHWPD---EGVLGFIGYKVGMTMVHYIDNTPGSPTQGSEVAKACTVVAAPPLKVIGISLYRNVDELVNIGKYWSKEVPEDVKRRNPTFEEINQLKDGVDEVRLVVATQPRLVG-AGKTPRIAEIKMGGK-PAEALEKAKQLVGKDLRVTDVFKEGQFVDVIAVTKGKGFQGVVKRYGVSILQRKSRKTRRGVGAIGPWNPHYVMYTVPRSGQMGYHRRTEFNKRILRIGDDPAINPKSGWHRFGLVKTDYLVLEGSVAGTPMRPLVLRAPTKP-PKHLEAPEITLLEVMPVVNIEEKLRRLVGRLTLEEISDNLAALGMSVEET-GDILRVEYNPNRPDFSSVYGVAAALRSYLGIETGLRKRSYPSVYVDKSVEDIRPHIVCAVVNVELSEAELIEFIAMQEDLHWIIGRNRRKTAIGLHDISAISPPFTYKAVGMDERFVPLKDAMTPREVLSSEIGRKHAWLLKPVIIDSRQVFSMPPIVNASITELTPGRRDIFIDVTGTDWEKVNQALNILADAFADAGGAVQRVKVVFYTPDTKPLEMMLDELVQRLTGLQLSASKLLRRMGMQPLRVLYPRHRADILHPVDLVEDIAIAYGYNNMTQTTFYEKVAETMLGLGFTEVHNLMLTNEQTHYQHVTLANPATREYTMVRTSLIPSLLTTLANNTDNLYPQRIFELGDIIRLAAATAYAEAGYSEAKSVLDELLKL-LQLKTFIEGRCAAITVGVVGEVSPAVLENFSIEMPVTIFEIEIEKLYK---------------------------------------------------------------------------------------------------------------------------------------------MSEWVPRTRLGRLVQEGKINSLDQIFQMHGRVLEPEIVDRLLPNLEQEVIDVKLVQRQTDAGEKTRFKALVVVGNRDGYIGIGTGKSTQVVLAIEKAIRNAKLNIVPVVRGCGSWECACGEPHSLLVKSEGKYGSVKVQLLPAPRGLGLVAGESQKVVLALAGVRDCWTRSFGETRTSLSVVGAVYEALKRTAEAV--------------------------------------------------------------------------------HNGKEFTPVEITPEMIGHRLGEYAITNKRVIHGRAGIGATRSSMYVPLK-MAEEFKLFGQWSVEGVEVLDEGLKKYITLKPQLLPHSGGRHEHRRFAKSQLNIAERLANMLMR--------PGKNGGKKSKALAAVRNALWIIHLRTGKNPLEVLVRAVENSAPLEDVTRLSYGGIVYFKAVDISPQRRVDLALRNIAQAARENSFRTRRTIDEALAEEIILASEKDSKSFAVKRKIELERVALASR---------------------------------------------------------------------------------------------------------------------------------------------------------------------MSKDFRLIVRVLNTDVDGTLRLPYALARVKGIGVNLGYAIARAAGIDPSTRMGNLTEKQIEKIEQIAKNPTFGIPAWLLNRRFDPVTGEDRHLIGADLELAIKEDIQTMMRTKSWKGIRHSLGLKVRGQRTRTTGRKGMTVGVSRKAVEALHWLEKAVLRSLYASYEELATKAASTVPSVAKACGWLRDKGYVTVEEFVTLDAEGEEYVLPERRVVEFLQSIEEVKDIG--LMWARRRGWVEVENFLRELKRVDELLRRQHVVKLKVVLTELSRYDVKAPTPPVFAAKRHPLTELIRMVRQAYVEMGFEEIEGPIVELAFWNFDALFQPQDHPAREMQDTFYL---VEAVRRVHEKGWRYKWSLEEARRLLLRTHTTATTIRHLATVKQPPVKVFCVDRIFRNEKVDWKHLAEFHQIEGIVVERDASLRMLMGVLRDFYSRLGLREIRFKPSYFPYTEPSMEVEVRLG--GRWLELGGSGIFRPETTYPFGVKHPVLAWGLGLERLAMVIYGLEDIRTFHLNDLGWLRNVMPTRFRKVRKYRGSRTHGWGQIGQHRKTGAKGGRGMAGGHKHKWTKLL--DKDYFGKDGFTPI--EKTANLLTVSMLAEKSGN-NLVNLVESGYTKLLGDGKLTIVVERWSKKAEEKVKQAGGHLVK---------------------------------------------------------------------------------------WVMSTKYLEEIFQIPDKVNVRFDSLVFEGAKGRVIKDISHIPAEVKIADGKIVFRVPGKSRKAKALLGTLVSIARNAAIGVTKGYVYKMKVVSSHFPITVKVVGGEVHITNFIGEKYVRRAKIVGDVKVQVKGDEIIITGVDRESVGQTAANIENATRIPRKDPRKFLDGIYVMEKAVGETFRFLVEGGKVTAGPPLGPALGPLGLNVMAVAEEANRLTQSFNGMRVPIEVVVDTDTKKFEIRVGTPSTSALLSSAAGSGTAGRDYVSDLKFTEIVKIAEKKLQDMRSKTLKAAVKEILGSCVSMGIKVDGKNPKEVIKLVEQGKYDNLLG-------------------------------------------------------------------------------------------------------------------------------------------------------------------------------------------------------------------------------------------------------------------------------------------------------------------------------------------------------------------------------------------MTLVKQILETRIKKADIEEYLREKLKNAFFGGVSISFTPLGTRVTIYAMRPSRVIGPKGKVI----------------------------------------------------------------------------------------------------------------------------------------------------------------------------------------------------------------------------------------------------------------------------RPSLVKKARLVEEVAELIKKYPVVAVFDLRSTRANTIHEMRKKLRGLCEIRVLKRTLFVKACRLAGKPELEKLVENIKVPVGFIFSSVNSFQLALTLEKNKVPMHAKAGEKADFDIWVPETNTGLPPGPILSDFGKLRIPTRIEGGQVWIAKDTLVAKKGEEISQLLASLLVKLDIKAVLRGVNLISAYEEGVILKAEDLVIDPVKIGQEIASAASLALAFAVNISYITRETLPQLLIRAEHAKALATEAGFYTRETLPTIFAKALAESNALARAA--------------------------------------------------------------------------IRPRMSVKANQFEMFEQRYLPAKNVGILVVTTPKGVMSHEEAKKTRTGGRLLGYVY-------------------------------------------------------------------------------------------------------------------------------------------------------------------------------------------------------------------------------------------------------------------------------------------------------------------------------VLKRVKPRRRRQGYTDYRKRLKLVKSGLHRLVIRRGTRRIVVQIVKSRAGGDETLVTVGSEVLRKYGWKASLKSVPAAYLTGLLAGKKALEKGVEKTIVDIGVYRSVSRLYAVVKGALDAGLEIPVSEEVLPSDERIHGKHIKLGEEVERIKRELGGGEMARMHASKRGKSGSTRPLSKIPPPWLKLLPEEVESLVVKYAKEGMPPSMIGVVLRDQHGVPLVKTVTGKTILQILEEHNLKPPVPEDLQNLLEKIRRMRIHLEKNKSDGHNIHRLQLVESKVRRLVKYYKSRGILPLEYDPLKA----------------------------------------------------------------------------------------------------------------------------------------------------------------------------------------------------------------------------------------------------------------------------------------------------------------------------------------------------------------------------------------------------------------------MVDAEGYRLGRLASYVAKLLLKGHRVTIINAEKTVITGNKSAILEHYLMLRNRKQFSSHKKITWYPTKPDAILRLAITRMLPRKKPRGREAAKRLVVLKG-PANVE-GEKIEFEDAKLTKLYNRYITLEELSKMLGLLCGAGRGCVVGPLVIAAVAAERDELPLLKALGVADSKTLSPRRREEIFEKLRTSFR--MAVTPRRISSCLGLNELEYGVMAELVQSFRPRILFVDSPDRDVRRARRRLDVRCMVKGDRRHVLVAAASIVAKVVRDRKVEMLRRDFGSGYPSDPKTRKWLL-YIRTGWATLENL---------------------------------------------------------------------------------------------------------
>GCA_011380555
EILEQLVKYNVHIGSRIKVKHMESFIFRMRYDGVYLFDVKKILERLNLAAKLISYYPANEVVAVSTHVFGMRAVTKFAELTGAVAVAGKMMAGVLTNRTLKNYMEPSLVIISDPRYDVQALEEAAIARIPVIAMCSTDNTCSNVDLVIPMNNRSRTSLPYAFWYLTRRVLEERGQLTPDFKPEDFMALPT-------------------------------------------------------------------------------------------------------------------------------------------------------------------------------------------------------------------------------------------------------------------------------------------------------------------------YREPIVVVLGHVDHGKTSLLDKMRGTLVASREAGGITQHIGATIFPVKAVEETCKLLLGELKEIPGLLFIDTPGHAAFSNLRRRGGSVADMAILVVDIMKGVQEQTKESIQLLRSRKTPFIVAANKIDMINGWKPLPFTKTYSMQQKAVAEDLDNRIYNLIGDLSFLGFKSDLYTRIRSFADTVAIVPVSAKTGEGIPDLLLLLLGLAQQFMKKQLVRKEDGAAVILEIVEEEGLGATANVLVHSGFLRVGDRIAFLSKKGPTISKIKALLMPKPLEEIRDPKDQLKNVNEIRAAAGVKLVAEGLE-----------------------------------------------------------------------------------------------------------------------------------------------------------------------------------------------------------------------------------------------------------------------------------VVVVGIESTAHTFGVGIVDILANVMKTYKPVSG-GIHPREASQHHAAYAAEAVAEAFEIAGIKPNDIDAVAFSQGPGMGPCLRTGATVARTISLSLGKPLIGVNHGIAHIEIGKLVTKCTDPVVLYVAGGNTMVVALVEKRYRILGETLDIAAGNCLDAFGITAGIGPMPAAEIQA--KIYEFPYKVKGMDVSFSGILTAAERLLKADLSDVCLSLTATVYSMLTEVTERALAMTGKPSLLLVGGLARSRRLCQMLETMCRDRDVSFNVVPPEYAGDNGAMIAWTGLLMHNGALLDIDKSMVKPKMRVDEVEACW--------------------------------------------------------------------------------------------------------------------------------------------------------------------------------------------------------------------------------------------------------------------------------------------------------------------------------------------------------------------------------------------------------------------------------------------------------------------------------------------------------------------------------------------------------------------------------------------------------------------------------------------------------------------------MRKTDTIFVGKRKTSVAKVFMRPGNVIVNKTPIDLF-NEFFKNKVLTPLREFRSKHDFIVSVKGGGIMSSAEAIAIALSKAAASVS--PENKQTLLSYDRHLLVDDPRRTEPKKPNRRSARRFRQKSYRMGRRKYSRPRHGSLAFLPRGRAKSLLPRVKHWPD--KEGPLGFVGYKVGMTSIHFIDNTPGSPTQGSEITKSCTVVDAPPLKVIGLVVYGQENRLKDLGRFWVSNVPEEIKRRNPTFENINRLKDQIAEVRLIVATQPNLVG-AGKTPNILEIKVGGS-VSSALEKAQQLLGSEIRVSDVFKEGEYVDIIGVTKGKGFQGVVKRYGVSILQRKSRKTRRGVAAIGPWNPHYVMYTVPRSGQMGYHRRTEYNKRILRISQDPSINPSSGWYRFGLVKTDYLVLEGSVAGTPLRPLILRAPARP-PKHQEPPEITLLEVMPVVNIREKMKRLLGVMPVKTIAEKIAELGMSVEETD-SVLRVEYNPNRPDFSSVYGVARALRSYLGIKTGLPKYSFTTMFVDPSVQTIRPYIACAVVDVKLDEEDLIDIISMQEDLHWIIGRNRRKTAIGLHDMAAIRPPFTYKAVGFDEKFVPLKDAMTPGEVLESEIGRKHAWLLKPVIVDSQQVFSMPPIVNAAITELTPGRRNIFIDVTGTEWEKVNQALNILVAALADHGGTVQHVKVFVYTPDFREGVIKLDRLASKLVGIALSAVSLLRRMGLDG-------------------------------------------------------------------------------------------------------------------------------------------------------------------------------------------------------------------------------------------------------------------------------------------------------------------------------------------------------------------------------------------------------------------------------------------------------------------------------------------------------------------------------------------------------------------------------------------------------------------------------------------------------------------------------------------------------------------------------------------------------------------------IHLRTGKNPVEALVRAVENAAPLEDVTRLSYGGIVYFKAVDISPQRRVDLALRNIAHAARENSFRTRRTIDESLAEEIILASEKDTKSFAIKKKIELERVALASR--------------------------------------------------LQIRDVSIESARITINKYLEKL-NDKFYLEVKAHPHHVLRENKMIFGAHADRLQEGMRRAFGKPIGRAARVEMGQPVFRLLVYADGVRAAREALDLAAKKLPKKYYIIENAIAQSMSKEFKLIVRVLNTDVDGTLHIPYALAKVKGIGVNLGYAIARVASLNPQTRIGTLTEKQLEKIEQIARNPAHGIPQWMLNRRFDPVSGENRHLIGADLELAIKEDIQTMMRTKSWKGIRHSLGLKVRGQRTRTTGRTGMTVGVSRKAA---------------------------------------------------------------------------------------------------------------------------------------------------------------------------------------------------------VKAVHERGWRYKWSVEESRKLLLRTHTTATTIRHLAKVKKQPVKVFCVDRIFRNEKVDWKHLAEFHQIEGIVVEKNANLRMLMGVLKDFYARLGLKEVRFRPSYFPYTEPSMEVEVKLG--GRWLELGGSGIFRPETTYPFGVRDPVLAWGLGLERLAMVIYGLDDIRAFHLNDLSWLRKA----------------------------------------------------------------------------------------------------------------------------------------------------------------------------------------------------------------------GCLATKYVEESLPLPTDASVKVEQLIFEGKKGRFVKDVSHIPADIKIENGKIVFRVPGRSRKAKALAGTLVSIVKNGIEGVSKGYTYKLKIISSHFPITVKVVGKEVHISNFIGERYVRKAQIVGDVSVQVKGDEIIVSGIDKEKVGQTAANIENATKIPRKDPRKFLDGIYVAEKSFG------------------------------------------------------------------------------------------------------------------------------------------------------------MTKPRIEKVVVNCCVGEGGAKLEKAQKIIESLVGQVPEVRKARKTIRGFGIHRGEPIAIRVTLRKQLAEEFLRKVLAAVNNRVKKSSIDKDGNISFGIKEHLDIPGTRYNPELGIIGMDVTVHLSKPGYRVRKRAYRPSKVGRRQMVSVYEAVEFL-KNLGVEVV--------------------------------------------------------------------------------------------------------------------------------------------------------------------------------------------------------------------------------------------------------------------------------------------------------------------------------------------------------------------------------------------------------------------------------------------------------------------------------------------------------------------------------------------------------------------------------------------------------------------------------------------------------------------------------------------------------------------------------------------------------------------------------------------------------------------------------------------------MSDLVSSLFTTLQNNEMVRNREC-IVKTSKLVGEILKVLQRHGYIGAFEYIDNGRGGLFKIQLLGRINKSAPIKPRIAVKASQYEFFEQRFLPGRNIGLLVVTTPKGVMSHEEAKKQSTGGRLLGYVY-----------------------------------------------------------------------------------------------------------------------------------------------------------------------------------------------------------------------------------------------------------------------------------------------------------------------------------------------------------------------------------------------------------------------------------------------------------------------------------------------------------------------------------------------------------------------------------------------MKLHLEKHKSDGHNIHRLQLVESKVRRLLKYYKSRGVLPLEYDPLKV-----------------------------------------------------------------------------------------------------------------------------------------------------------------------------------------------------------------------------------------------------------------------------------------------------------------------------------------------------------------------------------------------------------------------MNAEGYRLGRLASYVAKLLLKGHRVTIYNAEKAVITGKKSAVLEHYLKLRRRKQFSSHKKITWYPTKPDALLRLAIIRMLPRKKARGREAIKKLKVVTGQANVVG--EAIEFEDAKLRTPVSRYITLKELSSLLKLVCGAGRGCVIGPLVIAAFAAAPRDLRKLKDYGVADSKVLSPRRRLELF-QIFKQHYEYVVIKPRKVSESLGLNEVEYMSIAELVKRFRPDVVYVDSPDRDVRKARSRIEVRCMVHGDSRNVLIAAASIVAKVMRDKKIEQLRKDFGSGYPSDPLT----RKYVRHGWKTLDRL----------------------LRNKYGRRSLTVRVGDTVKVMKGIFKGVEGKVKRVDVKRQMVYIENVSRKKADGSTVDVPIRAPNLMITQLNLDDKLRKEKLE
>GCA_011369755
EVAEILVRCNAHIGAKIKVAHMARFVYRQRSDGVHLFEVRRILERLNLAARLISLYPPEKTLAVSTHVYGTRAVLRFAEVTGARAVAGKIPAGMLTNRELRYYVEPEIVVVSDPRFDAQIVNEAKIAKIPVIAMCSTDNTTSNVDLVIPINNRGRHSLPFAFWYLARRVLIERGQATPELTLDQFVTHGAMKQVVRIKLASTDLEKLEGLCREIKEIATRTGARVAGPVPLPTQRMVLPVRKSPCGEGTKTWRKWEMRVHRRLIDLTITDPVLREIMRIQLPEEVAIEMRVRMASVEALREAVREALRSGKPRKFTQSVELVINLRDIDLKKPNRFTEVIELPHGSKARKVAVVASGALAVEARKSNVDRVFERDEIEVLTGNKKAAKKLARQFDYFLVDTSLISLVARALGAALGYIGKAPVPVPAGADINALAARYKRSVTVRVRKNPQANCIIGTEEMGLDQLVENAMAVLNRVVEKLPKRWANVKSAYIKRTMGEPIELLREPIVVVLGHVDHGKTSLLDKMRGTIVAQREAGGITQHIGASLFPYDAVVEACRRLLGEVRRLPGLLFIDTPGHAAFANLRKRGGSVADMAILVVDVMQGVQEQTVESIQLLRSRRTPFVVALNKIDMIPGWRPVPLKEALARQDRRVVEELETRTYMLVGELSKLGFTADLYTRITDFRRTLAIVPVSAKTGEGIPDLLLVILGLAQTFMAKQLTVSEDFEGVVLEIVEEEGLGATANVVVSSGVLSEGDTIAAIGRRGPVVTKVRALLMPKPLDEMRDPRDRFRRVRSVRASSGVKVVAEGLEEVFPGSPLVLVRSQLSEIERMLEEELAEFRITTDKVGLVVKADTIGSLEAIVNFLRERNIPIRLADIGKVSKRDVVEAEVVRRKDPYLGNILAFNVDVDKEIELEANSKGVRIFKGTVLFRLVDEYVGWVEERRREEEEAEFGKLVKPGKVKFLEGFVFRRSDPAIFGVEVLAGEIAPGVPLVNSSGRHVGEIHQIQESGRPISRATVGMKVAISIRGVTVGRQVKEGEVLYVAVPERDARLLLSKFSSRLDEGSRRTLDELVSIMRSQNPLWARVICLGIESSAHTFGVGVATILANELAVYRPVDS-GIHPREAAQHHASVAHEVLERALERAGIGLREVDAVAFTAGPGLGPCLRTGATVARALAYRLNRPLVAVNHGVAHIEIGRLSTGFRDPVVLYVAGGNTLVTTHNAGRYRILGETLDIAAGNCLDAFGIKVGIGPMPAP--ELLARYVPLPMKVKGMDVSFSGLLTRALSLARHRVEDLCLSLTEAVYSMLTEVLERALALTGKKEVLVVGGLARSRRLSEMVSRMVGLHGASFRQIPDDLLGDNGAMIAWTGLLMYLGMTVPIEESRVRPRYRIDEVEVPWMPKWGYSIQLADESRIAKASLREVDASPKWTREVCAAIKGMDLEDAKRLLQDVIERRRMIPYRRYRKLRAHHSE--PGGYPVKPARLLLKLLESLEANAEFKGLDTSRLRIVHAAVHKGRVIKKFFPRAFGRASPHNKTLIHIEVVAEQYVKVPVYSLTGERAGEVELPWPFSADLREDLVRRAFVHLSTHTLQPKGAWKGSAAKYSVRSLGVGLGIARIARIMASGTGKSRAGGWVPSAVGGRPTHPPVPEKVIHKELNEEERRAATVAALAFTASPEHVRRRGHRVPEGLSTPIVVEDRFESVKRSKDVVAFLRALGLGEELDRVSERGIRAGKGKRRGR-----------------------------------------------------------------------MPKRTMAQRIGHGSPVYRASIQRKF-VLGYPSHLRGRVVELHHDPGRGYPVAEVEVD-GTTFYVPAVMGLYVGQVIEAGPNAYPSTGNIVPIGSVPEGASVSCIELRPGDGGKLVRSSGTFAEVVSHVGDRTIIRLPSKKLKEVDSRCFAIVGVVAGLGRTDKPFLKAGKKFHWMRSKHRRYPRVRGVAMQPVKHPFGGGAGGKLSRPEPVKRTAPPGQKIGLIAARRTGRKKK---VDPYKTVFVGKRKEAVARLKVERGRVMINGMPVELIGNWVVREKILVPLREVWRTHNFYINVQGGGIMGQADACAIAIARAIVAID--PDLKPVIERYDYHLLSGDPRRTEPKKPNRRSARRFKQKSYRMGHRKWSAPRRGSLAFAPRRRAKTLLPSVKHWPSTEEPKLLGFIGYKAGSVTIRYIDDFPGSLTHGTEVAAQGTVISTPPNYLVGITVLVPDVEPKEVGRVFATELPKPLVERIRGIAELERNLSRASEVRAIVASIPAEAGLSQKKPFLLEVGVSGT-PESAFSFLKERLGSRIGVDQVFTPGSFVDVIGVTKGHGFTGVVARHGVKELPRKQRKTRRAVGAIGGRKPPYVTRFVPRAGQYGFHKRTEFNKRIMLVLQDGSLTPPGGFPHFTVLRSPAVVLLGSVMGPPKRPVVLREPAKPPSYKLGAPKIESILY---MLVRERISKFLGRIGADQLSELLARLGISVDEVTGEGIKAEYNPNRPDFSSHAGIARALKGLLGIELGPPRVTCRRVIVDGSVKRVRPYVVAGLVGLRLDEQDIAELIAMQEDLHWVLGRDRKKVAIGLHDASKVRPPIRYLARPLSERFVPLHEPMTAEEILELETGRKYAHLVRPLLVDAKDVLSFPPVINSSLTEVTTSTSDVFIDVTGTDPEAISRALNVLVYALHDMGGRLYSVEVMSRTPDLRSERWRVDRTVNEVLGVALSAVRALRMMRLGAIEVDVPPYRADVLHPVDFAEEVFIAMQ-EKVVETRAADAIRSAFIGLGFTEAFNTVLSNYRRDYVPVRILNPVSAEYDILRTMLLPGLLSTLAANKHNPYPQRFFEVGDVVRAACVTSHSSASYSEIKAVYEEFSRYVK-RQFMIPGRSVSLVIGLAGEVHPAVLESFGLEMPVAAMEIDLQALGLSRAVAEVGLLLTKPNIPRTINVGSYITCTDNSGAQVLKIIQVMGLKTRLRRAACVGDLVAVTVKKGDIELRKKVMYAVIVRQRKPYRRPDGTWIMFEDTAGVLVTPEGDVKATEIRGPVAKEAAERWPKIANLASIIV--MLETWQPRTKVGQLVKSGKINSIEELFSNQYRITEPEIVDYLIPNIEQEVIDIQIVQRQTDAGERSSYRAIVAVGNRDGCVGLGVGKSTQVVMAIEKAAMKAKMNLTYVVRGCGSWECACGEPHSLLYRTVGKYGSVRIEILPGPRGLGLVAGDVAKTILRLAGISDCWTRTFGETRTPLSMSGATYMALKNTLKFVMVREFTYRGYTLEQLQQMSMDEFIKLLPSRQRRSLGLTEAQKALLAKVRKYRRLGINKAIRTHARDMVILPEMVGMTIAVHNGKEFVPVEIVPEMIGHRLGEFAITNKRVVHGRPGVGATKSSMYVPLKVRLPPLRLFHQWDLSQVEVRDPGLRAYIALSPIVLPHSGGRHEHRRFGKAKVNVVERLANMLMR--------PGKNGGKKQKALRAVLNALHIIQLRTGENPIQVLVRAIENAAPREDTTRVTYGGITYFKAVDISPQRRLDLALRWLAEGARLSSFRNVRTIDEALADEIIAAASNDVRSYAIKKKVEQERIALASRMRARNYRAIE-RPYTREEFIAGAPQPRIAKYDYGWREGYELRLDLVAKTDVQVRDVALEAARVAAGKFLSKIGDS-FYLVVRAHPHHVLRENKLIFGAHADRLQEGMSRAFGRPVGRAAQVYAGKEVISLYVDAKNLEVAKEALRIAASKLPKDYRIVVNRIAAAQQRETRLIVRLLGTDLDGTKHVPFALAKIYGVGINFAYAVTRAVGIDPMTRLGQLTDKQLELLEDAITNPGYGIPVWMWNRRKDPVTGKDMHLVGPELNLTMREDIEREKRIKSWRGVRHMLGLKVRGQRTRTTGRKGGPVGVARKATLALHPMERSVLKALVASFTELAQELQLKVDAVAKAAERLQMKGLAKVEEVAQLSEEGAEYALPERRLVDELRDLEELKVVQIGIIWAKKSGWIEEELVLRFLADCKRLSRRAGLVLIVLSPTELARYDVYAPVKPVFAAREHPLSALIRRVREAFVELGFQEVKGPLVELAFWNFDALFQPQDHPAREMHDTFYL---AERVRAAHEKGWPYRWSAEEASKLILRTHTTATTIRYLADHREPPVKVFSVDRIFRNERVNWKRLAEFHQIEGILMDRGVGLRHLMGVIREFYSRLGLRDVRFRPSYFPYTEPSAEVDVYLKDLGRWVELGGMGVFRPEVTRPLGVVHPVLAWGLGLERLAIIIYGVEDIRELYRNDLSWIRSVMPTRFRKVRKRRGSRTYGWGQIGQHRKHGAKGGRGNAGKHKHKWTYVIKYEPDHFGEKGFVPPRELREINLTELSAIAERLSRRLVVDLRGPEPVKLIGSGVLKVIADSWSKGAEEKLRAAGSVVSV---MNPEEVIVAIVRTQDAISLIERENKLTFIVREATKADVKRAVEQLYGVKVEKVNTLITPRGKKAYVKLRPEFSATDLAVKLGIIAETTAKYAEEVVQIPEGVTVEVVTIRVKGPLGELVKSFANAGIRISKTENGLLVRVYGRGKRVDAMIGTFKAVFRNMVLGVTKGFTYKLKVVQTHFPMNLKVQGNRLVIENFIGERYPRVVEILPGVKVTVKGEDVIVTGIDREAVGLVAGRIEQATKIRNKDLRKFLDGIYVYYKGVGITFKFDVEGGKATAGPPIGPALTPLGLNVLAVVEKINEMTKEFRGMRVPVKVVVDVETKSFEVEVGVPTVAALIAREAGSGQPGSQPAGNLTFEQVVKIARLKMPHLRAKSLKAAVKTVLGTCVSMGVTVDGKDPKLVQREVDEGAYDQVIG----------------------------------------------------------------------------------------------------------------------------------------------------------------------------MGNGEFAARSLIKTRQKFRWSYRPYRIRMLRLKEKYDPLEGAPMARGIVLEKKGIESRQPNSAVRKAVRVQLIKNGKVITAFCPGDGALNVIDEHDEVLVQGIGGTLGKSYGDLPGVRYEVFMVNGVPLKLLITGKVKKPKRRELVRVAELRRKSDQELLKEVSEIRTEIRKLRTEVRAGGRVENPMRLRNLRRRLARVLTILNERRDSTTKRLLNKARLKAEVEEFIRNQLRDAFIGRIDVTTTPIGTTVTIYSMRPGLVIGPRGKRIKELQSMLEQRFKFENLQIVVSEVERPELNPQVMARRIAQAMVSGVRWRRIAFWALRRIMEAGARGAEIVISGKLTSARARSEKYTAGIVPKSGYYATR-ARKGVAHVQLPAGIYGVKVIIYPPEEPLP-------------KTVWGIVHIYSSYNNILITVTDITGSETIAKASGGMFVTGGRMEASPYAAMRVASYVMEIAKSKGINAVHIRVRAPGGVKSKTPGPGTQAAIRTIARSGVMIGRIEDVTPIPHDSVRKKGGRRGRRVLRPRERKAREIELLERLFREKPVVVVLDLTRTSTDVLQRFRVTLRGRAVVRVAKKTLAAIAAERAGRKALADLLRGLKTPVGFIVTELNPFRLKIEIDQGRILTPPKAGEKADVDVVVPPMNTGIPPGPILSEFGKLRIPTRIEGGTIWIAKETVVAKKGDEISPALASLLAKLDIPAVYRGLNVIAAVDGELVIRAEDLVLDLDSVRRDLASCHASARLLLIELGVPEPEVIADLLVLAQRAVSLATEAGYVTSETVEHVLRAAEARAQALARLIMATFDWVSGLFTKLYNNEMARNKEC-VHKYSKLVVEVLKTLQRHGYVGAIEYVEDGRGGKVIIQLLGRINKAGPIRPRFSVSKDGYEEFEKRYLPSRDIGILVVTTNRGVMSHREAIKQGLGGKLLGYVY-------------------------------------------------------------------------------------------------------------------------------------------------------------------------------------------------------------------------------------------------------------------------------------------------------------------------------VLKRMPPRRRREGVTDYRARLKLVKSGKPRLVVRRTNRYVIVQLVESKAGGDRTVLTVTSKALSKYGWRAGTKNTPAAYLTGYLAGKLAVAKGYTEAIADIGMRTPSARVFAAIKGAIDAGLRVPASEEIFPDEARIRGEVIDLPSHFEEVLERSNG--MARMHARKRGKSGSKRPLAKTPPSWLTVTPQEVEELVVSYAKAGMTPSVIGVVLRDQHGIPLVKAVTGKSITQILAERGLLPEIPEDLMHLIERARRMHVHLQRHRSDRYNRHRLQLLEAKIHRLVKYYKRVGKIPKDFQFRTLYTYA-RSVRLGTRRSRLAVMQAETVARLLQGRPDVDVEIVKVVAEGDEQPTRPGSWGKGAFVRTLQQKCLDGEIDAAVHSLKDLPLEGPDGLVLASVPLRDDPRDALVSRDRRSLHELRSGAKVGTSSERRAVQLRELRPDVEIVELRGNVDTRVRKVLEHSCDAAVISYAALKRLGLVFDVDRLVPAPGQGAIAVECLAENELVELFGTIEDRKARLEVEVERRVARLLGGGCRVPVGVNA--IRIVAVSTGDRGLRRSNVEGPSVDRLIDRIVKEMSGGG----------------EARNIGIVVPPEKACEDKACPFHGHLKVRGIILEGRVFKKYMRNTVVVERDVVLYVRKYKRYMRKRKRMSVHLPPCIDVEVGDLVRFAECRPISKTVSFVVIENLSLVVIDGSNHRLGRLASRVAKMLLEGKRVVVLNADKIVITGSKSAILARYQYLLDRTWLSSIERVQWNPRRPDRIFWYTVRRMLPRKKPKGREALSRLRVYNGVPEEFSNFKAVTVEDALHRSEISKWMTLGELSKLIMIVAGAGRGAAIGPMVIAIFAVEESLIAELRKIGVRDSKALTRSRRERLFEELGRVNAAYRVVEPRTIDSSVGLNALEVDLFRELILEVRPDKVYIDSPYRNPRRVLELLTVLCEVRADARYEVVAAASVIAKVTRDRFVAPLGA--GSGYPSDPRTIRYLREHVRRSWKAFARAVLRRILTRVWPHKLMSAHLSPELREKYGRRSLPVRTGDTVKVLRGEYKGVTAKVVEVDRERQFVYLENVTRKKVDGTEVRVPIHVSNVMIVQLDLSDEYRKTLLE
>GCA_011364265
EVAEILVRCNAHIGAKIKVAHMARFVYRQRSDGVHLFEVRRILERLNLAARLISLYPPEKTLAVSTHVYGTRAVLRFAEVTGARAVAGKIPAGMLTNRELRYYVEPEIVVVSDPRFDAQIVNEAKIAKIPVIAMCSTDNTTSNVDLVIPINNRGRHSLPFAFWYLARRVLIERGQATPELTLDQFVTHGAMKQVVRIKLASTDLEKLEGLCREIKEIATRTGARVAGPVPLPTQRMVLPVRKSPCGEGTKTWRKWEMRVHRRLIDLTITDPVLREIMRIQLPEEVAIEMRVRMASVEALREAVREALRSGKPRKFTQSVELVINLRDIDLKKPNRFTEVIELPHGSKARKVAVVASGALAVEARKSNVDRVFERDEIEVLTGNKKAAKKLARQFDYFLVDTSLISLVARALGAALGYIGKAPVPVPAGADINALAARYKRSVTVRVRKNPQANCIIGTEEMGLDQLVENAMAVLNRVVEKLPKRWANVKSAYIKRTMGEPIELLREPIVVVLGHVDHGKTSLLDKMRGTIVAQREAGGITQHIGASLFPYDAVVEACRRLLGEVRRLPGLLFIDTPGHAAFANLRKRGGSVADMAILVVDVMQGVQEQTVESIQLLRSRRTPFVVALNKIDMIPGWRPVPLKEALARQDRRVVEELETRTYMLVGELSKLGFTADLYTRITDFRRTLAIVPVSAKTGEGIPDLLLVILGLAQTFMAKQLTVSEDFEGVVLEIVEEEGLGATANVVVSSGVLSEGDTIAAIGRRGPVVTKVRALLMPKPLDEMRDPRDRFRRVRSVRASSGVKVVAEGLEEVFPGSP-------------------------------------------------------------------------------------------------------------------------W----------------------------------------------------------------------------------------------------------------------------------------------WW--VICLGIESSAHTFGVGVATILANELAVYRPVDS-GIHPREAAQHHASVAHEVLERALERAGIGLREVDAVAFTAGPGLGPCLRTGATVARALAYRLNRPLVAVNHGVAHIEIGRLSTGFRDPVVLYVAGGNTLVTTHNAGRYRILGETLDIAAGNCLDAFGIKVGIGPMPAP--ELLARYVPLPMKVKGMDVSFSGLLTRALSLARHRVEDLCLSLTEAVYSMLTEVLERALALTGKKEVLVVGGLARSRRLSEMVSRMVGLHGASFRQIPDDLLGDNGAMIAWTGLLMYLGMTVPIEESRVRPRYRIDEVEVPWMPKWGYSIQLADESRIAKASLREVDASPKWTREVCAAIKGMDLEDAKRLLQDVIERRRMIPYRRYRKLRAHHSE--PGGYPVKPARLLLKLLESLEANAEFKGLDTSRLRIVHAAVHKGRVIKKFFPRAFGRASPHNKTLIHIEVVAEQYVKVPVYSLTGERAGEVELPWPFSADLREDLVRRAFVHLSTHTLQPKGAWKGSAAKYSVRSLGVGLGIARIARIMASGTGKSRAGGWVPSAVGGRPTHPPVPEKVIHKELNEEERRAATVAALAFTASPEHVRRRGHRVPEGLSTPIVVEDRFESVKRSKDVVAFLRALGLGEELDRVSERGIRAGKGKRRGRRYKRRVGPLLVVSRDGISKAASNVPGVDVVLAKDLSVLHLAPGGHPGRLAVFTVSALKEIER----RFGEAMPKRTMAQRIGHGSPVYRASIQRKF-VLGYPSHLRGRVVELHHDPGRGYPVAEVEVD-GTTFYVPAVMGLYVGQVIEAGPNAYPSTGNIVPIGSVPEGASVSCIELRPGDGGKLVRSSGTFAEVVSHVGDRTIIRLPSKKLKEVDSRCFAIVGVVAGLGRTDKPFLKAGKKFHWMRSKHRRYPRVRGVAMQPVKHPFGGGAGGKLSRPEPVKRTAPPGQKIGLIAARRTGRKKK---VDPYKTVFVGKRKEAVARLKVERGRVMINGMPVELIGNWVVREKILVPLREVWRTHNFYINVQGGGIMGQADACAIAIARAIVAID--PDLKPVIERYDYHLLSGDPRRTEPKKPNRRSARRFKQKSYRMGHRKWSAPRRGSLAFAPRRRAKTLLPSVKHWPSTEEPKLLGFIGYKAGSVTIRYIDDFPGSLTHGTEVAAQGTVISTPPNYLVGITVLVPDVEPKEVGRVFATELPKPLVERIRGIAELERNLSRASEVRAIVASIPAEAGLSQKKPFLLEVGVSGT-PESAFSFLKERLGSRIGVDQVFTPGSFVDVIGVTKGHGFTGVVARHGVKELPRKQRKTRRAVGAIGGRKPPYVTRFVPRAGQYGFHKRTEFNKRIMLVLQDGSLTPPGGFPHFTVLRSPAVVLLGSVMGPPKRPVVLREPAKPPSYKLGAPKIESILY---MLVRERISKFLGRIGADQLSELLARLGISVDEVTGEGIKAEYNPNRPDFSSHAGIARALKGLLGIELGPPRVTCRRVIVDGSVKRVRPYVVAGLVGLRLDEQDIAELIAMQEDLHWVLGRDRKKVAIGLHDASKVRPPIRYLARPLSERFVPLHEPMTAEEILELETGRKYAHLVRPLLVDAKDVLSFPPVINSSLTEVTTSTSDVFIDVTGTDPEAISRALNVLVYALHDMGGRLYSVEVMSRTPDLRSERWRVDRTVNEVLGVALSAVRALRMMRLGAIEVDVPPYRADVLHPVDFAEEVFIAMQ-EKVVETRAADAIRSAFIGLGFTEAFNTVLSNYRRDYVPVRILNPVSAEYDILRTMLLPGLLSTLAANKHNPYPQRFFEVGDVVRAACVTSHSSASYSEIKAVYEEFSRYVK-RQFMIPGRSVSLVIGLAGEVHPAVLESFGLEMPVAAMEIDLQALGLSRAVAEVGLLLTKPNIPRTINVGSYITCTDNSGAQVLKIIQVMGLKTRLRRAACVGDLVAVTVKKGDIELRKKVMYAVIVRQRKPYRRPDGTWIMFEDTAGVLVTPEGDVKATEIRGPVAKEAAERWPKIANLASIIV--MLETWQPRTKVGQLVKSGKINSIEELFSNQYRITEPEIVDYLIPNIEQEVIDIQIVQRQTDAGERSSYRAIVAVGNRDGCVGLGVGKSTQVVMAIEKAAMKAKMNLTYVVRGCGSWECACGEPHSLLYRTVGKYGSVRIEILPGPRGLGLVAGDVAKTILRLAGISDCWTRTFGETRTPLSMSGATYMALKNTLKFVMVREFTYRGYTLEQLQQMSMDEFIKLLPSRQRRSLGLTEAQKALLAKVRKYRRLGINKAIRTHARDMVILPEMVGMTIAVHNGKEFVPVEIVPEMIGHRLGEFAITNKRVVHGRPGVGATKSSMYVPLK------------------------------------------------------------------------------------------------------------------------------------------------------------------------------------------------------MRARNYRAIE-RPYTREEFIAGAPQPRIAKYDYGWREGYELRLDLVAKTDVQVRDVALEAARVAAGKFLSKIGDS-FYLVVRAHPHHVLRENKLIFGAHADRLQEGMSRAFGRPVGRAAQVYAGKEVISLYVDAKNLEVAKEALRIAASKLPKDYRIVVNRIAAAQQRETRLIVRLLGTDLDGTKHVPFALAKIYGVGINFAYAVTRAVGIDPMTRLGQLTDKQLELLEDAITNPGYGIPVWMWN--------------------------------------------------------------------------------------------------------------------------------------------------------------------------------------------------------------------------------------------------------------------------------------RYRWSAEEASKLILRTHTTATTIRYLADHREPPVKVFSVDRIFRNERVNWKRLAEFHQIEGILMDRGVGLRHLMGVIREFYSRLGLRDVRFRPSYFPYTEPSAEVDVYLKDLGRWVELGGMGVFRPEVTRPLGVVHPVLAWGLGLERLAIIIYGVEDIRELYRNDLSWIRSVMPTRFRKVRKRRGSRTYGWGQIGQHRKHGAKGGRGNAGKHKHKWTYVIKYEPDHFGEKGFVPPRELREINLTELSAIAERLSRRLVVDLRGPEPVKLIGSGVLKVIADSW--------------------MNPEEVIVAIVRTQDAISLIERENKLTFIVREATKADVKRAVEQLYGVKVEKVNTLITPRGKKAYVKLRPEFSATDLAVKLGIIAETTAKYAEEVVQIPEGVTVEVVTIRVKGPLGELVKSFANAGIRISKTENGLLVRVYGRGKRVDAMIGTFKAVFRNMVLGVTKGFTYKLKVVQTHFPMNLKVQGNRLVIENFIGERYPRVVEILPGVKVTVKGEDVIVTGIDREAVGLVAGRIEQATKIRNKDLRKFLDGIYVYYKGVGITFKFDVEGGKATAGPPIGPALTPLGLNVLAVVEKINEMTKEFRGMRVPVKVVVDVETKSFEVEVGVPTVAALIAREAGSGQPGSQPAGNLTFEQVVKIARLKMPHLRAKSLKAAVKTVLGTCVSMGVTVDGKDPKLVQREVDEGAYDQVIGKENPMRRLRVEKVVVNCSVGEAGARLERAVKILEQLTGQKPSIRKAKKTIKGFGIHKGEPIAAMVTLRKEKAVEFLRRAFEAVRNTIRAENFDEYGNFAFGVKEHLDMPGTKYDPELGIIGFDVIVHISRPGLRVTRRRIRRSRIPRGHRPTKEEAIEFVRSTFGVNVV---MGNGEFAARSLIKTRQKFRWSYRPYRIRMLRLKEKYDPLEGAPMARGIVLEKKGIESRQPNSAVRKAVRVQLIKNGKVITAFCPGDGALNVIDEHDEVLVQGIGGTLGKSYGDLPGVRYEVFMVNGVPLKLLITGKVKKPKRRELVRVAELRRKSDQELLKEVSEIRTEIRKLRTEVRAGGRVENPMRLRNLRRRLARVLTILNERRDSTTKRLLNKARLKAEVEEFIRNQLRDAFIGRIDVTTTPIGTTVTIYSMRPGLVIGPRGKRIKELQSMLEQRFKFENLQIVVSEVERPELNPQVMARRIAQAMVSGVRWRRIAFWALRRIMEAGARGAEIVISGKLTSARARSEKYTAGIVPKSGYYATR-ARKGVAHVQLPAGIYGVKVIIYPPEEPLP-------------KTVWGIVHIYSSYNNILITVTDITGSETIAKASGGMFVTGGRMEASPYAAMRVASYVMEIAKSKGINAVHIRVRAPGGVKSKTPGPGTQAAIRTIARSGVMIGRIEDVTPIPHDSVRKKGGRRGRRVLRPRERKAREIELLERLFREKPVVVVLDLTRTSTDVLQRFRVTLRGRAVVRVAKKTLAAIAAERAGRKALADLLRGLKTPVGFIVTELNPFRLKIEIDQGRILTPPKAGEKADVDVVVPPMNTGIPPGPILSEFGKLRIPTRIEGGTIWIAKETVVAKKGDEISPALASLLAKLDIPAVYRGLNVIAAVDGELVIRAEDLVLDLDSVRRDLASCHASARLLLIELGVPEPEVIADLLVLAQRAVSLATEAGYVTSETVEHVLRTAEARAQALARLIMATFDWVSGLFTKLYNNEMARNKEC-VHKYSKLVVEVLKTLQRHGYVGAIEYVEDGRGGKVIIQLLGRINKAGPIRPRFSVSKDGYEEFEKRYLPSRDIGILVVTTNRGVMSHREAIKQGLGGKLLGYVY----------------------------------------------------------------------------------------------------------------------------------------------------------------------------------------------------------------------------------------------------------------------------------------------------------------------------------------------------------------------------------------------------------------------------------------------------------------------------------------------MARMHARKRGKSGSKRPLAKTPPSWLTVTPQEVEELVVSYAKAGMTPSVIGVVLRDQHGIPLVKAVTGKSITQILAERGLLPEIPEDLMHLIERARRMHVHLQRHRSDRYNRHRLQLLEAKIHRLVKYYKRVGKIPKDFQFRTLYTYA-RSVRLGTRRSRLAVMQAETVARLLQGRPDVDVEIVKVVAEGDEQPTRPGSWGKGAFVRTLQQKCLDGEIDAAVHSLKDLPLEGPDGLVLASVPLRDDPRDALVSRDRRSLHELRSGAKVGTSSERRAVQLRELRPDVEIVELRGNVDTRVRKVLEHSCDAAVISYAALKRLGLVFDVDRLVPAPGQGAIAVECLAENELVELFGTIEDRKARLEVEVERRVARLLGGGCRVPVGVNA--IRIVAVSTGDRGLRRSNVEGPSVDRLIDRIVKEMSGGG----------------EARNIGIVVPPEKACEDKACPFHGHLKVRGIILEGRVFKKYMRNTVVVERDVVLYVRKYKRYMRKRKRMSVHLPPCIDVEVGDLVRFAECRPISKTVSFVVIENLSLVVIDGSNHRLGRLASRVAKMLLEGKRVVVLNADKIVITGSKSAILARYQYLLDRTWLSSIERVQWNPRRPDRIFWYTVRRMLPRKKPKGREALSRLRVYNGVPEEFSNFKAVTVEDALHRSEISKWMTLGELSKLIMIVAGAGRGAAIGPMVIAIFAVEESLIAELRKIGVRDSKALTRSRRERLFEELGRVNAAYRVVEPRTIDSSVGLNALEVDLFRELILEVRPDKVYIDSPYRNPRRVLELLTVLCEVRADARYEVVAAASVIAKVTRDRFVAPLGA--GSGYPSDPRTIRYLREHVRRSWKAFARAVLRRILTRVWPHKLMSAHLSPELREKYGRRSLPVRTGDTVKVLRGEYKGVTAKVVEVDRERQFVYLENVTRKKVDGTEVRVPIHVSNVMIVQLDLSDEYRKTLLE
>GCA_011373225
EVAEILVRCNAHIGAKIKVAHMARFVYRQRSDGVHLFEVRRILERLNLAARLISLYPPEKTLAVSTHVYGTRAVLRFAEVTGARAVAGKIPAGMLTNRELRYYVEPEIVVVSDPRFDAQIVNEAKIAKIPVIAMCSTDNTTSNVDLVIPINNRGRHSLPFAFWYLARRVLIERGQATPELTLDQFVTHGA------------------------------------------------------------------------------------------------------MASVEALREAVREALRSGKPRKFTQSVELVINLRDIDLKKPNRFTEVIELPHGSKARKVAVVASGALAVEARKSNVDRVFERDEIEVLTGNKKAAKKLARQFDYFLVDTSLISLVARALGAALGYIGKAPVPVPAGADINALAARYKRSVTVRVRKNPQANCIIGTEEMGLDQLVENAMAVLNRVVEKLPKRWANVKSAYIKRTMGEPIEL-----------------------------------ITQHIGASLFPYDAVVEACRRLLGEVRRLPGLLFIDTPGHAAFANLRKRGGSVADMAILVVDVMQGVQEQTVESIQLLRSRRTPFVVALNKIDMIPGWRPVPLKEALARQDRRVVEELETRTYMLVGELSKLGFTADLYTRITDFRRTLAIVPVSAKTGEGIPDLLLVILGLAQTFMAKQLTVSEDFEGVVLEIVEEEGLGATANVVVSSGVLSEGDTIAAIGRRGPVVTKVRALLMPKPLDEMRDPRDRFRRVRSVRASSGVKVVAEGLEEVFPGSPLVLVRSQLSEIERMLEEELAEFRITTDKVGLVVKADTIGSLEAIVNFLRERNIPIRLADIGKVSKRDVVEAEVVRRKDPYLGNILAFNVDVDKEIELEANSKGVRIFKGTVLFRLVDEYVGWVEERRREEEEAEFGKLVKPGKVKFLEGFVFRRSDPAIFGVEVLAGEIAPGVPLVNSSGRHVGEIHQIQESGRPISRATVGMKVAISIRGVTVGRQVKEGEVLYVAVPERDARLLLSKFSSRLDEGSRRTLDELVSIMRSQNPLWAR---------------------------------------------------------------------------------------------------------------------------------------------------------------------------------------------------------------------------------------------------------------------------------------------------------------------------------------------------------------------------------------------------------------------------------------------------------------------------------VKVPVYSLTGERAGEVELPWPFSADLREDLVRRAFVHLSTHTLQPKGAWKGSAAKYSVRSLGVGLGIARIARIMASGTGKSRAGGWVPSAVGGRPTHPPVPEKVIHKELNEEERRAATVAALAFTASPEHVRRRGHRVPEGLSTPIVVEDRFESVKRSKDVVAFLRALGLGEELDRVSERGIRAGKGKRRGRRYKRRVGPLLVVSRDGISKAASNVPGVDVVLAKDLSVLHLAPGGHPGRLAVFTVSALKEIER----RFGEAMPKRTMAQRIGHGSPVYRASIQRKF-VLGYPSHLRGRVVELHHDPGRGYPVAEVEVD-GTTFYVPAVMGLYVGQVIEAGPNAYPSTGNIVPIGSVPEGASVSCIELRPGDGGKLVRSSGTFAEVVSHVGDRTIIRLPSKKLKEVDSRCFAIVGVVAGLGRTDKPFLKAGKKFHWMRSKHRRYPRVRGVAMQPVKHPFGGGAGGKLSRPEPVKRTAPPGQKIGLIAARRTGRKKK---VDPYKTVFVGKRKEAVARLKVERGRVMINGMPVELIGNWVVREKILVPLREVWRTHNFYINVQGGGIMGQADACAIAIARAIVAID--PDLKPVIERYDYHLLSGDPRRTEPKKPNRRSARRFKQKSYRMGHRKWSAPRRGSLAFAPRRRAKTLLPSVKHWPSTEEPKLLGFIGYKAGSVTIRYIDDFPGSLTHGTEVAAQGTVISTPPNYLVGITVLVPDVEPKEVGRVFATELPKPLVERIRGIAELERNLSRASEVRAIVASIPAEAGLSQKKPFLLEVGVSGT-PESAFSFLKERLGSRIGVDQVFTPGSFVDVIGVTKGHGFTGVVARHGVKELPRKQRKTRRAVGAIGGRKPPYVTRFVPRAGQYGFHKRTEFNKRIMLVLQDGSLTPPGGFPHFTVLRSPAVVLLGSVMGPPKRPVVLREPAKPPSYKLGAPKIESILY---MLVRERISKFLGRIGADQLSELLARLGISVDEVTGEGIKAEYNPNRPDFSSHAGIARALKGLLGIELGPPRVTCRRVIVDGSVKRVRPYVVAGLVGLRLDEQDIAELIAMQEDLHWVLGRDRKKVAIGLHDASKVRPPIRYLARPLSERFVPLHEPMTAEEILELETGRKYAHLVRPLLVDAKDVLSFPPVINSSLTEVTTSTSDVFIDVTGTDPEAISRALNVLVYALHDMGGRLYSVEVMSRTPDLRSERWRVDRTVNEVLGVALSAVRALRMMRLGAIEVDVPPYRADVLHPVDFAEEVFIAMQ-EKVVETRAADAIRSAFIGLGFTEAFNTVLSNYRRDYVPVRILNPVSAEYDILRTMLLPGLLSTLAANKHNPYPQRFFEVGDVVRAACVTSHSSASYSEIKAVYEEFSRYVK-RQFMIPGRSVSLVIGLAGEVHPAVLESFGLEMPVAAMEIDLQALGLSRAVAEVGLLLTKPNIPRTINVGSYITCTDNSGAQVLKIIQVMGLKTRLRRAACVGDLVAVTVKKGDIELRKKVMYAVIVRQRKPYRRPDGTWIMFEDTAGVLVTPEGDVKATEIRGPVAKEAAERWPKIANLASIIV--MLETWQPRTKVGQLVKSGKINSIEELFSNQYRITEPEIVDYLIPNIEQEVIDIQIVQRQTDAGERSSYRAIVAVGNRDGCVGLGVGKSTQVVMAIEKAAMKAKMNLTYVVRGCGSWECACGEPHSLLYRTVGKYGSVRIEILPGPRGLGLVAGDVAKTILRLAGISDCWTRTFGETRTPLSMSGATYMALKNTLKFVMVREFTYRGYTLEQLQQMSMDEFIKLLPSRQRRSLGLTEAQKALLAKVRKYRRLGINKAIRTHARDMVILPEMVGMTIAVHNGKEFVPVEIVPEMIGHRLGEFAITNKRVVHGRPGVGATKSSMYV---VRLPPLRLFHQWDLSQVEVRDPGLRAYIALSPIVLPHSGGRHEHRRFGKAKVNVVERLANMLMR--------PGKNGGKKQKALRAVLNALHIIQLRTGENPIQVLVRAIENAAPREDTTRVTYGGITYFKAVDISPQRRLDLALRWLAEGARLSSFRNVRTIDEALADEIIAAASNDVRSYAIKKKVEQERIALASRMRARNYRAIE-RPYTREEFIAGAPQPRIAKYDYGWREGYELRLDLVAKTDVQVRDVALEAARVAAGKFLSKIGDS-FYLVVRAHPHHVLRENKLIFGAHADRLQEGMSRAFGRPVGRAAQVYAGKEVISLYVDAKNLEVAKEALRIAASKLPKDYRIVVNRIAAAQQRETRLIVRLLGTDLDGTKHVPFALAKIYGVGINFAYAVTRAVGIDPMTRLGQLTDKQLELLEDAITNPGYGIPVWMWNRRKDPVTGKDMHLVGPELNLTMREDIEREKRIKSWRGVRHMLGLKVRGQRTRTTGRKGGPVGVARKATLALHPMERSVLKALVASFTELAQELQLKVDAVAKAAERLQMKGLAKVEEVAQLSEEGAEYALPERRLVDELRDLEELKVVQIGIIWAKKSGWIEEELVLRFLADCKRLSRRAGLVLIVLSPTELARYDVYAPVKPVFAAREHPLSALIRRVREAFVELGFQEVKGPLVELAFWNFDALFQPQDHPAREMHDTFYL---AERVRAAHEKGWRYRWSAEEASKLILRTHTTATTIRYLADHREPPVKVFSVDRIFRNERVNWKRLAEFHQIEGILMDRGVGLRHLMGVIREFYSRLGLRDVRFRPSYFPYTEPSAEVDVYLKDLGRWVELGGMGVFRPEVTRPLGVVHPVLAWGLGLERLAIIIYGVEDIRELYRNDLSWIRSV----------------------------------------------------------------------------------------------------------------------------------MNPEEVIVAIVRTQDAISLIERENKLTFIVREATKADVKRAVEQLYGVKVEKVNTLITPRGKKAYVKLRPEFSATDLAVKLGIIAETTAKYAEEVVQIPEGVTVEVVTIRVKGPLGELVKSFANAGIRISKTENGLLVRVYGRGKRVDAMIGTFKAVFRNMVLGVTKGFTYKLKVVQTHFPMNLKVQGNRLVIENFIGERYPRVVEILPGVKVTVKGEDVIVTGIDREAVGLVAGRIEQATKIRNKDLRKFLDGIYVYYKGVGITFKFDVEGGKATAGPPIGPALTPLGLNVLAVVEKINEMTKEFRGMRVPVKVVVDVETKSFEVEVGVPTVAALIAREAGSGQPGSQPAGNLTFEQVVKIARLKMPHLRAKSLKAAVKTVLGTCVSMGVTVDGKDPKLVQREVDEGAYDQVIG----------------------------------------------------------------------------------------------------------------------------------------------------------------------------MGNGEFAARSLIKTRQKFRWSYRPYRIRMLRLKEKYDPLEGAPMARGIVLEKKGIESRQPNSAVRKAVRVQLIKNGKVITAFCPGDGALNVIDEHDEVLVQGIGGTLGKSYGDLPGVRYEVFMVNGVPLKLLITGKVKKPKRRELVRVAELRRKSDQELLKEVSEIRTEIRKLRTEVRAGGRVENPMRLRNLRRRLARVLTILNERRDSTTKRLLNKARLKAEVEEFIRNQLRDAFIGRIDVTTTPIGTTVTIYSMRPGLVIGPRGKRIKELQSMLEQRFKFENLQIVVSEVERPELNPQVMARRIAQAMVSGVRWRRIAFWALRRIMEAGARGAEIVISGKLTSARARSEKYTAGIVPKSGYYATR-ARKGVAHVQLPAGIYGVKVIIYPPEEPLPEGVGP--------KTVWGIVHIYSSYNNILITVTDITGSETIAKASGGMFVTGGRMEASPYAAMRVASYVMEIAKSKGINAVHIRVRAPGGVKSKTPGPGTQAAIRTIARSGVMIGRIEDVTPIPHDSVRKKGGRRGRRV-----------------------------------------------------------------------------------------------------------------------------------------------------------------------------------------------------------------------------------------------------------------------------------------------------------------------------------------------------------------------------------------------------------------------------------------------------------------------------------------------------------------------------------------------------------------------------------------------------------------------------------------------------------------------------------------------------------------------------------------------------VLKRMPPRRRREGVTDYRARLKLVKSGKPRLVVRRTNRYVIVQLVESKAGGDRTVLTVTSKALSKYGWRAGTKNTPAAYLTGYLAGKLAVAKGYTEAIADIGMRTPSARVFAAIKGAIDAGLRVPASEEIFPDEARIRGEVIDLPSHFEEVLERSNG--MARMHARKRGKSGSKRPLAKTPPSWLTVTPQEVEELVVSYAKAGMTPSVIGVVLRDQHGIPLVKAVTGKSITQILAERGLLPEIPEDLMHLIERARRMHVHLQRHRSDRYNRHRLQLLEAKIHRLVKYYKRVGKIPKDFQFRTLYTYA-RSVRLGTRRSRLAVMQAETVARLLQGRPDVDVEIVKVVAEGDEQPTRPGSWGKGAFVRTLQQKCLDGEIDAAVHSLKDLPLEEPNGLVLASVPLRDDPRDALVSRDRRSLHELRSGAKVGTSSERRAVQLRELRPDVEIVELRGNVDTRVRKVLEHNCDAAVISYAALKRLGLVFDVDRLVPAPGQGAIAVECLAENELVELFGTIEDRKARLEVEVER--------------------------------------------------------------------------EARNIGIVVPPEKACEDKACPFHGHLKVRGIILEGRVFKKYMRNTVVVERDVVLYVRKYKRYMRKRKRMSVHLPPCIDVEVGDLVRFAECRPISKTVSFVVIENLSLVVIDGSNHRLGRLASRVAKMLLEGKRVVVLNADKIVITGSKSAILARYQYLLDRTWLSSIERVQWNPRRPDRIFWYTVRRMLPRKKPKGREALSRLRVYNGVPEEFSNFKAVTVEDALHRSEISKWMTLGELSKLIMIVAGAGRGAAIGPMVIAIFAVEESLIAELRKIGVRDSKALTRSRRERLFEELGRVNAAYRVVEPRTIDSSVGLNALEVDLFRELILEVRPDKVYIDSPYRNPRRVLELLTVLCEVRADARYEVVAAASVIAKVTRDRFVAPLGA--GSGYPSDPRTIRYLREHVRRSWKAFARAVLRRILTRVWPHKLMSAHLSPELREKYGRRSLPVRTGDTVKVLRGEYKGVTAKVVEVDRERQFVYLENVTRKKVDGTEVRVPIHVSNVMIVQLDLSDEYRKTLLE
>GCA_000494145
EVAEILVRCNAHIGAKIKVAHMARFVYRQRADGVHLFEVRKILERLNLAARLIALYPPEKTLAVSTHVYGTKAVLRFAEVTGARAVAGKIPAGMLTNRVLKYYVEPEIVVVSDPRFDAQIVEEARIAKIPVIAMCSTDNTTSNVDLVIPINNRGRHSLPFAFWYLARRVLIERGQATPELTLDQFVTHGVMKQVVRIKLASTDLEKLDSLCREIKEIATRTGAKVAGPVPLPTQRLVLPVRKSPCGEGTKTWRKWELRVHRRLMDLTVSDPVLREIMRIQLPEEVAIEMRVRMAAVEAVREAMREALAKGKQRKFTQSVELVINLKDIDLKKPNRFTEVIELPHGSKARKVAVIASGALAVEARKSNVDRVFEREEIEVLIGNKKAAKKLARQFDYFLVDTSLISLVARALGAALGYIGKAPVPVPAGADVNALASRYKRSVTVRVRKNPQANCIIGTEEMSPDQLVENAVTVLNRVVEKLPKRWANVKSAYIKRAMGEPVELLREPIVVVLGHVDHGKTSLLDKMRGTIVAQREAGGITQHIGASLFPYDAVVEACRKLLGEVRRLPGLLFVDTPGHAAFANLRKRGGSVADMAILVVDVMQGVQEQTVESIQLLRSRKTPFVVALNKIDMIHGWRPVPLKEALARQERRVVEELETKTYMLMGELSRFGFAADLYTRISDFRRTLAIVPVSAKTGEGIPDLLLVILGLXQTFMARQLTVXEDFEGVVLEVVEEEGLGATANVIVSSGVLNEGDTIALIGRRGPVVTRVRALLMPKPLDEMRDPRDLFKRVRSVRASAGVKVVAEGLEDVYPGSPVLIVRSDLAEIERRLEEEMAEFRITTDRTGIVVKADTIGSLEALVGYLRERNVPIRIADIGKVSRRDVVEAEVVRRKDQYLGNILAFNVDVDREVELEANSKGVRIFSGTVLFRLVDDYLSWVEQRRREEEEAEFGKLVKPGKVKFLEGFVFRRSDPAIFGVEVLAGEIAPGVPLVTASGRHVGEIHQIQESGRPIPRATEGMKVAISIRGVTVGRQVKEGEVLYVAVPEKDARLLLAKFSGRLDEGSRKALEELVNLMRAQNPLWARLVCLGIESSAHTFGVGIVTILANESSVYRPRDS-GIHPREAAQHHASVAHHVLGRALERAGLVLRDLDVIAFTAGPGLGPCLRTGATVARALAYRLGVPLVAVNHGVAHIEI-----------------------------------------------------------------------------------------------------------------------------------------------------------------------------------------------------------MPKWGYSIQLVDESRIAKASLREVDASPKWTGEVCAAIKGMYVEDAKRLLEDVIARKRMIPYRRYRKLRAHHSE--PGGYPVKPARLLLKLLESLEANAEFKGLDTSRLKIVHAAVHKGRVIKKFFPRAFGRASPHNKTLIHIEVVAEQVVSVPVYSLSGEKAGEVQLPWFFSADLREDLVRRAFVHISTHTLQPKGAWKGSAAKYSVRSLGVGLGIARIARIMASGTGKSRAGGWVPSAVGGRPTHPPVPEKVIHKRLNEEERKAATVAALAFTASPEHVRKRGHRIPDGLSTPIVVEDRLESVRRTKDVVAFLRAIGLGEELERTSETGIRAGKGKRRGRRYKQRKGPLLVVAKDGISEAASNVPGIDVVLAKDLSVLHLAPGGHPGRLTVFTVSALKELER----RFGAAMPKRTMAQRIGHGSPVYRASIQRRF-VLGYPSHLKGRVVELHHDPGRGYPVAEVKVD-GTTFYVPAVMGLYVGQVIEAGPNASPSVGNIVPLESVPEGTSVSCIELRPGDGGKLVRGSGTFAEVVSHVGDRTIIRLPSRKLKEVDSRCFAIVGVVAGLGRTDKPFLKAGKKFHWMKSKHRRYPRVRGVAMQPVKHPFGGGAGGKLSRPEPVKRTAPPGQKIGLIAARRTGRKKR------------------------------------------------------------------------------------------------------------------------------------MGHRKWSAPRRGSLAYAPRRRAKTLLPTVKYWPSSDEPKLLGFMGYKAGSVTIRYIDDVPGSLTHGTEVAAQGTVVSTPPNYLVGIAVLVPDDEPKEVGRVFAKELPKDLVERVRGIATLERQLGRASEVRAIVASIPAEAGLSQKKPFLLEVGVSGS-PEGAFEFLKERLGTQITVEQVFKPGTFVDVVGVTKGHGFTGVVARHGVKVLPRKQRKTRRAVGAIGGRKPAYVTRFVPRAGQYGFHKRTEFNKRLMLVLNDGSLTPPGGFPHFTVIRSPAVVLLGSVMGPPKRPVILREPAKPPSYQLGAPKILAVHYMPAILVRERISRFLGRVGAEELAELLARLGISVDEVTPGGIKAEYNPNRPDFSSHAGIARALKGVLGLEFGAPRVSCRRVIVDESVKAVRPFVVAALVGLGLEEEDILELIAMQEDLHWVLGRDRRKVAIGLHDASKVRPPIRYLARPLNERFVPLHEPMTGEEILELETGRRYGRLVRPLLVDAKDVLSFPPVINSSLTEVTTSTTEVFIDVTGTDLEAVSKALNILVYALHEMGGRIYSVTVVFRTPDLRPERWRVYETVRRALGVDLPIVRALRMMRLDAIEVQVPPYRVDVLHPIDFAEDVFIALQ-ERVVETRALDAVKAAFIGLGFTEAFNTILSNYRRDYEPVRILNPVSAEYDILRTMLLPGLLTTLAVNRHNPYPQRFFEVGDAVKAACVVSHATASYSVIKSVYEEFSRYVKR--FMVPGRSVALTVGFAGEVHPRVLESFDLEMPVAAMELELGPLGLSRAVAEVGLLLTKPNIPRTINVGSYVNCTDNSGAQVLRIIQVMDLKTRLRRAACVGDLVXVTVKKGDVELRKKVMYAVIVRQRKPYRRPDGTWITFEDTAAVLVTPEGDXKATEIRGPVAKEAAERWPKIANLASIIV-------------------------------------------------------------------------------------------------------------------------------------------------------------------------------------------------------MVREFTYRGYTLDQLLQMSMDEFIKLLPSRQRRSLGLTEAQRKLLEKVRKYKRLGMNKPIRTHARDMVILPEMVGMTIAVHNGKEFVPVEIVPEMIGHRLGEFAITNKRVVHGRPGVGATKSSMYVPLKVRLPPLKVFHQWDLSQVEVRDPGLRAYIALSPLVLPHSGGRHEHRRFGKARVNVVERLANMLMR--------PGKNGGKKQKALLAVRNALHIIHLRTGENPVQVLVRAIENAAPREDTTRVTYGGITYFKAVDISPQRRLDLALRWLAEGARLSSFRSVKTIDEALADEIIAAASNDVRSYAIKKKNEQERIALASRMRARNYRAIE-RPYTREEFIAGAPQPRIAKYDYGWREGYELRLDLIAMTDVQVRDVALESARVAAGKFLSKIGND-FYLVVRAHPHHVLRENKLIFGAHADRLQEGMSRAFGRPVGRAAQVYAGKAVISLYVDAKNLEAAKEALRIAASKLPKDYRIVVNRLTAVQQKETRLIVRLLGTDLDGTKHVPYALAKIYGVGINFGYAVARAVGIDPMTRLGQLTDQQLALLEDAITNPAYGIPTWMWNRRRDPVTGKDTHLVGAELNLTMREDIEREKKIKSWRGVRHMLGLKVRGQRTRTTGRKGGPVGVARKATVTLHPMERTVLRSAAATFRELAEELGMKVDAVAKAAERLQMKGLARVEEIASLSEEGMEYALPERRLVEELRELEELKTVEIGIIWAKRNGWIEEEQVLRLLAECERLARRAGLVAIVVTPTELSRYDVYAPVKPVFAAREHPLTSLIRKVREAFVELGFQEVKGPLVELAFWNFDALFQPQDHPAREMHDTFYL---AERVRAAHEKGWRYRWSVEEASRLILRTHTTATTIRYLAEHREPPVKVFSVDRIFRNEKVNWKRLAEFHQIEGILMDRGVGLKHLMGVIKEFYARLGLREVRFRPSYFPYTEPSAEVDVYLKELGRWVELGGMGVFRPEVTRPLGVEHPVLAWGLGLERLAIIIYGVEDIRELYRNDLSWIRTVMPTRFRKVRKRRGSRTYGWGQIGQHRKHGAKGGRGNAGKHKHKWTYVLKYEPDHFGEKGFVPP--LKEVNLTELSAIAERLSSRLVVDLRGEVPVKLIGSGVLKVIADAWTKGAEEKLRASGSIVAV---MNPDEVIIAVVRTQKAVSLIERENKLTFVVREATKDDVKRAVEKLYGVKVEKVNTVITPRGKKAYVKLKPEYRATELAIKLGVI------------------------------------------------------------------------------------------------------------------------------------------------------------------------------------TFKFDVEGGKATAGPPIGPALTPLGLNVLSVVERINELTKEFRGMRVPVKVVVDVETKSFEVEVGVPTVAALIAREAGSGQAGSQVAGNVTFEQVVKIARLKMPHLRVKSLKAAVKTVLGTCVSMGVTVDGKDPKTVQREVDEGVYDHLLSQENPMRRLRIEKVVVNCSVGEAGARLERAVKILEMLTGQKPSIRKAKKTIKGFGIHKGEPIAAMVTLRKERAIEFLKRAFEAVRNTIKAESFDEHGNFAFGVKEHLDMPGTRYDPELGIIGFDVIVHVARPGIRVTRRRIRRSRISRSHRPTREEAIEFVKREFGVNVV---MGNGEFAARSLIKTRKKFRWSYRPYRVRMLRLKEKYDPLEGAPMARGIVLEKKGIESRQPNSAVRKAVRVQLIKNGKVITAFCPGDGALNVIDEHDEVLVQGIGGTLGRSYGDLPGVRYEVFMVNGVSLKLLITGKVKKPRR--MVRVAELRRKSDQDLLKELEEIRTEIRKLRSQIRAGGRVENFMQLRNLRRRLARVLTILNERR-------------------------------------TPIGTTVTIYSMRPGLVIGSRGKRVKELQAMLEQRFKFENLQIVVSEVERPELNPHVMAKRIAQAMISGVRWRRIAFWALRRIMEAGARGAEIVISGKLTSARARSEKYTAGIIPKSGFYATK-VRKGVVHVQLPAGIYGVKVTIYPPEEPLPEQVGA--------KTVWGIVHIYSSYNNILITVTDITGSEVIARASGGMFVTGGRMEASPYAAMRVASYVMEIAKAKGINAVHIRVRAPGGVKSKTPGPGTQAAIRTIARSGVLIGRIEDVTPIPHDSVRKKGGRRGRRVLRPRERKAREIELLERMFREKPVVMVLDLTRTSADVLQRFRTSFRGRATVRVAKKXLAAIAAERXGRKALXELLKGLRXPVGFIVTDVNPFRLKLEIDRGRILTPPKAGEKADIDVVVPPMNTGIPPGPILSEFGKMXIPTRIEGGTIWIAKETVVAKKGDEISPALASLLAKLDIPAVLRGLTVAAAVDGEVVIRPEDLXLDLEAFKRDLASGYXAARTLAIELGIPEPEVMADILVLAHRAIALAAESGYVAPGTVEHVLRVAEARARALAQVIMATFDWVSGLFTKLYNNEMARNKEC-VHKYSKLVVEILKTLQRHGYVGAIEYVEDGRGGKVIVQLLGRINKAGPIRPRFSVSKDGYEEFEKRFLPSRDVGILVVTTNRGVMSHREAIRQGLGGKLLGYVYRERERETVRVLDAG-TDERYGKRPEERTVEDLLRFGFIAVDKHAGPTSQDVVSSVRRVLGVEQAGHGGTLKVGEIPLMLLGRATRLTQAVTGPKEYVGVMRLHGDVNDEELAEALSKFVGEVYQTPPVRSRVARRPRLRTVYELEVIEREGRDVLFRAVVSGGTYVRKLCHDIGLLLGTGAHMRELRRTRVGNLHESLLELYAAQKAYS----EGDEEWLRSILRNPEELVAHLPRVEVLDTAVDAICHGAPLATPGVASYERSIERGDLVAVFTLKGELVALGRAEKSALDFDEG--GVFVRTDVVLMERGTYPSFWKVLKRIPPRRRREGVTDYRARLKLVKSGRPRLVVRRTNRYVIVQLVESRAGGDRTVLTVTSKVLSRYGWRAGTKNTPAAYLTGYLAGKLAVEKGYTEAIADIGMRTPSARVFAAIKGAIDAGLRVPASEEIFPDEARIRGEVIDLPSHFEEVLERKGG--MARMHARKRGKSGSKRPISKTPPSWLAVTPQEVEELVVSYAKVGMTPSMIGVVLRDQHGIPLVKAVTGKSITEILEERGLLPEIPEDLMHLIERARRMHVHLQQHRSDRYNRHRLQLLEARIHRLVKYYKRVGKLXKDFQFRTMYTYA------------------------------------------------------------------------------------------------------------------------------------------------------------------------------------------------------------------------------------------------------------------------------------------------------EARNIGIVVPPQRTCEDEACPFHGHLKVRGIILEGRVFKKYMRNTVVVERDVVLYVRKYKRHMRKRKRMSVHLXXCIDVEVGDXVRFAECRPISKTVSFVVIENLTLVVIDGTNHRLGRLASRVAKMLLEGKRVVVLNADKIVIXXSKSXILARYQYLLDRKWLSSIERVQWNPRRPDRIFWYTVRRMLPRRKPRGREALSRLRVYSGVPEEFAGVKPVTVEDALHRSEINKWMTLGELSRLIMIVAGAGRGAAIGPMVVAIFAIEGVRVRELRRIGVRDSKALTRAARERIYEQLLRLDAAHREVQPSEIDASVGLSALEVEVFRELIEEMRPDLVYIDSPYRNPKRVFELLRVVCEVRADARYEVVSAASIIAKVLRDRSVSSIGA--GSGYPSDPRTRKFLK-HVRRSWRSFREAVLRRILARVWPHKLMSAHLSSELREKYGRRSVPVRVGDTVKVLRGEYRGVTAKVVEVDRKRQYVYLENVTRKKADGTEVRVPVHVSNVMIVQLDLSDDYRKALLE
>GCA_000405905
EVAEILVRCNAHIGAKIKVAHMARFVYRQRSDGVHLFEVRKILERLNLAARLIALYPPEKTLAVSTHVYGTKAVLRFAEVTGARAVAGKIPAGMLTNRVLKYYVEPEIVVVSDPRFDAQIVEEARIAKIPVIAMCSTDNTTSNVDLVIPINNRGRHSLPFAFWYLARRVLIERGQATPELTLDQFVTHGVMKQVVRIKLASTDLEKLDSLCREIKEIATRTGAKVAGPVPLPTQRLVLPVRKSPCGEGTKTWRKWELRVHRRLMDLTVSDPVLREIMRIQLPEEVAIEMRVRMAAVEAVREAMREALAKGKQRKFTQSVELVINLKDIDLKKPNRFTEVIELPHGSKARKVAVIASGALAVEARKSNVDRVFEREEIEVLIGNKKAAKKLARQFDYFLVDTSLISLVARALGAALGYIGKAPVPVPAGADVNALASRYKRSVTVRVRKNPQANCIIGTEEMSPDQLVENAVTVLNRVVEKLPKRWANVKSAYIKRAMGEPVELLREPIVVVLGHVDHGKTSLLDKMRGTIVAQREAGGITQHIGASLFPYDAVVEACRKLLGEVRRLPGLLFVDTPGHAAFANLRKRGGSVADMAILVVDVMQGVQEQTVESIQLLRSRKTPFVVALNKIDMIHGWRPVPLKEALARQERRVVEELETKTYMLMGELSRFGFAADLYTRISDFRRTLAIVPVSAKTGEGIPDLLLVILGLAQTFMARQLTVSEDFEGVVLEVVEEEGLGATANVIVSSGVLNEGDTIALIGRRGPVVTRVRALLMPKPLDEMRDPRDLFKRVRSVRASAGVKVVAEGLEDVYPGSPVLIVRSDLAEIERRLEEEMAEFRITTDRTGIVVKADTIGSLEALVGYLRERNVPIRIADIGKVSRRDVVEAEVVRRKDQYLGNILAFNVDVDREVELEANSKGVRIFSGTVLFRLVDDYLSWVEQRRREEEEAEFGKLVKPGKVKFLEGFVFRRSDPAIFGVEVLAGEIAPGVPLVTASGRHVGEIHQIQESGRPIPRATEGMKVAISIRGVTVGRQVKEGEVLYVAVPEKDARLLLAKFSGRLDEGSRKALEELVNLMRAQNPLWARLVCLGIESSAHTFGVGIVTILANESSVYRPRDS-GIHPREAAQHHASVAHHVLGRALERAGLGLRDLDVVAFTAGPGLGPCLRTGATVARALAYRLGVPLVAVNHGVAHIEIGRLSTGFEDPIVLYVAGGNTLVTTHSAGRYRILGETLDIAAGNCLDAFGIKVGIGPMPAP--EQLARYVPLPMRVKGMDVSFSGLLTRALALAGHRIEDLCLSLTEAVYSMLVEVLERAVALTGKREVLVVGGLARSRRLSQMVSEMVKLHGAAFRQIPDDLLGDNGAMIAWTGLLMFEGMTLSIEDSRVRPRFRIDEVDVPWMPKWGYSIQLVDESRIAKASLREVDASPKWTGEVCAAIKGMYVEDAKRLLEDVIARKRMIPYRRYRKLRAHHSE--PGGYPVKPARLLLKLLESLEANAEFKGLDTSRLKIVHAAVHKGRVIKKFFPRAFGRASPHNKTLIHIEVVAEQVVSVPVYSLSGEKAGEVQLPWFFSADLREDLVRRAFVHISTHTLQPKGAWKGSAAKYSVRSLGVGLGIARIARIMASGTGKSRAGGWVPSAVGGRPTHPPVPEKVIHKRLNEEERKAATVAALAFTASPEHVRKRGHRIPDGLSTPIVVEDRLESVRRTKDVVAFLRAIGLGEELERTSETGIRAGKGKRRGRRYKQRKGPLLVVAKDGISEAASNVPGIDVVLAKDLSVLHLAPGGHPGRLTVFTVSALKELER----RFGAAMPKRTMAQRIGHGSPVYRASIQRRF-VLGYPSHLKGRVVELHHDPGRGYPVAEVKVD-GTTFYVPAVMGLYVGQVIEAGPNASPSVGNIVPLESVPEGTSVSCIELRPGDGGKLVRGSGTFAEVVSHVGDRTIIRLPSRKLKEVDSRCFAIVGVVAGLGRTDKPFLKAGKKFHWMKSKHRRYPRVRGVAMQPVKHPFGGGAGGKLSRPEPVKRTAPPGQKIGLIAARRTGRKKR------------------------------------------------------------------------------------------------------------------------------------MGHRKWSAPRRGSLAYAPRRRAKTLLPTVKYWPSSDEPKLLGFMGYKAGSVTIRYIDDVPGSLTHGTEVAAQGTVVSTPPNYLVGIAVLVPDDEPKEVGRVFAKELPKDLVERVRGIATLERQLGRASEVRAIVASIPAEAGLSQKKPFLLEVGVSGS-PEGAFEFLKERLGTQITVEQVFKPGTFVDVVGVTKGHGFTGVVARHGVKVLPRKQRKTRRAVGAIGGRKPAYVTRFVPRAGQYGFHKRTEFNKRLMLVLNDGSLTPPGGFPHFTVIRSPAVVLLGSVMGPPKRPVILREPAKPPSYQLGAPKILAVHY--------------------------------------------------------------------------------------------------------------------------------------------------------------------------------------------------------------------------------------------------------------------------------------------------------------------------------------------------------------------------------------------------------------------------------------------------------------------------------------------------------------------------------------------------------------------------------------------------------------------------------------------------------------------------------------------------------------------------------------------------------------------------------------------------------------------------------------MVREFTYRGYTLDQLLQMSMDEFIKLLPSRQRRSLGLTEAQRKLLEKVRKYKRLGMNKPIRTHARDMVILPEMVGMTIAVHNGKEFVPVEIVPEMIGHRLGEFAITNKRVVHGRPGVGATKSSMYVPLKVRLPPLKVFHQWDLSQVEVRDPGLRAYIALSPLVLPHSGGRHEHRRFGKARVNIVERLANMLMR--------PGKNGGKKQKALLAVRNALHIIHLRTGENPVQVLVRAIENAAPREDTTRVTYGGITYFKAVDISPQRRLDLALRWLAEGARLSSFRSVKTIDEALADEIIAAASNDVRSYAIKKKNEQERIALASRMRARNYRAIE-RPYTREEFIAGAPQPRIAKYDYGWREGYELRLDLIAMTDVQVRDVALESARVAAGKFLSKIGND-FYLVVRAHPHHVLRENKLIFGAHADRLQEGMSRAFGRPVGRAAQVYAGKAVISLYVDAKNLEAAKEALRIAASKLPKDYRIVVNRLTAVQQKETRLIVRLLGTDLDGTKHVPYALAKIYGVGINFGYAVARAVGIDPMTRLGQLTDQQLALLEDAITNPAYGIPTWMWNRRRDPVTGKDTHLVGAELNLTMREDIEREKKIKSWRGVRHMLGLKVRGQRTRTTGRKGGPVGVARKAT--------------------------------------------------------------------------------------------------------------------------------------------------------------------------------------------------------------------------------------------------------------------------------------------------------------------------------------------------------------------------------------------------------------------------------------------------------------------------------------------------------------------------------MNPDEVIIAVVRTQKAVSLIERENKLTFVVREATKDDVKRAVEKLYGVKVEKVNTVITPRGKKAYVKLKPEYRATELAIKLGVIAQATTKFAEEVVPVPEGVTVEVVTIRVKGPLGELVKSFRNAGIRVSMAEGGLLVRVYGRGKRVDAMMGTFRATFRNMVTGVTKGFTYRLKVVQTHFPMNLKVQGDRLVIENFIGERYPRVVELVPGVKVVVRGEDVIVTGIDREAVGLVAGRIEQATRIKKKDLRKFLDGIYVYQKTVGITFKFDVEGGKATAGPPIGPALTPLGLNVLSVVERINELTKEFRGMRVPVKVVVDVETKSFEVEVGVPTVAALIAREAGSGQAGSQVAGNVTFEQVVKIARLKMPHLRVKSLKAAVKTVLGTCVSMGVTVDGKDPKTVQREVDEGVYDHLLSQENPMRRLRIEKVVVNCSVGEAGARLERAVKILEMLTGQKPSIRKAKKTIKGFGIHKGEPIAAMVTLRKERAIEFLKRAFEAVRNTIKAESFDEHGNFAFGVKEHLDMPGTRYDPELGIIGFDVIVHVARPGIRVTRRRIRRSRISRSHRPTREEAIEFVKREFGVNVV---MGNGEFAARSLIKTRKKFRWSYRPYRVRMLRLKEKYDPLEGAPMARGIVLEKKGIESRQPNSAVRKAVRVQLIKNGKVITAFCPGDGALNVIDEHDEVLVQGIGGTLGRSYGDLPGVRYEVFMVNGVSLKLLITGKVKKPRR----------------------------------------------------------------------------------------------------------------------------------------------------------------------------------------------------------------------------------------------------------------------------KTVWGIVHIYSSYNNILITVTDITGSEVIARASGGMFVTGGRMEASPYAAMRVASYVMEIAKAKGINAVHIRVRAPGGVKSKTPGPGTQAAIRTIARSGVLIGRIEDVTPIPHDSVRKKGGRRGRRVLRPRERKAREIELLERMFREKPVVMVLDLTRTSADVLQRFRTSFRGRATVRVAKKTLAAIAAERAGRKALAELLKGLRTPVGFIVTDVNPFRLKLEIDRGRILTPPKAGEKADIDVVVPPMNTGIPPGPILSEFGKMRIPTRIEGGTIWIAKETVVAKKGDEISPALASLLAKLDIPAVLRGLTVAAAVDGEVVIRPEDLTLDLEAFKRDLASGYAAARTLAIELGIPEPEVMADILVLAHRAIALAAESGYVAPGTVEHVLRVAEARARALAQVIMATFDWVSGLFTKLYNNEMARNKEC-VHKYSKLVVEILKTLQRHGYVGAIEYVEDGRGGKVIVQLLGRINKAGPIRPRFSVSKDGYEEFEKRFLPSRDVGILVVTTNRGVMSHREAIRQGLGGKLLGYVY-----------------------------------------------------------------------------------------------------------------------------------------------------------------------------------------------------------------------------------------------------------------------------------------------------------------------------------------------------------------------------------------------------------------------------------------------------------------------------------------------------------------------------------------------------------------------------------------------------------------------------------------------------------------------------------------------------------------------------------------------------------------------------------------------------------------------------------------------------------------------------------------------------------------------------------------------------------------------------------------------------------------------------------------------------------------------------------------------------------------------------------------------------------------------------------------------------------MIVAGAGRGAAIGPMVVAIFAIEGVRVRELRRIGVRDSKALTRAARERIYEQLLRLDAAHRVVQPSEIDASVGLSALEVEVFRELIEEMRPDLVYIDSPYRNPKRVFELLRVVCEVRADARYEVVSAASIIAKVLRDRSVSSIGA--GSGYPSDPRTRKFLK-HVRRSWRSFREA---------------------------------------------------------------------------------------------------------
>GCA_011364365
ELQELLVKSGVHLGAKIKVKHMERFIYRLRADGVYLFDVKKILERLNIAAKMIAMNDLNKVVVVSTHVYGIKAVQKFCEITGAIPIAGKIPAGIFTNRTLKYYLEPALVVVSDPRYDMQAVIEASIARKPVIAMCSTDNTCSNIDLIIPMNNRGRTSLPFAFWYLARRVLIEKGLATPELTIEQFTTQAVMPQVVRIKLTSTDLEKLENTCNEIKSIAQRTGVKISGPVPLPLRRLVLPVRKSPCGEGTKTWRKWELRIHRRIIDLTINDPVMREIMRIQIPEEVSVEMRVS--------------------------------------------------------------------------------------------------------------------------------------------------------------------------------------------------------------------------------------------------------------------------------------------------------------------------------------------------------------------------------------------------------------------------------------------------------------------------------------------------------------DRFKAIEEVVASAGVKIVAEGLEQAFPGSPIYGLREEAQVVFDRLSAEVGEFRISTDKVGIVVKADSLGALESLVAYLHERGLSVRLADIGEVSKRDVMEASIVREKDEFLGVILAYNVDVSKSIEIEAANRGVKIFRNPVLFRLIDEYIEWVDKTKSERERGEFEKLVKPGKIRIIEGMVFRRSNPAIVGVEVVGGLITPRVSLMNEEGKIVGTIMQIQDMGKAVPVATAGMKVAISMKEPIVGRHVKENEYLYVAIPENDARLLSTVFMNKLDEQSRKILDEVLNINRKINPLWAR------------------------------------------------------------------------------------------------------------------------------------------------------------------------------------------------------------------------------------------------------------------------------------------------------------------------------------------------------------------------------------------------------------------------------------------------------------------------------------------------------------------------------------------------------------------------------------------------------------------------------------------------------------------------------------------------------------------------------------------------------------------------------------------------------------------------------------------------------------------------------------------------------------------------------------------------------------------------------------------------------MRTIQLFVGARKEAKARLRVTPGRVYINGIPVEIYGNEIVREKILTPLRKFVKTHDFRIKVEGGGIIGQADACAMAIARALAAHS--ESLKAKILQFNRYLIAGDPRRTEPKKPNRRSARRFKQKSYRMGHRKYSAPRHGSLAYSPRKRAKELLPSVRYWPSDGVKGLMGFIAYKAGTLTLHYVDDLPGSPTFGTEVQTAATVLAAPPMYIIGVVLMGEENNLIELGRMYADNLPEALLKKVRGIEEIKSLLDKAVEVRAIVASFPSEAGLSQKRPFLLEIKVGGE-VRSALEYVMSKLGSKISASEVFTPGLYVDVIGVTKGHGFEGVVKRFGVKILPRKQRKTRRAVGAIGGRKPTYVTRFVPRAGQMGYHRRTEFNKRVMAVIDDGALTPSGGFKHFTVLKSPCIVVLGSVFGTPKRPVVLRMPAKPPSHSVSPPKIVSYNYMPAINLKNRLSRFLGKVNVGELIEAIRDLGLAVEEVSEGYIKAEYNPNRPDYSSIVGVARALQGMLGIKTGMPRYKVHKMIIDPKVSEVRPFVVSAIVNLELNEDVIEEIIAMQEDLHWIIGRDRRKVAIGLHDYSKIKPPIYYRALPPDSSFVPLGGKITPIEILRTSTGIKYGHILEPFIMDSNEVLSFPPIINSSLTELTYRTRDIFIDVTGTDFKAISDALNILVTALHDMGGTIYSVDLIITTPDLSPSRWRINKEQAALIGVDIRALRALRRMRLDAIEIYVPAYRVDILHPVDFAEEIAIGIGYSQLTLSEFSKILRILMVGLGFTEAINTTLSNGQKDYEQPRILNPASIEYNTLRHLLLPGLLETLALNKHNPMPQKFFELGDVLHLCLVISHSSASYSEIKSTEEEIARA-LQVEFMIPGRSVALMVGFMGEIHPEVLEKFKIEMPTVSMEIDISLLGLSRAVSEVGILLRRPNIPRTITHGALINCADNSGAQILKVIQVVGLKGRLRRAAGVGDLVTVTVKKGNIELRKKIMYAIIIRQKKPYRRPDGTWIAFEDNAGVLVTPEGDLKGTEIKGPVAKEAAERWAKIANAASIII--MSTEWQPRTTVGRLVKEGKITSIEELFAQNLRITEPEIVDVLIPTLEQEVIDVKLVQRQTDAGEKSRFKAIVAVGNRDGFVGLGTGKSPHVVMAIESAVSKAKMNLTYVRRGCGSWECACGDPHSIESVVEGKWGSVRVIVLPGPRGLGLVAGEVAKIILRLAGVNDCWTRSFGETRTTLSMAGAVFQALKNTNRIV--------------------------------------------------------------------------------------------------------------------------------------MKIFNAWDTEGIVINDVGLRSYINLKPVVMPHSGGRHEHRRFGKSQVNIVERLANMFMR--------PGKNGGKKTKALQIVRNALQIIHLRTGENPIQVLIRAIENCAPREDVTRVTYGGITYFKAVDISPQRRLDLALRWLSEAARENSFRAPITVDEALANEIILAASGDVRSYALKKKIEQERIALASRMHAKNYRKIE-RPYTRAEFIHGAPQPRLAKYDYGWRGDYEYEVSLIAETNCQIRDVALESARVSAGKTLAKLGDN-FYLAVKVHPHHVLRENKMIFGAHADRLQEGMSRAFGRPIGRAAQVEAGTKVLTVHVYRNGIEAAREALKIAAKKLPKNYRIEIIQLKKE----------------------------------------------------------------------------------------------------------------------------------------------------LVLHPIEKRVLQFLTASFSVIAEKTGLDEGAIAKAAQWLASKNLVKVEEKVELGNEGKIYALPERRLVDFLEELSDLKEIRIGVIWAKKNGWIEDEIVLQLLKGCEKLSRRPGLIKVIVTPTEFSRYNLFAPVKATFAARLHPLTMLIDMVKEAFVEMGFEEIRGPLVELAFWNFDALFQPQDHPAREMHDTFYL---IEPVRKTHEKGWGYKWSLEEASKLVLRTHTTATTIRYLSEHNEPPVRVFTVDRVYRNEKVDWKHLAELHQIEGILMDKSVTLRHLMGIIKEFYMRLGIRNVRFRPSYFPYTEPSAEVEVMLGESGRWTELGGMGIFRPEVTRPFGVKYPVLAWGLGLERLAMAVFNLNDIRELYRNDLSWIRSVMPTRLRKVRKLRGSRYHGWGQIGQHRKHGAKGGRGMAGAHKHKWTWILKYYPEYFGKSGMVPP-ISRAINLNQISLIAEQLLNKLVIDLTKLNYDKVLATGTVKIIAKSWSEKAEKKIKELGSLIIG---------------------------------------------------------------------------------------QAISKKFVEDSVQIPSDVQVSLNTVTVKGKLGELTKSFINAGVKMSISENTLKIRVYGRGRRAIAILNTVRSIIENMVTGVTKGFTYRMKIIQSHFPISIKIKGNELLIENFIGEKVPRKVVLPDGVKATVKGDEIILTGLDKEKVGLAAGIIENTTKVKDKDPRKYLDGIYLYEKKVGI-------------------------------------------------------------------------------------------------------------------------------------------------------LENINRRIRISKVIINSSLGAAAARLEKASKILEELTGQKPSLRRAKKTIRGFGIHKGEPIAVMVTLRGEKAIEFLKNALAAVGNKLKESSFDEYGNFAFGIKEHLDIPGTKYNPEVGIIGMDVIVNVDRPGRRVELRRIKRSKIGRNHRITKEESIEFIQKEFNVEII---------------------------------------------------------------------------------------------------------------------------------------------------MRALKELRSKSDEELIEELQELRTELRNLRTKIRSGGAVENSGQLRNIKRTIARILTILNERKPTTVMKILSKNIIRMEIEEYIRERLKDAFFGGVSITSSPIGTNITIYSMRPGLVIGTRGKVIKALQKELEEKFGLENLQISVSEIEVPELNPYVMAQRIAQAISSGVRWRRVAFWALRRIMDAGARGAEITISGKLTSARARSEKFFAGIMPKSGEFAKRYVKTGVAHVQLATGIYGIKVKIYPPDAPLAEEVKIEELEGAQGQYRWGIVHIYSSYNNIIVHVTDITGAETIARASGGMFVDSGRLEPSPYAATRAASYVMEIAKQRGINAVHIRVRAPGGVKSKTPGPGTQAAIRAIARSGVTIGRIEDVTPLPHDSVRKKGGRRGRRV------------------------------------------------------------------------------------------------------------------------------------------------------------------------------------------------------------------------------------------------------------------------------------MVAKDLVAGLFTTLQNNEFVRNKEC-IYYYSKLITDILRTLQRHGYIGAFEYIEDGRGGKVLIQLLGRINRAAPIKPRISVKKDEYERWTKLYLPSKNVGIIVVTTTKGVMSHTEAIKMRIGGKLLGYVYPWIYRSEEIVVKEAESDPAYGEQPNKRSIDGLLKYGFIPLDKHVGPTSHDLAAHVKRILGIDEVGHGGTLMSGALPIRLGRSTQCAEIVMRSPKEYVCLLRLHSEVPEQELEWGLSHFVGKIYQTPPVRSSVARRPRMRTVYEVEIIEKTGKEVLMRIATSGGTYIRKICHDLGVLLGVGAHMQELRRTRSGIITEKTFPLIDVYWSTWLWRNENDESELRRIVRPLEDLLAPLPRVEILDTAVDAICHGASLAAPGIAKIDANIKKGDLVGVFTLKGECVSIGTALKSTEEILNEG-GMAVKTERVIMERGTYPSVWRFYRRFPPRRKRMGITDYRLRLKLVKSGLPRVVVRRSNRYMTIQIVESRPGGDRTLLTVTSKLLSSYGWKAGTKNIPAAYLTGLIAGKKAVEMGITKAIADIGRYSPVSRVFAAIKGVIDAGLEVPMSEAAAPTDERLRGEHISLPRHVEEVKSKLSGS-----------------------------------------------------------------------------------------------------------------------------------------------------------------------------------------------------------------------------------------------------------------------------------------------------------------------------------------------------------------------------------------------------------------------------------------------------------PTRNIGLVTPPTKTCDDEKCPYHGSVSVRGIIITGKVIKKYMKNAAVIERNTVYYVKKYKRYERRRKRISVHLPPCIDADVGDVVRAAECRPLSKTISFVVIENLSLLIIDGSGHRLGRLASRVAKMLLEGKKVVIVNARDVVITGSKSAILERYNKLIGRTWYSSLSKIQWFPRRSDRILWYTIARMLPRKKAKGREALKRLKIYSGTPEKYMNANKMKIDDALHKSEVSRAYRLIEIAKLI-------------------------------------------------------------------------------------------------------------------------------------------------------------------------------KKLFRAPYHLLKEMMKAHLSSELAERYKRRAVPIRKGDTVKVLRGEFKGIQGKVINVDRRRMRIYVENVTRKKADGSTVNVPIHVTKVMITQLNLDDEYRKTLLE
>GCA_000494185
ELQELLVKSSVHIGAKVKVADMARFIYRQRPDGVYLFEVKKILERLNTAARFMALFEPSKILVVSTHVYGIRAVQRFCEVTGCIPITGKIPAGILTNRTLKYYIEPDIVLVSDPRYDLQAVIEASIARKPVIAMCSTDNVCRDIDLIIPMNNRGRTSLPFGFWYLARRYLIERGEATPELTIEQFTTQPA------------------------------------------------------------------------------------------------------MSVVIELDRGVREALN-AKKRSFTQTLEIVINLKDVDVSKPKRFSEVVELPHGQKERKIAVFATGELALQASRSNVDKVLERSEVEALIGNKKAAKKLVRQYDYFLVEPQLIPLAARALGAALGGLGKSPIPIPPNTNIDELAAKYRRSVNVRVRKVPQVMVPIGTDNMSPEQLVENARTVIDRVVQKLEGGWSNIKSIYFKLTMGSPVKL-----------------------------------------------------------------------------------------------------------------------------------------------------------------------------------------------------------------------------------------------------------------------------------------------------------------------------------------------------------------------------------------------------------------------------------------------------------------------------------------------------------------------------------------------------------------------------------------------------LLCLGIESTAHTIGVGIAAILANENETYKPSRG-GIHPREAAQHHASVAHIVLRRALNSAGISPREIDAVAFSVGPGLGPCLRTGATLARALALKFEKDLIPVNHGVAHIEIGRHVTGFKDPVVLYVAGGNTLVTTHHEGRFRILGETLDIAAGNCLDVFGIKAGIGPMPAP--EDYAQLHHIPLRVKGMDVSFSGVLTASERLLNKRLEDVALSVTEAVYSMLTEVLERAVALTEKREILLVGGLAKSRRLQQMVSEMAALHSAEFKPIPDEYLGDNGAMIAWTGIQMLRGLTVRVEESFVKPKLRVDESEVPWLPNWKYSIRDLDPNISVKASLREIDVSPKWSREVCAAIKGMRITEARRLLEDVVAGKRMIPYRRYRKLRAHHAQ--PGGYPVKVARHVLKLLDSLEANAEFKGLETDRLVIVHAAAHKGRVLKKYFPRAFGRASPHNKVLVHIEVAAAQIRTVPVRGLDGSEISEVVLPRFFSAPLRADLVRRVYVALLSHQFQPKGAWKGSGHKYSVESWG-GYGIARIARIKAEGTGKARSGGFVPTAVGGRPTHPPTPEKKIHKRVNEKEKRAALISAIAFTASTEHVRRRGHRIPQNLPLPIVVSDELQSVKKTTELEEILRRLGLQEEIERCADVKIRAGKGKMRGRRKKGRRGVLIVVAKDGVSRASRNIPGVETVLAKDLGVLQLAPGGHPGRLTIYTVGAITELSR----RLTMDMPRRIRAQRIGRGSPTYVASIQRRI-EVGIPPDIYGHVIDILHDPGRGAPVAKIEVD-GTQFYIPAIEGMYVGQRIQIGEKAKVAVGNILPLSALPEGSTISVVELKPGDGGTLARSSGASCVLVSHVGDKXIVRLPSKKLVELSGKCLAVVGVVAGGGRTDKPMLKAGKKFYLMKARHRPYPRVRGVAMVPARHPFGGGSHKRIGRPETVKRTAPPGRKVGLIAARRTGRKK----MVKAEQLFTGSRKEARARLIIRPGRVFVNSMLVDLLPNTLAREKILTPLRKFAKKYDFWLKVRGGGVMGQAEACAMAIARAMAAAS--SSLRAKILELDRHLLVGDPRRTEPKKPNRRSARRFKQKSYRMEAARH-----------------------------------------------------------------------------------------------IIKELPREVADRLRGVDELRAKLQDAHQVRAVVASVPKDAGLSQKKPHILTIPVSGS-PEEAFNYVVSKLGRKVGVEEVFTVGAFIDVVGVTRGQGFQGVVKRFGVKILPRKQRKTRRAVGAIGGRSPKYVTRFVPRAGQMGFHRRTEYNKRIIALWSDGK-SPKGGYVRATVPKCPAVLVSGSVMGTPKRPVILRTPARPPSYSLGAPKISLIAY-------------------------------------------------------------------------------------------------------------------------------------------------------------------------------------------------------------------------------------------------------------------------------------------IEVCVPPYRVDILHEVDLVEEVAIGLGYQNLQSTVILSGIRRLVLSLGATEVVNTTLSNSERDYRSVKILNPVSALYDSVRERILPSLLSNLAANTDNPYPQRLFEIGDVVHLALVICHPTASYSEIKSLADEILRHLD-KDFFIPGRSVSIVVGYAGEIHPAVLENFDIPMPVAALELNLSQILDSRAVSEVGVLLRRPNIPRTINHGARLVCADNTGAQVLEVIQVIGSKQRLRRAAGVGDLVAVTVKKGPLDLRKKVVHAVIIRQTKPYRRPDGTWVMFEDNAAALVTPEGDVKGTEIKGPVAREAAERWSKIANIASIIV-------------------------------------------------------------------------------------------------------------------------------------------------------------------------------------------------------MVREFTYRGYTLQQLTEMPMDQLIKLLPSRQRRSLGLTESQRKLLLKIRKYRQSGNNKPIRTHARDMIILPEMIGLTIWVHNGKEFVPVEIVPEMIGHRLGEFAITNKRVVHGRPGVGATKSSMYVPLK------------------------------------------------------------------------------------------------------------------------------------------------------------------------------------------------------MKAKNYRSPE-RPYTRTEYIHGAPQTRLAKFDYGWREGYEYKLSLKSKEHVQIRDIALESARVTAGKLLEKIGEN-FYLQIKAHPHHVLRENKMIFGAHADRLQEGMSRAFGRPVGRAAQVDAGETVIELYVSGSDLDLAKEALRRAASKLPKSYALTIERLAGQ----------------------------------------------------------------------------------------------------------------------------------------------------LSLHPLERRVLSLLVTSYDELASKIGVNVGAVAKAAEWLLSKGLAEKREIAMLGPEGREYALPERRLVEALRGLKDLLMFNIAVIWAKRKGWISEELVLQLLKRCERLSRRPGVVNISLAPTLFRRYDLLSPVKPVFAPRPHPLTLLIDMIRSIFVELGFQEIKGPLVELAFWNFDALFQPQDHPAREMHDTFYL---ARVVGRVHYLGWGYRWSVEEASKLVLRTHTTATTIRHLAETRKPPIKVFSVDRVYRNERVDWRRLAEFHQVEGILVDKGANLRQLMGIIREFYARMGLKKVRFRPSYFPYTEPSAEVDVYVDRRQTWVELGGMGVFRPEVTWPLGVREPVLAWGLGLERLAIILLDIQDARMLYQNDLSWLYSH---------------THSWGQIGQHRKHGAKGGRGMAGGHKHKWTWILKYAPDHFGEKGFRPPPAINLYQISTIAERLVRSGKKVVVDLASHGYKKVLARGAVKILAESWSKGLEQKLAAFNSEIAK---MDPQKVIKVIVVTQDAVSLVERENKLTFIVDNATKRDVKNAVEALYGVKVAKVNTLITPSGKKAYVKLSPEYKASEVATRLGIFGIIKPRFLEDKVRIIDGVQVQTTSIIVSGPLGRLERNFNHAGAELTLEGGEIKIRVYGRGRKALARLGTIKKHIKNMMTGVTQGFTYKMKIVQSHFPMNVKVQGNRLVVENFTGEKNPRIIELPQNVKVEVRGDDVVVKGIDKDLVGLVAGRIEAGTRVKEKDLRKFLDGIYLYEKKVGMAFKFLIEGGKATAGPPIGPTLTPLGVNVLEIIQELNQKTADFRGMPVTVYVYVDPETKTFRTEVGIPSTVALIAREAGSSTPQKSFQGDLPLESLVKIAKLKMPQLRAKNLKAAVLTVAGTCVSMGITISGKDPKSFIQEVYEGKYDTVLS----MRRIRISKVVVNSAIGQGGARLEKAAKILEQLTGQKPSIRRAKKTIKGFGIRKGEPIAVMVTLRGKKAQEFLQRALDAVGRRVRESSFDEFGNFAFGVKEHLEFPGTRYDPELGIIGMDVIVSLTRPGERVSLRRLKRARISKRHRVTREEGIKYAKEVLGVTIV---MGNGEFAARSLIKVRKRFRWSSRPYKIRMLGLKERFDPLEGAPMAKGIVIEKKGIESRQPNSAVRKCVRVQLTKNGKVITAFLPGDGALNVVDEHDEVIVQGIGGTLGKSYGDLPGVRYEVTMVNGVPLKLLVLGKVKKPRRMVVREVRELREKSEEELRRELDEARTELRNVRMKIATGSAEVGTATIRNLRRRIARILTILGEKEVTTVRKILQKNQSRAELIEFIKEKVRDAIVGDVVINTSPIGTTITIYCMKPGLVIGTRGRTIKALQEEVERRFNLENVQISVSEIEVPEVNPEVMAQRIAQAISGGVRWRRVAFWALRRIMDAGAVGAEITISGKLISARARSEKFTAGLIPKSGEYAK-FVKVGIAHIQLPTGIFGVKVKIYPPTAPLPDEGVKSGG-----RELWGIIHIYSSYNNIIIHATDITGAETIAIASGGMFVESGRLEASSYAATRAANYVMEAVKQRGITGVHIRVRAPGGVKSKTPGPGTQAAIRAIARSGVMIGRIEDVTPLPHDSVRRKGGRRGRRVRRPREVKAARISELERLYRQYTVVGIVDLTRTSSDLLHSLRARLRGVAVLKSVKKSLAIKAAQAAGRGYIAEELSRMGHPLLLIFTNMSPFTLKLELDKSRLLTPPKPGETADIDVIIPPMNTGLQPGPILSEFGKMKIPTRIDGGTIWIARETVVARAGEVIQPALASLLAKLEIGAVYRSINLIMAFDGDVKIPGELLHIDVEGSKKSLADAYSLALTLAIRVFYVVPETAAAIIREAYGALALSTQTGYVTRENIGQILAQAFRQASLIKSFVMVSKDLVSGLFTTLQNNEAVRNKEC-IYYYSKLIGGILRTLQRHAYIGSFEYVEDGRGGKVVIQLLGRINRAAPIRPRFSVSKDGYEDWAKLYLPSKDIGILVVTTNQGVMSHKEASAKGLGGKLLGYVYPWVKERSIIIVRDAETDARFGSDPWSRSLEENLRMGYILLDKPRGPRCQEVMDRIRKILGVDKAGYGGTLVSGLLPIFLGDSTKASVEAHSCPKEYICVLRLHGEASDPEVEWALSQFLGEIYQTPPVRSNVARRPRIRTVYELELLERDGRDLLLRMVVSGGTYIRKICHDLGLLLGTGAHMYELRRTRIAGKTERAVRIQDVQRAEWLKRDAGREEELKKIVSPIEDFLSFLPRIEVLDTAVDAICHGAPLAMPGVARIEEGIAAGSRIGIFTLKGEIIAVGLALKSTDDALREG-GIIARTDRVYLPRGTYPPYWK----MQPRRRRLGYTDYRKRLALVKSGKPRLVVRRTSRYIIVQLVESRKGGDFTALTVTSRMLARFGWRGGTKNIPSAYLSGLYAGKLALAKGYREAIVDIGRLRAQSRVFAAVKGAVDAGLSINVDEEMFPSEERLRGEHINLPQLLEEIKQSMADAP----------------------------------------------------------------------------------------------------------------------------------------------------------------------------------------------------------------------------------------------------------------------------------------------------------------------------------------------------------------------------------------------------------------------------------------------------------VLRNIGIVSPPEATCDDDDCPFHGTLRVRGILLRGKVYKKLMTRAVVVERIVTQYVRKYKRYMRKRSRISAHLPPCIKVEVGDEVQIAECRPISKTISFVVIEKVGVVVIDGSGHKLGRLASRVAKMLLQGKYVVIINADKVVITGSKAAILERYLKLVGRTWYSSIRKPQWFPRRPERILWYTVARMLPRKKPKGRNALERLRVYAGVPEKYADAKAVRVEEALLVSNVNRSLTLEELSALLAVVCGAGRGAVIGPMVVAGVALPESNLQLLESLGVRDSKRLSQRKREEIYQQILSHGIAFEVIDPPTIDRYTGINALEAEAILKIAERLAPHKLIVDSPVIDAEPLRELLEVICECHADANYTVVAAASIVAKVNRDKLISTLAEEIGSGYPSDPKTREYVRGELRMSWRTIDRL-------------MLSAPLSRELRERYGRRSLSVRVGDTVKIVRGGYRGVQGKVKRVESREGKVYIEGLTRKRVDGRVVDVPVHASNLVIISLNLDDEYRRRKLE
>GCA_000402965
ELQELLVKSSVHIGAKVKVADMARFIYRQRPDGVYLFEVKKILERLNTAARFMALFEPSKILVVSTHVYGIRAVQRFCEVTGCIPITGKIPAGILTNRTLKYYIEPDIVLVSDPRYDLQAVIEASIARKPVIAMCSTDNVCRDIDLIIPMNNRGRTSLPFGFWYLARRYLIERGEATPELTIEQFTTQPA------------------------------------------------------------------------------------------------------MSVVIELDRGVREALN-AKKRSFTQTLEIVINLKDVDVSKPKRFSEVVELPHGQKERKIAVFATGELALQASRSNVDKVLERSEVEALIGNKKAAKKLVRQYDYFLVEPQLIPLAARALGAALGGLGKSPIPIPPNTNIDELAAKYRRSVNVRVRKVPQVMVPIGTDNMSPEQLVENARTVIDRVVQKLEGGWSNIKSIYFKLTMGSPVKL-----------------------------------------------------------------------------------------------------------------------------------------------------------------------------------------------------------------------------------------------------------------------------------------------------------------------------------------------------------------------------------------------------------------------------------------------------------------------------------------------------------------------------------------------------------------------------------------------------LLCLGIESTAHTIGVGIAAILANENETYKPSRG-GIHPREAAQHHASVAHIVLRRALNSAGISPREIDAVAFSVGPGLGPCLRTGATLARALALKFEKDLIPVNHGVAHIEIGRHVTGFKDPVVLYVAGGNTLVTTHHEGRFRILGETLDIAAGNCLDVFGIKAGIGPMPAP--EDYAQLHHIPLRVKGMDVSFSGVLTASERLLNKRLEDVALSVTEAVYSMLTEVLERAVALTEKREILLVGGLAKSRRLQQMVSEMAALHSAEFKPIPDEYLGDNGAMIAWTGIQMLRGLTVRVEESFVKPKLRVDESEVPWLPNWKYSIRDLDPNISVKASLREIDVSPKWSREVCAAIKGMRITEARRLLEDVVAGKRMIPYRRYRKLRAHHAQ--PGGYPVKVARHVLKLLDSLEANAEFKGLETDRLVIVHAAAHKGRVLKKYFPRAFGRASPHNKVLVHIEVAAAQIRTVPVRGLDGSEISEVVLPRFFSAPLRADLVRRVYVALLSHQFQPKGAWKGSGHKYSVESWG-GYGIARIARIKAEGTGKARSGGFVPTAVGGRPTHPPTPEKKIHKRVNEKEKRAALISAIAFTASTEHVRRRGHRIPQNLPLPIVVSDELQSVKKTTELEEILRRLGLQEEIERCADVKIRAGKGKMRGRRKKGRRGVLIVVAKDGVSRASRNIPGVETVLAKDLGVLQLAPGGHPGRLTIYTVGAITELSR----RLTMDMPRRIRAQRIGRGSPTYVASIQRRI-EVGIPPDIYGHVIDILHDPGRGAPVAKIEVD-GTQFYIPAIEGMYVGQRIQIGEKAKVAVGNILPLSALPEGSTISVVELKPGDGGTLARSSGASCVLVSHVGDKXIVRLPSKKLVELSGKCLAVVGVVAGGGRTDKPMLKAGKKFYLMKARHRPYPRVRGVAMVPARHPFGGGSHKRIGRPETVKRTAPPGRKVGLIAARRTGRKK----MVKAEQLFTGSRKEARARLIIRPGRVFVNSMLVDLLPNTLAREKILTPLRKFAKKYDFWLKVRGGGVMGQAEACAMAIARAMAAAS--SSLRAKILELDRHLLVGDPRRTEPKKPNRRSARRFKQKSYRMEAARH-----------------------------------------------------------------------------------------------IIKELPREVADRLRGVDELRAKLQDAHQVRAVVASVPKDAGLSQKKPHILTIPVSGS-PEEAFNYVVSKLGRKVGVEEVFTVGAFIDVVGVTRGQGFQGVVKRFGVKILPRKQRKTRRAVGAIGGRSPKYVTRFVPRAGQMGFHRRTEYNKRIIALWSDGK-SPKGGYVRATVPKCPAVLVSGSVMGTPKRPVILRTPARPPSYSLGAPKISLIAY-------------------------------------------------------------------------------------------------------------------------------------------------------------------------------------------------------------------------------------------------------------------------------------------IEVCVPPYRVDILHEVDLVEEVAIGLGYQNLQSTVILSGIRRLVLSLGATEVVNTTLSNSERDYRSVKILNPVSALYDSVRERILPSLLSNLAANTDNPYPQRLFEIGDVVHLALVICHPTASYSEIKSLADEILRHLD-KDFFIPGRSVSIVVGYAGEIHPAVLENFDIPMPVAALELNLSQILDSRAVSEVGVLLRRPNIPRTINHGARLVCADNTGAQVLEVIQVIGSKQRLRRAAGVGDLVAVTVKKGPLDLRKKVVHAVIIRQTKPYRRPDGTWVMFEDNAAALVTPEGDVKGTEIKGPVAREAAERWSKIANIASIIV-------------------------------------------------------------------------------------------------------------------------------------------------------------------------------------------------------MVREFTYRGYTLQQLTEMPMDQLIKLLPSRQRRSLGLTESQRKLLLKIRKYRQSGNNKPIRTHARDMIILPEMIGLTIWVHNGKEFVPVEIVPEMIGHRLGEFAITNKRVVHGRPGVGATKSSMYVPLK------------------------------------------------------------------------------------------------------------------------------------------------------------------------------------------------------MKAKNYRSPE-RPYTRTEYIHGAPQTRLAKFDYGWREGYEYKLSLKSKEHVQIRDIALESARVTAGKLLEKIGEN-FYLQIKAHPHHVLRENKMIFGAHADRLQEGMSRAFGRPVGRAAQVDAGETVIELYVSGSDLDLAKEALRRAASKLPKSYALTIERLAGQ----------------------------------------------------------------------------------------------------------------------------------------------------LSLHPLERRVLSLLVTSYDELASKIGVNVGAVAKAAEWLLSKGLAEKREIAMLGPEGREYALPERRLVEALRGLKDLLMFNIAVIWAKRKGWISEELVLQLLKRCERLSRRPGVVNISLAPTLFRRYDLLSPVKPVFAPRPHPLTLLIDMIRSIFVELGFQEIKGPLVELAFWNFDALFQPQDHPAREMHDTFYL---ARVVGRVHYLGWGYRWSVEEASKLVLRTHTTATTIRHLAETRKPPIKVFSVDRVYRNERVDWRRLAEFHQVEGILVDKGANLRQLMGIIREFYARMGLKKVRFRPSYFPYTEPSAEVDVYVDRRQTWVELGGMGVFRPEVTWPLGVREPVLAWGLGLERLAIILLDIQDARMLYQNDLSWLYSH---------------THSWGQIGQHRKHGAKGGRGMAGGHKHKWTWILKYAPDHFGEKGFRPPPAINLYQISTIAERLVRSGKKVVVDLASHGYKKVLARGAVKILAESWSKGLEQKLAAFNSEIAK---MDPQKVIKVIVVTQDAVSLVERENKLTFIVDNATKRDVKNAVEALYGVKVAKVNTLITPSGKKAYVKLSPEYKASEVATRLGIFGIIKPRFLEDKVRIIDGVQVQTTSIIVSGPLGRLERNFNHAGAELTLEGGEIKIRVYGRGRKALARLGTIKKHIKNMMTGVTQGFTYKMKIVQSHFPMNVKVQGNRLVVENFTGEKNPRIIELPQNVKVEVRGDDVVVKGIDKDLVGLVAGRIEAGTRVKEKDLRKFLDGIYLYEKKVGMAFKFLIEGGKATAGPPIGPTLTPLGVNVLEIIQELNQKTADFRGMPVTVYVYVDPETKTFRTEVGIPSTVALIAREAGSSTPQKSFQGDLPLESLVKIAKLKMPQLRAKNLKAAVLTVAGTCVSMGITISGKDPKSFIQEVYEGKYDTVLS----MRRIRISKVVVNSAIGQGGARLEKAAKILEQLTGQKPSIRRAKKTIKGFGIRKGEPIAVMVTLRGKKAQEFLQRALDAVGRRVRESSFDEFGNFAFGVKEHLEFPGTRYDPELGIIGMDVIVSLTRPGERVSLRRLKRARISKRHRVTREEGIKYAKEVLGVTIV---MGNGEFAARSLIKVRKRFRWSSRPYKIRMLGLKERFDPLEGAPMAKGIVIEKKGIESRQPNSAVRKCVRVQLTKNGKVITAFLPGDGALNVVDEHDEVIVQGIGGTLGKSYGDLPGVRYEVTMVNGVPLKLLVLGKVKKPRRMVVREVRELREKSEEELRRELDEARTELRNVRMKIATGSAEVGTATIRNLRRRIARILTILGEKEVTTVRKILQKNQSRAELIEFIKEKVRDAIVGDVVINTSPIGTTITIYCMKPGLVIGTRGRTIKALQEEVERRFNLENVQISVSEIEVPEVNPEVMAQRIAQAISGGVRWRRVAFWALRRIMDAGAVGAEITISGKLISARARSEKFTAGLIPKSGEYAK-FVKVGIAHIQLPTGIFGVKVKIYPPTAPLPDEGVKSGG-----RELWGIIHIYSSYNNIIIHATDITGAETIAIASGGMFVESGRLEASSYAATRAANYVMEAVKQRGITGVHIRVRAPGGVKSKTPGPGTQAAIRAIARSGVMIGRIEDVTPLPHDSVRRKGGRRGRRVRRPREVKAARISELERLYRQYTVVGIVDLTRTSSDLLHSLRARLRGVAVLKSVKKSLAIKAAQAAGRGYIAEELSRMGHPLLLIFTNMSPFTLKLELDKSRLLTPPKPGETADIDVIIPPMNTGLQPGPILSEFGKMKIPTRIDGGTIWIARETVVARAGEVIQPALASLLAKLEIGAVYRSINLIMAFDGDVKIPGELLHIDVEGSKKSLADAYSLALTLAIRVFYVVPETAAAIIREAYGALALSTQTGYVTRENIGQILAQAFRQASLIKSFVMVSKDLVSGLFTTLQNNEAVRNKEC-IYYYSKLIGGILRTLQRHAYIGSFEYVEDGRGGKVVIQLLGRINRAAPIRPRFSVSKDGYEDWAKLYLPSKDIGILVVTTNQGVMSHKEASAKGLGGKLLGYVYPWVKERSIIIVRDAETDARFGSDPWSRSLEENLRMGYILLDKPRGPRCQEVMDRIRKILGVDKAGYGGTLVSGLLPIFLGDSTKASVEAHSCPKEYICVLRLHGEASDPEVEWALSQFLGEIYQTPPVRSNVARRPRIRTVYELELLERDGRDLLLRMVVSGGTYIRKICHDLGLLLGTGAHMYELRRTRIAGKTERAVRIQDVQRAEWLKRDAGREEELKKIVSPIEDFLSFLPRIEVLDTAVDAICHGAPLAMPGVARIEEGIAAGSRIGIFTLKGEIIAVGLALKSTDDALREG-GIIARTDRVYLPRGTYPPYWK----MQPRRRRLGYTDYRKRLALVKSGKPRLVVRRTSRYIIVQLVESRKGGDFTALTVTSRMLARFGWRGGTKNIPSAYLSGLYAGKLALAKGYREAIVDIGRLRAQSRVFAAVKGAVDAGLSINVDEEMFPSEERLRGEHINLPQLLEEIKQSMADAP----------------------------------------------------------------------------------------------------------------------------------------------------------------------------------------------------------------------------------------------------------------------------------------------------------------------------------------------------------------------------------------------------------------------------------------------------------VLRNIGIVSPPEATCDDDDCPFHGTLRVRGILLRGKVYKKLMTRAVVVERIVTQYVRKYKRYMRKRSRISAHLPPCIKVEVGDEVQIAECRPISKTISFVVIEKVGVVVIDGSGHKLGRLASRVAKMLLQGKYVVIINADKVVITGSKAAILERYLKLVGRTWYSSIRKPQWFPRRPERILWYTVARMLPRKKPKGRNALERLRVYAGVPEKYADAKAVRVEEALLVSNVNRSLTLEELSALLAVVCGAGRGAVIGPMVVAGVALPESNLQLLESLGVRDSKRLSQRKREEIYQQILSHGIAFEVIDPPTIDRYTGINALEAEAILKIAERLAPHKLIVDSPVIDAEPLRELLEVICECHADANYTVVAAASIVAKVNRDKLISTLAEEIGSGYPSDPKTREYVRGELRMSWRTIDRLGLLHNLPKHLSHKMLSAPLSRELRERYGRRSLSVRVGDTVKIVRGGYRGVQGKVKRVESREGKVYIEGLTRKRVDGRVVDVPVHASNLVIISLNLDDEYRRRKLE
>GCA_011373385
ELQELLVKSGVHLGAKVKVAHMERFIYRLRPDGVYIFEARRILERLNIAASFMALFEPKKILVVSTHVYGIRAVQRFCEVTGCIPVAGKIPAGILTNRTLKYYVEPEVVIVSDPRYDLQAVIEASIARKPVIAMCSTDNVCKDVDLVIPMNNRGRTSLPFAFWYLARRYLIERGEATPELTIEQFTAQPAMQQIVRIKLTSTDLDKLESICREIKEIVDRTGAKMRGPTPLPTRRLILPVRKSPCGEGTKTWRKWELRMHRRMIDLVINDPVMRELMRIQIPDEVSVEMRLSMSAALELDKGIREALNKRVERGFKQSVELVINLRDIDVSKPKRFSEVVELPHGGAANRIAVVATGELALRATRSSVDRVFERQEIEALIGNKKAAKKLVRQYDFFLVEPQLVPVVARALGAALGGVGKAPTPIPANVDINEIAARYKRSVVARVRKVPQVMCVVGTEDMGAGQLLENARAVIERVVSKLENGWGNVKSVVLKLSMSPPVEITREPIVVVLGHVDHGKTSLLDKMRGTVVARREAGGITQHIGASYFPLNAVLETCRRLLGEIRKVPGLFFIDTPGHQVFANLRKRGGSIADMAVLVVDVMQGIQEQTVESIQLLRARKTPFVVALNKIDMLSGWRPIPLRESLDNQTQSVRNALEAKVYNVVGQLANFGFQSDLYSRITNFARTLAIVPVSAKTGEGVADLLLVILGLAQAYMSTQLEAHEGAEGSVLEVVEEVGLGATLNAVINDGILRVGDKIAVLGRDGPIVVKVRALLMPKPLDEMRDPRDRFRLVEEVRASAGVKVAGEGLDAVIPGSPLYVVSERLEEIFERLRSEVGEFVVRTDKVGVVVKADTLGTLEAIVNYLRERSIPIRTADIGALSKKDVMESAAVALKDEFLGVILAFDVDVPKELEIEAANRGVKIFRGEVLFRLVDEYLQWVEKTREERERASFERLVKPAKIKVLEGLVFRKSNPAIFGVEVLSGELTPHISLMNSLGKVVGVVTQLQNMGRPVASASAGERVAISMREPVIGRHIKEGETLYVSMPEGDARLLLNYFQDRLSEDAKAVLKEIVEIKRKVNPLWAMTICLGIESTAHTFGVGIVSILANENDIYRPRSG-GIHPREAAQHHASVAHHVLRRAISRAGVNLGEVDVIAFSYGPGLGPCLRTGATIARALALKLRRPLVAVNHGVAHIVIGKLTTGFKDPVVLYVAGGNTLVTTLHEKRYRLLGETLDIAAGNCLDVFGIKAGIGPMPAP--EEYAVFYPLPLHVKGMDVSFSGLLTSAEKLLEKAVPDIALSLTETIYAMLTEVLERALALTQKKEVLLVGGLARSRRLQQMITEMVKIHGAEFKPIPDQFLGDNGAMIAWNGLKMFLGHETSIERSFVKPRLRLDETEVTWMPNWRYSVRNLDPSVTVKASVREIDVSPKWSREVCAAIRGLKLTEARRLLEDVVERKRMIPYRRYRKLRAHHSQ--AGGYPVKVAKHMLKLLDSLEANAEFKGLDTDKLVVIHAAAHKGRVISKFFPRAFGRATPHNKTLVHIEVAAAQSREARLLGLDGTIKGKITLPKIFSAPLREDLVRRAYIAILSHRFQPKGAWKGSAHKYSVESLG-GFGISRISRLRVEGTGKARGGGFVPTAVGGRPTHPPTPEKRIHKEINAKESRAALASALAFTASPEHVKKRGHSIHTDMELPIVVEDTLASVKKTSELTSVLRSLGLEEELERCGEKKVRAGKGKKRGRRYKRRKGPLIVVHKDGVMKAARNILGLDVVLAKDLSVLHLAPGGHPGRLAIFTAQSLSQLSE------RLMMPRRIRAQRIGRGSPTYVASIQRRV-EVGIPPQIYGYVREILHDPGRGAPVAEIEA-DGQVFYIPAVQGMYVGQRIEIGSGASASVGNILPIGSLPEGALISTIELKPGDGGVLARSSGAYASVISQVGEKTIIRLPSRKLVELSGKCFAVVGAVAGGGRVDKPMLKAGKRYWLMKAKHRPYPRVRGVTMVPARHPFGGGSHKRIGRPETVKRTAPPGRKVGLISARRTGRKK----MVKAEAVYVGFRKEAKARLRLKPGRVFINGALIDHLPNALAREKILAPLSKFSKKHDFLIKVRGGGVMGQAEAAAMAIAKAMATAS--AALKEKIIALDRHLLVGDPRRTEPKKPNRRSARRFKQKSYRMGHRKYSAPRRGSLAYAPRRRARRIVPNVRFWPRKQGAGLLGFIGYKVGMVTTLVIDDIPGSPTQGAEVAKGATLIATPPLHLIGVILLKKEDQLVELARHIIADLPPEIRDRVRGVEGLRSRIVESDEVRALVASYPREAGLSQKKALILSVPVSGK-VEEAFNYVASRLGGRIPVGEVFRAGEFIDVVGVTKGHGFQGVVKRFGVKILPRKQRKTRRAVGAIGGRSPKYITRFVPRAGQMGFHNRTEFNKRIVRIWNAGE-VAKSGYTRAPPPRCATIALLGSVMGPPKRPIVLRTPARPPRYKLEAPRLNMVMYMPALSLSERVSRLIGRLTPKDVAELSAALGLSVEEVVENEVRVEYNPNRPDFGSHVSLARYFKGLLGLELGSKRYTALRVQVEESVEKVRPYIVCAVVSLNLSEEDIADLITLQEDLHWVLGRDRRKVAIGLHDNTKVRPPLTYKAVGLTESFIPLGAEMTPLQILSHPTGRKYSWILEPIILDSRNVLSFPPIINGSLTELRPQANEVFIDVTGTDQKAINQALNIIVTTLVDLGGKAYKTLISVYTPDLSPSRWVLDKWASSLIGVELTIVKALRRMRLNAVLAEVPPYRVDILHPVDLVEEVAIGLGYQSLESTRISSLIRVVMLGLGFTEVVNTTLSNSQRDFARVKILNPISALYDSLRELLSPGLLSNLALNSKNPYPQRLFELGDVLHLAFVTCHSGASFSEVKAVLEEIL-LHLDISFYIPGRSAAVMVGFIGEIHPEVLENFGVYMPVAGCELNLRLAGVSRAVAEVGVLLRRPNIPRTINKGAYLVCADNTGAQILKVIQVIGLKQRLRQAAGVGDLVAVTVKKGPIDLRKKVMHAVIIRQKKPYRRPDGTWIAFEDTAAVLVTPEGDVKGSEIKGPVAREAAERWSKIANIASIIV--MSTAWEPKTLVGRLVKEGRITSIEELFANNYRITEPEIVDFLVPNLQQEVIDIKLVQRQTDAGEKSRFKAIVAVGNGDGLVGLGTAKSAQVVMAIERAVSRAKMNLMYIQRGCGSWECACGESHSLRVAVKGKCGSVEVQLLPAPRGLGLVAGNIAKIMLRLAGVQDCWLRSFGETRTSLSMAGAVYDALKRTNYMVMVREFTYRGYTMQQLIQMPTDQLIKLLPSRQRRSLGLTEPQRKLLIKIRKYKQNNTNKPIRTHARDMIILPEMVGLTIQVHNGKEFVPVQITSEMIGHRLGEFAITNKRVQHGRPGVGATKSSMYVPLK-----MRIPKSWTDKELTISDQGLKSYICLKTSLIPHSGGRHEHRRFGKSDVHIVERLANMFMR--------PGRNGGKKYRGIQIVLNALHIVQLRTAENPLQVLIRAIENSAPREDVTRVTYGGITYFKAVDIAPQRRLDLALRWLAEAARISSFRTPLTTEEALANELILAASGDVRSYAIKKKNEQERVALASRLKAKNYRSIE-RPYTRVDYIHGAPQPRLAKYDYGWRGDYQYRIRLVADESVQIRDSALDAARVAAGKTLQKISDN-FYLVVKAHPHHVLRENKMIFGAHADRLQEGMSRAFGRPVGRAARVEKGEDVLELYVYGKDLELAKVASKIAASKLPKSYELVIEPLVSESQQEIRLIVRLLNTDLDGSKKIPYALAGIRGVGISLGYAIARALSIDPELRLGQLSDQQLSLIEDCIKNPSYGIPAWMLNNRRDPVTGRDLHLTGAELELSIKEYIQREMRIKSWRGVRHSLGLKVRGQRTRTTGRKAGPVGVVRKAMLSLHPLEKRVLSLVLLGYDEIAARLSVNVGAIAKSAEWLVSKGLAEASTVVSLGEEGLEYALPERRLVEALKSLSKLEELNIAIVWAKRNGWISEELVLEILKRCERLSRRPGVVRITLSPTKFARYDIQAPVKPVFTARPHPLTYLIDVIRSIFIELGFKEIQGPLVELAFWNFDALFQPQDHPAREMHDTFYL---AAKVGRVHRRGWGYEWSLDEASRLILRTHTTASTIRHLAQSSERPLKVFTIDRVYRNERVDWRRLAEFHQVEGILVDKRANLRQLMGVIKEFYSRMGLKKIRFRPSYFPYTEPSAEVEVYIESRGSWIELGGMGIFRPEVTAPAGVKEPVLAWGLGLERLALLLLNVNDARTLYLNDLSWLYGFMPTRLRKIRRLRGSRTHSWGQIGQHRKHGAKGGRGMAGGHKHKWTWIVKYKPEHFGEKGFLPPRKIKALNLNQISNIAEKLARRIVVDIVSLGYDKVLGGGRVKIIAKSWTRSAEEKITASNSLIVA---MDPQQVIKRVLVTQDAVALIERENKLTFIVDRATKRDIKTAVERIYEVKVDRVNTLITPLGKKAYVKLSPEYRASDIATRLGIFAPATAPRFQEDLTIPPDVKVEITTVRVKGSLGVVEKDFSHAGAEIGLEGGVLRIRVYGRGRRCVARLGTVKAHIKNMITGVTQGFMYKLKIVQSHFPMNVKVQGNSLVIENFAGEKYPRVITLPEGVKVQVKGDDVIITGIDKYLVGLAAGQIELGTKITRKDLRKFLDGIYIYEKKVGMTYKFLVEGGRATAGPPIGPALTPLGINVLQLIEEINRKTAEFRGMPVTVIVRVDAETKQFTVEVGLPSTVALIARELGSGAAGKDAVGDLSLESLLKITKLKMSQLRSKSLKAAALTVAGTCVSMGVTIDGKNPKDFIRELMSGEYDELFS----MRRIKVNKVVVNTSIGEGGIRLERAVKILSELTGQKPSIRKARKTIRGFGIRRGEPMAAIVTLRGKKAEEFLKRALAAVGNRLSSENFDELGNFAFGIKEHLEFPGTRYDPELGIIGMDVIVHLSRPGHRVSLRRLKRSRIGHKHKLTREEGIEFAKEVLGAQIG---MGNGEFAARQLLKVRKRLRWSERRYKLRMLRFKEKFDPLEGAPMARGIVIEKKGIESRQPNSAVRKCVRVQLTKNGKVVTAFLPGDGALNVIDEHDEVIIQGIGGTLGKSYGDLPGVRYEVVTVNGVPLKLLVLGKVKKPRR--MVKVKELRGKSLEELREELEAARTELRNAGIKIITTGRGENMPSIRNLRRRIARILTIMKEKEVTAVDKILQKVSKRGELIEFIKNRLRDALIGDISITTTPIGTNIIIYCMKPGLVIGTRGRTIKSLQEEVERRFGLENVQISVSEIEVPELNAELMAQRVAQAIGSGVRWRRVAFWALRRIMDSGAIGAEIVISGKLTSARSRSEKFTAGLLPKSGDYAKN-VRMGVAHVQLATGIYGVKVKIYPPNAHLPEEVRIEEKVEASPREVWGIIHIYSSYNNIIIHATDLTGAETLAMASGGMFVESGRLESSPYAATRAANYVMEILKQKGINAVHIRVRAPGGVQSKTPGPGTQAAIRAIARSGVMIGRIEDVTPLPHDSVRRKGGRRGRRVLKAREIKAKRIAELVELFKGYRVVGVVDLFKSSADLIHLFRHKLRGQVIITVAKKTLIVKAARQAGREKIAEYLEGHRRPMALIFTNMNPFLLKLELDKSRVLAPPRPNEVAEIDVVIPPINTGLQPGPILSEFGKMKIPTRIEGGTIWIARETTVAKKGDTIQPPLASLLAKLEIGAVYRTVSLLLTFDRESVITADQLQIDLEGTRKMLSDAHSLSLALAAEIGYATPETIVPILVKAHSARALSLAAGYPIPENVSELLARAASQAAALQKAIMVSKDLVAGLFTTLQNNEAVRNKEC-VYSYSRLIGEILKTLQRHSYIGSFEYIEDGRGGKVIIQLLGRINRAAPIKPRYSVARNGYDNWAKLFLPAKDIGILVVTTNQGVLSHKEAASRGVGGKLLGYVY-------------------------------------------------------------------------------------------------------------------------------------------------------------------------------------------------------------------------------------------------------------------------------------------------------------------------------PLSRRPPRRALSGHTNYRKRLKLVKSGKPRLVVRRSNKYLTVQLVESRRGGDYTAVTVTTKMLSKYGWQGGGKNIPAAYLAGLLAGKKATSKGYGEAIVDLGMHAPHSRLFAAVRGALDAGLKITSDKEMLPSEDRIAGKHVNLPQHVEEVKQKITNSS----------------------------------------------------------------------------------------------------------------------------------------------------------------------------------------------------------------------------------------------------------------------------------------------------------------------------------------------------------------------------------------------------------------------------------------------------------KTRNIGVVKPPEGACDDENCPFHGSLKVRGIILTGRVYKKGMRGAVIVERTTVQYIKKYKRYMRKRSRISAHLPSCLGAEVGDVVRIAESRPISKTIHFVVIENLGVVIIDGAGHRLGRLASYVAKMLLSGERVVIINADKVLITGSKKVILSRYLKLIGRTWYSSIEEPQWYPRRADGILWYTVARMLPRRKARGREALKRLRVYVGVPRAYEKKDYVRIEDALLRSGINRAMTLGEVSALLKKVCGAGRGAVIGPLVVAGVAVSEDAVQAIIETGAKDSKKLSKKKREQIYERLKNLGVSYRLLEPEKVDSYTGINSLELEAIVSIAEELQPHILVVDSPLRNYEKLQAELEIICRCHADSDYPVVGAASVVAKVIRDLTIAELSKEIGSGYPSDPKTISYIRREVRRSWRTIDRV-MLYNAPKHVLPKLMHVHLSPELRSKHGRRSISLRVGDTVKVMRGEFKGVQGKVKSVNSSKRVAFVEGLTRKRADGRVVDIPVNVSNLMVVALNLDDKYRKEKL-
>GCA_011373505
ELQELLVKSGVHLGAKIKVAHMERFIYRMRPDGVYLFEAKKILERLNIAARFMALFEPQKILVVSTHVYGIRAVQRFCEVTGCIPVAGKIPAGILTNRTLKYYVEPEVVLVSDPRYDLQAVVEASIARKPVIAMCSTDNVCDDIDLIIPMNNRGRTSLPFAFWYLARRYLIERGEATPELTIEQFTAQPVMQQVVRIKLTSTDLEKLESICKEIKDIVDRTGAKMRGPTPLPTHRLSLPVRKSPCGEGTKTWRKWELRMHRRLIDLVINDPVMRELMRIQIPEEVSVEMKLSMSTVVDLDRAVREALQRREKRNFIQAVELVINLKDVDVSKPKRFSELVELPHGSAANSIAVVATGELALRASRSNVDRVFERQEIEALVGNKKAAKKLVREFDYFLIEPQLVPVAARALGAALGGVGKAPIPIPANVDIDEFAARHKKSVMVRIRKVPQVMCVVGTEEMSADQIMDNARAVIERVISRLENGWANIKSIVLKLSMSAPVKV---PIVVVLGHVDHGKTSLLDKMRGTVVARREAGGITQHIGASHFPLDAVLETCRRLLGEVKKVPGLLFIDTPGHQVFANLRKRGGSIADMAVLVVDVMQGVQEQTVESIQLLRARKTPFVVALNKIDMIQGWKPVPFKDSINNQAPRVRELLETRLYSVVGQLANLGFQSDLYTRITNFAKTLAIVPVSAKTGEGVADLLLVILGLAQAYMSKQLEAREDAEGAVLEVVEEVGLGATVNAVISDGMLRVDDRVAVLGREGPMVVKVRALLMPKPLDEMRDPRDRFKLVEEVRASAGVKIAGEGLDKVVPGSPLYTVSEKLAAVFEKLRSEVEEFVLSTDKTGVIVKADTLGTLEALVNYLRDKGVPIRAADIGDVSKRDVMESSAVRLKDEFLGVILAFNIDVPKELEAEAASRGVRIFRGEVLFRLVDDYLEWVAKTREERARASFERLVKPAKVKVLEGFVFRRSNPAIFGVEILSGQLTPHVSLMNSSGRVVGVVTQIQNMGRPVASASVGEKVAVSMREPVIGRHIKEGETLYVAVPEGDARLLLSTFQDMLGEDTKAALKEIVEIKRRTNPLWAMMICLGIESTAHTFGVGIVDILANELDTYRPLSG-GIHPREAAQHHATVAHTVLERALRHAGIGFENVDVVAFSYGPGLGPCLRTGATLGRALALKLVRPLVAVNHGVAHIEVGKLLTGFRDPVALYVAGGNTLVTTLHEGRYRVLGETLDIAAGNCLDAFGIKAGIGPMPEP--ENRARLYSMPINVKGMDVSFSGILTAAEKLVEVPVEDVALSVTEAVYAMLTEVLERAVALTMKREVLLVGGLARSRRLQEMVEEMVKIHGAEFKPIPDQYLGDNGAMIAWTGLKMYQGQLTTIEQSIVKPKLRIDETEVLWMPHWRYAVKGLDPASSVRASLREVDLSPKWSREACAAIKGMKIEEARRLLEDVVEKRRMIPYRRYRKLRAHHSQ--PGGYPVKVAKHMLKLLDSLEANAEFKGLDTDKLVVVHAEAHKGRVVKKFFPRAFGRASPHNKTLVHIEVVAAVV-MTTLWGLEGSVREELPLPRVFSAKLREDLVRRVYLLLLSHRFQPKGAWKGSGHKYSVESLG-GYGIARIARLKVEGTGKTRGGGFVPTAVGGRPTHPPTPEKRIHKRINMKEKRAALASAIAFTASAKHVRMRGHRLPGEARLPIVVEDSIISVKKTSELQSILKSLGLGEELERCSERKIRAGKGKRRGRRYKQRRGPLIVVHKDGVSKAATNIPGVDVVLAKDLSVLDLAPGGQPGRLTIYTQSALQEIEK---RLIGDGMPRRIRAQRIGQGSPTYVASIQRRY-EVGFPANLNGYVRDILHDPGRGAPVAEIEVND-QVFYIPAVQGMHVGQRIEIGSGASPSVGNIVPVGVLPEGAVVSTIELKPGDGGVLARSSGAYASVISQVGDRTIIRLPSRKLVELSGDCLAVVGVVAGGGRTDKPMLKAGKKYWLMKARHRPYPRVRGVTMVPARHPFGGGSHKRIGRPETVKRTAPPGRKVGLIAARRTGKKK----MVKAETVFTGFRKEARARLILKPGRILINGMLLDHAPNSLAREKILAPLRKFAKKHDFLLKVKGGGVMGQAEACAMAIARAMAAAS--ASLKEKLLAFDRHLLVGDPRRTEPKKPNRRSARRFKQKSYRMGHRKYSAPRRGSLTYAPRRRARSPNPRVNFWPVRGETGLAGFIAYKLGMVTTFMVDDIPGSPTRGTEVAVGCTVLAAPPIHVIGAVLLKRENYLVDIGRHIIPNLPPEITQRVRGVEDLRKLLDKAAEVRALVASYPREAGLSQKKPIILSIPVSGG-VEEAFSYLVSRLGSRLSVNEVFREGEFIDVVGVTRGRGFQGVVRRFGVKILPRKQRKTRRAVGAIGGRSPKYITRFVPRAGQTGFHYRTEYNKRIVKFWPAEA-TPKGGYTRAPPPKCPSVALLGSVAGPPRRPLVLRAPAKPPRYRLEAPKLSTIMYMPAVTLSDRLSRLVGVLTPQQIADLAAALGMSVEEVGEAEVKVEYNPNRPDFGSHITIARAVRGLLALELGAGKYHARVVRAERSVEAVRPFIACALVSLNLSGEDIADLVGLQEDLHWILGRDRRKVAIGLHDYSKIRPPFLYRAVGPTERFIPLDSEMTPQQILSHPTGRKYSWILEPIIQDSRNILSFPPIINSSLTELRAGVKEIFIDVTGTDERAVNQALNILVTALIDLGGVAYKTLVAVYTPDLLKRRWVLDSLVSRLIGLDMPIVNALRRARLDAIIVEVPPYRVDILHQVDLVEDVAIGIGYQNLESSRTSDILRHVMLSMGFTEVVNTTLANTERDFK-VKILNPVSTLYDCLRELLIPGLLSNLATNSKNPYPQRLFEIGDVIHLAFVICHSTASFSESKSVLEEALRL-LDISFFIPGRGAALIVCFIGEVHPAVLENFGLYMPVACCELNLSKAGISRAVAEVGILLRRPNIPRTINKGAYLLCADNTGAQVLKVIQVIGLKQRLRRAAGVGDLVAVTVKKGPIDLRKKVMHAVIIRQKKPYRRPDGTWIAFEDTAAVLVTPEGDVKGSEIKGPVAREAAERWSKIANIASIIV--MSTEWEPRTLVGRMVKEGRITSLEELFASNYRITEPEIVDFLVPNLQQEVIDIKLVQRQTDAGEKSRFKAIVAVGNGDGLVGLGTAKSTQVVMAIERAVSRAKMNLIYVQRGCGSWECACGEPHSLRVTVKGRCGSVEAHLLPAPRGLGLVAGNIAKIILRLAGVSDCWLRSFGETRTSLSMAGAVYDALKKTNYIVMVREFTYRGYTLQQLLEMPTDRLINLLPSRQRRSLGLTEAQRKLLIKIRKYKQSNTNKPIRTHAREMVILPEMVGLTIHVHNGKEFIPVQITPEMIGHRLGEFSITNKRVQHGRPGVGATKSSMYVPLK-----MRIPDEWITEELTIRDQGLKAYISLKPLAIPHSGGRHEHRRFGKAEVHIIERLANMFMR--------PGRSGGQKYRGIQIVLNALRIVQLRTRENPLQVLIRAIENSAPREDVTRVTYGGITYFKAVDIAPQRRLDLALRWLAEAARVSSFRTPLTTEEALANELILAASNDVRSYAIKKKNEQERVALASRLKAKNYRSVE-RPFTRVDYIHGAPQPRLAKYDYGWKDDYEYRLRLAAHESVQIRDVALESARVAAGKLLQKIGDN-FYLVIKAHPHHILRENKMIFGAHADRLQEGMSRAFGRPIGRAAQVEVGEDILELYVYRKDLEIAKQAVKVAISKLPKSYKVVIERLEKQTQQELRLIVRLLNVDLDGGKKIPYALAGIRGVGIPFGYAVTRALNIDPELRLGQLTDQQLAMIEDCIRNPEYGIPSWMYNRRRDIQAGKDLHLIGADLDLSIKEDIQREMRIKSWRGVRHSLGLKVRGQRTRTTGRKSGPIGVVRRAVIELHPLEKRVLSLILLGFDEVAARLGVNVGAVAKSAEWLAEKGLAESSKVATLGEEGLVFVLPERRLVDALRTLAQIEELNIGIIWAKRNGWITEELVLEVLKRCERLGRRPRILRIILTPTKFRRYDVTTPVKAFQAPRPHPLTYLIQLVKSIFIELGFEEVQGPLVELAFWNFDALFQPQDHPAREMHDTFYL---SAIVGRVHRRGWGYEWSIEEASRLVLRTHTTATTIRHLAQSSKRPLKVFTIDRVYRNERVDWRRLAEFHQVEGILVDKSANLRQLMGLIREFYSRLGLKKVRFRPSYFPYTEPSAEVDVYVERRGSWVELGGMGIFRPEVTLPLEVSEPVLAWGLGLERLALLLLDVNDARILYQNDLRWLYSFMPTRLRKVRKRRGSRTHGWGQIGQHRKHGAKGGRGFAGGHKHKWTWVIKYAPDHFGEKGFHPPKTINLDSISVIAEKLARTGSKIIVDLRALGYDKVVGKGRVKIIVKSWTPRAEEKVLASNSVMVA---MEPQAVIKRLVVTQDAVALIERENKLTFIVDNATKRDIKQAVESIYEVKVDRVNTLITPRGKKAYVKLAAEYRASDIATRLGVFMSKP-KFQEDSITIPQDVQVEITYLRVKGKLGVVERDFSHAGAELSLDTGLLKIKVYGRGRNCLARLGTVKANIKNMIIGVTQGYTYRLKIVQSHFPISVKVQGNNLIVENFTGEKYPRVIRLPDGVKVQVKGDDVIVSGIDKFLVGLAASRIEQGSRITRKDLRKFLDGIYIYEKKIGMTYKFLVEGGKATAGPPIGPTLTPLGINVLQVIEEINRKTNEFKGMHVTVNVSVDSETKSFKVEVGVPSTVALIAREAGSGMTGKQPVGDLSLEGLVKIAKLKIGQVRVKDLKSAVLTVAGTCVSMGVTINGKNPKEFIEEVRAGKYEDLFS----MRRIRVSKVVVNSSVGEGGVKLEKAVKILQMLTGQKPSIRKAKKTIRGFGIRRGEPIAALVTLRGKRGEEFLQKALAAVGNKLSSENFDDYGNFAFGIKEHLEFPGTRYDPELGIIGMDVIVHLSRPGVRVAVRRLKRSQISRRHRLTREEGIEFVKKAFQTVID-MDLGNGEFAARQLIKVRKRFRWSQRGYKVRMLGLKEKFDPLEGAPMARGIVIEKKGIESRQPNSAVRKCVRVQLTKNGKVVTAFLPGDGALNVIDEHDEVIIQGIGGTLGKSYGDLPGVRYEVVTVNGVPLKLLVLGKVKKPRR--MVRVRELREKSVDELRAELDTARIELRNLIIKLSMAGQGENTASIRNLKRRIARISTILKEKEVTTVTKMLQKNIKRGELVEFIKNRIKDALIGDISITTSPIGTNIIIYCMKPGIVIGTRGRTIKSLQEEVERRFGLENVQISVSEIEVPELNPEVMAQRIAQAVASGVRWRRVAFWALRRIMDAGATGAEIVISGKLTSARSRSEKFTAGLMPKSGEFVK-YVKVGIAHIQLATGIYGVKVKIYPPNAPLPEQVSVTVKEGSGEREVWGIIHIYSSYNNIVVHATDITGAETLAVASGGMFVESGRLESSPYAATRAANYVMEAIKQKGINAVHIRVRAPGGVKSKTPGPGTQAAIRAIARSGVMIGRIEDVTPLPHDSVRRKGGRRGRRVLRPKELKAKRIEELSELFRSYRVVGLIDLYKSSSDLMHLFRSKFRGQAVIKAAKKTLAIKAARAAGRDKIAEYLEKEERPIAFIFTNINPFTLKLELDRGRILTPPRPNEPADIDVVVPPINTGLQPGPILSEFGKLKIPTRIEGGTIWIARETTVAKKGEIVQPALASLLAKLDIGAVYRSINIVASFDEELLITSDLLTIDLDGTRRMLSDAQSASLALATAIGYATPETILPIILKAHSALSLSLAVEYPIRETIGNLLAKAASQAATLHGIIMVSKDLVAGLFTTLQNNEAVRNKEC-IYSYSRLIGDILKTLQRHSYIGSFEYIEDGRGGKVVIQLLGRINRAAPIKPRYSVPRNGYDNWAKLYLPAKDIGILIVTTNQGVLSHKEAASQGLGGKLLGYVY-------------------------------------------------------------------------------------------------------------------------------------------------------------------------------------------------------------------------------------------------------------------------------------------------------------------------------TLLRKPPRRARSRKTDYRKRLKIVKSGKPRLVVRRTNRYVIVQVVESRRGGDYTSVTVTTRDLREYGWRGGTKSIPAAYLAGFLAGKLALQKGYSEAIVDLGMHPSHSRLYAAVKGAIDAGLSIPVDEEILPQEARIRGQHINIPQRLEEVKQRVEKSPMARMHARKRGGSGSKRPISKIPPPWLTVSPDEVEALVVKYAKSGVPPSQIGVILRDQHGIPLVKPIVGKRVLQILRNNGLAPEIPEDLKNLIERARRMHVHLQANRSDSYNKKRLQLVEAKIHRLVKYYRSAGVLPENFEVQTLYKYE------------------------------------------------------------------------------------------------------------------------------------------------------------------------------------------------------------------------------------------------------------------------------------------------------QVANIGIVRPPVDVCEDENCPFHGSLRVRGIILTGRVHKKLMRGAIVVERTTTQYVKKYKRYMRRRSRISAHLPPCIGVEVGDTVRIAETRPISKTISFVVIENLGLVVVDGSGHRLGRLASKVAKMLLSGRRVVVVNADKVLVTGTKSAILERYLKLVGRTWYSSIEEPKWYPRRADRILWYTIARMLPRRQPKGREALKRLKVYVGVPEGLEKSTLTRLEDALHKSGISRTLTLGELSKLLKRIVGAGRGAVIGPLVVAGVAVDEGMAPMLKEAGVKDSKKLTRRSREEIYSWITSSGISVEIITPDKVDQYTGINTLELEAIISIAKTLRPEILIVDSPTRNTMSIRSKISIICECHADERYPVVAAASIVAKVTRDAVISELVNELGSGYPSDPKTIAFLHGVARRSWRTMDRVLILRNAPKHRLPKLMSAHLSPELRTKYGRRSLPVRVGDTVKVLRGEYSGVQGKVKRVNRKDQRVYIEGLTRKRADGRVVDIPVHVSNTMIVTLNLDDRLRKVKL-
>GCA_003056285
--MELFVKNAMHVGSKVKVRHTEKFIFRLRQDGVYLIDIKKTLERLNVAAKFISFFPPEKVVVVSTHVYGIRAVQRFCELTGCIPVVQKIRSGMFTNRVLKYYIEPQLLLVSDPRYDAQAINEAAIARIPVIAFCSTDNMLTNIDLAVPINNRGKSSLPYAFWYLAKRVLMERGLLTPEVQPESFMPSSV---MIRVKLTSTDLEKLERVCEEIKDIANKTGTKISGPIPLPRKRLVLPVRKSPCGEGTKTWRKHELRIHRRLIDMSISDQVLRQIMRIQIPDEVSVEMTVKRTLSSKLLEAIDAAKK-SPSRNFVQSVELIVNVKDVDLTKPNRFTETIELPHGKKRRKICVIASGDLALRAERLLVDKVLGKEDLEALVGNKRMAKKLAGKYDYFIVDPSMMGMAAKALGAALGARGKAPVPIPPGMELEKLVEKYSRSVTVRLRKGPMLGCIIGTEDMDSKALAENAEAVIARIVEKLEKRFRNVASIYVKKTMGEPVRVLRQPIVVVLGHVDHGKTSLLDKMRGTLVAAREAGGITQHIGASLFPLDAIVSTCKALLGEVKKVPGLLFVDTPGHAAFANLRRRGGSIADLAILVVDITKGIQEQTLESIGLLRARRTPFVVAANKIDLIPGWKSVPFPKAFQRQSQAVREELERRVYGIVGELAGLGFRADVYTRITSFATTLAIVPVSAKSGEGIPDLLLVLLGLAQAFMKEQLTVQEEAEGVVLEITEEEGLGTTVNAIIYDGTLKVGDRIALLGPEGAFTTKVKAILMPKPLDEMRDPRDRFKPVERVVAAAGLKLVAEGLDRAYPGSPIYAIGQDEEEVLERITKEVGEFKLSTDKVGVVLKADTLGSLEAAVNFLHERGVQIRVADIGELSKRDIVEAEVVRTKDELSGVILAFNVRVDPSLEREANSRGIRVFKSNVLFRLVEDYLAWVREEKERRETAQFESLVKPGKIRILPGYVFRRSNPAIVGVEVLGGRIRPKYTLMNAEGKSVGSISQIQDRGQSIPEATRGMSVAISMKEPIVGRHVREGEVLYTAIPENDARLLLKSFSNRLTEDERAVLEEVVQIVRKNNPLWARMVVLGIESTAHTFGVGVASILANENRVYRPSKG-GIHPREAAQHHARVAPDALRACLSKAGVSISELDGIAFSVGPGLGPCLRTGATIARTLALSLKKPLIAVNHGVAHIEVGRLVTGCRDPVVLYVAGGNTLVAAFSAGRYRVFGETLDIAAGNCLDAFGIKAGIGPMPMPEL--MASFVRLPYAVKGMDVSFSGILTAALSKLKAALEDVCLGLTETVYSMLTEVTERAVAYTAKREVLLVGGLARSRRLREMLEAMAKERGAELYTVPDEYAGDNGAMIAWNGVLQLSGMVVEVEESRVRPRMRIDDVEVRWMPEWGYSVQGLDPDKTVKASLREADLSPKFSREVCRAIVGLKLDEAKRLMEDVINGRRMIPYRRYRKKRGHKRA--PGGYPVKIARRMLKLLESLEANAEFKGLSPENVRIIHAAAHKGRTIKKYIERAFGRSSPYFKTLVHIEVIGEATPKVPVLDLECKEVELVELPRVFDTPARKDLVRRAYVHLMTHTLQPKGASKASGHKYSVESWGAGYGMARIARIKGAGTGKAAAGGFVPSAVGGRPTHPPKPEKKIHKKLNKKEKLASLLSAIAFTAIPEAVRSRGHRLPNGLRLPIVVTDDIEGVDKAKELREFLERLGLGEELERCGEEKIRAGKGKMRGRRYKRRVGPLIVCLNDGIAKAVSNLPGVDFAKLSDLSVLHLAPGAMPARLVIWSKSALLSLDS----KLEKFMGRNIRAQRLGRGSPSFAASLRRKF-QLGFPTNLVGIVRRLHHDPGRGAPVAEVELQNGVSFAIAAVEGMSEGQKVYIGSDAPIQVGNIVPLGKLPEGAVVSSVELRPGDGGKLARSSGAYATVMAQMGEKTLLRLPSKKIVELSSKALAVIGTVAGGGRVDKPFMKAGKRFHWMKAKRRPYPRVRGVAMAPAFHPFGGGSHKRIGRPETVSRNAPPGRKVGLIAARRTGRKKKG--SKVIDTIFVGKRKTAVARLKVRHGEVLINNMPLERLGHYIAIKKILTPLYKFWKTHTFDAKVSGGGVLAAADAVSIAIAKAVAAHN--PKAREAMLQYDRSLLVDDPRRTEPKKPNRRSARRFKQKSYRMGHRKQSAPRRGSLAFLPRGRARRLVPRVKFWPDKGEPRPLGFLAYKAGVTSVYYVDTTPNSPTQGTEVQKLATILSAPPVIVAGIVLYKDEGKLVELTKIWSKNIPPEINRKVVGLKRIDELRKEVSEVRLIIASQPKLVRLPKKKPDILEVKVGGDDVQKCLDYALSKLGKELLPSEVFREGEFVDVIAVTTGLGFQGVVKRYGVKILPRKSRKTKRGVGAIGPWKPPYVMYTIPRSGQMGFHRRTEFNKRVLKLESDGVLTPKSGFHKFGILRSNAIVLEGSVPGTPKRPIVLRVAARP-PAHQEPPRITLIQVMPILNLKDRLFKLLSQLDKDELVDVLTDIGVAVEEVGVDYVKVEYNPNRPDFSSPAGLARAIKGILGTETGIPKFTVLYVKVEESVKAVRPWVVAAYVGLNLSAEEIEELIAMQEDLHWVVGRNRKKVAIGLHNAKVIKPPIFYRAVKGDGSFVPLKGRMTPQEIVEHEVGRKYGHIVAPVIMDSREVLSLPPIINSALTELTEGTDTLFIDVTGTDLEAVSGALNILTTALADIGGRIRQVRVVMVTPDLRARVWKLKKYANELLGLNISAIRALKRSRVGVIYAEVPPYRLDVMHPVDLVEEVAIGLGYNNLQDTNFEDVCREIMFGLGFTEVINFTLSNSTRDYLPVRVLNPVSTEYDILRTWLLPGLLYNLATNKHNPYPHRLFEIGDVLRLALVSSHADASFSEVKSVLEELLRSLGLKGSFIKGRVAEIKIGIIGEVSPEVLEAFDIKMPVSAVEIGLQAVRSSRAVAAVGILERRPNIPRTINVGAHVVCADNTGARVLKIIQVHGYKGRLRRAACVSDLVSVTVAKGPIDLRKKVMQAVIIRQKKPYRRPDGTWIFFEDTAAVLMTPDGGLKGTEIKGPVAKEAAERWPRIANAASIIV-MSEAEWVPKTELGRLVRDGKITSIDEIFSNHYKITEPQIVDILLPNLEQEVLDIKLVQKQTDAGEKRRYKAIVVVGNRDGYVGIGTGKSVHIVPAIEKAINQAKLNIIPVRRGCGSWECACNEPHSLETRVEGKYGSVRITLIPAPKGLGIVAGEMQKAVLEMAGIKDCWTRSYGETRTTLSVVGATYMALKNTNKIVMVREFLYRGYTLEQLKSMSMDQFIKLLPSRQRRSLGLTQAQLKLLAKIRKYKKLQIQKPIKTHARDMIILPEMVGLTIHVHNGKEFVPVEIIPEMIGHRLGEFAITNKRVIHGRAGVGATRSSMYVPLKMPLVGFKIFDKWDTEGIEVKDPGLQRYICLKPMV--HSGGRHEHRRFGKAQVCIVERLANMLMR--------PGRNGGKKSKALKIVRNALEIIHLRTGMNPVEVLVRALENAAPREDVTRLSYGGIVYFKAVDISPQRRLDLALRYITTAAREASFRNRKTVDECLADEIILASQNDSKSYAIKKKLELERIALSSRMKARNYRRAEGMPYTREEYIHGAPEPRISKYTMGYKEDYTHELELIALEELQIRDTALESARVAIGKTLAKLGEN-YFLELKAHPHIVLRENKMIFGAHADRLQEGMRRAFGKPIGRAARLEPGKPVFRVLVYENGVNAAKDALELASKKLPKSYRILVKKLGELMSGEFKYVVRILGTDIDGSLKLPYALAKVKGIGINLGYAIARVLGLDTEMRIGYLTDQQLQRIEAVAKNPLYGIPDWMINR-NSPAPVEKKHLLGADLDFAIKEDIRREIMIKSWRGIRHSLGLKVRGQRTRTTGRTGTAVGVSRKEVPRLHWLEKLILRALIMEYGEVASAISRDEGAVAKASLWLKEKGLVEIEEVARIGAVGRDYLLPERRLVCVLRSMDELEELAVAIMWAKKKGWIAEEELLEQLGKCLELSGRPKVVELIMVPTELSPFDVHAPTKPIFAAKRHPLVTLIRLIKDAFVELGFEEIKGPLVELAFWNFDALFQPQDHPAREMHDTFYL---IEPVKRSHEKGWRYKWSEHEASKLVLRTHTTATTIRHLAYHREPPVKVFSVDRIYRNEKVDWKHLAEFHQVEGIIMDERCNFRELMGLIKEFCSRISLKEITFRPSYFPYTEPSAEVIVYMPEKREWLELFGMGMFRPEVTAPLGVKHPVLAWGGGLERLAMALFGLDDIRTLYANDLNWIRGMMPTRLRKIRKLRGSRTCGWGQIGQHRKKGSKGGRGMAGSHKHKWTWVLRYAPDYFGKHGFFRPKVYRSINLNQLSELAEAIEKMLLINLKSLGIEKVLAGGKLLVVAERWTERASKKISDAGGKIIK---MDAQKVIKRVLITQDTVSLVERENKITFIVDKATKRQIKEAVEKLYEVKVEKVNTLITPLGKKAFVKLKPEFSASELAVKLGIFMEA--ESLVERVQIPEGVKVSLERLKVTGKLGSNEYDFSHMGIGISLGDNEIVVSVPDSKRRGRATIGTAASIIKNMLTGVTKGFTYKMKVVSSHFPISVKVSGDEVIIENFIGEKYKRRAKIVGNTKVVVKGDEVIVSGIDKYAVGQTAANIENATRIKKKDPRKFLDGIYVYRKVEGIQFRFLVEGGKATAGPPIGSSLGPLGLNVLMVVEKINEATAEFMGMRVPVEVTVNTDTKEFWIKVGTPSVAALIVKEAGSGNPGKEYVGNISMDAVVKIAKIKMPDLRVKTLKAASKQVIGTCVSMGIKVDGKEPKQVLKEIDAGQYDSILG----MRRLRIEKVTVNCSVGESGARLERAAKILEALTGQKPQIRKAKKTVKGFGIHKGEPIALRVTLRKQRAVDFLTRALRAVNNTIKSSSFDPNGNFSFGIKEHLDIPGTKYDPALGIIGMDVCVHISRPGLRVSLRRRARSSIGKRHRVTPEEAMEYVKQNFNVKIV---MGNGLFAARKLVQNRKKFRWSQRKYRIRMLQLKLKTDPLEGAPMARGIVLQKIGIESRQPNSAVRKAVRVQLIKNGKVVTAFLPGDGALNVVDEHDEVIISGIGGSMGKSYGDLPGVRYKVELVNGVPLNLLITGKVKKPKR-MIKELKELRSMSNEDLLKELESLRVEYRDLMTKIATGGAVEKPARARNIRRRIARILTILRERGMSAVKKLLRTCIQKQEIEEYLREELKDAIFGGVDIAFTPIGTRITIYAMRPGRVIGSRGRVIKEITSALESRFGVENPQVTVAEVEVPELNPYVMAQRIASAIERGARYRRVAFWALRRIMDAGARGVEIEISGKLTSARARSEKYSEGIMPKSGEPAEKYVKRGAASVLLKTGLYGIKVSIYPPDAPLPEEVKLLQPNDQGAKTIWGVVHIYSSYNNIIVHVTDLSGAETIARASGGMFVDAGRLEPTPYAATRAANYVMEIAKQKGISAVHIRVRAPGGVKARTPGPGAQAAIRAIARSGVQIGRIEDVTPLPHDSIRKKGGRRGRRV----AWKEREVAELEEYIKAYPTIAVFDLTNVRANVLHELRAKLRQDSVFKVTKKTLFVKAAERAGFPELRSLVEGRPKPIGLIFTRMSPFKLSLVLQKNRILMHAKAGEKADVDVVIPECNTGIPPGPILSELGKMKIPTRIDGGSIWIAKDTLVAKKGDVISPALASLLMKLNIKAVLKGVKLEAAYEAGRIYSGDELTIDLEAWKQEIESAARSAFSFAVNVCYMSKETSAHVIALAYKALALAIQSSYITRETIQHLLRKAYAEALSLQSAAMTRHDLISGLFTTIQNNEMARNREC-IYPASKLIANVLKVLQRHGYIGAFEYIEDGRGGKFRIQLLGRINRSAPIKPHYSVRKNEFEEWEKRYLPGKGIGILIVTTPKGVISHVEAKSLGTGGRLLGYVYWQRERKTLVRLEAE-TDPKYGYNPYERPIRMHLRLGVINLDKPRGPTSHEVSSKIKDLLGIERAGHGGTL-GGFEP---GETRPFLAFYRYSGKEYVCLMRLHGDVSDERLLEAVKLFTGQIYQVPPVRSSVARKPRIRTIYSAEVIERNGRDVLMRVACSGGTYIRKYCYDLGLYLGCGAHMQELRRIRAGPYEEGSVTVLDVYEAVKLYKEGGEERALRSV------------------------------------------------------------------------------------------------MLKRTPPKRRRMGLTNYRKRLKLVKSGLPRLVIRRTNRYIIVQAVQSLYGGDRTLVTTVSKELRKLGWRGGLKNTPAAYLTGILAGTRMKALGIERLIADLGLFPKASRLYAVIKGVIDAGVEVPVGEGVLPPEDRIKGTHIRLEEHVEEIKQKLSGVSMARMHARRRGKSGSVRPISKLPPAWVKMTPEEVESLVVEYYKQGYKPSMIGTILRDSHGVPLVKQITGKSIKQILKENGLYTGIPEDLENLLAKVMRMRKHLERFKSDRANVHRLQLIESKVRRLIKYYKRIGELPPEWVPP--IGEVA-----------------------------------------------------------------------------------------------------------------------------------------------------------------------------------------------------------------------------------------------------------------------------------------------------SARNIGIVKPPEKVCDDRLCPFHGHLKVRGIILTGTVYKKKMKNTIVVRRDYLKYVKKYRRYERRRSNIPAHCPPCIEVQPGDMVKIAECRPISKTVSFVVIEKMG--------MKLGRMASYVAKNLIQGKRVVVINAEKAVVTGTKKAILKRYLMLLGRSQKRSIHRPGWYPRAADKLVWYTIVRMLPKKKPKGRMAASRLRVYVNVPEKYKDAKPVTFEDAKLTSSRSRYMTVEQISRELMKVCGAGRGSVIGPLVVFGILVHEKDVPLLKAMGVRDSKTLSRKAREVLSQKILSLDVYGVVVDAAEVDRYLSINVLEANAVSEIIKNLRPDVVYIDSPDVKPIRYAKRIRIVCEHKADSRYEVVAAASIIAKVKRDCIVADLSKDFGSGYPSDKRTVEFISPCIRKGWRTVDRLKRLYNAPPHRLSKLMSAHLSPELREKYGRRSFPVRKGDTVKILVGEYKGVEGKVTGVNREKQAVYVENVTIKRADGRVKPRPIHVSNVMITSLNLEDEYRKQRLE
>GCA_011369765
EIIELFVKNAVHVGSKVKVRHAEKFIFKLRQDGVYLIDVKKTIERLNIAAKFISLFPPEKVAVVSTHVYGVRAVQRFCELTGCIPIVQKIRSGMFTNRVLKYYMEPQLVLVSDPRYDAQAIEEAAIARIPVIAFCSTDNMLSNIDLAVPINNRGKSSLPYAFWYLAKRVLMERGLLTPEKLPESFMPTSVMPQMIRVKLTSTDLEKLERVCKEIKDIADKTGTKISGPIPLPRKRLVLPVRKSPCGEGTKTWRKHEMRIYRRLIDMSISDQVLRQIMRIQIPDEVSVEMTVKRTLSSKLLDAIETAKNSS-ARKFIQSVELTINVKDVDLTKPNRFTETIELPHGKKRRKICVIASGDVALRAERVLVDKVLGKEDLEALVGNKRMAKKLARSYDYFLVDPSMMSIAAKALGAALGAKGKAPVPIPPGTELEKFIEKYSKSVTLRLRKGPTLGCIIGTEDMDSKALAENAEAVISRIVEKLEKRFKNVASIYIKKTMGKPVKVLRQPIVVVLGHVDHGKTSLLDKMRGTLVAAREAGGITQHIGASLFPLDAVISTCKALLGEIKKIPGLLFVDTPGHAAFANLRKRGGSIADLAILVIDVTKGIQEQTLESLELLKTRKTPFVVAMNKIDLIPGWKSVPFPKAFQRQSQAVKDELEQRVYMIVGELSNLGFRADIYTRITSFTTTVAIVPVSAKSGEGIPDLLLVLLGLAQAFMKEQLTLNEDAEGVVLEITEEEGLGTTVNAIIYDGVLKVGDKVALLGPDGAFTTKVKAILMPKPLDEMRDPRDKFKSVERVLAAAGLKLVAEGLDKTYPGSPIYVIGQKEEEVLERITKEVGEFRLFTDKVGVVLKADTLGSLEAAVNFLRERGVQIRVADIGELSKRDIVEAEVVRMKDELSGVILAFNIRVDPDLEREANNRGIRIFKSNVLFRLVEEYTDWVKKEKERRETIQFESLTKPGKIKILPGYVFRRSNPAIVGVEVLGGRIKPKYTLMNSEGKHVGTISQIQDKGQSIPEATAGMSVAISMKEPTIGRHVKEGEILYTVIPENEARLLFKSFTNRLTEDEKAVLDEIAQIIRKNNPLWARKIVLGIESTAHTFGVGIVSILANENKVYRPSKG-GIHPREAAQHHSRVAPEILRTSISKAGVSLSELDGIAFSVGPGLGPCLRTGATIARTLALSLNKPLIAVNHGVAHIEIGRLVTGCRDPVVLYVAGGNTLVAAFNAGRYRIFGETLDIAAGNCLDTFGIKAGIGPMPMPEV--VASFVQLPYAVKGMDVSFSGLLTAALLKLKVALEDVCYGLTETVYSMLTEVTERAVAYTAKNEILVVGGLARSKRLKGMLDIMARERGAKVYTIPDEYAGDNGAMIAWNGILHLMGMVVDVEDSRIKPRMRIDETEVRWMPEWGYSIQGLDPDRTVKASLREVDLSPKFSREVCKAIVGLKLNEAKQLMEDVINGKRMIPYRRYRKKRAHKRA--PGGYPVKIARKMLKLLESLEANAEFKGLSPENIKIIHAAAHKGRTLKKYIERAFGRSSPYFKTLVHIEVIGEAIPKVPVLNLECKEVELVELPRVFDTPLREDLIKRAYIHLMTHTLQPKGASKASAHKYSVESWGAGYGMARVSRIKGGGTGKAMAGGFVPSAVGGRPTHPPKPEKKIHKKLNKKEKLASLLSAIAFTAVPSAVRLRGHKLPDNLKLPIVVTDDIEGVSKAKELKVFLERLGLKEELERCEEKKIRAGKGKMRGRRYKRRVGPLIVCMNDGIKKAASSIPGVDFTKLSELSVLHLAPGAKPARLVIWSKSALLSLDS----KLEKLMGRNIRAQRLGRGSPSFAASLRRKF-RLGFPTNIVGIVRRFHHDPGRGTPVAEVELQNGESFVMAAVEGMSEGQKVYIGSDAPIQPGNILPLGKLPEGTVVSSIELRPGDGGKLARSSGAYATVMAQIGDKTLVRLPSKKIVELSSKALAVIGVVAGGGRSDKPFLKAGKKFYWMKAKRRPYPRVRGVAMAPAFHPFGGGSHKRIGRPETVSRNAPPGRKVGLIAARRTGRKKKT--SKVLEQIFVGKRKTAVARLKVRHGEVLINNMPVEMLGNEIAIKKILTPLYKFWKTHTFDVNVSGGGVIAASDAIAIAIAKAVAAHS--SKAREAILQFDRALLVDDPRRTEPKKPNRRSARRFKQKSYRMGHRKYSAPRRGSLAFLPRGRASRLVPRVKYWPEKGEPRPLGFLAYKAGVTSVYYVDTTPNSPTQGVEVQKLATILSAPPVIVAGIVLYKDEGKLVELTKIWSKNLPPDIKRKIPTLARIEEFRKSVSEVRLIIASQPKLVRLPKKKPDILEVKVGGGDVQKCLDYALSKLGKELSPTEVFREGEFVDVIAVTTGHGFQGVVKRYGVKILPRKSRKTKRGVGAIGPWKPSYVMYTVPRAGQMGFHRRTEFNKRILKLESDGALVPKSGFHKFGVLRSSAIVLEGSVPGTPKRPVVLRIAARP-PTHQEPPRITLIQVMPILNLKERFFDLLEQLDKDELIGALTGIGVAIEELGADYVKVEYNPNRPDFSSPAGLARAIKGILGIETGVPRFRTLFVKVDKSVKAVRPWVVAAYVGLNLSAEDIEELIAMQEDLHWVVGRNRRKVAIGLHNASAIKPPIIYKAVKGDESFVPLKSRMTPQEIVEHEVGRKYGHIVAPVIMDSREVLSLPPIINAALTELTEGTNTLFIDVTGTDLEAVSGALNILTTALADIGGRIRQVRIIMTTPDLRTKVWKLKSYANDLLGLNIPAMRALRKSRVGVIFAEVPAYRLDIMHPVDLVEEIAIGLGYKNLQDTNFEDVCKEIMFGLGFTEVVNFTLSNSTRDYRPVRILNPVSAEYDILRTWLIPSLLYNLTMNKHSPYPHRLFEIGDVLRLAFVSSHADTSFSEVKSVTEEFLRSLGLRESFIEGRVAEVEIGIMGEISPEVLEAFGITMPVSAVEIELQKVRSSRAVAAVGILERRPNIPRTINVGAHVVCADNTGARILKIIQVHGYKGRLRRAACVGDLVSVTVAKGPIDLRKKVMQAVIIRQKKPYRRPDGTWIFFEDTAAVLMTPDGGLKGTEIKGPVAKEAAERWPRIANAASIIV-MSETEWVPKTELGRLVRDGKITSIDEIFSNHYKITEPQIVDILLPNLEQEVLDIKLVQKQTDAGEKRRYKAIVVVGNRDGYVGIGTGKSVHIVPAIEKAINQAKLNIIPVKRGCGSWECACNEPHSLVTKVEGKYGSVKMVLIPAPKGLGIVAGDMQKAVLEMAGIKDCWTRSFGETRTTLSVVGATYMALKNTNKVVMVREFLYRGYTLEQLKSMSMDQFIKLLPSRQRRSLGLTQAQLKLLAKIRKYKKLSIQKPIKTHARDMIILPEMVGLTIHVHNGKEFIPVEIVPEMIGHRLGEFAITNKRVVHGRAGVGATRSSMYVPLKTFLVEFKIFDKWSTEGIEIRDPGLQRYICLKPMV--HSGGRHEHRRFGKANVSVVERLANMLMR--------PGRNGGKKSKALKIVRNALEIIHLRTGANPIEVLVRALENAAPREDVTRLSYGGIVYFKAVDISPQRRLDLALRYITTAAREASFRSRKTVDECLADEIILASQNDSKSYAIKKKLELERIALASRMKARNYRRTEGMPYTREEYIHGAPEPRISKYTMGYREDYTHELELIALEELQVRDVALESARVTIGKMLAKLGEN-YFLELKAHPHIVLRENKMIFGAHADRLQEGMRRAFGKPIGRAARLEPGKPVFRILVYENGVNVAKEALELASKKLPKSYRIVINKLTESMSGEFKYIVRILGTDIDGTLKIPYALAKVKGIGINLGYAIARVLGLDTETRIGYLTEQQLQRIEAVAKNPLYGIPDWMVNR-NSPAPTEKKHLIGADLELAIKEDIEREIRIKSWRGVRHSLGLKVRGQRTRTTGRKGGPVGVSRRAVPKLHWLERLILRTLLMEYGEVADAISKDEGAVAKASLWLREKGLVEVKEMAKLGTTGIEYLLPERRLVNVLKSVSELEELAVAIMWAKKKGWVTEEELLEKLGKCLELSNRPRVVELTMVLTELSPFDIRAPTKPVFVAKRHPLTTLIKLIKDVFVELGFEEIKGPLVELAFWNFDALFQPQDHPAREMHDTFYL---VEPVKQSHERGWRYKWSEQEARKLVLRTHTTATTIRHLAYRNEPPIKAFSVDRIYRNEKVDWKHLAEFHQVEGIIMDRKATFRELMGLIKEFCSRIGLKEIIFRPSYFPYTEPSAEVIVYMPEKREWLELFGMGIFRPEVTAPLGVKYPVLAWGGGLERLAMALFKLDDIRTLYANDLNWIRDMMPTRLRKIRKLRGSRTCGWGQIGQHRKTGSKGGRGMAGSHKHKWTWILKYAPDYFGKHGFFRP-VYKAINLKQLSELADVLEKMLLINLKSMGIEKVLGGGELLVVAERWTEQASKKISNVGGKIIK---MDPQKVIKRVVITQDTVSLVEKENKITFIVDRATKKQIKDAVEKLYEVKVEKVNTLITPLGKKAFVKLKPEYSASELAVKLGIFMSTKLESLEERIQIPDDVKANLERLKITGKLGSNEYDFSHMGIDLSLEGKEITVKILGNNRKARAMLGTAVSIIKNMITGVTKGFTYKMKIVASHFPMSVKVSGNEVIIENFLGERYKRRAKIVGNTKVVVKGDDVIVSGIDKYSVGQTATNIENATRIKKKDPRKFLDGIYVYRKLEGIQFKFIIEGGKATAGPPIGPALGPLGLNVPMVVEKINEVTAEFMGMRVPVEVTVNTDTKEFSVKVGTPTIAALIVKEAGSGNPGKEYVGSISMNAAIKIAKIKMPDMRAKTLKAALKQVVGTCVSMGIKVDGKEPKQVLKDIDSGLYDNMLG----MRRLRIEKVTVNCSVGESGAKLEKAAKILESLTGQKPQIRKAKKTVKGFGIHKGEPIALRVTLRKQKAIEFLTRVLKAVNNTLKASNFDSNGNFSFGIKEHLDIPGTKYDPALGTIGMDICVHISRPGLRVSLRRRAKSKIGKSHKITPHEAMEYIKQNFNVKIV---MGNGLFAARKLIQNRKKFKWSQRKYRIRMLQLKLKTDPLEGAPMARGIVLQKIGIESRQPNSAVRKAVRVQLIKNGKVVTAFLPGDGALNVVDEHDEVIISGIGGSMGKSYGDLPGVRYKVELVNGVPLNLLITGKVKKPKRMMIKELKELRSMSNEDLLKELDNLRTEYRDLMTKIATGGAVEKPARARNIRRRIARILTILRERGMSAIKKLLRTSIQKQEIEEYLREELKDAIFGGVDIAFTPIGTRVTIYAMRPGRVIGAKGRVIKEISSVLESRFGVENPQVTVAEVEVPELNPYVMAQRIASAIERGARYRRVAFWALRRIMDAGAKGVEIEISGKLTSARARSEKYSEGIIPKSGEPAEKYVKRGTASVLLKTGLYGIKVSIYPPDAPLPQAEKVGEG-----KPLWGIVHIYSSYNNIIVHVTDLSGAETIARASGGMFVDAGRLEPTPYAATRAANYVMEIAKQKGISAVHIRVRAPGGVKARTPGPGAQAAIRAVARSGVQIGRIEDVTPLPHDSIRKKGGRRGRRVRAGKAWKEHELAELVEYIKKYPTIAVFELTGVRANVLHELRAKLRQDTVFKVTKKTLFAKAAEKAGIPQLKSLVEGKLKPIGLVFSNVSAFKLALTLQKSRVLMHAKAGEKADVDVVIPECNTGIPPGPILSELGKMKIPTRIDGGSIWIAKDTLVAKKGDVISSALASLLMKLDIKAVLKGVTIDAAYEGGRIYSGDELIIDLDKVKQDIESAIKSAFNFAVNVGYVSKETAAQVVAFAYKALAVAVEVSYVTKETLPYLLKKAHAEALSLQSAALTRHDLVSGLFTTLQNNEMARKREC-IYPASKLIANVLKVLQRHGYIGAFEYIEDGRGGKFRIQLLGRVNRSAPIKPHFSVRKNEFEKWEKQYLPGKDIGILIVTTPKGVMSHTEAKSLGTGGRLLGYVY-------------------------------------------------------------------------------------------------------------------------------------------------------------------------------------------------------------------------------------------------------------------------------------------------------------------------------LLKRTPPKRRRMGLTNYRKRLKLIKSGLPRLVIRRTNRYVIVQAIQSLAGGDRTLTATVSKELRKLGWNGGLKNTPAAYLTGLLAGMKMRRLGIKKLVADLGLFSKASRLYAVIKGIIDAGIEVPVSEDVLPSEERLKGTHIKLEEHVEEVKQKLSEVSMARMHSRRRGKSDSVRPISKLPPAWVKATPEEVESLVVEYYKQGYKPSMIGVILRDSHGIPLVKQITGKTIKQILKENNLYTGIPEDLENLLAKVVRMRKHLERFKSDRANIHRLQLIESKVRRLVNYYKRIGELPPEWVPP--IEEVS-----------------------------------------------------------------------------------------------------------------------------------------------------------------------------------------------------------------------------------------------------------------------------------------------------NVRNIGIVKPPEGTCNDKLCPFHGHLKVRGIILTGTVYKKKMKNTIVVRRDYLHYVKKYKRYERRRSNIPAHCPPCIEVQVGDQVKIAECRPISKTVSFVVIEKLG-------------MASYVAKNLIQGKKVVVVNAEKAIVTGNKKAILERYLMLLGRSQKRSIHRPSWYPRMPDKLVWYTIVRMLPRKKAKGKVAMHRLKVYIGIPEEYKNAKLVSFEDAKLSSTRNRYMTIEQISRELMIVCGAGRGSVIGPLVVLGISIPEKDVSLLKDIGVRDSKSLSRKAREKLYQKILSLNVYEVVLDASEVDRYLSINALEANATAEIIRNLRPDVAYIDSPDVKPARYAERIRIVCEHKADSRYEVVAAASILAKVRRDGMLTKLSEDLGSGYSSDKRTIEFLVSCVRRGWKTVDKLKFLYNAPLHKLSKLMSAHLSPELREKYGRRSFPVRKGDTVKILVGEFKGVEGKVTGVDRRKQVVYVENVTIKKADGRVKPRPIHVSNVMITSLNLEDKYRKQVLE
>GCA_011364235
EIIELFVKNAVHVGSKVKVRHAEKFIFKLRQDGVYLIDVKKTIERLNIAAKFISLFPPEKVAVVSTHVYGVRAVQRFCELTGCIPIVQKIRSGMFTNRVLKYYMEPQLVLVSDPRYDAQAIEEAAIARIPVIAFCSTDNMLSNIDLAVPINNRGKSSLPYAFWYLAKRVLMERGLLTPEKLPESFMPTSVMPQMIRVKLTSTDLEKLERVCKEIKDIADKTGTKISGPIPLPRKRLVLPVRKSPCGEGTKTWRKHEMRIYRRLIDMSISDQVLRQIMRIQIPDEVSVEMTVKRTLSSKLLDAIETAKNSS-ARKFIQSVELTINVKDVDLTKPNRFTETIELPHGKKRRKICVIASGDVALRAERVLVDKVLGKEDLEALVGNKRMAKKLARSYDYFLVDPSMMSIAAKALGAALGAKGKAPVPIPPGTELEKFIEKYSKSVTLRLRKGPTLGCIIGTEDMDSKALAENAEAVISRIVEKLEKRFKNVASIYIKKTMGKPVKVLRQPIVVVLGHVDHGKTSLLDKMRGTLVAAREAGGITQHIGASLFPLDAVISTCKALLGEIKKIPGLLFVDTPGHAAFANLRKRGGSIADLAILVIDVTKGIQEQTLESLELLKTRKTPFVVAMNKIDLIPGWKSVPFPKAFQRQSQAVKDELEQRVYMIVGELSNLGFRADIYTRITSFTTTVAIVPVSAKSGEGIPDLLLVLLGLAQAFMKEQLTLNEDAEGVVLEITEEEGLGTTVNAIIYDGVLKVGDKVALLGPDGAFTTKVKAILMPKPLDEMRDPRDKFKSVERVLAAAGLKLVAEGLDKTYPGSPIYVIGQKEEEVLERITKEVGEFRLFTDKVGVVLKADTLGSLEAAVNFLRERGVQIRVADIGELSKRDIVEAEVVRMKDELSGVILAFNIRVDPDLEREANNRGIRIFKSNVLFRLVEEYTDWVKKEKERRETIQFESLTKPGKIKILPGYVFRRSNPAIVGVEVLGGRIKPKYTLMNSEGKHVGTISQIQDKGQSIPEATAGMSVAISMKEPTIGRHVKEGEILYTVIPENEARLLFKSFTNRLTEDEKAVLDEIAQIIRKNNPLWARKIVLGIESTAHTFGVGIVSILANENKVYRPSKG-GIHPREAAQHHSRVAPEILRTSISKAGVSLSELDGIAFSVGPGLGPCLRTGATIARTLALSLNKPLIAVNHGVAHIEIGRLVTGCRDPVVLYVAGGNTLVAAFNAGRYRIFGETLDIAAGNCLDTFGIKAGIGPMPMPEV--VASFVQLPYAVKGMDVSFSGLLTAALLKLKVALEDVCYGLTETVYSMLTEVTERAVAYTAKNEILVVGGLARSKRLKGMLDIMARERGAKVYTIPDEYAGDNGAMIAWNGILHLMGMVVDVEDSRIKPRMRIDETEVRWMPEWGYSIQGLDPDRTVKASLREVDLSPKFSREVCKAIVGLKLNEAKQLMEDVINGKRMIPYRRYRKKRAHKRA--PGGYPVKIARKMLKLLESLEANAEFKGLSPENIKIIHAAAHKGRTLKKYIERAFGRSSPYFKTLVHIEVIGEAIPKVPVLNLECKEVELVELPRVFDTPLREDLIKRAYIHLMTHTLQPKGASKASAHKYSVESWGAGYGMARVSRIKGGGTGKAMAGGFVPSAVGGRPTHPPKPEKKIHKKLNKKEKLASLLSAIAFTAVPSAVRLRGHKLPDNLKLPIVVTDDIEGVSKAKELKVFLERLGLKEELERCEEKKIRAGKGKMRGRRYKRRVGPLIVCMNDGIKKAASSIPGVDFTKLSELSVLHLAPGAKPARLVIWSKSALLSLDS----KLEKLMGRNIRAQRLGRGSPSFAASLRRKF-RLGFPTNIVGIVRRFHHDPGRGTPVAEVELQNGESFVMAAVEGMSEGQKVYIGSDAPIQPGNILPLGKLPEGTVVSSIELRPGDGGKLARSSGAYATVMAQIGDKTLVRLPSKKIVELSSKALAVIGVVAGGGRSDKPFLKAGKKFYWMKAKRRPYPRVRGVAMAPAFHPFGGGSHKRIGRPETVSRNAPPGRKVGLIAARRTGRKKKT--SKVLEQIFVGKRKTAVARLKVRHGEVLINNMPVEMLGNEIAIKKILTPLYKFWKTHTFDVNVSGGGVIAASDAIAIAIAKAVAAHS--SKAREAILQFDRALLVDDPRRTEPKKPNRRSARRFKQKSYRMGHRKYSAPRRGSLAFLPRGRASRLVPRVKYWPEKGEPRPLGFLAYKAGVTSVYYVDTTPNSPTQGVEVQKLATILSAPPVIVAGIVLYKDEGKLVELTKIWSKNLPPDIKRKIPTLARIEEFRKSVSEVRLIIASQPKLVRLPKKKPDILEVKVGGGDVQKCLDYALSKLGKELSPTEVFREGEFVDVIAVTTGHGFQGVVKRYGVKILPRKSRKTKRGVGAIGPWKPSYVMYTVPRAGQMGFHRRTEFNKRILKLESDGALVPKSGFHKFGVLRSSAIVLEGSVPGTPKRPVVLRIAARP-PTHQEPPRITLIQVMPILNLKERFFDLLEQLDKDELIGALTGIGVAIEELGADYVKVEYNPNRPDFSSPAGLARAIKGILGIETGVPRFRTLFVKVDKSVKAVRPWVVAAYVGLNLSAEDIEELIAMQEDLHWVVGRNRRKVAIGLHNASAIKPPIIYKAVKGDESFVPLKSRMTPQEIVEHEVGRKYGHIVAPVIMDSREVLSLPPIINAALTELTEGTNTLFIDVTGTDLEAVSGALNILTTALADIGGRIRQVRIIMTTPDLRTKVWKLKSYANDLLGLNIPAMRALRKSRVGVIFAEVPAYRLDIMHPVDLVEEIAIGLGYKNLQDTNFEDVCKEIMFGLGFTEVVNFTLSNSTRDYRPVRILNPVSAEYDILRTWLIPSLLYNLTMNKHSPYPHRLFEIGDVLRLAFVSSHADTSFSEVKSVTEEFLRSLGLRESFIEGRVAEVEIGIMGEISPEVLEAFGITMPVSAVEIELQKVRSSRAVAAVGILERRPNIPRTINVGAHVVCADNTGARILKIIQVHGYKGRLRRAACVGDLVSVTVAKGPIDLRKKVMQAVIIRQKKPYRRPDGTWIFFEDTAAVLMTPDGGLKGTEIKGPVAKEAAERWPRIANAASIIV-MSETEWVPKTELGRLVRDGKITSIDEIFSNHYKITEPQIVDILLPNLEQEVLDIKLVQKQTDAGEKRRYKAIVVVGNRDGYVGIGTGKSVHIVPAIEKAINQAKLNIIPVKRGCGSWECACNEPHSLVTKVEGKYGSVKMVLIPAPKGLGIVAGDMQKAVLEMAGIKDCWTRSFGETRTTLSVVGATYMALKNTNKVVMVREFLYRGYTLEQLKSMSMDQFIKLLPSRQRRSLGLTQAQLKLLAKIRKYKKLSIQKPIKTHARDMIILPEMVGLTIHVHNGKEFIPVEIVPEMIGHRLGEFAITNKRVVHGRAGVGATRSSMYVPLKTFLVEFKIFDKWSTEGIEIRDPGLQRYICLKPMV--HSGGRHEHRRFGKANVSVVERLANMLMR--------PGRNGGKKSKALKIVRNALEIIHLRTGANPIEVLVRALENAAPREDVTRLSYGGIVYFKAVDISPQRRLDLALRYITTAAREASFRSRKTVDECLADEIILASQNDSKSYAIKKKLELERIALASRMKARNYRRTEGMPYTREEYIHGAPEPRISKYTMGYREDYTHELELIALEELQVRDVALESARVTIGKMLAKLGEN-YFLELKAHPHIVLRENKMIFGAHADRLQEGMRRAFGKPIGRAARLEPGKPVFRILVYENGVNVAKEALELASKKLPKSYRIVINKLTESMSGEFKYIVRILGTDIDGTLKIPYALAKVKGIGINLGYAIARVLGLDTETRIGYLTEQQLQRIEAVAKNPLYGIPDWMVNR-NSPAPTEKKHLIGADLELAIKEDIEREIRIKSWRGVRHSLGLKVRGQRTRTTGRKGGPVGVSRRAVPKLHWLERLILRTLLMEYGEVADAISKDEGAVAKASLWLREKGLVEVKEMAKLGTTGIEYLLPERRLVNVLKSVSELEELAVAIMWAKKKGWVTEEELLEKLGKCLELSNRPRVVELTMVLTELSPFDIRAPTKPVFVAKRHPLTTLIKLIKDVFVELGFEEIKGPLVELAFWNFDALFQPQDHPAREMHDTFYL---VEPVKQSHERGWRYKWSEQEARKLVLRTHTTATTIRHLAYRNEPPIKAFSVDRIYRNEKVDWKHLAEFHQVEGIIMDRKATFRELMGLIKEFCSRIGLKEIIFRPSYFPYTEPSAEVIVYMPEKREWLELFGMGIFRPEVTAPLGVKYPVLAWGGGLERLAMALFKLDDIRTLYANDLNWIRDMMPTRLRKIRKLRGSRTCGWGQIGQHRKTGSKGGRGMAGSHKHKWTWILKYAPDYFGKHGFFRP-VYKAINLKQLSELADVLEKMLLINLKSMGIEKVLGGGELLVVAERWTEQASKKISNVGGKIIK---MDPQKVIKRVVITQDTVSLVEKENKITFIVDRATKKQIKDAVEKLYEVKVEKVNTLITPLGKKAFVKLKPEYSASELAVKLGIFMSTKLESLEERIQIPDDVKANLERLKITGKLGSNEYDFSHMGIDLSLEGKEITVKILGNNRKARAMLGTAVSIIKNMITGVTKGFTYKMKIVASHFPMSVKVSGNEVIIENFLGERYKRRAKIVGNTKVVVKGDDVIVSGIDKYSVGQTATNIENATRIKKKDPRKFLDGIYVYRKLEGIQFKFIIEGGKATAGPPIGPALGPLGLNVPMVVEKINEVTAEFMGMRVPVEVTVNTDTKEFSVKVGTPTIAALIVKEAGSGNPGKEYVGSISMNAAIKIAKIKMPDMRAKTLKAALKQVVGTCVSMGIKVDGKEPKQVLKDIDSGLYDNMLG----MRRLRIEKVTVNCSVGESGAKLEKAAKILESLTGQKPQIRKAKKTVKGFGIHKGEPIALRVTLRKQKAIEFLTRVLKAVNNTLKASNFDSNGNFSFGIKEHLDIPGTKYDPALGTIGMDICVHISRPGLRVSLRRRAKSKIGKSHKITPHEAMEYIKQNFNVKIV---MGNGLFAARKLIQNRKKFKWSQRKYRIRMLQLKLKTDPLEGAPMARGIVLQKIGIESRQPNSAVRKAVRVQLIKNGKVVTAFLPGDGALNVVDEHDEVIISGIGGSMGKSYGDLPGVRYKVELVNGVPLNLLITGKVKKPKRMMIKELKELRSMSNEDLLKELDNLRTEYRDLMTKIATGGAVEKPARARNIRRRIARILTILRERGMSAIKKLLRTSIQKQEIEEYLREELKDAIFGGVDIAFTPIGTRVTIYAMRPGRVIGAKGRVIKEISSVLESRFGVENPQVTVAEVEVPELNPYVMAQRIASAIERGARYRRVAFWALRRIMDAGAKGVEIEISGKLTSARARSEKYSEGIIPKSGEPAEKYVKRGTASVLLKTGLYGIKVSIYPPDAPLPQAEKVGEG-----KPLWGIVHIYSSYNNIIVHVTDLSGAETIARASGGMFVDAGRLEPTPYAATRAANYVMEIAKQKGISAVHIRVRAPGGVKARTPGPGAQAAIRAVARSGVQIGRIEDVTPLPHDSIRKKGGRRGRRVRAGKAWKEHELAELVEYIKKYPTIAVFELTGVRANVLHELRAKLRQDTVFKVTKKTLFAKAAEKAGIPQLKSLVEGKLKPIGLVFSNVSAFKLALTLQKSRVLMHAKAGEKADVDVVIPECNTGIPPGPILSELGKMKIPTRIDGGSIWIAKDTLVAKKGDVISSALASLLMKLDIKAVLKGVTIDAAYEGGRIYSGDELIIDLDKVKQDIESAIKSAFNFAVNVGYVSKETAAQVVAFAYKALAVAVEVSYVTKETLPYLLKKAHAEALSLQSAALTRHDLVSGLFTTLQNNEMARKREC-IYPASKLIANVLKVLQRHGYIGAFEYIEDGRGGKFRIQLLGRVNRSAPIKPHFSVRKNEFEKWEKQYLPGKDIGILIVTTPKGVMSHTEAKSLGTGGRLLGYVY-------------------------------------------------------------------------------------------------------------------------------------------------------------------------------------------------------------------------------------------------------------------------------------------------------------------------------LLKRTPPKRRRMGLTNYRKRLKLIKSGLPRLVIRRTNRYVIVQAIQSLAGGDRTLTATVSKELRKLGWNGGLKNTPAAYLTGLLAGMKMRRLGIKKLVADLGLFSKASRLYAVIKGIIDAGIEVPVSEDVLPSEERLKGTHIKLEEHVEEVKQKLSEVSMARMHSRRRGKSDSVRPISKLPPAWVKATPEEVESLVVEYYKQGYKPSMIGVILRDSHGIPLVKQITGKTIKQILKENNLYTGIPEDLENLLAKVVRMRKHLERFKSDRANIHRLQLIESKVRRLVNYYKRIGELPPEWVPP--IEEVS-----------------------------------------------------------------------------------------------------------------------------------------------------------------------------------------------------------------------------------------------------------------------------------------------------NVRNIGIVKPPEGTCNDKLCPFHGHLKVRGIILTGTVYKKKMKNTIVVRRDYLHYVKKYKRYERRRSNIPAHCPPCIEVQVGDQVKIAECRPISKTVSFVVIEKLG-------------MASYVAKNLIQGKKVVVVNAEKAIVTGNKKAILERYLMLLGRSQKRSIHRPSWYPRMPDKLVWYTIVRMLPRKKAKGKVAMHRLKVYIGIPEEYKNAKLVSFEDAKLSSTRNRYMTIEQISRELMIVCGAGRGSVIGPLVVLGISIPEKDVSLLKDIGVRDSKSLSRKAREKLYQKILSLNVYEVVLDASEVDRYLSINALEANATAEIIRNLRPDVAYIDSPDVKPARYAERIRIVCEHKADSRYEVVAAASILAKVRRDGMLTKLSEDLGSGYSSDKRTIEFLVSCVRRGWKTVDKLKFLYNAPLHKLSKLMSAHLSPELREKYGRRSFPVRKGDTVKILVGEFKGVEGKVTGVDRRKQVVYVENVTIKKADGRVKPRPIHVSNVMITSLNLEDKYRKQVLE
>GCA_011363045
EIIELFVKNAMHVGSKVKVKHAEKFIFKLRQDGIYLIDIKKTIERLNIAAKFISYFPPEKVAVVSTHVYGIRAVQRFCELTGCIPVVQKIRSGMFTNRVLKYYIEPQLVLVSDPRYDAQAIKEAAIARIPVIAFCSTDNMLSNIDLAVPINNRGKSSLPYAFWYLAKRVLMERGLLTPEKLPESFMPTSVMPQMIRVKLTSTDLEKLERVCKEIKDIAEKTGTKISGPIPLPRKRLVLPVRKSPCGEGTKTWRKHELRIYRRLIDMSISDQVLRQIMRIQIPDEVSVEMTVK------MLDAIETAKKSS-SRKFLQSIDLIVNVRDVDLTKPNRFTETIELPHGKKRRKICVIASGDMALRAERILVDKVLGKEDLETLVGNKRMAKKLARSYDYFLVDPPMMGIAAKALGAALGAKGKAPVPIPPGTELEKFVEKYSRSVTVRLRKGPTLSCMIGTEDMDSNALAENAEAVISRIVEKLEKKFRNVASIYVKKTMGKPVKVLRQPIVVVLGHVDHGKTSLLDKMRGTLVAAREAGGITQHIGASLFPLDAIISTCKALLGEIKKVPGLLFVDTPGHAAFANLRKRGGSIADLAILVVDVIKGIQEQTLESLELLKSRKTPFVVAVNKIDLIPGWKSVPFPKALQRQSQAVRDELEQRIYTMVGELAGLGFRADIYTRITSFATTVAMVPVSAKSGEGIPDLLLVLLGLAQAFMKEQLTLHEDAEGVVLEITEEEGLGTTVNAIIYDGILKVGDRIALLGPEGAFTTKVKAILMPKPLDEMRDPRDKFKPVDHVLAAAGLKLVAEGLDKTYPGSPIYVIGQNESEVLERITKEVGEFRLFTDKVGVVLKADTLGSLEAAVNFLRERGVQIRVADIGEVSKRDIVEAEVVRMKDELSGVILAFNVKVDPDLEREANSKGIRVFKSNVLFRLVEEYTSWVKQEKDRRETAQFESLTKPGKIKILPGYVFRRSNPAIVGVEVLGGRIKPKYALMNSEGKHVGTISQIQDKGQNIPEATMGMSVAISMKEPIIGRHVKEGEILYTVIPENEARLLFKSFANRLTEDERAVLNEIAQIIRKNNPLWARKIVLGIESTAHTFGVGIASILANENRVYRPSKG-GIHPREAAQHHSRVAPEALRAGLSKAGISLEEVDGIAFSVGPGLGPCLRTGATIARTLALSLGKPLIAVNHGVAHIEIGRLVTGCKDPVVLYVAGGNTLVAAFNAGRYRIFGETLDIAAGNCLDTFGIKAGIGPMPMPEL--IASFIQLPYTVKGMDVSFSGLLTAALLKLKAALEDVCYGLTETVYSMLTEVTERAVAYTAKNEILVVGGLARSKRLKNMLDMMATERGAKVYTIPDEYAGDNGAMIAWNGVLQLMGMVIDIEDSRIRPRMRIDEIDVKWMPEWGYSIQGLDPDKTVKASLREVDLSPKFSREVCKAIVGLKLSEAKKLMEDVINKRRMIPYRRYRKKRAHKRA--PGGYPIKIARKMLKLLESLEANAEFKGLSPENIRIIHAAAHKGRTIKKYIERAFGRSSPYFKTLVHIEVVGEVVPKVPVLNLECKEIELVELPVVFDTPPREDLVRRAYIHLLTHTLQPKGASKASAHKYSVESWGAGYGMARISRVKGAGTGKAMSGGFVPSAVGGRPTHPPKPEKKIYKKLNKKEKLIALLSAIAFTAIPDAVKARGHKLPDNLKLPIVVTDDIENVSKAKDLKKFLELLGLKEELERCEERKIRAGKGKMRGRRYKRRVGPLIVCMNDGIKKAASSIPGVEFTKLNELSVLHLAPGAKPARLVIWSKSALLSLDS----KLEKIMGRNIRAQRLGRGSPSFVASLRRKF-QLGFPSSLVGIVRRFYHDPGRGAPVAEVELQNGECFAIAAVEGMSEGQKIYIGSDAPVQPGNILPLGKLPEGTVVSSIELRPGDGGKLARSSGTYATVMAQMGDKTLVRLPSKKIVELSSKALAVIGVVAGGGRPDKPFLKAGKKFYWMKAKRRPYPRVRGVAMAPAFHPFGGGSHKRIGRPETVSRNAPPGRKVGLIAARRTGRKKKT--SKVLEQIFVGKRKTAVARLKVRHGEVLINNMPVEMLGHEIAIKKILTPLYKFWKTHTFDVNVSGGGVLAAADAIAVAIAKAVAAHS--SKAREAILQFDRALLVDDPRRTEPKKPNRRSARRFKQKSYRMGHRKYSAPRRGSLAFLPRGRASRLVPRVKYWPEEGEPRPLGFLAYKAGVTSVYYIDTTPNSPTQGIEVQKLATILSAPPVIVAGITLYKNEGKLVELVKIWSKNLPPDIKRKIPTLSRIEEFRKDVSEVRLIIVSQPRLVRLPKKKPDILEIKVGGNDVQKCLDYALSKLGKELSPFEVFREGEFVDVIAVTTGHGFQGVVKRYGVKILPRKSRKTKRGVGSIGPWKPSYVMYTVPRAGQMGFHRRTEFNKRILKIESDGTLTPKSGFHKFGILRSSAIVLEGSVPGTPKRPIVLRIAARP-PTHQEPPRITLIQVMPILNLKERFFKLLGQLEKDELINALTGVGVAIEELRADYVKIEYNPNRPDFSSPAGLARALKGILGIETGIPKFRVLFLKVDNSVKTVRPWVVSAYVGLNLSAEEIEELIAMQEDLHWVVGRNRRKVAIGLHNASAIKPPIIYKAVKGDESFVPLKSRMTPQEIVEHEVGRKYGHIVAPVIMDSREVLSLPPIINAALTELTEGTETLFIDVTGTDLEAVSGALNILTTALADMGGRIRQVRIVMTTPDLRTKTWKLKSYANDLLGLNLSAVRALRKSRIGVIFAEVPAYRLDVMHPVDLVEEIAIGLGYENLQSTNFEDVCREIMFGLGFTEVINFTLSNSTRDYRPVRILNPVSAEYDILRTWLLPSLLYNLTMNKHNLYPQRLFEIGDVLRLAFVSSHADTSFSEIKSVTEEFLRSLGLKESFIEGRVAELEIGIMGEISPEVLEAFGITMPVSAVEIELQKVRNSRAVAAVGVLERRPNIPRTINVGAHVVCADNSGARILKIIQVHGYKGRLRRAACVGDLVSVTVAKGPIDLRKKVMQAVIIRQKKPYRRPDGTWIFFEDTAAVLMTPDGGLKGTEIKGPVAKEAAERWPRIANAASIIV-MSTTEWVPKTELGRLVRDGKITSIDEIFSNHYKITEPQIVDILLPNLEQEVLDIKLVQKQTDAGEKRRYKAIVVVGNRDGYVGIGTGKSVHIVPAIEKAINQAKLNIIPVRRGCGSWECACNELHSLVTKVEGKWGSVRIVLIPAPKGLGIVAGEMQKAVLEMAGIKDCWTRSFGETRTTLSVVGATYMALKNTNKIVMVREFLYRGYTLEQLKSMSMDQFIKLLPSRQRRSLGLTQAQLKLLAKIRKYKKLGIQKPIKTHARDMIILPEMVGLTIHVHNGKDFVPVEIVPEMIGHRLGEFAITNKRVIHGRAGVGATRSSMYVPLK--MVEFKIFDKWSTEGIEIRDPGLQRYICLKPIV--HSGGRHEHRRFGKANVSIIERLANMLMR--------PGRNGGKKSKALKIVRNALEIIHLRTGANPVEVLVRALENAAPREDVTRLSYGGIVYFKAVDISPQRRLDLALRYITTAAREASFRSRKTVDECLAEEIILASQNDSKSYAIKKKLELERIALASRMKARNYRRTEGMPYTREEYIHGAPEPKISKYTMGYREDYTHELELIALEELQVRDVALESARVAIGKTLAKLGEN-YFLELKAHPHIVLRENKMIFGAHADRLQEGMRRAFGKPIGRAARLEPGKPVFRILVYENGVNAAKEALELASKKLPKSYRIVIKELEKPMSGEFKYVVRILGTDIDGTLKIPYALAKVKGIGINLGYAIARVLGLDTETRIGYLTEQQLQRIEAVAKNPLYGIPDWMINR-NSPAPVEKKHLIGADLELAIKEDIEREIRIKSWRGVRHSLGLKVRGQRTRTTGRKGGPVGVARRAALRLHWLERLILRTLIMEYGEVASAISKDEGAVAKASLWLKEKGLVEVREIAKLGTVGMEYLLPERRLVNILKNISELEELPIAIMWAKKKGWITEEELLEQLGKCLELSGRPRVVELTMALTELSPFDIHAPTKPVFTAKRHPLETLIKLIKDVFVELGFEEIKGPLVELAFWNFDALFQPQDHPAREMHDTFYL---VEPVKQSHERGWRYKWSEQEARKLVLRTHTTATTIRHLAYHNEPPVKAFSVDRIYRNEKVDWKHLAEFHQVEGIIMDKKATFRELMGLIKEFCSRIGLKEIIFRPSYFPYTEPSAEVIVYMPERGEWLELFGMGIFRPEVTAPLGVRHPVLAWGGGLERLAMALFKLDDIRTLYANDLSWIRDMMPTRLRKIRKLRGSRTCGWGQIGQHRKKGSKGGRGMAGSHKHKWTWILKYAPDYFGKHGFFRP-VYRAINLKQLSELAETLEKMLLVNLKSIGIEKLLGGGDLLVVVERWTEQASKKISDAGGKIIK---MDPQKVIKRVVITQDTVPLVEKENKITFIVDRATKKQIKDAVEKLYEVKVEKVNTLITPLGKKAFVKLRPEYSASELAVKLGIFMSTKLESLEERIQIPDDVKVSLERLKVTGKLGSNEYDFSHMGIGLFLDGKEIVVRVLGNKRRSKAMLGTAVSIIKNMLTGVTKGFTYKMKVVASHFPISVKVSGDEVIIENFLGERYKRRAKIVGNTKVVVKGEDVIVSGIDKYAVGQTAANIENATRIKKKDPRKFLDGIYVYKKMEGLQFRFIIEGGKATAGPPIGSSLGPLGLNVLMVVEKINEVTAEFMGMRVPVEVTVNTDTKEFSVKVGTPSVAALIVKEAGSGNPGKEYVGNISMDSAIKITKIKMPDLRAKTLKAALKQVVGTCVSMGIKVDGKDPKQVIKDIDSGLYDSMLG----MKRLRIEKVTVNCSVGESGAKLEKAAKILESLTGQKPQIRKAKKTIKGFGIHKGEPIALRVTLRKQKAVEFLAKALKAVNNTLKVSNFDSNGNFSFGIKEHLDIPGTKYDPALGTIGMDVCVHISRPGLRVSLRRRSRSKVGKSHRVTPEEAMEYIKQNFNVKIV---MGNGLFAARKLVQNRKKFRWSQRKYRIRMLRLKLKNDPLEGAPMARGIVLQKIGIESRQPNSAVRKAVRVQLIKNGKVVTAFLPGDGALNVVDEHDEVIISGIGGSMGKSYGDLPGVRYKVELVNGVPLNLLITGKVKKPKR-----------MSDEELIKELNNLRAEYRNLMTKIATGGAVEKPTRARNIRRRIARILTILRERGMSAIKKLLKTSIQKQEIEEYLKNELKDAIFGGVDIAFTPIGTRVTIYAMRPGRVIGSKGRVIKEISSVLESRFGVENPQVTVAEVEVPELNPYVMAQRIASAIERGARYRRVAFWALRRIMDAGAKGAEIEISGKLTSARARSEKYSEGIMPKSGDPAEKYVKRGTASVLLKTGLYGIKVSIYPPDAPLPGEGSDQGA-----KPLWGIVHIYSSYNNIIVHVTDLSGAETIARASGGMFVDAGRLEPTPYAATRAANYVMEIAKQKGISAVHIRVRAPGGVKARTPGPGAQAAIRAIARSGVQIGRIEDVTPLPHDSIRKKGGRRGRRVRAGKAWKERVVAELVEYIKKYPTIAVFELTGIRANVLHELRAKLRQDTVFKVTKKTLFMKAAEIAGIPQLKKLVENMPKPIGLLFSNISAFKLALILQKNRVLVHAKAGEKADVDVIIPECNTGIPPGPILSELGKMKIPTRIEGGSIWIAKDTLVAKKGDVISSSLASLLMKLDIKAVLKGISINAAYEGGRIYSGDELLIDVDKVKEEIKSAIGYAFNFAVNIGYMSKETSAQVIALAYKALAVAVQASYITKETLPYLLNKAHAEALLLQSVAMTRHDLISGLFTTLQNNEMARKREC-IYPASKLIANVLKVLQRHGYIGAFEYIEDGRGGKFRIQLLGRINRSAPIKPHFSVRKDEFKKWEEQYLPGKDIGILIITTPKGVMSHIEAKSLGIGGRLLGYVY-------------------------------------------------------------------------------------------------------------------------------------------------------------------------------------------------------------------------------------------------------------------------------------------------------------------------------LLRRTPPKRRRMGLTNYRKRLKLVKSGLPRLVIRRTNRYIIVQAIQSLAGGDKTLTAVVSKELRKLGWKGGLKNTPAAYLTGLLAGMKMKALGIKKLVADLGLFSKASRLYAVIKGVMDAGIEVPVGEEVLPPEERLKGTHIKLEEHVEEVKQKLSEGSMARMHSRRRGKSDSVRPISKLPPAWVKATPEEVESLVVEYYKQGYKPSMIGVILRDSHGIPLVKQITGKSIKQILKENGLYTGIPEDLENLLAKVVRMRKHLERFKSDRANVHRLQLIESKVRRLINYYKRIGELPPEWVPP--IEGVS-----------------------------------------------------------------------------------------------------------------------------------------------------------------------------------------------------------------------------------------------------------------------------------------------------NVRNIGIVKPPEGTCNDQLCPFHGHLKVRGIILTGTVYKKKMKNTIIVRRDYLHYVKKYKRYERRRSNIPAHCPPCIEVQVGDQVKIAECRPISKTVSFVVIEKLG-------------MASYVAKNLMQGKRVTVVNAEKAIVTGNKKAILERYLMLLGRSQKRSIHRPSWYPRTPDRLVWYTIVRMLPRKKAKGRMAMHRLKVYIGVPEKYRNATLTSFEEAKLTSTRNRYMTIEQISRELMIICGAGRGSVIGPLVVLGISIHEKDIPSLREIGVRDSKSLSRKAREELYQKILSLNVYEVVVDAAEVDRYLGINVLEASATVKIIKNLRPEVVYIDSPDIKPSRYAERIRIICEHKADSRYEVVSAASILAKVKRDTILAKLSEDLGSGYSSDRRTVDFLSSCVRRGWKTVDKLKFLYNAPLHRLSKLMSAHLSPELREKYGRRSFPVRKGDTVKILVGEFKGVEGKVIGVDRRRQRVFVENVTIKKADGRVKPRPIHVSNVMITSLNLEDKYRKQVLE
>GCA_011056145
EIIELFVKNAMHVGSKVKVKHAEKFIFKLRQDGIYLIDIKKTIERLNIAAKFISYFPPEKVAVVSTHVYGIRAVQRFCELTGCIPVVQKIRSGMFTNRVLKYYIEPQLVLVSDPRYDAQAIKEAAIARIPVIAFCSTDNMLSNIDLAVPINNRGKSSLPYAFWYLAKRVLMERGLLTPEKLPESFMPTSVMPQMIRVKLTSTDLEKLERVCKEIKDIAEKTGTKISGPIPLPRKRLVLPVRKSPCGEGTKTWRKHELRIYRRLIDMSISDQVLRQIMRIQIPDEVSVEMTVK------MLDAIETAKKSS-SRKFLQSIDLIVNVRDVDLTKPNRFTETIELPHGKKRRKICVIASGDMALRAERILVDKVLGKEDLETLVGNKRMAKKLARSYDYFLVDPPMMGIAAKALGAALGAKGKAPVPIPPGTELEKFVEKYSRSVTVRLRKGPTLSCMIGTEDMDSNALAENAEAVISRIVEKLEKKFRNVASIYVKKTMGKPVKVLRQPIVVVLGHVDHGKTSLLDKMRGTLVAAREAGGITQHIGASLFPLDAIISTCKALLGEIKKVPGLLFVDTPGHAAFANLRKRGGSIADLAILVVDVIKGIQEQTLESLELLKSRKTPFVVAVNKIDLIPGWKSVPFPKALQRQSQAVRDELEQRIYTMVGELAGLGFRADIYTRITSFATTVAMVPVSAKSGEGIPDLLLVLLGLAQAFMKEQLTLHEDAEGVVLEITEEEGLGTTVNAIIYDGILKVGDRIALLGPEGAFTTKVKAILMPKPLDEMRDPRDKFKPVDHVLAAAGLKLVAEGLDKTYPGSPIYVIGQNESEVLERITKEVGEFRLFTDKVGVVLKADTLGSLEAAVNFLRERGVQIRVADIGEVSKRDIVEAEVVRMKDELSGVILAFNVKVDPDLERXANSKGIRVFKSNVLFRLVEEYTSWVXQEKDRRETAQFESLTKPGKIKILPGYVFRRSNPAIVGVEVLGGRIKPKYALMNSEGKHVGTISQIQDKGQNIPEATMGMSVAISMKEPIIGRHVKEGEILYTVIPENEARLLFKSFANRLTEDERAVLNEIAQIIRKNNPLWARKIVLGIESTAHTFGVGIASILANENRVYRPSKG-GIHPREAAQHHSRVAPEALRAGLSKAGISLEEVDGIAFSVGPGLGPCLRTGATIARTLALSLGKPLIAVNHGVAHIEIGRLVTGCKDPVVLYVAGGNTLVAAFNAGRYRIFGETLDIAAGNCLDTFGIKAGIGPMPMPEL--IASFIQLPYTVKGMDVSFSGLLTAALLKLKAALEDVCYGLTETVYSMLTEVTERAVAYTAKNEILVVGGLARSKRLKNMLDMMATERGAKVYTIPDEYAGDNGAMIAWNGVLQLMGMVIDIEDSRIRPRMRIDEIDVKW------------------------------------------------------------------------------------------------------------------------------------------------------PKVPVLNLECKEIELVELPVVFDTPPREDLVRRAYIHLLTHTLQPKGASKASAHKYSVESWGAGYGMARISRVKGAGTGKAMSGGFVPSAVGGRPTHPPKPEKKIYKKLNKKEKLIALLSAIAFTAIPDAVKARGHKLPDNLKLPIVVTDDIENVSKAKDLKKFLELLGLKEELERCEERKIRAGKGKMRGRRYKRRVGPLIVCMNDGIKKAASSIPGVEFTKLNELSVLHLAPGAKPARLVIWSKSALLSLDS----KLEKIMGRNIRAQRLGRGSPSFVASLRRKF-QLGFPSSLVGIVRRFYHDPGRGAPVAEVELQNGECFAIAAVEGMSEGQKIYIGSDAPVQPGNILPLGKLPEGTVVSSIELRPGDGGKLARSSGTYATVMAQMGDKTLVRLPSKKIVELSSKALAVIGVVAGGGRPDKPFLKAGKKFYWMKAKRRPYPRVRGVAMAPAFHPFGGGSHKRIGRPETVSRNAPPGRKVGLIAARRTGRKKKT--SKVLEQIFVGKRKTAVARLKVRHGEVLINNMPVEMLGHEIAIKKILTPLYKFWKTHTFDVNVSGGGVLAAADAIAVAIAKAVAAHS--SKAREAILQFDRALLVDDPRRTEPKKPNRRSARRFKQKSYRMGHRKYSAPRRGSLAFLPRGRASRLVPRVKYWPEEGEPRPLGFLAYKAGVTSVYYIDTTPNSPTQGIEVQKLATILSAPPVIVAGITLYKNEGKLVELVKIWSKNLPPDIKRKIPTLSRIEEFRKDVSEVRLIIVSQPRLVRLPKKKPDILEIKVGGNDVQKCLDYALSKLGKELSPFEVFREGEFVDVIAVTTGHGFQGVVKRYGVKILPRKSRKTKRGVGAIGPWKPSYVMYTVPRAGQMGFHRRTEFNKRILKIESDGTLTPKSGFHKFGILRSSAIVLEGSVPGTPKRPIVLRIAARP-PTHQEPPRITLIQVMPILNLKERFFKLLGQLEKDELINALTGVGVAIEELRADYVKIEYNPNRPDFSSPAGLARALKGILGIETGIPKFRVLFLKVDNSVKTVRPWVVSAYVGLNLSAEEIEELIAMQEDLHWVVGRNRRKVAIGLHNASAIKPPIIYKAVKGDESFVPLKSRMTPQEIVEHEVGRKYGHIVAPVIMDSREVLSLPPIINAALTELTEGTETLFIDVTGTDLEAVSGALNILTTALADMGGRIRQVRIVMTTPDLRTKTWKLKSYANDLLGLNLSAVRALRKSRIGVIFAEVPAYRLDVMHPVDLVEEIAIGLGYENLQSTNFEDVCREIMFGLGFTEVINFTLSNSTRDYRPVRILNPVSAEYDILRTWLLPSLLYNLTMNKHNLYPQRLFEIGDVLRLAFVSSHADTSFSEIKSVTEEFLRSLGLKESFIEGRVAELEIGIMGEISPEVLEAFGITMPVSAVEIELQKVRNSRAVAAVGVLERRPNIPRTINVGAHVVCADNSGARILKIIQVHGYKGRLRRAACVGDLVSVTVAKGPIDLRKKVMQAVIIRQKKPYRRPDGTWIFFEDTAAVLMTPDGGLKGTEIKGPVAKEAAERWPRIANAASIIV-MSTTEWVPKTELGRLVRDGKITSIDEIFSNHYKITEPQIVDILLPNLEQEVLDIKLVQKQTDAGEKRRYKAIVVVGNRDGYVGIGTGKSVHIVPAIEKAINQAKLNIIPVRRGCGSWECACNELHSLVTKVEGKWGSVRIVLIPAPKGLGIVAGEMQKAVLEMAGIKDCWTRSFGETRTTLSVVGATYMALKNTNKIVMVREFLYRGYTLEQLKSMSMDQFIKLLPSRQRRSLGLTQAQLKLLAKIRKYKKLGIQKPIKTHARDMIILPEMVGLTIHVHNGKDFVPVEIVPEMIGHRLGEFAITNKRVIHGRAGVGATRSSMYVPLK--MVEFKIFDKWSTEGIEIRDPGLQRYICLKPIV--HSGGRHEHRRFGKANVSIIERLANMLMR--------PGRNGGKKSKALKIVRNALEIIHLRTGANPVEVLVRALENAAPREDVTRLSYGGIVYFKAVDISPQRRLDLALRYITTAAREASFRSRKTVDECLAEEIILASQNDSKSYAIKKKLELERIALASRMKARNYRRTEGMPYTREEYIHGAPEPKISKYTMGYREDYTHELELIALEELQVRDVALESARVAIGKTLAKLGEN-YFLELKAHPHIVLRENKMIFGAHADRLQEGMRRAFGKPIGRAARLEPGKPVFRILVYENGVNAAKEALELASKKLPKSYRIVIKELEKPMSGEFKYVVRILGTDIDGTLKIPYALAKVKGIGINLGYAIARVLGLDTETRIGYLTEQQLQRIEAVAKNPLYGIPDWMINR-NSPAPVEKKHLIGADLELAIKEDIEREIRIKSWRGVRHSLGLKVRGQRTRTTGRKGGPVGVARRAALRLHWLERLILRTLIMEYGEVASAISKDEGAVAKASLWLKEKGLVEVREIAKLGTVGMEYLLPERRLVNILKNISELEELPIAIMWAKKKGWITEEELLEQLGKCLELSGRPRVVELTMALTELSPFDIHAPTKPVFTAKRHPLETLIKLIKDVFVELGFEEIKGPLVELAFWNFDALFQPQDHPAREMHDTFYL---VEPVKQSHERGWRYKWSEQEARKLVLRTHTTATTIRHLAYHNEPPVKAFSVDRIYRNEKVDWKHLAEFHQVEGIIMDKKATFRELMGLIKEFCSRIGLKEIIFRPSYFPYTEPSAEVIVYMPERGEWLELFGMGIFRPEVTAPLGVRHPVLAWGGGLERLAMALFKLDDIRTLYANDLSWIRDMMPTRLRKIRKLRGSRTCGWGQIGQHRKKGSKGGRGMAGSHKHKWTWILKYAPDYFGKHGFFRP-VYRAINLKQLSELAETLEKMLLVNLKSIGIEKLLGGGDLLVVVERWTEQASKKISDAGGKIIK---MDPQKVIKRVVITQDTVPLVEKENKITFIVDRATKKQIKDAVEKLYEVKVEKVNTLITPLGKKAFVKLRPEYSASELAVKLGIFMSTKLESLEERIQIPDDVKVSLERLKVTGKLGSNEYDFSHMGIGLFLDGKEIVVRVLGNKRRSKAMLGTAVSIIKNMLTGVTKGFTYKMKVVASHFPISVKVSGDEVIIENFLGERYKRRAKIVGNTKVVVKGEDVIVSGIDKYAVGQTAANIENATRIKKKDPRKFLDGIYVYKKMEGLQFRFIIEGGKATAGPPIGSSLGPLGLNVLMVVEKINEVTAEFMGMRVPVEVTVNTDTKEFSVKVGTPSVAALIVKEAGSGNPGKEYVGNISMDSAIKITKIKMPDLRAKTLKAALKQVVGTCVSMGIKVDGKDPKQVIKDIDSGLYDSMLG----MKRLRIEKVTVNCSVGESGAKLEKAAKILESLTGQKPQIRKAKKTIKGFGIHKGEPIALRVTLRKQKAVEFLAKALKAVNNTLKVSNFDSNGNFSFGIKEHLDIPGTKYDPALGTIGMDVCVHISRPGLRVSLRRRSRSKVGKSHRVTPEEAMEYIKQNFNVKIV---MGNGLFAARKLVQNRKKFRWSQRKYRIRMLRLKLKNDPLEGAPMARGIVLQKIGIESRQPNSAVRKAVRVQLIKNGKVVTAFLPGDGALNVVDEHDEVIISGIGGSMGKSYGDLPGVRYKVELVNGVPLNLLITGKVKKPKR-----------MSNEELIKELNNLRAEYRNLMTKIATGGAVEKPTRARNIRRRIARILTILRERGMSAIKKLLKTSIQKQEIEEYLKNELKDAIFGGVDIAFTPIGTRVTIYAMRPGRVIGSKGRVIKEISSVLESRFGVENPQVTVAEVEVPELNPYVMAQRIASAIERGARYRRVAFWALRRIMDAGAKGAEIEISGKLTSARARSEKYSEGIMPKSGDPAEKYVKRGTASVLLKTGLYGIKVSIYPPDAPLPQAEKVGEE-----KPLWGIVHIYSSYNNIIVHVTDLSGAETIARASGGMFVDAGRLEPTPYAATRAANYVMEIAKQKGISAVHIRVRAPGGVKARTPGPGAQAAIRAIARSGVQIGRIEDVTPLPHDSIRKKGGRRGRRVRAGKAWKERVVAELVEYIKKYPTIAVFELTGIRANVLHELRAKLRQDTVFKVTKKTLFMKAAEIAGIPQLKKLVENMPKPVGLLFSNISAFKLALILQKNRVLVHAKAGEKADVDVIIPECNTGIPPGPILSELGKMKIPTRIEGGSIWIAKDTLVAKKGDVISSSLASLLMKLDIKAVLKGISINAAYEGGRIYSGDELLIDVDKVKEEIKSAVGYAFNFAVNIGYMSKETSAQVIALAYKALAVAVQASYITKETLPYLLNKAHAEALLLQSVAMTRHDLISGLFTTLQNNEMARKREC-IYPASKLIANVLKVLQRHGYIGAFEYIEDGRGGKFRIQLLGRINRSAPIKPHFSVRKDEFKKWEEQYLPGKDIGILIITTPKGVMSHIEAKSLGIGGRLLGYVY-------------------------------------------------------------------------------------------------------------------------------------------------------------------------------------------------------------------------------------------------------------------------------------------------------------------------------LLRRTPPKRRRMGLTNYRKRLKLVKSGLPRLVIRRTNRYIIVQAIQSLAGGDKTLTAVVSKELRKLGWKGGLKNTPAAYLTGLLAGMKMKALGIKKLVADLGLFSKASRLYAVIKGVMDAGIEVPVGEEVLPPEERLKGTHIKLEEHVEEVKQKLSEGSMARMHSRRRGKSDSVRPISKLPPAWVKATPEEVESLVVEYYKQGYKPSMIGVILRDSHGIPLVKQITGKSIKQILKENGLYTGIPEDLENLLAKVVRMRKHLERFKSDRANVHRLQLIESKVRRLINYYKRIGELPPEWVPP--IEGVS-----------------------------------------------------------------------------------------------------------------------------------------------------------------------------------------------------------------------------------------------------------------------------------------------------NVRNIGIVKPPEGTCNDQLCPFHGHLKVRGIILTGTVYKKKMKNTIIVRRDYLHYVKKYKRYERRRSNIPAHCPPCIEVQVGDQVKIAECRPISKTVSFVVIEKLG-------------MASYVAKNLMQGKRVTVVNAEKAIVTGNKKAILERYLMLLGRSQKRSIHRPSWYPRTPDRLVWYTIVRMLPRKKAKGRMAMHRLKVYIGVPEKYRNATLTSFEEAKLTSTRNRYMTIEQISRELMIICGAGRGSVIGPLVVLGISIHEKDIPSLREIGVRDSKSLSRKAREELYQKILSLNVYEVVVDAAEVDRYLGINVLEASATVKIIKNLRPEVVYIDSPDIKPSRYAERIRIICEHKADSRYEVVSAASILAKVKRDTILAKLSEDLGSGYSSDRXTVDFLSSCVRRGWKTVDKLKFLYNAPLHRLSKLMSAHLSPELREKYGRRSFPVRKGDTVKILVGEFKGVEGKVIGVDRRRQRVFVENVTIKKADGRVKPRPIHVSNVMITSLNLEDKYRKQVLE
>GCA_011331845
EIIELFVKNAMHVGSKVKVKHAEKFIFKLRQDGIYLIDIKKTIERLNIAAKFISYFPPEKVAVVSTHVYGIRAVQRFCELTGCIPVVQKIRSGMFTNRVLKYYIEPQLVLVSDPRYDAQAIKEAAIARIPVIAFCSTDNMLSNIDLAVPINNRGKSSLPYAFWYLAKRVLMERGLLTPEKLPESFMPTSVMPQMIRVKLTSTDLEKLERVCKEIKDIAEKTGTKISGPIPLPRKRLVLPVRKSPCGEGTKTWRKHELRIYRRLIDMSISDQVLRQIMRIQIPDEVSVEMTVK------MLDAIETAKKSS-SRKFLQSIDLIVNVRDVDLTKPNRFTETIELPHGKKRRKICVIASGDMALRAERILVDKVLGKEDLETLVGNKRMAKKLARSYDYFLVDPPMMGIAAKALGAALGAKGKAPVPIPPGTELEKFVEKYSRSVTVRLRKGPTLSCMIGTEDMDSNALAENAEAVISRIVEKLEKKFRNVASIYVKKTMGKPVKVLRQPIVVVLGHVDHGKTSLLDKMRGTLVAAREAGGITQHIGASLFPLDAIISTCKALLGEIKKVPGLLFVDTPGHAAFANLRKRGGSIADLAILVVDVIKGIQEQTLESLELLKSRKTPFVVAVNKIDLIPGWKSVPFPKALQRQSQAVRDELEQRIYTMVGELAGLGFRADIYTRITSFATTVAMVPVSAKSGEGIPDLLLVLLGLAQAFMKEQLTLHEDAEGVVLEITEEEGLGTTVNAIIYDGILKVGDRIALLGPEGAFTTKVKAILMPKPLDEMRDPRDKFKPVDHVLAAAGLKLVAEGLDKTYPGSPIYVIGQNESEVLERITKEVGEFRLFTDKVGVVLKADTLGSLEAAVNFLRERGVQIRVADIGEVSKRDIVEAEVVRMKDELSGVILAFNVKVDPDLERXANSKGIRVFKSNVLFRLVEEYTSWVRQEKDRRETAQFESLTKPGKIKILPGYVFRRSNPAIVGVEVLGGRIKPKYALMNSEGKHVGTISQIQDKGQNIPEATMGMSVAISMKEPIIGRHVKEGEILYTVIPENEARLLFKSFANRLTEDERAVLNEIAQIIRKNNPLWARKIVLGIESTAHTFGVGIASILANENRVYRPSKG-GIHPREAAQHHSRVAPEALRAGLSKAGISLEEVDGIAFSVGPGLGPCLRTGATIARTLALSLGKPLIAVNHGVAHIEIGRLVTGCKDPVVLYVAGGNTLVAAFNAGRYRIFGETLDIAAGNCLDTFGIKAGIGPMPMPEL--IASFIQLPYTVKGMDVSFSGLLTAALLKLKAALEDVCYGLTETVYSMLTEVTERAVAYTAKNEILVVGGLARSKRLKNMLDMMATERGAKVYTIPDEYAGDNGAMIAWNGVLQLMGMVIDIEDSRIRPRMRIDEIDVKWMPEWGYSIQGLDPDKTVKASLREVDLSPKFSREVCKAIVGLKLSEAKKLMEDVINKRRMIPYRRYRKKRAHKRA--PGGYPIKIARKMLKLLESLEANAEFKGLSPENIRIIHAAAHKGRTIKKYIERAFGRSSPYFKTLVHIEVVGEVVPKVPVLNLECKEIELVELPVVFDTPPREDLVRRAYIHLLTHTLQPKGASKASAHKYSVESWGAGYGMARISRVKGAGTGKAMSGGFVPSAVGGRPTHPPKPEKKIYKKLNKKEKLIALLSAIAFTAIPDAVKARGHKLPDNLKLPIVVTDDIENVSKAKDLKKFLELLGLKEELERCEERKIRAGKGKMRGRRYKRRVGPLIVCMNDGIKKAASSIPGVEFTKLNELSVLHLAPGAKPARLVIWSKSALLSLDS----KLEKIMGRNIRAQRLGRGSPSFVASLRRKF-QLGFPSSLVGIVRRFYHDPGRGAPVAEVELQNGECFAIAAVEGMSEGQKIYIGSDAPVQPGNILPLGKLPEGTVVSSIELRPGDGGKLARSSGTYATVMAQMGDKTLVRLPSKKIVELSSKALAVIGVVAGGGRPDKPFLXAGKKFYWMKAKRXPYPRVRGVAMAPAFHPFGGGSHKRIGRPETVSRNAPPGRKVGLIAARRTGRKKKT--SKVLEQIFVGKRKTAVARLKVRHGEVLINNMPVEMLGHEIAIKKILTPLYKFWKTHTFDVNVSGGGVLAAADAIAVAIAKAVAAHS--SKAREAILQFDRALLVDDPRRTEPKKPNRRSARRFKQKSYRMGHRKYSAPRRGSLAFLPRGRASRLVPRVKYWPEEGEPRPLGFLAYKAGVTSVYYIDTTPNSPTQGIEVQKLATILSAPPVIVAGITLYKNEGKLVELVKIWSKNLPPDIKRKIPTLSRIEEFRKDVSEVRLIIVSQPRLVRLPKKKPDILEIKVGGNDVQKCLDYALSKLGKELSPFEVFREGEFVDVIAVTTGHGFQGVVKRYGVKILPRKSRKTKRGVGSIGPWKPSYVMYTVPRAGQMGFHRRTEFNKRILKIESDGT-------------------------------------------------------MPILNLKERFFKLLGQLEKDELINALTGVGVAIEELRADYVKIEYNPNRPDFSSPAGLARALKGILGIETGIPKFRVLFLKVDNSVKTVRPWVVSAYVGLNLSAEEIEELIAMQEDLHWVVGRNRRKVAIGLHNASAIKPPIIYKAVKGDESFVPLKSRMTPQEIVEHEVGRKYGHIVAPVIMDSREVLSLPPIINAALTELTEGTETLFIDVTGTDLEAVSGALNILTTALADMGGRIRQVRIVMTTPDLRTKTWKLKSYANDLLGLNLSAVRALRKSRIGVIFAEVPAYRLDVMHPVDLVEEIAIGLGYENLQSTNFEXVCREIMFGLGFTEVINFTLSNSTRDYRPVRILNPVSAEYDILRTWLLPSLLYNLTMNKHNLYPQRLFEIGDVLRLAFVSSHADTSFSEIKSVTEEFLRSLGLKESFIEGRVAELEIGIMGEISPEVLEAFGITMPVSAVEIELQKVRN-------------------------------------------------------------------------------------------------------------------------------------------------------------------------------------------------------------------------------------------------------------------------------------------------------------------------------------------------MVREFLYRGYTLEQLKSMSMDQFIKLLPSRQRRSLGLTQAQLKLLAKIRKYKKLGIQKPIKTHARDMIILPEMVGLTIHVHNGKDFVPVEIVPEMIGHRLGEFAITNKRVIHGRAGVGATRSSMYVPLK--MVEFKIFDKWSTEGIEIRDPGLQRYICLKPIV--HSGGRHEHRRFGKANVSIIERLANMLMR--------PGRNGGKKSKALKIVRNALEIIHLRTGANPVEVLVRALENAAPREDVTRLSYGGIVYFKAVDISPQRRLDLALRYITTAAREASFRSRKTVDECLAEEIILASQNDSKSYAIKKKLELERIALASRMKARNYRRTEGMPYTREEYIHGAPEPKISKYTMGYREDYTHELELIALEELQVRDVALESARVAIGKTLAKLGEN-YFLELKAHPHIVLRENKMIFGAHADRLQEGMRRAFGKPIGRAARLEPGKPVFRILVYENGVNAAKEALELASKKLPKSYRIVIKELEKPMSGEFKYVVRILGTDIDGTLKIPYALAKVKGIGINLGYAIARVLGLDTETRIGYLTEQQLQRIEAVAKNPLYGIPDWMINR-NSPAPVEKKHLIGADLELAIKEDIEREIRIKSWRGVRHSLGLKVRGQRTRTTGRKGGPVGVARRAALRLHWLERLILRTLIMEYGEVASAISKDEGAVAKASLWLKEKGLVEVREIAKLGTVGMEYLLPERRLVNILKNISELEELPIAIMWAKKKGWITEEELLEQLGKCLELSGRPRVVELTMALTELSPFDIHAPTKPVFTAKRHPLETLIKLIKDVFVELGFEEIKGPLVELAFWNFDALFQPQDHPAREMHDTFYL---VEPVKQSHERGWRYKWSEQEARKLVLRTHTTATTIRHLAYHNEPPVKAFSVDRIYRNEKVDWKHLAEFHQVEGIIMDKKATFRELMGLIKEFCSRIGLKEIIFRPSYFPYTEPSAEVIVYMPERGEWLELFGMGIFRPEVTAPLGVRHPVLAWGGGLERLAMALFKLDDIRTLYANDLSWIRDMMPTRLRKIRKLRGSRTCGWGQIGQHRKKGSKGGRGMAGSHKHKWTWILKYAPDYFGKHGFFRP-VYRAINLKQLSELAETLEKMLLVNLKSIGIEKLLGGGDLLVVVERWTEQASKKISDAGGKIIK---MDPQKVIKRVVITQDTVPLVEKENKITFIVDRATKKQIKDAVEKLYEVKVEKVNTLITPLGKKAFVKLRPEYSASELAVKLGIF------------------------------------------------------------------------------------------------------------------------------------------------------------------------------------QFRFIIEGGKATAGPPIGSSLGPLGLNVLMVVEKINEVTAEFMGMRVPVEVTVNTDTKEFSVKVGTPSVAALIVKEAGSGNPGKEYVGNISMDSAIKITKIKMPDLRAKTLKAALKQVVGTCVSMGIKVDGKDPKQVIKDIDSGLYDSMLG----------------------------------------------------------------------------------------------------------------------------------------------------------------------------MGNGLFAARKLVQNRKKFRWSQRKYRIRMLRLKLKNDPLEGAPMARGIVLQKIGIESRQPNSAVRKAVRVQLIKNGKVVTAFLPGDGALNVVDEHDEVIISGIGGSMGKSYGDLPGVRYKVELVNGVPLNLLITGKVKKPKR----------------------------------------------------------------------------------------------------------------------------------------------------------------------------------------------------------------------------------------------------------------------------KPLWGIVHIYSSYNNIIVHVTDLSGAETIARASGGMFVDAGRLEPTPYAATRAANYVMEIAKQKGISAVHIRVRAPGGVKARTPGPGAQAAIRAIARSGVQIGRIEDVTPLPHDSIRKKGGRRGRRVRAGKAWKERVVAELVEYIKKYPTIAVFELTGIRANVLHELRAKLRQDTVFKVTKKTLFMKAAEIAGIPQLKKLVENMPKPIGLLFSNISAFKLALILQKNRVLVHAKAGEKADVDVIIPECNTGIPPGPILSELGKMKIPTRIEGGSIWIAKDTLVAKKGDVISSSLASLLMKLDIKAVLKGISINAAYEGGRIYSGDELLIDVDKVKEEIKSAVGYAFNFAVNIGYMSKETSAQVIALAYKALAVAVQASYITKETLPYLLNKAHAEALLLQSVA--------------------------------------------------------------------------------------------------------------------------------------------------------------------------------------------------------------------------------------------------------------------------------------------------------------------------------------------------------------------------------------------------------------------------------------------------------------------------------------------------------------------------------------------------------------------------------------------------------------------------------MARMHSRRRGKSDSVRPISKLPPAWVKATPEEVESLVVEYYKQGYKPSMIGVILRDSHGIPLVKQITGKSIKQILKENGLYTGIPEDLENLLAKVVRMRKHLERFKSDRANVHRLQLIESKVRRLINYYKRIGELPPEWVPP--IEGVS----------------------------------------------------------------------------------------------------------------------------------------------------------------------------------------------------------------------------------------------------------------------------------------------------------------------------------------------------------------------------------------------------------------------------MASYVAKNLMQGKRVTVVNAEKAIVTGNKKAILERYLMLLGRSQKRSIHRPSWYPRTPDRLVWYTIVRMLPRKKAKGRMAMHRLKVYIGVPEKYRNATLTSFEEAKLTSTRNRYMTIEQISRELMIICGAGRGSVIGPLVVLGISIHEKDIPSLREIGVRDSKSLSRKAREELYQKILSLNVYEVVVDAAEVDRYLGINVLEASATVKIIKNLRPEVVYIDSPDIKPSRYAERIRIICEHKADSRYEVVSAASILAKVKRDTILAKLSEDLGSGYSSDRRTVDFLSSCVRRGWKTVDKL---------------------------------------------------------------------------------------------------------
>GCA_011375525
--------------------------------------------------------------------------------------------------VLKYYIEPQLVLVSDPRYDAQAIKEAAIARIPVIAFCSTDNMLSNIDLAVPINNRGKSSLPYAFWYLAKRVLMERGLLTPEKLPESFMPTSVMPQMIRVKLTSTDLEKLERVCKEIKDIAEKTGTKISGPIPLPRKRLVLPVRKSPCGEGTKTWRKHELRIYRRLIDMSISDQVLRQIMRIQIPDEVSVEMTVK------MLDAIETAKKSS-SRKFLQSIDLIVNVRDVDLTKPNRFTETIELPHGKKRRKICVIASGDMALRAERILVDKVLGKEDLETLVGNKRMAKKLARSYDYFLVDPPMMGIAAKALGAALGAKGKAPVPIPPGTELEKFVEKYSRSVTVRLRKGPTLSCMIGTEDMDSNALAENAEAVISRIVEKLEKKFRNVASIYVKKTMGKPVKVLRQPIVVVLGHVDHGKTSLLDKMRGTLVAAREAGGITQHIGASLFPLDAIISTCKALLGEIKKVPGLLFVDTPGHAAFANLRKRGGSIADLAILVVDVIKGIQEQTLESLELLKSRKTPFVVAVNKIDLIPGWKSVPFPKALQRQSQAVRDELEQRIYTMVGELAGLGFRADIYTRITSFATTVAMVPVSAKSGEGIPDLLLVLLGLAQAFMKEQLTLHEDAEGVVLEITEEEGLGTTVNAIIYDGILKVGDRIALLGPEGAFTTKVKAILMPKPLDEMRDPRDKFKPVDHVLAAAGLKLVAEGLDKTYPGSPIYVIGQNESEVLERITKEVGEFRLFTDKVGVVLKADTLGSLEAAVNFLRERGVQIRVADIGEVSKRDIVEAEVVRMKDELSGVILAFNVKVDPDLEREANSKGIRVFKSNVLFRLVEEYTSWVRQEKDRRETAQFESLTKPGKIKILPGYVFRRSNPAIVGVEVLGGRIKPKYALMNSEGKHVGTISQIQDKGQNIPEATMGMSVAISMKEPIIGRHVKEGEILYTVIPENEARLLFKSFANRLTEDERAVLNEIAQIIRKNNPLWARKIVLGIESTAHTFGVGIASILANENRVYRPSKG-GIHPREAAQHHSRVAPEALRAGLSKAGISLEEVDGIAFSVGPGLGPCLRTGATIARTLALSLGKPLIAVNHGVAHIEIGRLVTGCKDPVVLYVAGGNTLVAAFNAGRYRIFGETLDIAAGNCLDTFGIKAGIGPMPMPEL--IASFIQLPYTVKGMDVSFSGLLTAALLKLKAALEDVCYGLTETVYSMLTEVTERAVAYTAKNEILVVGGLARSKRLKNMLDMMATERGAKVYTIPDEYAGDNGAMIAWNGVLQLMGMVIDIEDSRIRPRMRIDEIDVKWMPEWGYSIQGLDPDKTVKASLREVDLSPKFSREVCRAIVGLKLSEAKKLMEDVINKRRMIPYRRYRKKRAHKRA--PGGYPIKIARKMLKLLESLEANAEFKGLSPENIRIIHAAAHKGRTIKKYIERAFGRSSPYFKTLVHIEVVGEVV--------------------------------------------------------------------------------------------------------------------------------------------------------------------------------------------------------------------------------------------------------------------------------------------------------------------------------------------------------------------------------------------------------------------------------------------------------------------------------------------------------------------SKVLEQIFVGKRKTAVARLKVRHGEVLINNMPVEMLGHEIAIKKILTPLYKFWKTHTFDVNVSGGGVLAAADAIAVAIAKAVAAHS--SKAREAILQFDRALLVDDPRRTEPKKPNRRSARRFKQKSYR------------------------------------------------------------------------------------------------------------------------------------------------------------------------------------------------------------------------------------------------------------------------------------------------------------------------------------------------------------------------------------------------------------------------------------------------------------------------------------------------------------------------------------------------------------------------------------------------------------------------------------------------------------------------------------------------------------------------------------------------------------------------------------------------------------------SRAVAAVGVLERRPNIPRTINVGAHVVCADNSGARILKIIQVHGYKGRLRRAACVGDLVSVTVAKGPIDLRKKVMQAVIIRQKKPYRRPDGTWIFFEDTAAVLMTPDGGLKGTEIKGPVAKEAAERWPRIANAASIIV-------------------------------------------------------------------------------------------------------------------------------------------------------------------------------------------------------MVREFLYRGYTLEQLKSMSMDQFIKLLPSRQRRSLGLTQAQLKLLAKIRKYKKLGIQKPIKTHARDMIILPEMVGLTIHVHNGKDFVPVEIVPEMIGHRLGEFAITNKRVIHGRAGVGATRSSMYVPLKMLLVEFKIFDKWSTEGIEIRDPGLQRYICLKPIV--HSGGRHEHRRFGKANVSIIERLANMLMR--------PGRNGGKKSKALKIVRNALEIIHLRTGANPVEVLVRALENAAPREDVTRLSYGGIVYFKAVDISPQRRLDLALRYITTAAREASFRSRKTVDECLAEEIILASQNDSKSYAIKKKLELERIALASRMKARNYRRTEGMPYTREEYIHGAPEPKISKYTMGYREDYTHELELIALEELQVRDVALESARVAIGKTLAKLGEN-YFLELKAHPHIVLRENKMIFGAHADRLQEGMRRAFGKPIGRAARLEPGKPVFRILVYENGVNAAKEALELASKKLPKSYRIVIKELEKPMSGEFKYVVRILGTDIDGTLKIPYALAKVKGIGINLGYAIARVLGLDTETRIGYLTEQQLQRIEAVAKNPLYGIPDWMINR-NSPAPVEKKHLIGADLELAIKEDIEREIRIKSWRGVRHSLGLKVRGQRTRTTGRKGGPVGVARRAA--------------------------------------------------------------------------------------------------------------------------------------------------------------------------------------------------------------------------------------------------------------------------------------------------------------------------------------------------------------------------------------------------------------------------------------------------------------------------------------------------------------------------------------------------------------------------------------------------------------------MSTKLESLEERIQIPDDVKVSLERLKVTGKLGSNEYDFSHMGIGLFLDGKEIVVKVLGNKRRSKAMLGTAVSIIKNMLTGVTKGFTYKMKVVASHFPISVKVSGDEVIIENFLGERYKRRAK----------------------------------------------------------QFRFIIEGGKATAGPPIGSSLGPLGLNVLMVVEKINEVTAEFMGMRVPVEVTVNTDTKEFSVKVGTPSVAALIVKEAGSGNPGKEYVGNISMDSAIKITKIKMPDLRAKTLKAALKQVVGTCVSMGIKVDGKDPKQVIKDIDSGLYDSMLG----MKRLRIEKVTVNCSVGESGAKLEKAAKILESLTGQKPQIRKAKKTIKGFGIHKGEPIALRVTLRKQKAVEFLAKALKAVNNTLKVSNFDSNGNFSFGIKEHLDIPGTKYDPALGTIGMDVCVHISRPGLRVSLRRRSRSKVGKSHRVTPEEAMEYIKQNFNVKIV---MGNGLFAARKLVQNRKKFRWSQRKYRIRMLRLKLKNDPLEGAPMARGIVLQKIGIESRQPNSAVRKAVRVQLIKNGKVVTAFLPGDGALNVVDEHDEVIISGIGGSMGKSYGDLPGVRYKVELVNGVPLNLLITGKVKKPKR-----------MSNEELIKELNNLRAEYRNLMTKIATGGAVEKPTRARNIRRRIARILTILRERGMSAIKKLLKTSIQKQEIEEYLKNELKDAIFGGVDIAFTPIGTRVTIYAMRPGRVIGSKGRVIKEISSVLESRFGVENPQVTVAEVEVPELNPYVMAQRIASAIERGARYRRVAFWALRRIMDAGAKGAEIEISGKLTSARARSEKYSEGIMPKSGDPAEKYVKRGTASVLLKTGLYGIKVSIYPPDAPLP--EKVGEE-----KPLWGIVHIYSSYNNIIVHVTDLSGAETIARASGGMFVDAGRLEPTPYAATRAANYVMEIAKQKGISAVHIRVRAPGGVKARTPGPGAQAAIRAIARSGVQIGRIEDVTPLPHDSIRKKGGRRGRRVRAGKAWKERVVAELVEYIKKYPTIAVFELTGIRANVLHELRAKLRQDTVFKVTKKTLFMKAAEIAGIPQLKKLVENMPKPVGLLFSNISAFKLALILQKNRVLVHAKAGEKADVDVIIPECNTGIPPGPILSELGKMKIPTRIEGGSIWIAKDTLVAKKGDVISSSLASLLMKLDIKAVLKGISINAAYEGGRIYSGDELLIDVDKVKEEIKSAIGYAFNFAVNIGYMSKETSAQVIALAYKALAVAVQASYITKETLPYLLNKAHAEALLLQSVAMTRHDLISGLFTTLQNNEMARKREC-IYPASKLIANVLKVLQRHGYIGAFEYIEDGRGGKFRIQLLGRINRSAPIKPHFSVRKDEFKKWEEQYLPGKDIGILIITTPKGVMSHIEAKSLGIGGRLLGYVY--------------------------------------------------------------------------------------------------------------------------------------------------------------------------------------------------------------------------------------------------------------------------------------------------------------------------------------------------------------------------------------------------------------------------------------------------------------------------------------------------------------------------------------------------------------------------------------------------------------------------------------------------------------------------------------------------------------------------------------------------------------------------------------------------------------------------------------------------------------------------------------------------------------------------------------------------------NVRNIGIVKPPEGTCNDQLCPFHGHLKVRGIILTGTVYKKKMKNTIIVRRDYLHYVKKYKRYERRRSNIPAHCPPCIEVQVGDQVKIAECRPISKTVSFVVVEKLG-------------MASYVAKNLMQGKRVTVVNAEKAIVTGNKKAILERYLMLLGRSQKRSIHRPSWYPRTPDRLVWYTIVRMLPRKKAKGRMAMHRLKVYIGVPEKYRNATLTSFEEAKLTSTRNRYMTIEQISRELMIICGAGRGSVIGPLVVLGISIHEKDIPSLREIGVRDSKSLSRKAREELYQKILSLNVYEVVVDAAEVDRYLGINVLEASATVKIIKNLRPEVVYIDSPDIKPSRYAERIRIICEHKADSRYEVVSAASILAKVKRDTILAKLSEDLGSGYSSDRRTVDFLSSCVRRGWKTVDKLKFLYNAPLHRLSKLMSAHLSPELREKYGRRSFPVRKGDTVKILVGEFKGVEGKVIGVDRRRQRVFVENVTIKKADGRVKPRPIHVSNVMITSLNLEDKYRKQVLE
>GCA_011364615
EIKELLVKGSLHIGSQIKVKHMEKFIFKLRPDGVYLIDIDKTIERLNIAAKFISYYPPDKVVVISTHVYGVKPVKRFCELTGCIPITERFEPGTFTNPSLPTYIEPELILVSDPRYDNQAVFEARIARIPVIAMCSTDNTPKDIDLVIPMNNRGRMALPYAFWYLARRVLIERGVITEELKPEEFIT---APTNVRIKLTSIDLEKIERVCAEIKDIAIKTGTKISGPIPLPRKRLIVPVRKSPCGEGTKTWRKHELRIYRRLIDLQITDQVMRAIMRIQIPEDVAVEMIVRRTLEANLIEAIEKLKKQEKKRKFKESIELIINIEGIDLKKPNRFAEDIELPYGGKKRKICIIAGSALASEAKKIEVDRVIERDELEALVGNKRAAKKISSKYDYFLVDPPLMSLTAKALGAALGGRGKRPIPIPPGSNINELVKKYSRTVTVNVRKNPQAMCLIGTIDMDSKEVAENALTVISKVADRLERHFKNIKSIYIKRTMGEPIKILRQPIVVVLGHVDHGKTSLLDKMRGTLVAMREAGGITQHIGASLFPLDAVIETCRTLLGEVKKIPGLLFIDTPGHAAFANLRKRGGSVADLAILVIDIIQGVQEQTRECIQLLKSRRTPFVVAANKIDLIPGWKQRPFTKTFELQNKYTQEELEKRIYELIGELSFYGFRADLYTRIRDFTKTLAIIPVSAKTGEGIPDLLLVLLGLAQAYMTDKLKLSTGAEGVVLEVMEEEGLGHTVNAIIDNGVLKVGDRIALMGLDGPFTTRVKALLMPKPLDEMRDPRDRFKRVENVVAAVGVKIVAEDLEKCLAGSPLYVIPEKEQEIMEKVKSEVQDIIISTDKIGVVIKADTLGSLEAAMLYLRERGVPIRRADIGEVSKRDIVEAEIVRMKDELKGVVLAFNVKIDPDLEVEANSKGIRIFKDSVLFRLVNAYLEWVEKETTMKRLKTFESLVKPGKIKIMEGYVFRRSEPAIVGVEVISGIIKPRYQLMNVKGKIVGTISQIQDRGQSIPEAKAGLKVAISMKEPVIGRHVREGEILYTAIPEQDARLLLKEYNDMLDENSRKTLNEIVEIKRSQNPLWARKIVLGIESTAHTFGVGVATILANINRTYTPRSG-GIHPREAAQHHSYIAPETIRTALTSAGISLKEIDGVAFSVGPGMGPCLRVGATIARALSLKLNVPLITVNHGVAHIEIGRLTTGCRDPVVLYVAGGNTLITAYRDGRYRIFGETLDIAAGNCLDVFGIKVGVGPMPNPEIKA--KFYELPYRVKGMDVSFSGILTAALKLVKVRVEDVCYSIVETVYSMLVEVTERALAYTEKREVLIVGGLGRSKRLREMMSEMVKIHGAEAYVVEPEYAGDNGAMIAWTGVLQLIGQTTSVENSSVKPRYRIDEVEVKWMPHWDYSVKDLDPARTVKASLREIDVSPKFSREVCRAIVGLTIPEAKKLMEDVIAMKKMIPYRRYRKKRAHHAQ--PGGYPVKIAKHMLKLLESLEANAEFKGLDPDNVIIRYAVAHKGRVIKKFIERAFGRATPYNKTLTHIEVIGEVKRKIPVINIEGSKISETILPKVFYAPLREDLVWRAYIHLQTHTLQPKGASKISGHKYSVESWGAGYGMARISRIKASGTGKAQAGGMVPSAVGGRPTHPPKPEKKIYKELNKKEKKVALLVAVAFTGCREAVVKRGHRISENLELPIVIEDSIESVSRTKELREILEKIGLKEELERCKEKKIRAGKGKRRGRRYKKKVGPLIVVLEDGVGKAAKNIPGVDIVELKDLSVLHLAPGAKPGRLTIYSQSAFNKIDE------VLLMGRRIRAQRIGRGSPTFKASLKRKF-KVGYPSMLLGYVKELHHDPGRGVPIAEIALEDGTTFTIPAVEGMHVGQIIEMGEEASIKPGNIVLLEKTPEGTLVSMIERKPGDCGKLVRAAGTYAVVMSQSRGKTILMMPSKKMVEVSSKALAVIGTIAGGGLHDKPFLKAGKKFHWMKAKHRPYPRTRGVAMVPALHPFGGTRKKT-GRPETVSRFAPPGRKVGLIAAKRTGRKKR---MTKIMGPFVGRRKTAIAQLYIRPGNIYINDQPLECFGNDIIRSKILTPLYKFWKSHDFYVKVSGGGVMAIADAVSFAISKALASRS--ETVAQMIKEYNRVLLAGDPRQTEPKKPNRYSARRFKQKSYRA---------------------------------------------------------------------KTATILATPPVIIAGIVVYGEENQLKELTRVWSKNLPEEIMRKIPTWEKLRELVDKIREVRVIVMGRPKLAGLPRKKPDLLEVKVGGQ-VREALEYAISKLGKEVKITEVFDVGQFIDVIAVTKGKGFEGVVGRFKIKIQPRKKRKTRREVGAIGGRSPAYVTYTVPRAGQHGFHRRTEFNKRILAFTENGLYTPKGGFPHFGIVKTEAVLVEGSVPGAPKRTIVLRIPARP-PREIEAPKIITVGIMPILTVRDRFWRLLERLDDLELISLLHSLALDVEEITEEYFRVEYNPNRPDYSSPVGIARAARGLLEIELGAPRYRLHYVKVDPEVREVRPYIVGAIIDIKLDQEIIEELVSMQEDLHWIIGRDRKKVAIGLHNLDVLKPPFRYTAVKGDESFIPLGERMSLEEILLHEKGIKYAHLVKPLLLDSREVLSFPPIINSILTELNPDVKNIFIDITGTDLNALNSALNILTTTLHDMGGKIEQVKIIYVTPNYKVRKWRVRDYVNSLIGLNLKIVKALKKLRHGVLYVYSPPYRVDILHEVDFVEDVAMGLGYSNLESTMIEESLREIMLGLGFTEVMNFMLTNERDEYEHVKLMNPASSEYTILRTWILPSLMKTLSNNKSSPYPQKIFEIGDVVKLGCASCHSDASYSEIKSICEEVLENLNIDKPFLEGRAAKIMIGFMGEIHPQVLENWEIMMPTAALELAIHELIESRAVSAVGILERRPNIPRTINVGSEVICADNSGAQVLKIIQVHGMKTRHRQCAGVGDLVSVTVKKGPADLRKKVMHAVIIRQRKPYRRPDGTWIAFEDTAAVLITPEGDVKATEIKGPVAKEAAERWPRIANIASMII--MESSWIPKTKVGRMVKSGQITSIDEIFANNLKITEPEIVDYLLPGLEQEVIDIKLVQKQTDAGERSRFKAIAVVGNRDGYVGLGTGKSVHVVSAIEKAIRNAKMNLTPVVRGCGSWECSCGTPHSLPVKVEGKWGSVKIQLLPGPRGLGIVAGETARIVLDLAGVQDVWTKTFGETRTTLSFAGATYMALKNTNKIIMPREFTYRGYTLDQLQQMSMDQVIKLLPSRARRSLGLTPAQLKLLEKIKEYKMMTPRKPLKTHARDMVILPEMVGLTIHVYNGKEFIPVEIRPEMIGHRLGEFAITCKQVKHGRAGV------------ELVEKFKIFGKWSTEGIEIRDPGLKRYINLKPTLIPHSGGRHEHRRFGKAEVNIVERLANMFMR--------PGRNGGKKTKALKIVRNALEIIHLRTGRNPIEVLVRALENAAPREDVTKLIYGGILYLKAVDISPQRRLDLALRYISQGARESAFRSKRKVEETLAEEIILAAENDSKSYAIRKKVELERMAYASRMKAKNWRATE-RPYTRSDYIHGAPHSRINKYSMGYKEDYTHELLLVAKEEMQIRDVAIESARIAADKYLRKMGENNYFLEIKAHPHHVLRENKMIFGAHADRLQEGMRRAFGKPMGRAAQVRVGDPVLRVLTYEHFVNVAKEALELASKKLPKNYSIIISKLSEKSSKEFKHIVRFLGTDLDGSLKIPYALARVKGIGVMLGYAIARAAGIDTEKRIGFLTEHEIQKLEEVAKDP------------------------------------------------------------------------------PVLHWLEKSLLQVLRLSFEEVAEKIGKDVGSVAKSVEWLRSKNLVEVHERIELGEEGREYALPERKLVDLLKRMEDVNYFQISLMWAKKNGWVKEEKLLKILKDVENLSKRQSVIKSFVKLTSFSRFDIRAPTRPAYIVKRHPLERLIKLIKEIFVEMGFEEIRGPIVELAFWNFDALFQPQDHPARDMHDTFYL---VENVKEAHELGWRYKWSREEAEKLILRTHTTATTIRYLAENPNPPVKVFSVDRIYRNEKVDWKHLAEFHQIEGIIMDRNVSFRDLLGVIKEFYSRLGLKNIRFRPSYFPYTEPSAEALVYLEDKKVWLELIGMGIFRPEVTRPLGVKYPVLAWGGGLERLALALYNLEDIRMFYVNDLRWIHSIMPTRFRKVRKKRGSRTHGWGQIGQHRKSGARGGHGATGKHKHKWTWVLKYDRDYFGKHGFFRPEIKT-VNLLQLSTLVENMEEKIVVDLQSIGIRKVVGGGELLVIVERWTKSAEEKIKQAGGELVK---MKSTEVIKKVVITQKAVSMIEKENKITFIVDRATKDDVKRAVEELYGVKVVKVNTMITPLGKKAYVKLAPETPASELAIKLGILMAK--QIVTEEVQIPDEVHVEITLIKVRGKLGELVKDLSHTGARLELAERKIIIKCMGKGRRLKALLGTIKAILRNMFIGVTQGYTYKMKIVTTHFPMNVKIQGDTVIIENFIGERYARKAKIVGPTKVEVRGEDVIITGIDKQAVGQTAANIESATKIRRKDPRKFLDGIYLFEKKVGVTLKFLVPGGEATAGPPIGPALGPLGVNVLQVVEEINKLTREFKGMRVPVEVVVDTETKQFKVNVGIPTTTALIVKEAGAKMPGKEIVGDISLESVIKIARLKMDEMRAKTLKKAVKQVLGTCVSMGITINGKNPKEVIKEIDQGLHDDKLKLENPMRKIRIEKVVVNCSVGRSGPPLERAAKIIEMLTGQKPSIRKAKKTIKGFGIHRGEPIAVMVTLRRERARRFLEKAFAAVGYKVKEENFDLRGNLAFGIKEHLDIPGTKYDPELGVIGMDVIVHVSRPGRRVMLRRRARSKVGKKHLVTKEEAIEFFKKEFGIEVI---MGNGEFAARKLRQNRKKFRWSQRDYRVRMLRLKEKFDPLEGAPMARGIVIQKVGIESRQPNSAVRKAVRVQLIKNGKVVTAFCPGDGALNVIDEHDEVIISGIGGTLGRSMGDLPGVRYKVELVNGVPLKLLILGKVKKPRR--MVKVKELKKKSNEELLDELDRLRAELILLKSKP-HGT-LEKPSLIRNTKKRIARILTILGERGMSAVRQLLEKRKKKAEIEEYLREKLKDAGFGGVDIIFTPIGTRVTIYAMHPGRVIGPRGKTIKEISETLMNKFGIENPNVTVTEIEVPELNPYVMAQRIVQALERGIRHRRVAFWALRRIMDAGARGVEIEISGKLTSARARTEKYTAGLMPKSGDYALQYVKVGKASVLLKTGIFGVKVKIYPPDAPLPGKGAKEEE-----TLKWGIVHIYSSYNNIIVHVTDLTGAETIARASGGMFVDAGRLEPTPYAATRAATYVMEIAKAKGINAVHIRVRAPGGVKARTPGPGTQSAIRAIARSGVMIGRIEDVTPIPHDSVRKKGGRRGRRVRRIPDWKIKEVEELVNYIQKYPVVAIFNLTGLRANLLHEIRKKLRDVCVIRVAKKTLFIKAAEKVGKKELIKLVEDTRTPIGFIFSEISAFRLKILLDKNKVLMHAKAGERADIDVVVPEMNTGLPPGPILSDFGKLKIPTRIEGGQIWIAKDTLVAKKGEVISPLLASLLARLDIKAVMKGINIEKAYEDGLIIKGEDLLIDLEKVKNYLIEAGSSAVKLAVEIGYVTRETIEMILVKAAEARTLAVELALPFKEVIEEVVRRAEITALKLKEII-MSRDLVSGLFTTLQNNEMARNREC-IYSASKLIGNILRVLQRHGYIGAFEYIEDGRGGKFKIQLLGRINRSAPIRPRFSVNKNEWDKWEEKYLPSRDVGILIVTTNKGVMSHIEAKKLGIGGKLLGYVY-------------------------------------------------------------------------------------------------------------------------------------------------------------------------------------------------------------------------------------------------------------------------------------------------------------------------------ILKRRPPRRRREGLTDYRVRLKLVKSGIPRLVVRKSNRYITVQVVNSKAGGDETLVTITSKILRKYGWRASTKNIPAAYLTGLLAGLVAKKRGVEKAIVDIGLYTPVSRVFAAVKGFIDAGIDVPVGEEKIPGEERIKGFHISLDRHFEEVKEKMIEVG-----------------------------------------------------------------------------------------------------------------------------------------------------MKLRIGTRGSKLSLIQTNEVVEKIRRFPEIDVEVKVIKTRGDIETPLYMIPQKGIFEKEIDQALARGEIDVAVHSMKDYPTETIEEVKIVAVPERMSPSDVFISKISRDLHDLPPRSRIGTSSLRREAFIRYVRNDLEVLPIRGNVDTRLRKMMDGQVDGLVIAEAGLKRLQERLSIEDFTPPAGQGALAIVIRRDSNLEEILSRLNDYESYMETMIERKIVSKLRAGCKTPLGVNAVRITLSTVSPNYKEKITVQEYFKDIEEIVSKTIQIFREKNGDKIIEEWERFG----VTKNIGIVNPPQRECNDPNCPFHGYLKVRGIILTGTVYKKRMDKTVIVRREYLHYVKKYKRYERRRSNIPAHLPPCIDVKEGDTVKIAECRPISKTVSFVVISKEDRIVVDATNQRLGRMASRIAKLLLSGVEVVVVNAEKAIVTGSKQAILEKYLKLIRRRQLTSHKVVKWYPRKPDRLVFYSIIRMLPRDKPRGREAVKKLKVYVGVPKEYEKVEKINFKEACLGEGMSRYMTIGEISRLIKLIAGAGRGSVIGPMVIAGTVFKEEDIEKLVEINVRDSKELKPHSRKMLLEKILELACKLVLVSAKEIDSETGITNLEAKIFAEILNNLKPDIAYIDLPSINVEKFREKLVLILEHEADKKYPVTAAASIIAKVHRDEEVRKLREDFGSGYPHDPRTREFLKEHVRWSWRTINNLKILYNAPYHKLPKLMSAHLSPELREKYKRRSFPVRVGDVVKILRGEYRGVEGKVTAVNRKKQYVYVENVTMKKADGRTLPRPIHVSNVMIVKLNLEDKYRQEVLT
>GCA_011364075
EIKELLVKGSLHIGSQIKVKHMEKFIFKLRPDGVYLIDIDKTIERLNIAAKFISYYPPDKVVVISTHVYGVKPVKRFCELTGCIPITERFEPGTFTNPSLPTYIEPELILVSDPRYDNQAVFEARIARIPVIAMCSTDNTPKDIDLVIPMNNRGRMALPYAFWYLARRVLIERGVITEELKPEEFIT---APTNVRIKLTSIDLEKIERVCAEIKDIAIKTGTKISGPIPLPRKRLIVPVRKSPCGEGTKTWRKHELRIYRRLIDLQITDQVMRAIMRIQIPEDVAVEMIVRRTLEANLIEAIEKLKKQEKKRKFKESIELIINIEGIDLKKPNRFAEDIELPYGGKKRKICIIAGSALASEAKKIEVDRVIERDELEALVGNKRAAKKISSKYDYFLVDPPLMSLTAKALGAALGGRGKRPIPIPPGSNINELVKKYSRTVTVNVRKNPQAMCLIGTIDMDSKEVAENALTVISKVADRLERHFKNIKSIYIKRTMGEPIKILRQPIVVVLGHVDHGKTSLLDKMRGTLVAMREAGGITQHIGASLFPLDAVIETCRTLLGEVKKIPGLLFIDTPGHAAFANLRKRGGSVADLAILVIDIIQGVQEQTRECIQLLKSRRTPFVVAANKIDLIPGWKQRPFTKTFELQNKYTQEELEKRIYELIGELSFYGFRADLYTRIRDFTKTLAIIPVSAKTGEGIPDLLLVLLGLAQAYMTDKLKLSTGAEGVVLEVMEEEGLGHTVNAIIDNGVLKVGDRIALMGLDGPFTTRVKALLMPKPLDEMRDPRDRFKRVENVVAAVGVKIVAEDLEKCLAGSPLYVIPEKEQEIMEKVKSEVQDIIISTDKIGVVIKADTLGSLEAAMLYLRERGVPIRRADIGEVSKRDIVEAEIVRMKDELKGVVLAFNVKIDPDLEVEANSKGIRIFKDSVLFRLVNAYLEWVEKETTMKRLKTFESLVKPGKIKIMEGYVFRRSEPAIVGVEVISGIIKPRYQLMNVKGKIVGTISQIQDRGQSIPEAKAGLKVAISMKEPVIGRHVREGEILYTAIPEQDARLLLKEYNDMLDENSRKTLNEIVEIKRSQNPLWARKIVLGIESTAHTFGVGVATILANINRTYTPRSG-GIHPREAAQHHSYIAPETIRTALTSAGISLKEIDGVAFSVGPGMGPCLRVGATIARALSLKLNVPLITVNHGVAHIEIGRLTTGCRDPVVLYVAGGNTLITAYRDGRYRIFGETLDIAAGNCLDVFGIKVGVGPMPNPEIKA--KFYELPYRVKGMDVSFSGILTAALKLVKVRVEDVCYSIVETVYSMLVEVTERALAYTEKREVLIVGGLGRSKRLREMMSEMVKIHGAEAYVVEPEYAGDNGAMIAWTGVLQLIGQTTSVENSSVKPRYRIDEVEVKWMPHWDYSVKDLDPARTVKASLREIDVSPKFSREVCRAIVGLTIPEAKKLMEDVIAMKKMIPYRRYRKKRAHHAQ--PGGYPVKIAKHMLKLLESLEANAEFKGLDPDSVIIRYAVAHKGRVIKKFIERAFGRATPYNKTLTHIEVIGEVKRKIPVINIEGSKISETILPKVFYAPLREDLVWRAYIHLQTHTLQPKGASKISGHKYSVESWGAGYGMARISRIKASGTGKAQAGGMVPSAVGGRPTHPPKPEKKIYKELNKKEKKVALLVAVAFTGCREAVVKRGHRISENLELPIVIEDSIESVSRTKELREILEKIGLKEELERCKEKKIRAGKGKRRGRRYKKKVGPLIVVLEDGVGKAAKNIPGVDIVELKDLSVLHLAPGAKPGRLTIYSQSAFNKIDE-----VLLRMGRRIRAQRIGRGSPTFKASLKRKF-KVGYPSMLLGYVKELHHDPGRGVPIAEIALEDGTTFTIPAVEGMHVGQIIEMGEEASIKPGNIVLLEKTPEGTLVSMIERKPGDCGKLVRAAGTYAVVMSQSRGKTILMMPSKKMVEVSSKALAVIGTIAGGGLHDKPFLKAGKKFHWMKAKHRPYPRTRGVAMVPALHPFGGTRKKT-GRPETVSRFAPPGRKVGLIAAKRTGRKKR---MTKIMGPFVGRRKTAIAQLYIRPGNIYINDQPLECFGNDIIRSKILTPLYKFWKSHDFYVKVSGGGVMAIADAVSFAISKALASRS--ETVAQMIKEYNRVLLAGDPRQTEPKKPNRYSARRFKQKSYRMGHRKYSSPRRGSLAFLPRGRASRIVPRVKYWPPDGKPRLLGFIGYKAGQTTVYYIDTTPNSPTRGLEIAKTATILATPPVIIAGIVVYGEENQLKELTRVWSKNLPEEIMRKIPTWEKLRELVDKIREVRVIVMGRPKLAGLPRKKPDLLEVKVGGQ-VREALEYAISKLGKEVKITEVFDVGQFIDVIAVTKGKGFEGVVGRFKIKIQPRKKRKTRREVGAIGGRSPAYVTYTVPRAGQHGFHRRTEFNKRILAFTENGLYTPKGGFPHFGIVKTEAVLVEGSVPGAPKRTIVLRIPARP-PREIEAPKIITVGIMPILTVRDRFWRLLERLDDLELISLLHSLALDVEEITEEYFRVEYNPNRPDYSSPVGIARAARGLLEIELGAPRYRLHYVKVDPEVREVRPYIVGAIIDIKLDQEIIEELVSMQEDLHWIIGRDRKKVAIGLHNLDVLKPPFRYTAVKGDESFIPLGERMSLEEILLHEKGIKYAHLVKPLLLDSREVLSFPPIINSILTELNPDVKNIFIDITGTDLNALNSALNILTTTLHDMGGKIEQVKIIYVTPNYKVRKWRVRDYVNSLIGLNLKIVKALKKLRHGVLYVYSPPYRVDILHEVDFVEDVAMGLGYSNLESTMIEESLREIMLGLGFTEVMNFMLTNERDEYEHVKLMNPASSEYTILRTWILPSLMKTLSNNKSSPYPQKIFEIGDVVKLGCASCHSDASYSEIKSICEEVLENLNIDKPFLEGRAAKIMIGFMGEIHPQVLENWEIMMPTAALELAIHELIESRAVSAVGILERRPNIPRTINVGSEVICADNSGAQVLKIIQVHGMKTRHRQCAGVGDLVSVTVKKGPADLRKKVMHAVIIRQRKPYRRPDGTWIAFEDTAAVLITPEGDVKATEIKGPVAKEAAERWPRIANIASMII--MESSWIPKTKVGRMVKSGQITSIDEIFANNLKITEPEIVDYLLPGLEQEVIDIKLVQKQTDAGERSRFKAIAVVGNRDGYVGLGTGKSVHVVSAIEKAIRNAKMNLTPVVRGCGSWECSCGTPHSLPVKVEGKWGSVKIQLLPGPRGLGIVAGETARIVLDLAGVQDVWTKTFGETRTTLSFAGATYMALKNTNKIIMPREFTYRGYTLDQLQQMSMDQVIKLLPSRARRSLGLTPAQLKLLEKIKEYKMMTPRKPLKTHARDMVILPEMVGLTIHVYNGKEFIPVEIRPEMIGHRLGEFAITCKQVKHGRAGV------------ELVEKFKIFGKWSTEGIEIRDPGLKRYINLKPTLIPHSGGRHEHRRFGKAEVNIVERLANMFMR--------PGRNGGKKTKALKIVRNALEIIHLRTGRNPIEVLVRALENAAPREDVTKLIYGGILYLKAVDISPQRRLDLALRYISQGARESAFRSKRKVEETLAEEIILAAENDSKSYAIRKKVELERMAYASR---------------------------------------------------------------------------------------------------------------------------------------------------------------------SSKEFKHIVRFLGTDLDGSLKIPYALARVKGIGVMLGYAIARAAGIDTEKRIGFLTEHEIQKLEEVAKDPLYGIPSWMLNRRRDPVTGKDLHVYGSDLVYVIREDIRREMMIKSWRGTRHSLGLKVRGQRTRTTGRVGTAVGVSRRRVPVLHWLEKSLLQVLRLSFEEVAEKIGKDVGSVAKSVEWLRSKNLVEVHERIELGEEGREYALPERKLVDLLKRMEDVNYFQISLMWAKKNGWVKEEKLLKILKDVENLSKRQSVIKSFVKLTSFSRFDIRAPTRPAYIVKRHPLERLIKLIKEIFVEMGFEEIRGPIVELAFWNFDALFQPQDHPARDMHDTFYL---VENVKEAHELGWRYKWSREEAEKLILRTHTTATTIRYLAENPNPPVKVFSVDRIYRNEKVDWKHLAEFHQIEGIIMDRNVSFRDLLGVIKEFYSRLGLKNIRFRPSYFPYTEPSAEALVYLEDKKVWLELIGMGIFRPEVTRPLGVKYPVLAWGGGLERLALALYNLEDIRMFYVNDLRWIHSIMPTRFRKVRKKRGSRTHGWGQIGQHRKSGARGGHGATGKHKHKWTWVLKYDRDYFGKHGFFRPEIKT-VNLLQLSTLVENMEEKIVVDLQSIGIRKVVGGGELLVIVERWTKSAEEKIKQAGGELVK---MKSTEVIKKVVITQKAVSMIEKENKITFIVDRATKDDVKRAVEELYGVKVVKVNTMITPLGKKAYVKLAPETPASELAIKLGILMAK--QIVTEEVQIPDEVHVEITLIKVRGKLGELVKDLSHTGARLELAERKIIIKCMGKGRRLKALLGTIKAILRNMFIGVTQGYTYKMKIVTTHFPMNVKIQGDTVIIENFIGERYARKAKIVGPTKVEVRGEDVIITGIDKQAVGQTAANIESATKIRRKDPRKFLDGIYLFEKKVGVTLKFLVPGGEATAGPPIGPALGPLGVNVLQVVEEINKLTREFKGMRVPVEVVVDTETKQFKVNVGIPTTTALIVKEAGAKMPGKEIVGDISLESVIKIARLKMDEMRAKTLKKAVKQVLGTCVSMGITINGKNPKEVIKEIDQGLHDDKLK----------------------------------------------------------------------------------------------------------------------------------------------------------------------------------------------------------------------------------------------------------------------------------------------------------------------------MVKVKELKKKSNEELLDELDRLRAELILLKSKP-HGT-LEKPSLIRNTKKRIARILTILGERGMSAVRQLLEKRKKKAEIEEYLREKLKDAGFGGVDIIFTPIGTRVTIYAMHPGRVIGPRGKTIKEISETLMNKFGIENPNVTVTEIEVPELNPYVMAQRIVQALERGIRHRRVAFWALRRIMDAGARGVEIEISGKLTSARARTEKYTAGLMPKSGDYALQYVKVGKASVLLKTGIFGVKVKIYPPDAPLPKLSDVKVEKGAKETLKWGIVHIYSSYNNIIVHVTDLTGAETIARASGGMFVDAGRLEPTPYAATRAATYVMEIAKAKGINAVHIRVRAPGGVKARTPGPGTQSAIRAIARSGVMIGRIEDVTPIPHDSVRKKGGRRGRRVRRIPDWKIKEVEELVNYIQKYPVVAIFNLTGLRANLLHEIRKKLRDVCVIRVAKKTLFIKAAEKVGKKELIKLVEDTRTPIGFIFSEISAFRLKILLDKNKVLMHAKAGERADIDVVVPEMNTGLPPGPILSDFGKLKIPTRIEGGQIWIAKDTLVAKKGEVISPLLASLLARLDIKAVMKGINIEKAYEDGLIIKGEDLLIDLEKVKNYLIEAGSSAVKLAVEIGYVTRETIEMILVKAAEARTLAVELALPFKEVIEEVVRRAEITALKLKEII-MSRDLVSGLFTTLQNNEMARNREC-IYSASKLIGNILRVLQRHGYIGAFEYIEDGRGGKFKIQLLGRINRSAPIRPRFSVNKNEWDKWEEKYLPSRDVGILIVTTNKGVMSHIEAKKLGIGGKLLGYVY-------------------------------------------------------------------------------------------------------------------------------------------------------------------------------------------------------------------------------------------------------------------------------------------------------------------------------ILKRRPPRRRREGLTDYRVRLKLVKSGIPRLVVRKSNRYITVQVVNSKAGGDETLVTITSKILRKYGWRASTKNIPAAYLTGLLAGLVAKKRGVEKAIVDIGLYTPVSRVFAAVKGFIDAGIDVPVGEEKIPGEERIKGFHISLDRHFEEVKEKMIEVG-----------------------------------------------------------------------------------------------------------------------------------------------------MKLRIGTRGSKLSLIQTNEVVEKIRRFPEIDVEVKVIKTRGDIETPLYMIPQKGIFEKEIDQALARGEIDVAVHSMKDYPTETIEEVKIVAVPERMSPSDVFISKISRDLHDLPPRSRIGTSSLRREAFIRYVRNDLEVLPIRGNVDTRLRKMMDGQVDGLVIAEAGLKRLQERLSIEDFTPPAGQGALAIVIRRDSNLEEILSRLNDYESYMETMIERKIVSKLRAGCKTPLGVNAVKITLSTVSPNYKEKITVQEYFKDIEEIVSKTIQIFREKNGDKIIEEWERFG----VTKNIGIVNPPQRECNDPNCPFHGYLKVRGIILTGTVYKKRMDKTVIVRREYLHYVKKYKRYERRRSNIPAHLPPCIDVKEGDTVKIAECRPISKTVSFVVISKEDRIVVDATNQRLGRMASRIAKLLLSGVEVVVVNAEKAIVTGSKQAILEKYLKLIRRRQLTSHKVVKWYPRKPDRLVFYSIIRMLPRDKPRGREAVKKLKVYVGVPKEYEKVEKINFKEACLGEGMSRYMTIGEISRL-KLIAGAGRGSVIGPMVIAGTVFKEEDIEKLVEINVRDSKELKPHSRKMLLEKILELACKLVLVSAKEIDSETGITNLEAKIFAEILNNLKPDIAYIDLPSINVEKFREKLVLILEHEADKKYPVTAAASIIAKVHRDEEVRKLREDFGSGYPHDPRTREFLKEHVRWSWRTINNL---------------------------------------------------------------------------------------------------------
>GCA_011363825
EIKEILVKSSLHIGSQIKVKHMEKFIFRLRPDGVYLIDIGKTIERLNIAARFISFYPPEKVVVISTHVYGTKPVRRFCELTGCVPITERFEPGSFTNPSLPSYMEPELIVVSDPRYDSQAVLEAKIARIPVIAMCSTDNSISNIDLVIPMNNRGRLALPYAFWYLARRILVEKGILTEELKPEEFITQQVMPTKVRIKLTSIDLEKIERVCAEIKDIAIKTGTKISGPIPLPRKRLLIPVRKSPCGEGTKTWRKHELRIYRRLIDLHITDQVMRAIMRIQIPEDVSVEMIVRRTLEASLATAIEQAKNDGVSRKFEQSIELIINVKGIDLKKPNRFVEDIELPNGGDGRKICVIAGSALASEAKKLEVSRVVERNELESLVGNKRLAKKIASEYDYFLVDPPLMGLAAKALGAVLGGRGKRPVPIPPGSNIADLVKKYYRTVTVSVRKNPQAMCKIGLESMDTKALVENALTIVSKVSDKLEKHFKNVNSIYVKKTMGKPIKVLRQPIVVVLGHVDHGKTSLLDKMRGTIVAVREAGGITQHIGASLFPLDALIDTCKTLLGEIKRVPGLLFIDTPGHAAFANLRKRGGSIADLAILVIDIINGVQEQTRECIQLLKSRRTPFVIAANKIDLIPGWRTR-------------------------------------------------------------------------------------------------------------------------------------------------------------------------------------------------------------------------------------------------------------------------------------------------------------------------ELAP--------------------------------------------------------------------------------------------------------------------------------KIVLGIESTAHTFGVGIASILANVNSVYTPKSG-GIHPREAAQHHSQIAPEIIKEAFKVSGVSPSQLEGIAFSAGPGMGPCLRVGATIARALSLRLNIPLISVNHGVAHIEIGRLTTRCRDPVVLYVAGGNTLIASYKDGRYRIFGETLDIAAGNCLDVFGIKACIGTMPNPEIRA--KFYYLPYKVKGMDVSFSGILTTALKLLKARLEDVCYSLIETVFSMLTEVTERALAFTEKNEVLIVGGLSRSVRLREMVEEMVKLHDARLMIVPQEYAGDNGAMIAWTGVLQLLNQTVTVEESRVKPRFRLDEVELMWMPNWGYSVKELDPAKTVKASLREVDVSPKFSREVCTAVIGLRIPEAKKLMEDVIAMKRMIPYRRYRKDRAHHRQ--PGGYPVKIARMMLKLLESLEANAEFKGLDPEKVVIRYAVAHKGRVIRKFIERAFGRATPYDKILTHIEIIGEVKRKIPVIDLEGSKIGEASLPKVFYAPLRIDLVSRAFIHLQTHSLQPKGAFKGSGHKYSVDSWGAGYGMARISRINASGTGKAQAGGMVPSAVGGRPTHPPTPEKKIHKELNKKEKKIALITAVAFTGATRAVIERGHRVPENISLPIVVDGKIESVAKTKELVRFLEKIGLREELERCREKKIRAGKGKRRGRRYKKRVGPLIVVLEDGISDAARNIPGVDVVKLKDLSVLHLAPGAKPGRLTIYSVNAFQKIDE------LLLMGRRIRAQRLGRGSPTFKASLKRKF-TLGYPSMVLGYVKELHHDPGRGAPVAEIALEDGRTFAVAAVEGLRVGQIIEMGAGAPIKPGNIIPIGKAPEGSIVSMIELKPGDCGKLVRAPGTYATVMSQVGDRTILLMPSKKMVEVSSKSLAIVGAVAGGGLHDKPFLKAGKKYHWMKAKHRPYPRVRGVAMVPALHPFGGTRKKI-GRPETVSRHAPPGRKVGLISAKRTGRKKR---MVKLMGPFVGRRKTAIAKLYIRPGNIYINNQPITYFGNEIIRNKILTPLYKFWKNHDFYVKVEGGGVIAIADAVSFALAKALASRS--ENVAQKIKEYNRILLAGDPRQTEPKKPNRYSARRFKQKSYRMGHRKQSAPRRGSLAYLPRGRASRIIPRIKYWPPEGEPKLLGYVGYKAGHTTIYYIDNTPGSPTLGLEIAKVGTLIATPPIIVAGIVGYIEENTLKEYMRVWASSLPEEIKRKIPTWEKLKNSIGKLKEVRIIGLARPKLAGLPKKKPDLIEIKVGGP-IDKALEYAISKLGKEVKISEVFNNGEYIDVIAVTRGKGFEGVVGRYKVKIMPRKKRKTRREVGAIGGRSPAYVTYTVPRAGQLGYHRRTEFNKRILTITENGQYTPKGGFPHYGIVRTEAVILEGTVPGTPKRPVVLRIPAKPPPIR-EAPHIVMVGVMPILLVKERFWQLLGKLSDLELSNLLHNLGMDVEEVSTEFFRVEYNPNRPDYSSLSGITRAARGLLGIEVGFPKYRLTYVKVDPNVENIRPYIVGAIVGFNLDSDKIEELITMQEDLHWILGRDRRKVAIGLHNLDVLKPPFRYIAAKGDESFTPLGSKMTLNEILEHEKGLKYGHLLTPLILDSREVLSFPPIINSALTELTSGTKNLFIDVTGLDLDALQKTLNILTTALHDMGGRIEQVKIIMATPNYKTKKWRINEYVNSLLGLNLSIAKALRRMRHGVIIVTPPPYRVDIMHTVDFVEDVAMGLVYDSLEATKIEELVREVMLGLGYTEVMNFTLTNAVDEYEHVKLLNPVSSDYTIMRTWILPSLMKTLSHNRGSLYPQKIFEIGDVIRLGCVSCHAEASYSEIKSICEEILRNLSIGEPFIEGRAAKIIVGILGEINPQVLENWEITFPVAALELYIHEIMHSRAVAAIGILERRPNIPRTINVGSEVVCADNSGAQILKIVQVHGVKTRLRQCAGVGDLVSVTVKKGPIDLRKKVMHAVIIRQRMPYRRPDGMWIAFEDTAAVLVTPEGDVKATEIKGPVAREAAERWPRVANIAGMIIMSSPSEWVPKTRLGRMVAQGQITSIDEVFANHWKITEPEIVDALLPGLEQEVIDIKLVQKQTDAGERSRFKAIVVIGNRDGYVGLGTGKSVHVVSAIEKAIKNAKMNIIPVVRGCGSWECSCGTEHSLPTKVEGKWGSVRIQLLPGPRGLGLVAGETARIVLELAGVKDVWTRTFGETRTTLSFAGAAFMALKNTNKIVMPREFTYRGYTLEELQQMSMDQVIKLLPSRARRSLGLTNAELKLLEKIKEYKVLKPKKPLKTHARDMVIIPEMVGLTIHVYNGKEFVPVEIRPEMIGHRLGEFSPSCKQVKHGRAGVGATRSSMYVPLKELVEKFKIFGKWSIEGVEVKDPGLKRYINLKPTIIPHSGGRHEHRRFGKAEVNIVERLANMFMR--------PGRNGGKKTKGLKIVRNAFEIIYLRTGRNPLEVLVRAIENAAPREDVTKLIYGGILYLKAVDISPQ------------------------------------------------------------MKAKNWRSVE-RPYTRSDYIHGAPRSRINRYAMGYKEDYTHELLLVAKEDMQIRDVSLESARITADKYLRKAGEGNYFLEIKAHPHHVLRENKMIFGAHADRLQEGMRRAFGKPVGRAAQVSSGEPVLRVLTYENWVQTAKEALELASKKLPKNYTLTISKISEKSSREYRHIVRFLGTDLDGSLKIPYALAKVRGIGIMLGYAIARAAKVDAEKRLGLLTDQELQRLEEVARDPAHGIPAWMLNRRRDPISGKDLQLYGSDLVFTIREDIRREMMIKSWRGMRHSLGLKVRGQRTRTTGRVGTAVGVSRREAITLHWLEKSLVKLLRLSFEEAANLLNRDVGTIAKTVQWLREKNLVEVEVLVSLGSEGQIYSLPERRLIEMLSSIDELKIFQIGLIWAKKNQWINEEKLLKHLRECMNLKTRQSVINIYVRLTDFSRFDVSAPSKPIYAGKRHPLQRLIKIVKEIFVEMGFEEIRGPIVELAFWNFDALFQPQDHPARDMHDTFYL---VERIKDAHELGWRYRWRREEADKLVLRTHTTATTIRYLAEHPDPPVKVFSVDRIYRNEKVDWKHLAEFHQIEGIVMDKNVCFRDLIGLIKEFYSRLGLKDVRFRPSYFPYTEPSAEAIVYLREKNTWLELIGMGIFRPEVTQPLNVKYPVLAWGGGLERLALALYNLEDIRTFYMNDLRWIRSIMPTRFRKVRKKRGSRTHGWGQIGQHRKTGSKGGRGEAGKHKHKWTWVLRYDRDRFGKHGFYRP-EVRSINLLQLATVVENLEERIVVDLHSLGVKKLIGGGRLLVIVEAWTKTAEEKIKEAGGQIVK---MRASEIIRRVVITQDAVSLIEKENKITFIVDRATKKDIKKAVEELYNVKVVKVNTLITSLGKKAYVKLSPETPASELAIKLGIF--MSQ---VEEVEIPEGVQVEINTIRVRGRLGELVNDLSHTGAKFKLDGKKIIIKFMGKRRRAKSMIGTITSLLENMFKGVTQGYTYKLKIVSTHFPINVKVQKDVVIIENFIGERYQRKARIVGETKVKVQGEDIIITGIDKQAVGQTAANIEAATKIKRKDLRKFLDGIYLFERKVGMTIRFLVPGGEANAGPPIGPALGPLGVNVLQIVEEINRVTSEFKGMRVPVEVTVNTDTKEFKVVVGTPTTTALIVKEAGAKMAGRENVGQVSLDQVIKIAKMKMNDMRAKTLKAAVKQVLGTCLSMGIIVDGKNPKEVIREIDSGAHDNKLKLDNPMRKIKIEKVIVNCSVGRSGAPLERAEKIIEMLTGQKPSIRKAKKTIRGFGIHRGEPIAVMVTLRRSKAREFLQKAIAAIGYKVREENFDEHGNLAFGIKEHLDIPGTKYNPELGVIGMDVVVHVSRPGRRVMIRRRARSKVGKKHLVTKEESMKFFQEEFGVKVT---MGNGEHASRKLKKNRKKFRWSQREYRVRMLQLKKKVDPLEGAPMARGIVIQKVGIESRQPNSAVRKAVRVQLIKNGKVVTAFCPGDGALNVIDEHDEVIISGIGGTLGRSMGDLPGVRYKVELVNDVPLKLLILGKVKKPRR--MVKVKELRQKSSEELLDELDRLRAELVLLRSKI-GGAGMEKTALIRNTKKRIARILTILKERGMSTIKQLLEKRKKKTEVEEYLAEKLKDAGFGGVDIVFTPIGTRVTIYAMHPGRVIGSRGRTIKEISEVLASRFGIENPNVTVAEIEIPELNPYVMAYRIAQAIERGVRHRRVAFWALRRIMDAGARGVEIEISGKLTSARARTEKYSAGFIPKSGEYALKYVRVGKASVLLKTGIYGVKVKIYPSDALLPKSSQPKVEERTEATLKWGIVHIYSSYNNILVHVTDLTGAETIAKASGGMFVDAGRLEPTPYAATRAASYVMEIAKAKGINAVHIKVRAPGGVKARTPGPGTQAAIRAIARSGVMIGRIEDVTPIPHDSVRKKGGRRGRRVSKVQKWKAEEVEELAELINRYPVVAVFNLSGLRANLLHEIRKKLRGYCTIRVAKKTLFIKAAEKTGKKDLVKLVEDLKSSAGFIFSDVSLFKLKLLFDKNKILMHAKAGEKADIDIVVPEMNTGLPPGPVLSDFGKLKIPTKIEGGQIWIAKDTVVAKKGDEISPLLASLLARLNIKAVMKGITIDKGYEDGVVISGKDLEIDLEKMKNEVIEANSLAIKLAIDIAYVTRETIQTLIIKAHEARILAVEVGLPIREVIGEILLRAEAVARKLKEKV-MSRDLVSGLFTTLQNNEAVRNREC-IYPASKLIANILRVLQRHGYVGAFEYIEDGRGGKFRIQLLGRINRSAPVKPRFSVKKDEYDEWEKKFLPSRDIGILIVSTNKGVFSHIEAKKMSIGGKLLGYVY--------------------------------IKLGVVNLDKPRGPTSHDTASKVKSLIGVERAGHGGTLVSGVLPILLDEATKCSNVVMSGGKEYVCVMKLHGDVSDEELEDAFRTFTGDIYQLPPVRSSVARSVRVRTIYSIDLLERDGRYVLMKVACSGGTYIRKLCYDIGLYLGVGAHMQELRRTRAGPFTEEAITMLDLYEAVERWKKNNDESMLRRIVRPVEETVKHVPKLYLMDSAVGAVCNGANLAVSGVSKLEDNVRRGKMVAMMTLKGELVALGISRMSSEEIIEAEEGIAVDTERVIMSVSLYPRIWKILKRRPPRRRRGGLTNYRIRLKLVKSGLPRLVVRKSSRYITVQVVDSRAGGDRTILTVSSRHLSRYGWRASTKNLPAAYLTGFLAGIVAKKKGIQKAIVDIGLYTPVSRLFASIKGFRDAGVEVPVSEEKLPSEDRVKGGHIRLSEHFEEVRQRVEEWE-----------------------------------------------------------------------------------------------------------------------------------------------------MKFKVGTRGSRLSLIQTMEVADKLREVPEIEIEIKIIKTRGDVETPLYLIPERGIFEKEIDQAIIRREIDFAVHSMKDYPTKLPREVEIVAVPERRSPCDAFISRGSLSLNDLPEGSKVGTSSLRREAFIKYCRRDLEVAPVRGNIETRIRKMLEGDVDALVLAEAGLERIGERLPIEEFTPPAGQGALAVVARRDDELVNILTSINHYESWVETMTERNIISLLDVGCKTPIGVNVLDITLSTVSIDYSKKVHVQTFIQDIMEASMKAVKLFKEKGGIDILKSLRIYE----VVKNIGIVKSPEKECDDPDCPFHGHLKVRGVLLTGTVYKKKMNKTVVVRREYLHYVKKYKRYERRRSNISAHLPPCIEVNEGDKVKIAECKPISKTVSFVVIEKL-RIIVDAEKQRLGRMASRIAKLLLSGVEVVVVNAEKAVVTGSKTAILERYLKLMRRRQLTSHKVIKWYPRKPDRIVWYTIARMLPRKKPKGREALGRLKVYMGVPEQFQNIEKVKFKDAELGDGVSRYMTIGEISRTIRSVCGAGRGSVIGPMVIAGILIDEDRVGGLVKLGVRDSKEISPEERERLYEEILKLAIKIVILTAKEVDSETGINKLEAKKFVEIIDELKPDIAYIDSPFRDSEKLKSLIHLVLEHKADKNYPVASAASIIAKVTRDREISKLKDDFGSGYPHDPKTRRFVREFIRCSWETIDKVKLLYNAPYHKLSKLMSAQLSPQLREKYNRRSFPVRVGDTVKIMRGEYRGVEGKVTGVDRRRQYIYVENVTMKKADGTTKPRPIHVSNVMITQLKLDDKYRQAALT
>GCA_011367025
EIKEILVKSSLHIGSQIKVKHMEKFIFRLRPDGVYLIDIGKTIERLNIAARFISFYPPEKVVVISTHVYGTKPVRRFCELTGCVPITERFEPGSFTNPSLPSYMEPELIVVSDPRYDSQAVLEAKIARIPVIAMCSTDNSISNIDLVIPMNNRGRLALPYAFWYLARRILVEKGILTEELKPEEFITQQVMPTKVRIKLTSIDLEKIERVCAEIKDIAIKTGTKISGPIPLPRKRLLIPVRKSPCGEGTKTWRKHELRIYRRLIDLHITDQVMRAIMRIQIPEDVSVEMIVR-------------------------------------------------------------------------------------------------------------------------------------------------------------------------------------------------------------------LRQPIVVVLGHVDHGKTSLLDKMRGTIVAVREAGGITQHIGASLFPLDALIDTCKTLLGEIKRVPGLLFIDTPGHAAFANLRKRGGSIADLAILVIDIINGVQEQTRECIQLLKSRRTPFVIAANKIDLIPGWRTRPFSRTFESQSRLVQEELEKRVYELIGDLSFFGFKADLYTRIKDFARTLAIVPVSAKTGEGIPDLLLILLGLAQSFMQDRLLASSGAEGVVLEVLEEVGIGHTINAIISEGVLRVGDRIGLMGVDGPFSTRVKALLMPKPLDEMRDPRDKFKRIEEVEAAVGVKIVAEGLDKCFAGSPIYVISENEQEILQRIKNEIEEFMITTDKIGVVVKADTLGSLEAATL--------------------------------------------------------------------------------------------------------------------------------------------------------------------------------------------------------------------------------------------------------------------------------------------SPSQLEGIAFSAGPGMGPCLRVGATIARALSLRLNIPLISVNHGVAHIEIGRLTTRCRDPVVLYVAGGNTLIASYKDGRYRIFGETLDIAAGNCLDVFGIKACIGTMPNPEIRA--KFYYLPYKVKGMDVSFSGILTTALKLLKARLEDVCYSLIETVFSMLTEVTERALAFTEKNEVLIVGGLSRSVRLREMVEEMVKLHDARLMIVPQEYAGDNGAMIAWTGVLQLLNQTVTVEESRVKPRFRLDEVELMWMPNWGYSVKELDPAKTVKASLREVDVSPKFSREVCTAVIGLRIPEAKKLMEDVIAMKRMIPYRRYRKDRAHHRQ--PGGYPVKIARMMLKLLESLEANAEFKGLDPEKVVIRYAVAHKGRVIRKFIERAFGRATPYDKILTHIEIIGEVKRKIPVIDLEGSKIGEASLPKVFYAPLRIDLVSRAFIHLQTHSLQPKGAFKGSGHKYSVDSWGAGYGMARISRINASGTGKAQAGGMVPSAVGGRPTHPPTPEKKIHKELNKKEKKIALITAVAFTGATRAVIE----------------------------------------------------------------------------------------------------------------------------------MGRRIRAQRLGRGSPTFKASLKRKF-TLGYPSMVLGYVKELHHDPGRGAPVAEIALEDGRTFAVAAVEGLRVGQIIEMGAGAPIKPGNIIPIGKAPEGSIVSMIELKPGDCGKLVRAPGTYATVMSQVGDRTILLMPSKKMVEVSSKSLAIVGAVAGGGLHDKPFLKAGKKYHWMKAKHRPYPRVRGVAMVPALHPFGGTRKKI-GRPETVSRHAPPGRKVGLISAKRTGRKKR------------------------------------------------------------------------------------------------------------------------------------MGHRKQSAPRRGSLAYLPRGRASRIIPRIKYWPPEGEPKLLGYVGYKAGHTTIYYIDNTPGSPTLGLEIAKVGTLIATPPIIVAGIVGYIEENTLKEYMRVWASSLPEEIKRKIPTWEKLKNSIGKLKEVRIIGLARPKLAGLPKKKPDLIEIKVGGP-IDKALEYAISKLGKEVKISEVFNNGEYIDVIAVTRGKGFEGVVGRYKVKIMPRKKRKTRREVGAIGGRSPAYVTYTVPRAGQLGYHRRTEFNKRILTITENGQYTPKGGFPHYGIVRTEAVILEGTVPGTPKRPVVLRIPAKPPPIR-EAPHIVMVGV-------------------------------------------------------------------------KYRLTYVKVDPNVENIRPYIVGAIVGFNLDSDKIEELITMQEDLHWILGRDRRKVAIGLHNLDVLKPPFRYIAAKGDESFTPLGSKMTLNEILEHEKGLKYGHLLTPLILDSREVLSFPPIINSALTELTSGTKNLFIDVTGLDLDALQKTLNILTTALHDMGGRIEQVKIIMATPNYKTKKWRINEYVNSLLGLNLSIAKALRRMRHGVIIVTPPPYRVDIMHTVDFVEDVAMGLGYDSLEATKIEELVREVMLGLGYTEVMNFTLTNAVDEYEHVKLLNPVSSDYTIMRTWILPSLMKTLSHNRGSLYPQKIFEIGDVIRLGCVSCHAEASYSEIKSICEEILRNLSIGEPFIEGRAAKIIVGILGEINPQVLENWEITFPVAALELYIHEIMHSRAVAAIGILERRPNIPRTINVGSEVVCADNSGAQILKIVQVHGVKTRLRQCAGVGDLVSVTVKKGPIDLRKKVMHAVIIRQRMPYRRPDGMWIAFEDTAAVLVTPEGDVKATEIKGPVAREAAERWPRVANIAGMII----------------------------------------------------------------------------------------------------------------------------------------------------------------------------------------------------------------------------------------------------------------------------------------------------------------------------------------------------------------------------------------------------------------------------------------------------------------------------------------------------------------------------------------------MKAKNWRSVE-RPYTRSDYIHGAPRSRINRYAMGYKEDYTHELLLVAKEDMQIRDVSLESARITADKYLRKAGEGNYFLEIKAHPHHVLRENKMIFGAHADRLQEGMRRAFGKPVGRAAQVSSGEPVLRVLTYENWVQTAKEALELASKKLPKNYTLTISRISEKSSREYRHIVRFLGTDLDGSLKIPYALAKVRGIGIMLGYAIARAAKVDAEKRLGLLTDQELQRLEEVARDPAHGIPAWMLNRRRDPISGKDLQLYGSDLVFTIREDIRREMMIKSWRGMRHSLGLKVRGQRTRTTGRVGTAVGVS--------------------------------------------------------------------------------------------------------------------------------------------------------------------------------------------------------------------------------------------------------------------------------------------------------------------------------------------------------------------------------------------------MPTRFRKVRKKRGSRTHGWGQIGQHRKTGSKGGRGEAGKHKHKWTWVLRYDRDRFGKHGFYRP-EVRSINLLQLATVVENLEERIVVDLHSLGVKKLIGGGRLLVIVEAWTKTAEEKIKEAGGQIVK---MRASEIIRRVVITQDAVSLIEKENKITFIVDRATKKDIKKAVEELYNVKVVKVNTLITSLGKKAYVKLSPETPASELAIKLGIF--MSQ---VEEVEIPEGVQVEINTIRVRGRLGELVNDLSHTGAKFKLDGKKIIIKFMGKRRRAKSMIGTITSLLENMFKGVTQGYTYKLKIVSTHFPINVKVQKDVVIIENFIGERYQRKARIVGETKVKVQGEDIIITGIDKQAVGQTAANIEAATKIKRKDLRKFLDGIYLFERKVGMTIRFLVPGGEANAGPPIGPALGPLGVNVLQIVEEINRVTSEFKGMRVP-------------------------------------------------------------------------------------------------------LDNPMRKIKIEKVIVNCSVGRSGAPLERAEKIIEMLTGQKPSIRKAKKTIRGFGIHRGEPIAVMVTLRRSKAREFLQKAIAAIGYKVREENFDEHGNLAFGIKEHLDIPGTKYNPELGVIGMDVVVHVSRPGRRVMIRRRARSKVGKKHLVTKEESMKFFQEEFGVKVT------------------------------------------------------------------------------------------------------------------------------------------------------------------------------------------------------------------MSTIKQLLEKRKKKTEVEEYLAEKLKDAGFGGVDIVFTPIGTRVTIYAMHPGRVIGSRGRTIKEISEVLASRFGIENPNVTVAEIEIPELNPYVMAYRIAQAIERGVRHRRVAFWALRRIMDAGARGVEIEISGKLTSARARTEKYSAGFIPKSGEYALKYVRFGKASVLLKTGIYGVKVKIYPSDALLPIQILRSSQGEGSE--------------------------------------------------------------------------------------------------------------------------------------------------------------------------------------------------------------------------------------------------------------------------------------------------------------------------------------------------------------------------------------------------------------------MSRDLVSGLFTTLQNNEAVRNREC-IYPASKLIANILRVLQRHGYVGAFEYIEDGRGGKFRIQLLGRINRSAPVKPRFSVKKDEYDEWEKKFLPSRDIGILIVSTNKGVFSHIEAKKMSIGGKLLGYVYWMIESKILVRVEAE-TNPSFGEDPYNRPLNRYIKLGVVNLDKPRGPTSHDTASKVKSLIGVERAGHGGTLVSGVLPILLDEATKCSNVVMSGGKEYVCVMKLHGDVSDEELEDAFRTFTGDIYQLPPVRSSVARSVRVRTIYSIDLLERDGRYVLMKVACSGGTYIRKLCYDIGLYLGVGAHMQELRRTRAGPFTEEAITMLDLYEAVERWKKNNDESMLRRIVRPVEETVKHVPKLYLMDSAVGAVCNGANLAVSGVSKLEDNVRRGKMVAMMTLKGELVALGISRMSSEEIIEAEEGIAVDTERVIMSVSLYPRIWK---------------------------------------------------------------------------------------------------------------------------------------------------------------MARMHARRRGKSGSKRPISRLPPSWLKVTPEEVEALVVKYAKEGYSPSLIGVILRDRHGVPLVKQVTGKTVKQILEENGVKPSIPDDLMNLIERARRMRNHIEKNRSDKYNRHRLQLVEAKIHRLVKYYKRIGELPEDWEPKLLYTYK------------------------------------------------------------------------------------------------------------------------------------------------------------------------------------------------------------------------------------------------------------------------------------------------------VVKNIGIVKSPEKECDDPDCPFHGHLKVRGVLLTGTVYKKKMNKTVVVRREYLHYVKKYKRYERRRSNISAHLPPCIEVNEGDKVKIAECKPISKTVSFVVIEKL------------------------------------------------------------------------------------------------------------------------------------------RSVCGAGRGSVIGPMVIAGILIDEDRVGGLVKLGVRDSKEISPEERERLYEEILKLAIKIVILTAKEVDSETGINKLEAKNFVEIIDELKPDIAYIDSPFRDSEKLKSLIHLVLEHKADKNYPVASAASIIAKVTRDREISKLKDDFGSGYPHDPKTRRFVREFIRCSWETIDKV---------------------------------------------------------------------------------------------------------
>GCA_011337925
EIKEILVKSSLHIGSQIKVKHMEKFIFKLRPDGVYLIDISKTIERLNIAARFISFYPPEKVVVISTHVYGIKPVKRFCELTGCISVTERFEPGSFTNPDLPSYIEPELIVVSDPRYDNQAVLEAKIARIPVIAMCSTDNSTSNIDLVVPMNNRGRLALPYAFWYLTRRVLIEKAIITEELKPEEFIAQQVMPTKVRIKLTSIDLEKIERVCSEIKDIAVKTGTKISGPMPLPRKRLLVPVRKSPCGEGTKTWKKHELRIYRRLIDLQITDQVMRAIMRIQIPEDVSVEMIVRKALEKNIIEAIEEVKKSTEPRKFKQSIELLINIEGIDLKKPNRFVEDIELPNGGKKRRICVIATPALGSEARKIEIDRVIERDELESLVGNKRAAKKIASQYDYFLVDPPLMGLTAKALGAALGGRGKRPIPIPPGANIIDLAKKYSRTVTVNVRKNPQAMCMIGVEDMDTRSLAENALTAILKVADRLEKHFNNIKSIYVKKTMDKSVKVLRQPIVVVLGHVDHGKTSLLDKMRGTIVAVREAGGITQHIGASLFPLDSVIETCKALLGDVKKVPGLLFIDTPGHAAFANLRKRGGSIADLAILVIDIINGVQEQTRECIQLLKSRRTPFVVTANKIDLIQGWRSSPFSKAFESQSRLVQEELEKRIYELIGELSFFGFKADLYTRIRDFTKTLAIVPVSAKTGEGIPDLLLILLGLAQSFMQDRLLTSSSAEGVVLEVLEEIGIGHTINAIISDGILKVGDKIALMGLDGPFSTRVKALLMPKPLDEMRDPRDRFRRVEEVEAAVGVKIVAEGLDKCLAGSPIYVISTVENEILERIKNEIQEFMITTDKIGVVVKTDTLGSLEATTLYLHEKGIPVRRADIGELSKRDIVEAEAVRMKDELKGVILAFNVKVDSDLEIEANDKGIKIFKDTVLFRLVNAYLEWVEKETTKRRLRTFESLMKPGKIKIMEGYVFRRSDPAIVGVEILAGTIKPKYPLMNSRGKIIGTISQIQDKGQSIHEAGTGAKVAISMREPTVGRHVREGEILYTALPEQDARLLQKEYYDMLDEESKKALQEILEVKRSVDPLWAR-------------------------------------------HHSLIAPEKIKEALKVSGISPSEIDAVAFSSGPGMGPCLRVGATIARSLSLKLRIPLISVNHGVAHIEIGRLTTRCRDPVVLYVAGGNTLITSYKDGRYRIFGETLDIAAGNCLDVFGIKAGIGLMPNPEIKSLKRFYYLPYKVKGMDVSFSGVLTAALRLLRVKLEDICYSLVETVYSMLTEVTERALAFTEKKEVLIVGGLSRSRRLREMMEEMVKLHDARLQVVPHEYAGDNGAMIAWTGVLQLLNQTISIEESRVKPRYRIDEVEVKW-------------------------------------------------------------------------------------RMMLKLLESLEANAEFKGLDPEQVIIRYAVAHKGRVMRKFIERAFGRATPYDKTFTHIELIGEAK-----------------------------------------------AFKGSGHKYSVDSWGAGYGMARISRIRASGTGKAQSGGMVPSAVGGRPTHPPTPEKKIYKELNKKEKRIALITAVAYTGVPDAVTKRGHRIPENISLPIVVNEKIESIARTRELREFLEKIGLKEELQRCREKKIRAGKGKKRGRRYKRKIGPLIVVLEDGISEASENIPGVDVVKLKDLSVLHLAPGAKPGRLTIYSVNAFEKIDE--VLLGGLKMGRRIRAQRIGRGSPTFKASLKRRS-TLGYPSMVLGYVKELHHDSGRGAPIAEIVLEDGRTFSVAAVEGLHVGQIIEMGAEASIKPGNIIPLGKAPEGTIVSMIELKPGDGGKLVRAPGTYATVMSQVGDKTILLMPSKKMAELSSKSLAVVGTVAGGGIHDKPFLKAGKKHHWMKAKHRPYPRTRGVAMVPAFHPFGGTRKKL-GRPETVSRTAPPGRKVGLISAKRTGRRKR---MVKLMGPFVGKRKTAVARLFVRPGNIYINNQPITYFGNEIIRSKILTPLYKFWKNHDFYIRVEGGGVMAVAEAVSFALAKALASRS--EAVAQKIKEYNRVLLAEDPRQTEPKKPNRYSARRFKQKSYRMGHRKQSAPRRSSLAYLPRGRASRIVPRVKYWPPDGEPKLLGFIGYKAGHTTVYYIDNIPNSPTQGLEVAKVGTVIATPPIIIAGIVGYTEENALKEYTRVWASNLPEEIKKSIPTWEKLKSSLDNLKEIRVIALARPKLAGLSKKKVDLIEIKIGGP-LDKALEYAINRLGKEVKISEVFNNGEFIDVIAVSRGKGFEGVVGRHKVKIQPRKKRKTRREVGAIGGRSPAYVTYTVPRAGQMGYHRRTEYNKRILTYSESGLYTPKGGYPHFGVVRTEAVILEGTVPGVPKRAVVLRKPARP-PRLHEAPQII----MPILTIRERFWELIGRLPDSELSNLLHNLGMDVEELSSDSFRVEYNPNRPDYSSPTSIARAAQGLLGVKIGLPRYSLSYVEVDPNVRDVRPYIVGAVVGLKLDSQKIEELIIMQEDLHWILGRDRRKVAIGLHNLDVLKPPFRYIAAKGDESFIPLGSKMTLNEILTHEKGIKYGHLVNPLILDSREVLSFPPIINSVLTELSPKTKNLFIDITGLDLDALHKALNIITTTLHDMGGRIEQVKIILVTPNYKTRKWKIKEYINSLLGLNLSISKALKKMRHGVVIVTPPPYRVDIIHPIDFVEDVAMGIGYDLLEVTKIEEIVREVMIGVGYNEVMNFTLTNIEDEFEHVKLLNPVSSEYTILRTWILPSLMKTLSLNKGSTYPQKIFEIGDIIRLGCISCYTDASYSEIKSICEEILKNLSIQEPFLEGRAAKIIIGVIGEIHPQVLENWEITLPAAALELYLYELIPSRAVAAVGILERRPNIPRTINVGSEITCADNSGAQILKIMQVHGIKTRLRQSAGVGDLVSVTVKKGPIDLRKKVMHAVIIRQKKPYRRPDGTWICFEDTAAVLVTPEGDVKATEIKGPVAREAAERWPRVANIAGMIIMSSSSEWVPKTKIGKMVAQGQITSIDEIFSNHWKIAEPEIVDALVPGLEQEVIDIKLVQKQTDAGERSRFKAIVVVGNRDGYVGLGMGKSVHVVSAIEKSIKNAKMNLIPVVRGCGSWECSCGTEHSLPTKVDGKWGSVRIQLLPGPRGLGVVAGETAKIVLELAGVKDVWTRTFGETRTTLSFAGATYMALKNTNKIVMPREFTYRGYTLEQLQQMSMDQVIKLLPSRARRSLGLTHAQLKLLEKIKEYKTLKPKKPLKTHARDMIIIPEMVGLTIHVYNGKEYVPVEIRPEMIGHRLGEFAITNRQVKHGRAGVGATRPGISVPLKELIEKFKIFGKWSIEGIEVKDSGLKRYINLKPTQIPHSGGRHEHRRFGKAEVNIVERLANMFMR--------PGRNGGKKTKGLKIVRNAFEIIHLRTGRNPIEVLVRALENAAPREDVTKLIYGGILYLKAVDISPQRRLDLALRYIAQAAREAAFRSKKKVEEALADEIIMAAENDSKSYAIRKKVELERMAYASRMKAKNWRAVE-RPYTRSDYIHGAPHSRINKYTMGYKEDYTHELLLVAREDMQIRDVSIESARITADKYLRKAGEGNYFLEIKAHPHHVLRENKMIFGAHADRLQEGMRRAFGKPVGRAAQVSSGEAVLRVLTYENWVKTAKEALELASKKLPKNYTITISRISEKSSREYRHIVRFLGTDLDGSLKVPYALARVRGIGVMLGYAIARAAKVDTEKRLGFLTDHELQKLEEVARDPVHGIPSWMLNRRNDPVSGKDIQVYGSDLVFTIREDIRKEMMIKSWRGIRHSLGLKVRGQRTRTTGRVGTAVGVSRREA---------------------------------------------------------------------------------------------------------------------------------------------------IKIVKEIFVEMGFEEIRGPIVELAFWNFDALFQPQDHPARDMHDTFYL---VEKIKEVHELGWRYLWKREEAEKLVLRTHTTATTIRYLAEHPDPPIKVFSVDRIYRNEKVDWKHLAEFHQIEGIVMDKAVSFRDLIGLIKEFYSRLGLRDVKFRPSYFPYTEPSAEAIVYLREKNTWLELIGMGIFRPEVTQPLGVKYPVLAWGGGLERLALALYDLEDIRTFYFNDLRWIRGIMPTRFRKVRKRRGSRTHGWGQIGQHRKTGAKGGRGEAGKHKHKWTWILKYDRDYFGKHGFYRP--VKSINLLQLTTVVENLEKKIVVDLNSIGVKKIIGGGRLLVIVEKWTKTAEEKIKEAGGEIVK---MKSSEVIKRIVITQDAVSLIEKENKITFIVDKATKKDIKRAVEELYGVKVIKINTLITPLGKKAYVKLSSDTPASELAIKLGIFMKLSL---IKEIEIPEGVQVEVSIIKVKGRLGELVNNLSHTGAKIELDGRKILIKYPGRGKKAKSMIGTVTSSIRNMFTGVTNGYTYKLKIVSTHFPINVKVQKNIVIIENFIGERYTRRAKIVGATKVKVQGEEIIVSGVDKQAVGQTAANIEAATRVRRKDLRKFLDGIYLFEKKVGVTVRFLVQGGEANAGPPIGPALGPLGVNVLQIVEEINRVTSEFKGMRVPVEVTVNTDTKEFKVVVGTPTTTALIVKEAGSKMAGRENIGGLTLDQVVKIAKVKIADMRAKSLKSAVKQVLGTCLSMGITVDGKNPREIIKEIDSGIHDDRLA----MRRIKIEKVVVNCSEGKSGAPLERAEKIIEMLTGQRPSIRKAKKTIRGFGIHRGEPIAVMVTLRRNKAREFLQKALAAVGYKVREENFDQHGNLAFGIREHLDIPGTKYNPELGVIGMDIIVHVSRPGRRIMLRRRARSKIGKNHLVSKEESIRFFQEEFGVKII---MGNGEHAARRLSQNRKKFRWSQREYRVRMLQLKRKVDPLEGAPMARGIVIQKVGIESRQPNSAVRKAVRVQLIKNGKVVTAFCPGDGALNVIDEHDEVLVCGIGGTLGRSMGDLPGVRYKVELVNGVPLKLLILGKVKKPRR--MVKVKDLRQKSDEELLDELDRLRAELILLRSRT-GGAGMEKTALIRNTRKRIARILTILKERGMSTVKQLVEKRRKKTEVEEYLAEKLKDAGFGGVDMVFTPIGTRVTIYAMHPGRVIGSRGRTIKEISEVLSTRFGIENPNVTVAEIEVPELNPYVMAYRIAQAIERGVRHRRVAFWALRRIMDAGARGVEIEISGKLTSARARTEKYTAGFIPKSGEYALKYVKVGKASILLKTGIYGVKVKIYPSDAPLPKSSAPKVEEGSKATLKWGIVHIYASYNNILLHVTDLTGAETIARASGGMFVDAGRLEPTPYAATRAASYVMEIAKSKGINAVHIRVRAPGGVKARTPGPGTQAAIRAIARSGVMIGRIEDVTPIPHDSVRKKGGRRGRRVTKIQKWKIDEVNELADLIEKNKVLAVFKLTGLRANLIHEIRKKLRDIAVIRVAKKTLFIKAVEKMGKKELVKLVEDLHTPVGFIFSNMSAFKLKILLDKNKILMHAKAGEKADIDVVVPEMNTGLPPGPILSDFGKLKIPTKIEGGHIWIAKDTLVAKKGEEISPQLASLLARLDIKTVMKGVTVDKAFEDGVLISGEDLSIDLEKVKSEIIEAGSSAIKLAVELGYVTRETIQVILLKAAEARMLAVELALPSKEVISEVIMKAEMMAKKLKEVI-MSRDLVSGLFTTLQNNEAVRNREC-IYPASKLIANILRVLQKHGYIGAFEYIEDGRGGKFRIQLLGRINRSAPIRPRYSVRKNEYDEWEKRYLPSRDIGILIVSTNKGVFSHLEAKKMNIGGKLIGYVYWIIKSKILVRIDVE-SNPSFGEDPYNRPLNRHIKLGVVNLDKPRGPTSHDVTSKVKSLLAAGKAGHGGTLVSGVLPILLDDATKCAGVVMSGGKEYVCVMKLHGDVSDDELKDAIKMFTGEIYQLPPVRSSVARSVRVRTIYSIDLLERDGRYILMKVACSGGTYIRKLCYDMGLYLGVGAHMQELRRVRAGPFTENAITLLDLYEAVENWKKNSDESMLREIIKPVEEAVKLMPKIYLLDSAVGAVCNGANLAVSGIAKLEDNVKKGKMVALMSLKGELVALGVSRMNSEEILEAEHGIAVDTERVIMEKGLYPPIWKFIKRKPPRRRREGVTDYRVRLKLVKSSLPRLVIRKSNKYITVQIVESKRGGDKTLVTVTSKHLLKYGWKANTKNLPASYLTGFLAGFLAKKKGVEKAVVDIGLYSPISRLFAAVKGFIDAGIEVEVSSDKLPGEERIKGTHIRLPEHFEEIKEKAQRVGMARMHARRRGKSGSKRPISRLPPSWLKITSEEVEALVVKYAKEGYPPSLIGVILRDRHGIPLVKQVTGKTIKQILEENDLKPKVPEDLMSLLERARRMRVHLEKNKSDKYNRHRLQLVEAKIHRLVKYYKLIGELPKDWEPKLIYTYR-MKLRVGTRGSQLSLIQTMEVIDKLKTKPEIEYEIKIIKTRGDIETPLYMIPQKGIFEKEIDQALLRREIDFAVHSMKDYPTKLPYELVIAAVPERCSPYDVFISRDSLSLNDLPRNSIVGTSSLRRESFIKYIRNDLEIIPVRGNVETRIQKMLRGDVDALILAEAGLERIGERLSIEDFTPAAGQGALAVVARRNDELIKILQSVNHYKSWVETMTERNIISLLDVGCKTPIGVYVLNIAISTISTDYSKKVHIQTFSKDISRASIDAVRLFKEKGGLEILNAWRIYD----VVKNIGIVKSPVKECDDPDCPFHGHLKVRGIILTGTVYKKKMNKTIVVRREYLHYIRKYKRYERRRSNIPAHLPSCIEVKEGDRVKIAECKPISKTVSFVVIEKL-RIVVDADRQKLGRMASRVAKLLLSGIEVVVVNAEKAVVTGSKNANLNRYLRLMRRRQLSSHKVIKWYPRKPDRLVWYTIVRMLPRKKPRGREAARRLKVYVNVPEQFQNVEKIRFKDADLGDGISRYMTIEEISRITRLICGAGRGSVIGPMVIAGILVDEEKINELVNLKVRDSKEIKAEERERLYPEILKIAKRIIILDAKEVDSETGINYLEARKFVEVINELKPDIVYIDLPSRDPGKFRSVIQLILEHKADKNYPATSAASIVAKVTRDREIRKLREDFGSGYPHDPKTRRFIRECIRLSWQTISRIKILYNAPYHKLSKLMSAHLSPQLREKHNRRSFPVRVGDTVKIMRGEYRGVEGKVTRVDRMRHYIYVENVTMKKADGKTMPRPIHVSNVMITQLKLDDKYRQGSIS
>GCA_011367425
EIKEILVKSSLHIGSQIKVKHMEKFIFKLRPDGVYLIDISKTIERLNIAARFISFYPPEKVVVISTHVYGIKPVKRFCELTGCISVTERFEPGSFTNPDLPSYIEPELIVVSDPRYDNQAVLEAKIARIPVIAMCSTDNSTSNIDLVVPMNNRGRLALPYAFWYLTRRVLIEKAIITEELKPEEFIAQQVMPTKVRIKLTSIDLEKIERVCSEIKDIAVKTGTKISGPMPLPRKRLLVPVRKSPCGEGTKTWKKHELRIYRRLIDLQITDQVMRAIMRIQIPEDVSVEMIVRKALEKNIIEAIEEVKKSTEPRKFKQSIELLINIEGIDLKKPNRFVEDIELPNGGKKRRICVIATPALGSEARKIEIDRVIERDELESLVGNKRAAKKIASQYDYFLVDPPLMGLTAKALGAALGGRGKRPIPIPPGANIIDLAKKYSRTVTVNVRKNPQAMCMIGVEDMDTRSLAENALTAILKVADRLEKHFNNIKSIYVKKTMDKSVKV-----------------------RGTIVAVREAGGITQHIGASLFPLDSVIETCKALLGDVKKVPGLLFIDTPGHAAFANLRKRGGSIADLAILVIDIINGVQEQTRECIQLLKSRRTPFVVTANKIDLIQGWRSSPFSKAFESQSRLVQEELEKRIYELIGELSFFGFKADLYTRIRDFTKTLAIVPVSAKTGEGIPDLLLILLGLAQSFMQDRLLTSSSAEGVVLEVLEEIGIGHTINAIISDGILKVGDKIALMGLDGPFSTRVKALLMPKPLDEMRDPRDRFRRVEEVEAAVGVKIVAEGLDKCLAGSPIYVISTVENEILERIKNEIQEFMITTDKIGVVVKTDTLGSLEATTLYLHEKGIPVRRADIGELSKRDIVEAEAVRMKDELKGVILAFNVKVDSDLEIEANDKGIKIFKDTVLFRLVNAYLEWVEKETTKRRLRTFESLMKPGKIKIMEGYVFRRSDPAIVGVEILAGTIKPKYPLMNSRGKIIGTISQIQDKGQSIHEAGTGAKVAISMREPTVGRHVREGEILYTALPEQDARLLQKEYYDMLDEESKKALQEILEVKRSVDPLWARKIVIGIESTAHTFGVGIATILANVNSVYTPKSG-GIHPREAAQHHSLIAPEKIKEALKVSGISPSEIDAVAFSSGPGMGPCLRVGATIARSLSLKLRIPLISVNHGVAHIEIGRLTTRCRDPVVLYVAGGNTLITSYKDGRYRIFGETLDIAAGNCLDVFGIKAGIGLMPNPEIKSLKRFYYLPYKVKGMDVSFSGVLTAALRLLRVKLEDICYSLVETVYSMLTEVTERALAFTEKKEVLIVGGLSRSRRLREMMEEMVKLHDARLQVVPHEYAGDNGAMIAWTGVLQLLNQTISIEESRVKPRYRIDEVEVKW-----------------------------------------------------------------------------------------------------KGLDPEQVIIRYAVAHKGRVMRKFIERAFGRATPYDKTFTHIELIGEAKKKIPVIDLEGSKISEVALPRVFYAPLREDLVWRAFIHLQTHKLQPKGAFKGSGHKYSVDSWGAGYGMARISRIRASGTGKAQSGGMVPSAVGGRPTHPPTPEKKIYKELNKKEKRIALITAVAYTGVPDAVTKRGHRIPENISLPIVVNEKIESIARTRELREFLEKIGLKEELQRCREKKIRAGKGKKRGRRYKRKIGPLIVVLEDGISEASENIPGVDVVKLKDLSVLHLAPGAKPGRLTIYSVNAFEKIDE------VLLMGRRIRAQRIGRGSPTFKASLKRRS-TLGYPSMVLGYVKELHHDSGRGAPIAEIVLEDGRTFSVAAVEGLHVGQIIEMGAEASIKPGNIIPLGKAPEGTIVSMIELKPGDGGKLVRAPGTYATVMSQVGDKTILLMPSKKMAELSSKSLAVVGTVAGGGLHDKPFLKAGKKHHWMKAKHRPYPRTRGVAMVPAFHPFGGTRKKL-GRPETVSRTAPPGRKVGLISAKRTGRRKR---MVKLMGPFVGKRKTAVARLFVRPGNIYINNQPITCFGNEIIRSKILTPLYKFWKNHDFYIRVEGGGVMAVAEAVSFALAKALASRS--EAVAQKIKEYNRVLLAEDPRQTEPKKPNRYSARRFKQKSYR------------------------------------------------------------------------------------------------------------------------------------------------------------------------------------------------------------------------------------------------------------------------------------------------------------------------------------------------------------------------------------------------------------------------------------------------------------------------------------------------------------------------------------------------------------------------------------------------------------ISKALKKMRHGVVIVTPPPYRVDIIHPIDFVEDVAMGIGYDLLEVTKIEEIVREVMIGVGYNEVMNFTLTNIEDEFEHVKLLNPVSSEYTILRTWILPSLMKTLSLNKGSTYPQKIFEIGDIIRLGCISCYTDASYSEIKSICEEILKNLSIQEPFLEGRAAKIIIGVIGEIHPQVLENWEITLPAAALELYLYELIPSRAVAAVGILERRPNIPRTINVGSEITCADNSGAQILKIMQVHGIKTRLRQSAGVGDLVSVTVKKGPIDLRKKVMHAVIIRQKKPYRRPDGTWICFEDTAAVLVTPEGDVKATEIKGPVAREAAERWPRVANIAGMIIMSSSSEWVPKTKIGKMVAQGQITSIDEIFSNHWKIAEPEIVDALVPGLEQEVIDIKLVQKQTDAGERSRFKAIVVVGNRDGYVGLGMGKSVHVVSAIEKSIKNAKMNLIPVVRGCGSWECSCGTEHSLPTKVDGKWGSVRIQLLPGPRGLGVVAGETAKIVLELAGVKDVWTRTFGETRTTLSFAGATYMALKNTNKIV---------------------------------------------------------------------------------------------------------------------------------ELIEKFKIFGKWSIEGIEVKDSGLKRYINLKPTQIPHSGGRHEHRRFGKAEVNIVERLANMFMR--------PGRNGGKKTKGLKIVRNAFEIIHLRTGRNPIEVLVRALENAAPREDVTKLIYGGILYLKAVDISPQRRLDLALRYIAQAAREAAFRSKKKVEEALADEIIMAAENDSKSYAIRKKVELERMAYASRMKAKNWRAVE-RPYTRSDYIHGAPHSRINKYTMGYKEDYTHELLLLAKEDMQIRDVSIESARITADKYLRKAGEGNYFLEIKAHPHHVLRENKMIFGAHADRLQEGMRRAFGKPVGRAAQVSSGEAVLRVLTYENWVKTAKEALELASKKLPKNYTITISRISEKSSREYRHIVRFLGTDLDGSLKVPYALARVRGIGVMLGYAIARAAKVDTEKRLGFLTDHELQKLEEVARDPVHGIPSWMLNRRNDPVSGKDIQVYGSDLVFTIREDIRKEMMIKSWRGIRHSLGLKVRGQRTRTTGRVGTAVGVSRREAIVLHWLEKNLIKILRLSFEEAASLLNRDVGTVAKTVQWLKEKELVEVEAFISLGPEGEIYSLPEKRLINLLSNIDELKLFQIALLWAKKNGWIQEEKILKQLRECLNLKSRQSVIKMYVRLTEFSRFNVYAPSKPVYAGKRHPLQRLIKIVKEIFVEMGFEEIRGPIVELAFWNFDALFQPQDHPARDMHDTFYL---VEKIKEVHELGWRYLWKREEAEKLVLRTHTTATTIRYLAEHPDPPIKVFSVDRIYRNEKVDWKHLAEFHQIEGIVMDKAVSFRDLIGLIKEFYSRLGLRDVKFRPSYFPYTEPSAEAIVYLREKNTWLELIGMGIFRPEVTQPLGVKYPVLAWGGGLERLALALYDLEDIRTFYFNDLRWIRGIMPTRFRKVRKRRGSRTHGWGQIGQHRKTGAKGGRGEAGKHKHKWTWILKYDRDYFGKHGFYRP-EVKSINLLQLTTVVENLEKKIVVDLNSIGVKKIIGGGRLLVIVEKWTKTAEEKIKEAGGEIVK---MKSSEVIKRIVITQDAVSLIEKENKITFIVDKATKKDIKRAVEELYGVKVIKINTLITPLGKKAYVKLSSDTPASELAIKLGIFMKLSL---IKEIEIPEGVQVEVSIIKVKGRLGELVNNLSHTGAKIELDGRKILIKYPGRGKKAKSMIGTVTSSIRNMFTGVTNGYTYKLKIVSTHFPINVKVQKNIVIIENFIGERYTRRAKIVGATKVKVQGEEIIVSGVDKQAVGQTAANIEAATRVRRKDLRKFLDGIYLFEKKVGVTVRFLVQGGEANAGPPIGPALGPLGVNVLQIVEEINRVTSEFKGMRVPVEVTVNTDTKEFKVVVGTPTTTALIVKEAGSKMAGRENIGGLTLDQVVKIAKVKIADMRAKSLKSAVKQVLGTCLSMGITVDGKNPREIIKEIDSGIHDDRLA----MRRIKIEKVVVNCSEGKSGAPLERAEKIIEMLTGQRPSIRKAKKTIRGFGIHRGEPIAVMVTLRRNKAREFLQKALAAVGYKVREENFDQHGNLAFGIREHLDIPGTKYNPELGVIGMDIIVHVSRPGRRIMLRRRARSKIGKNHLVSKEESIRFFQEEFGVKII---MGNGEHAARRLSQNRKKFRWSQREYRVRMLQLKRKVDPLEGAPMARGIVIQKVGIESRQPNSAVRKAVRVQLIKNGKVVTAFCPGDGALNVIDEHDEVLVCGIGGTLGRSMGDLPGVRYKVELVNGVPLKLLILGKVKKPRR--MVKVKDLRQKSDEELLDELDRLRAELILLRSRT-GGAGMEKTALIRNTRKRIARILTILKERGMSTVKQLVEKRRKKTEVEEYLAEKLKDAGFGGVDMVFTPIGTRVTIYAMHPGRVIGSRGRTIKEISEVLSTRFGIENPNVTVAEIEVPELNPYVMAYRIAQAIERGVRHRRVAFWALRRIMDAGARGVEIEISGKLTSARARTEKYTAGFIPKSGEYALKYVKVGKASILLKTGIYGVKVKIYPSDAPLPKSSAPKVEEGSKATLKWGIVHIYASYNNILLHVTDLTGAETIARASGGMFVDAGRLEPTPYAATRAASYVMEIAKSKGINAVHIRVRAPGGVKARTPGPGTQAAIRAIARSGVMIGRIEDVTPIPHDSVRKKGGRRGRRVTKIQKWKIDEVNELADLIEKNKVLAVFKLTGLRANLIHEIRKKLRDIAVIRVAKKTLFIKAVEKMGKKELVKLVEDLHTPVGFIFSNMSAFKLKILLDKNKILMHAKAGEKADIDVVVPEMNTGLPPGPILSDFGKLKIPTKIEGGHIWIAKDTLVAKKGEEISPQLASLLARLDIKTVMKGVTVDKAFEDGVLISGEDLSIDLEKVKSEIIEAGSSAIKLAVELGYVTRETIQVILLKAAEARMLAVELALPSKEVRSEVIMKAEMMAKKLKEVI-MSRDLVSGLFTTLQNNEAVRNREC-IYPASKLIANILRVLQKHGYIGAFEYIEDGRGGKFRIQLLGRINRSAPIRPRYSVRKNEYDEWEKRYLPSRDIGILIVSTNKGVFSHLEAKKMNIGGKLIGYVYWIIKSKILVRIDVE-SNPSFGEDPYNRPLNRHIKLGVVNLDKPRGPTSHDVTSKVKSLLAAGKAGHGGTLVSGVLPILLDDATKCAGVVMSGGKEYVCVMKL-------------------------------------------------------------------------------------------------------------------------------------------------------------------------------------------------------------------------FIKRKPPRRRREGVTDYRVRLKLVKSSLPRLVIRKSNKYITVQIVESKRGGDKTLVTVTSKHLLKYGWKANTKNLPASYLTGFLAGFLAKKKGVEKAVVDIGLYSPISRLFAAVKGFIDAGIEVEVSSDKLPGEERIKGTHIRLPEHFEEIKEKAQRVGMARMHARRRGKSGSKRPISRLPPSWLKITSEEVEALVVKYAKEGYPPSLIGVILRDRHGIPLVKQVTGKTIKQILEENDLKPKVPEDLMSLLERARRMRVHLEKNKSDKYNRHRLQLVEAKIHRLVKYYKLIGELPKDWEPKLIYTYR------------------------------------------------------------------------------------------------------------------------------------------------------------------------------------------------------------------------------------------------------------------------------------------------------VVKNIGIVKSPVKECDDPDCPFHGHLKVRGIILTGTVYKKKMNKTIVVRREYLHYIRKYKRYERRRSNIPAHLPSCIEVKEGDRVKIAECKPISKTVSFVVIEKL-RIVVDADRQKLGRMASRVAKLLLSGIEVVVVNAEKAVVTGSKNANLNRYLRLMRRRQLSSHKVIKWYPRKPDRLVWYTIVRMLPRKKPRGREAARRLKVYVNVPEQFQNVEKIRFKDADLGDGISRYMTIEEISRITRLICGAGRGSVIGPMVIAGILVDEEKINELVNLKVRDSKEIKAEERERL------------------------------------------------------------------------------------------------------------------------------KILYNAPYHKLSKLMSAHLSPQLREKHNRRSFPVRVGDTVKIMRGEYRGVEGKVTRVDRMRHYIYVENVTMKKADGKTMPRPIHVSNVMITQLKLDDKYRQGSIS
>GCA_000405685
EIKEILVKSSLHIGSQIKVKHMEKFIFKLRPDGVYLIDISKTIERLNIAARFISFYPPEKVVVISTHVYGIKPVKRFCELTGCISVTERFEPGSFTNPDLPSYIEPELIVVSDPRYDNQAVLEAKIARIPVIAMCSTDNSTSNIDLVVPMNNRGRLALPYAFWYLTRRVLIEKAIITEELKPEEFIAQQV------------------------------------------------------------------------------------------------------KALEKNIIEAIEEVKKSTEPRKFKQSIELLINIEGIDLKKPNRFVEDIELPNGGKKRRICVIATPALGSEARKIEIDRVIERDELESLVGNKRAAKKIASQYDYFLVDPPLMGLTAKALGAALGGRGKRPIPIPPGANIIDLAKKYSRTVTVNVRKNPQAMCMIGVEDMDTRSLAENALTAILKVADRLEKHFNNIKSIYVKKTMDKSVKVLRQPIVVVLGHVDHGKTSLLDKMRGTIVAVREAGGITQHIGASLFPLDSVIETCKALLGDVKKVPGLLFIDTPGHAAFANLRKRGGSIADLAILVIDIINGVQEQTRECIQLLKSRRTPFVVTANKIDLIQGWRSSPFSKAFESQSRLVQEELEKRIYELIGELSFFGFKADLYTRIRDFTKTLAIVPVSAKTGEGIPDLLLILLGLAQSFMQDRLLTSSSAEGVVLEVLEEIGIGHTINAIISDGILKVGDKIALMGLDGPFSTRVKALLMPKPLDEMRDPRDRFRRVEEVEAAVGVKIVAEGLDKCLAGSPIYVISTVENEILERIKNEIQEFMITTDKIGVVVKTDTLGSLEATTLYLHEKGIPVRRADIGELSKRDIVEAEAVRMKDELKGVILAFNVKVDSDLEIEANDKGIKIFKDTVLFRLVNAYLEWVEKETTKRRLRTFESLMKPGKIKIMEGYVFRRSDPAIVGVEILAGTIKPKYPLMNSRGKIIGTISQIQDKGQSIHEAGTGAKVAISMREPTVGRHVREGEILYTALPEQDARLLQKEYYDMLDEESKKALQEILEVKRSVDPLWARKIVIGIESTAHTFGVGIATILANVNSVYTPKSG-GIHPREAAQHHSLIAPEKIKEALKVSGISPSEIDAVAFSSGPGMGPCLRVGATIARSLSLKLRIPLISVNHGVAHIEIGRLTTRCRDPVVLYVAGGNTLITSYKDGRYRIFGETLDIAAGNCLDVFGIKAGIGLMPNPEIKSLKRFYYLPYKVKGMDVSFSGVLTAALRLLRVKLEDICYSLVETVYSMLTEVTERALAFTEKKEVLIVGGLSRSRRLREMMEEMVKLHDARLQVVPHEYAGDNGAMIAWTGVLQLLNQTISIEESRVKPRYRIDEVEVKW------------------------------------------------------------------------------------------------------------------------------------------------------KKIPVIDLEGSKISEVALPRVFYAPLREDLVWRAFIHLQTHKLQPKGAFKGSGHKYSVDSWGAGYGMARISRIRASGTGKAQSGGMVPSAVGGRPTHPPTPEKKIYKELNKKEKRIALITAVAYTGVPDAVTKRGHRIPENISLPIVVNEKIESIARTRELREFLEKIGLKEELQRCREKKIRAGKGKKRGRRYKRKIGPLIVVLEDGISEASENIPGVDVVKLKDLSVLHLAPGAKPGRLTIYSVNAFEKIDE------VLLMGRRIRAQRIGRGSPTFKASLKRRS-TLGYPSMVLGYVKELHHDSGRGAPVAEIVLEDGRTFSVAAVEGLHVGQIIEMGAEASIKPGNIIPLGKAPEGTIVSMIELKPGDGGKLVRAPGTYATVMSQVGDKTILLMPSKKMAELSSKSLAVVGTVAGGGLHDKPFLKAGKKHHWMKAKHRPYPRTRGVAMVPAFHPFGGTRKKL-GRPETVSRTAPPGRKVGLISAKRTGRRKR---MVKLMGPFVGKRKTAVARLFVRPGNIYINNQPITYFGNEIIRSKILTPLYKFWKNHDFYIRVEGGGVMAVAEAVSFALAKALASRS--EAVAQKIKEYNRVLLAEDPRQTEPKKPNRYSARRFKQKSYRMGHRKQSAPRRSSLAYLPRGRASRIVPRVKYWPPDGEPKLLGFIGYKAGHTTVYYIDNIPNSPTQGLEVAKVGTVIATPPIIIAGIVGYTEENALKEYTRVWASNLPEEIKKSIPTWEKLKSSLDNLKEIRVIALARPKLAGLSKKKVDLIEIKVGGP-LDKALEYAINRLGKEVKISEVFNNGEFIDVIAVSRGKGFEGVVGRHKVKIQPRKKRKTRREVGAIGGRSPAYVTYTVPRAGQMGYHRRTEYNKRILTYSESGLYTPKGGYPHFGVVRTEAVILEGTVPGVPKRAVVLRKPARP-PRLHEAPQIIMVGV-------------------------------------------------------------------------------------------------------------------------------------------------------------------------------------------------------------------------------------------------------------------------------------------------------------------------------------------------------------------------------------------------------------------------------------------------------------------------------------SRAVAAVGILERRPNIPRTINVGSEITCADNSGAQILKIMQVHGIKTRLRQSAGVGDLVSVTVKKGPIDLRKKVMHAVIIRQKKPYRRPDGTWICFEDTAAVLVTPEGDVKATEIKGPVAREAAERWPRVANIAGMIIMSSSSEWVPKTKIGKMVAQGQITSIDEIFSNHWKIAEPEIVDALVPGLEQEVIDIKLVQKQTDAGERSRFKAIVVVGNRDGYVGLGMGKSVHVVSAIEKSIKNAKMNLIPVVRGCGSWECSCGTEHSLPTKVDGKWGSVRIQLLPGPRGLGVVAGETAKIVLELAGVKDVWTRTFGETRTTLSFAGATYMALKNTNKIVMPREFTYRGYTLEQLQQMSMDQVIKLLPSRARRSLGLTHAQLKLLEKIKEYKTLKPKKPLKTHARDMVIIPEMVGLTIHVYNGKEYVPVEIRPEMIGHRLGEFALTNRQVKHGRAGVGATRPGISVPLK--------------------------------------------------------------------------------------------------------------------------------------------------------------------------------------------------------------------------------------------------------------------------------------------------------------------------------------------------------------------------------------------------------------------------------------------------------------------------------------------------------------------------------MLHWLEKNLIKTLRLSFEEAANLLNRDVGTVAKTAQWLKEKDLAEVEAFISLGLEGEIYSLPEKRLINLLSNIDELRLFQIGLLWAKKNGWIQEEKILKQLRECLNLKSRQSVIKMYVRLTEFSRFNVYAPSKPVYAGKRHPLQRLIKIVKEIFVEMGFEEIRGPIVELAFWNFDALFQPQDHPARDMHDTFYL---VEKIKEVHELGWRYLWKREEAEKLVLRTHTTATTIRYLAEHPDPPIKVFSVDRIYRNEKVDWKHLAEFHQIEGIVMDKAVSFRDLIGLIKEFYSRLGLRDVKFRPSYFPYTEPSAEAIVYLREKNTWLELIGMGIFRPEVTQPLGVKYPVLAWGGGLERLALALYDLEDIRTFYFNDLRWIRNIMPTRFRKVRKRRGSRTHGWGQIGQHRKTGAKGGRGEAGKHKHKWTWILKYDRDYFGKHGFYRP-EVKSINLLQLTTVVENLEKKIVVDLNSIGVKKIIGGGRLLVIVEKWTKTAEEKIKEAGGEIVK---MKSSEVIKRIVITQDAVSLIEKENKITFIVDKATKKDIKRAVEELYGVKVIKINTLITPLGKKAYVKLSSDTPASELAIKLGIF--MSL---IKEIEIPEGVQVEVSIIKVKGRLGELVNNLSHTGAKIELDGRKILIKYPGRGKKAKSMIGTVTSSIRNMFTGVTNGYTYKLKIVSTHFPINVKVQKNIVIIENFIGERYTRRAKIVGATKVKVQGEEIIVSGVDKQAVGQTAANIEAATRVRRKDLRKFLDGIYLFEKKVGVTVRFLVQGGEANAGPPIGPALGPLGVNVLQIVEEINRVTSEFKGMRVPVEVTVNTDTKEFKVVVGTPTTTALIVKEAGSKMAGRENIGGLTLDQVVKIAKVKIADMRAKSLKSAVKQVLGTCLSMGITVDGKNPREIIKEIDSGIHDDRLALDNPMRRIKIEKVVVNCSEGKSGAPLERAEKIIEMLTGQRPSIRKAKKTIRGFGIHRGEPIAVMVTLRRNKAREFLQKALAAVGYKVREENFDQHGNLAFGIREHLDIPGTKYNPELGVIGMDIIVHVSRPGRRIMLRRRARSKIGKNHLVSKEESIRFFQEEFGVKII---------------------------------------------------------------------------------------------------------------------------------------------------------------------------------------------------------------------------------------------------------------------------------------------------------------------------------------------------------------------------------------------------------------------------------------------------MTGAETIARASGGMFVDAGRLEPTPYAATRAASYVMEIAKSKGINAVHIRVRAPGGVKARTPGPGTQAAIRAIARSGVMIGRIEDVTPIPHDSVRKKGGRRGRRVTKIQKWKIDEVNELADLIEKNKVLAVFKLTGLRANLIHEIRKKLRDIAVIRVAKKTLFIKAVEKMGKKELVKLVEDLHTPVGFIFSNMSAFKLKILLDKNKILMHAKAGEKADIDVVVPEMNTGLPPGPILSDFGKLKIPTKIEGGHIWIAKDTLVAKKGEEISPQLASLLARLDIKTVMKGVTVDKAFEDGVLISGEDLSIDLEKVKSEIIEAGSSAIKLAVELGYVTRETIQVILLKAAEARMLAVELALPSKEVISEVIMKAEMMAKKLKEVI-MSRDLVSGLFTTLQNNEAVRNREC-IYPASKLIANILRVLQKHGYIGAFEYIEDGRGGKFRIQLLGRINRSAPIRPRYSVRKNEYDEWEKRYLPSRDIGILIVSTNKGVFSHLEAKKMNIGGKLIGYVYWIIKSKILVRIDVE-SDPSFGEDPYNRPLNRHIKLGVVNLDKPRGPTSHDVTSKVKSLLAAGKAGHGGTLVSGVLPILLDDATKCAGVVMSGGKEYVCVMKLHGDVSDDELKDAIKMFTGEIYQLPPVRSSVARSVRVRTIYSIDLLERDGRYILMKVACSGGTYIRKLCYDMGLYLGVGAHMQELRRVRAGPFTENAITLLDLYEAVENWKKNSDESMLREIIKPVEEAVKLMPKIYLLDSAVGAVCNGANLAVSGIAKLEDNVKKGKMVALMSLKGELVALGVSRMNSEEILEAEHGIAVDTERVIMEKGLYPPIWKFIKRKPPRRRREGVTDYRVRLKLVKSSLPRLVIRKSNKYITVQIVESKRGGDKTLVTVTSKHLLKYGWKANTKNLPASYLTGFLAGFLAKKKGVEKAVVDIGLYSPISRLFAAVKGFIDAGIEVEVSSDKLPGEERIKGTHIRLPEHFEEIKEKAQRVG-----------------------------------------------------------------------------------------------------------------------------------------------------MKLRVGTRGSQLSLIQTMEVIDKLKTKPEIEYEIKIIKTRGDIETPLYMIPQKGIFEKEIDQALLRREIDFAVHSMKDYPTKLPYELVIAAVPERCSPYDVFISRDSLSLNDLPRNSIVGTSSLRRESFIKYIRNDLEIIPVRGNVETRIQKMLRGDVDALILAEAGLERIGERLSIEDFTPAAGQGALAVVARRNDELIKILQSVNHYKSWVETMTERNIISLLDVGCKTPIGVYVLNIAISTVSTDYSKKVHIQTFSKDISRASIDAVRLFKEKGGLEILNAWRIYD----VVKNIGIVKSPVKECDDPDCPFHGHLKVRGIILTGTVYKKKMNKTIVVRREYLHYIRKYKRYERRRSNIPAHLPSCIEVKEGDRVKIAECKPISKTVSFVVIEKL-RIVVDADRQKLGRMASRVAKLLLSGIEVVVVNAEKAVVTGSKNANLNRYLRLMRRRQLSSHKVIKWYPRKPDRLVWYTIVRMLPRKKPRGREAARRLKVYVNVPEQFQNVEKIRFKDADLGDGISRYMTIEEISRIT-------------------------------------------------------------------------------------------------------------------------------------------------------------------------------KILYNAPYHKLSKLMSAHLSPQLREKHNRRSFPVRVGDTVKIMRGEYRGVEGKVTRVDRMRHYIYVENVTMKKADGKTMPRPIHVSNVMITQLKLDDKYRQGSIS
>GCA_011375845
EVKEILVKSSLHIGSQIKVKHMEKFIFKLRPDGVYLIDISKTIERLNIAARFISFYPPEKVVVISTHIYGIKPVKRFCELTGCIPITERFEPGSFTNPVLPSYMEPELVVVSDPRYDNQAVFEAKIARIPVIAMCSTDNSISNIDLVIPMNNRGRLALPYAFWYLARRVLIEKGVLTEELKPEEFIAQQV------------------------------------------------------------------------------------------------------KALEKNLIEAIEEIKKSTKPRKFKQSIELLINIEGIDLKKPNRFVEDIELPNGGKKRRICVIATPALGSEARKIEIDRVIERDELESLVGNKRAAKKIASQYDYFLVDPPLMGLTAKALGAALGGRGKRPIPIPPGANIAELAKKYSKTVTVNVRKNPQAMCMIGVEDMDTRSLVENALTAISKVADRLEKHFNNIKSIYVKKTMGRPVKVLRQPIVVVLGHVDHGKTSLLDKMRGTIVAVREAGGITQHIGASLFPLDAVIETCKALLGEVKKIPGLMFIDTPGHAAFANLRKRGGSIADIAILVIDIINGIQEQTRECIQLLKSRRTPFVVAANKIDLIPGWRPSPFSKTFESQSKLVQEELEKKIYELVGELSFFGFKADLYTKIRDFTKTLAIVPVSAKTGEGIPDLLLILLGLAQSFMQDRLMTSPSAEGVVLEVLEEVGIGHTINAIISDGVLRVGDRIALMGVDGPFSTRVKALLMPKPLDEMRDPRDKFRRVEEVEAAVGVKIVAEGLDKCLAGSPIYVIPSVENEILEKIKNEIEEFMITTDKIGVVVKTDTLGSLEAATLYLREKGIPIRRADIGEVSKRDIVEAEAVRMKDELKGVILAFNVKVDSDLEIEANNRGIRIFKDSVLFRLVNTYLEWVEKETTTRRLRIFESLMKPGKIKIMEGYVFRRSEPAIVGVEILAGTIRPKYPLMNSKGKIVGTISQIQDRGQSIHEASTGARVAISMREPIVGRHIREGEILYTALPEQDARLLQKEYYNMLDEESKKALQEIIEIKRSINPLWARKIVMGIESTAHTFGVGIATILANVTSVYTPKSG-GIHPREAAQHHSLIAPEKIREAIKISGISPSEIDAIAFSCGPGMGPCLRVGATIARSLSLKLKVPLISVNHGVAHIEIGRLTTECRDPVVLYVAGGNTLITSYKDGRYRIFGETLDIAAGNCLDVFGIKAGIGLMPNPEIRSLERLYYLPYKVKGMDVSFSGVLTAALRLLKVKLEDICYSLVETVYSMLTEVTERALAFTEKREVLVVGGLSRSKRLREMMEEMVKLHDARLMVVPQEYAGDNGAMIAWTGVLQLLSQTVPIEESRVRPRYRIDEVEVKW------------------------------------------------------------------------------------------------------------------------------------------------------KKIPVIDLDGSKIGEVPLPRVFYAPLREDLVWRAFIHLQTHKLQPKGAFKGSGHKYSVESWGAGYGMARISRIKASGTGKAQAGGMVPSAVGGRPTHPPTPEKKIYKELNRKEKKMALITAIAFTGVLDAVAKRGHRIPENISLPIVVNKKIESIARTRELREFLEKIGLKEELERCKEKKIRAGKGK---------------------------------------------------------------------------MGRRIRAQRIGRGSPTFKASLRRKF-AIGYPSMILGYVRELHHDPGRGAPVAEIALEDGRTFAIAAVEGLYVGQIIEMGADASIKPGNIIPLGRAPEGTVVSMVELKPGDGGKLVRAPGTYATVMSQLGDKTILLMPSKKMVELSSKSLAVVGTVAGGGLHDKPFLKAGKKYHWMKAKHRPYPRTRGVAMVPAFHPFGGTRKKL-GRPETVSRNAPPGRKVGLISARRTGRKKR-------MGPFVGRRKTAIARLFIRPGNIYINNQPITYFGNEIIRNKILTPLYKFWKNHDFYVKVEGGGVMAVADAVSFALAKALASRS--EVVAQRIKEYNRVLLAGDPRQTEPKKPNRYSARRFKQKSYRMGHRKQSAPRRSSLAYLPRGRASRIIPRVKYWPPDGEPRLLGFIGYKAGHTTIYYIDNTPNSPTQGLEVAKVGTVIATPPIIIAGIVGYAEENALKEYTRVWASNIPEEIKRNIPTWEKLRSGFDKLREVRVIALARPSLAGLPKKKVDLIEIKVGGP-LDKALEYAINKLGKEVRISEVFKNGEYVDVIAVSRGKGFEGVVGRHKVKIQPRKKRKTRREVGAIGGRSPAYVTYTVPRAGQLGYHRRTEFNKRILLMSENGLYTPKGGFPHFGVVKTEAIVLEGTVPGVPKRAIVLRTPARP-PRPYEAPQIVMVGVMPILTIRERFWELIGRLLDSELSNLLHNLGMDVEEISPDSFRVEYNPNRPDYSSPTGIARAAQGLLGVKLGLPRYSLSYVKVDPKVRDVRPYIVGAIVGLKLDSQKIEELIAMQEDLHWILGRDRKKVAIGLHDLDALKPPFRYIAAKGDEAFIPLGSKMTLNEILTHEKGLKYGHLVKPLILDSREVLSFPPIINSVLTELSPKTKNIFIDITGLDLDALHKTLNIITTTLHDMGGRIEQVRIILVTPNYKTKRWKIKEYVNSLLGLNLSISKALKKMRHGVIIVTPPPYRVD-------------------------------------------------------------------------------------------------------------------------------------------------------------------------------SRAVAAVGILERRPDIPRTINVGSEIACADNSGAQVLKIVQVHGIKTRLRQSAGVGDLVSVTVKKGPIDLRKKVMHAVIIRQKKPYRRPDGTWICFEDTAAVLVTPEGDVKATEIKGPVAREAAERWPRVANIAGMII-------------------------------------------------------------------------------------------------------------------------------------------------------------------------------------------------------MPREFTYRGYTLEQLQQMSMDQVIKLLPSRARRSLGLTHAQLKLLEKIKEYKTFKPKKPLKTHARDMVIIPEMVGLTIHVYNGKEYVPVEIRPEMIGHRLGEFAPTNKQVKHGRAGVGATRRSSYLLLA------------------------------------------------------------MFMR--------PGRNGGKKTKGLKIVRNAFEIIYLRTGRNPLEVLVRTLENAAPVN---------------------------------------------------------------------------------MKAKNWRSVE-RPYTRSDYIHGAPHSRINKYAMGYKEDYTHELLLVAREDMQIRDVSIESARIAADKYLRKAGEGNYFLEIKAHPHHILRENKMIFGAHADRLQEGMRRAFGKPVGRAAQVSSGEPVLRVLTYENWVQTAKEALELASKKLPKNYMITVSRISEKSSREYRHIVRFLGTDLDGSLKIPYALARVRGIGVMLGYAIARAAKVDAEKRLGFLTDHELQKLEEVARDPTYGIPSWMLNRRRDPASGRDLQVYGSDLVFTIREDIRREMMIKSWRGIRHSLGLKVRGQRTRTTGRVGTAVGVSRREA--------------------------------------------------------------------------------------------------------CLNLKSRQSVIKIYVRLTEFSKFNVSAPSKPVYTGKRHPLQRLIKIVKEIFVEMGFEEIRGPVVELAFWNFDALFQPQDHPARDMHDTFYL---VEKVKNVHELGWKYLWKREEAEKLVLRTHTTATTIRYLAEHPDPPIKVFSVDRIYRNEKVDWKHLAEFHQIEGIVMDKGVCFRDLIGLIREFYSRLGLKDVKFRPSYFPYTEPSAEAVVYLRDKNTWLELIGMGIFRPEVTQPLGVKYPVLAWGGGLERLALALYNLEDIRAFYFNDLRWIRNI----------------------------------------------------------------------------------------------------------------------------------MKPSEVIKKVVITQDAVSLIEKENKITFIVDRATKKDVKRAVEELYGVKVIKVNTLITPLGKKAYVKLSPETPASELAIKLGIF------------------------------------------------------------------------------------------------------------------------------------------------------------------------------------TVRFLVPGGEANAGPPIGPALGPLGVNVLQIVEEINRVTSEFKGMRVPVEVTVNTDTKEFKVVVGTPTTAALIVKEAGSKMPGRENVGGLTLDQVIKIARVKINDMRAKSLKSAVKQVLGTCLSMGVTVDGRNPREVIKEIDSGVHDDKLV----MRRIRIEKVVVNCSVGKSGAPLERAEKILEMLTGQKPSIRKAKKTIRGFGIHRGEPIAVMTTLRRDKAREFLQKAFAAVGYRVREENFDQYGNLAFGIKEHLDIPGTKYNPELGVIGMDIIIHVSRAGRRVMLRRRARSKIGKKHLVTREESMKFFQEEFGVKII---MGNGEYAARRLRKNRKKFRWSQREYRVRILQLKRKVDPLEGAPMARGIVIQKVGIESRQPNSAVRKAVRVQLIKNGKVVTAFCPGDGALNVIDEHDEVLICGIGGTLGRSMGDLPGVRYKVELVNGVPLKLLILGKVKKPRR----------------------------------------------------------------------------------------------------------------------------------------------------------------------------------------------------------------------------------------------------------------------------TLKWGIVHIYASYNNIIVHVTDLTGAETIARASGGMFVDAGRLEPTPYAATRAASYVMEIAKAKGINAVHIRVRAPGGVKARTPGPGTQAAIRAIARSGVMIGRIEDVTPIPHDSVRKKGGRRGRRVVKIQKWKIDEVNELADLIEKHKVLAVFKLTGLRANLIHEIRKKLRDIAVIRVAKKTLFIKAVEKTGKRELVKLIEDLHTPIGFIFSNLSAFKLKILLDKNKILMHAKAGEKADIDVIIPEMNTGLPPGPILSDFGKLKIPTRIEGGQIWIAKDTLVARKGEEISPQLASLLARLNIKAVMKGITIDKAYEDGILITGENLAIDLEKVKNEIIEAGSSAIRLAVELGYVTRETIQLILAKAVLAIRLAIESGYVTRETIQPILVEAVTSAIKIAVKL-MSRDLVSGLFTTLQNNEAVRNREC-IYPASKLIANILRVLQRHGYIGAFEYIEDGRGGKFRIQLLGRINRSAPIRPRYSVKKNEYDEWEK----------------------------------------MIESKILVRIDVE-SNPSFGEDPYNRPLDRHIKLGVINLDKPRGPTSHDVTSKVKSLLAVERAGHGGTLVSGVLPILLDDATKCAGVVMSGGKEYVCVMKLHGDVSDEELKDAIKMFTGDIYQLPPVRSSVARTVRVRTIYSIDLLERDGRYALMRVACSGGTYIRKLCYDIGLYLGVGAHMQELRRIRAGPFTESAVTLLDLYEAVGKWRS-GDESMLREIIRPVEEAVKHIPKVYLLDSAIGAICNGANLAVSGIAKLEDNVMKGRTVALMSLKGELVALGVSRMNSKEILEAEHGIAVDTERVIMDRGLYPPIWK---------------------------------------------------------------------------------------------------------------------------------------------------------------MARMHARRRGKSGSKKPISKLPPSWLKVTPEEVEALVVKYAKEGYPPSLIGAILRDRHGIPLVKQVTGKTIKQILEENAVKPKIPEDLMNLLERARRMRIHLEKNRADKYNRHRLQLVEAKIHRLVKYYKRIGELPKDWEPKLIYTYK-MKLRVGTRGSKLSLIQTMEVVDKLKTLPEVEYEIKIIKTRGDIETPLYMIPEKGIFEKEIDQALIRGEIDFAVHSMKDYPTKLPSELVIAAVPERHSPYDAFISRDGLSLNDLPRISKVGTSSLRREAFIKYFRRDLDVIPIRGSVETRIQKMLRGDVDALILAEAGLERISGRLPIEDFTPPAGQGALAVVARNDNELLKILKSVNHYKSWVETMIERSIISLLNVGCKTPIGVYVLSITISTVSTDYSKKVHVQTFTKDISKAAIDAIRLFKEKGGLEILNAWGLYDISLRVAKNIGMVKPPTRECDDPECPFHGHLKVRGIILTGTVYKKKMNKTVIVRREYLHYIRKYKRYERRRSNIPAHLPACIEVKEGDRVKIAECRPISKTVSFVVIEKL-RIVVDADKQKLGRMASRIAKLLLSGVEVVVVNAEKAVVTGSKNAILEKYLRLMRRRQLTSHKVIKWYPRKPDRLVWYTIVRMLPRRKPRGRDAVKRLKVYVGIPEQFQNIEKVSFKDAGLGDGISRYMTIEEISKIIRLICGAGRGSVVGPMVIAGVLIDEEKINELINLKVRDSKEVEPEERETLCHEILKIAKKIIILTAKEVDSETGINYLEARKFIEIINELKPDIAYIDLPSRDPEKFKSIIQLILEHKADKNYPATSAASIVAKVTRDREIKKLREDFGSGYPHDPKTRRFIRECIRLSWQTISKVKLLYDAPYHRLPKLMSAHLSPQLREKYERRSFPVRVGDTVKIMRGEYRGVEGKVTSVDRKRQYVYVENVTIKKADGTTKPRPIHVSNIMITQLRLDDKYRQSSLA
>GCA_003660665
DIQEILVRHGLHIGSRIKVKHMEQFIFKQRPDGVYLIDINKTIERLNIAAKFISYYSPEKVVVVSTHIYGTKPVQKFCELTGCIPITERFEPGSFTNPILETYIEPELVLVSDPRYDRQAVVEAKIAQIPVIAMCSTDNTITDVDLVIPMNNRGRLALPYAFWYLARRVLIERGVLTPELKPDDFLAIQQMPTSVRIKLTSTDLEKIERVCSEIKEIALKTGTKISGPIPLPRRRLIVPVRKSPCGEGTHTWRKHELRIHRRLIDLQITDQVMRQIMRIQIPEDVSVEMTVK--------------------------------------------VEVIPLPHGEKARKVCVIAGPALASEARKIGVDRVISREEIESLIGNKRLAKKLASEYDYFLVEPQLMGLTARALGAALGGRGKRPQPITPGTNLAELVKNIKRSVTINVRKNPQAMCIIGTEDMDSRELAENAATVISRVVDKLEKRFRNVKSIYVKKSMGKPVEV----------------------------------------------------------------------------------------------------------------------------------------------------------------------------------------------------------------------------------------------------------------------------------------------------------------------------------------------------------------------------------------------------------------------------------------------------------------------------------------------------------------------------------------------------------------------------------------------------------------------------------------------------------------AGISPEKIDGVAFSAGPGMGPCLRVGATLARALALKLNKPLLAVNHGVAHIEIGRLVTGARDPVVLYIAGGNTLITAYLDGRYRIFGETLDIAAGNCLDAFGIEAGIGPMPNPEIK--AEIHPLPYRVKGMDVSFSGLLTAALKLLKIRVEDVCLSITETVYSMLTETLERALAFTEKEEILLVGGLARSIRLRQMIEAMAKLHDAKVYVVPPEYAGDNGAMIAWTGALQLLGQTIKIEDSRVKPKFRIDEVEVKW-----------------------------------------------------------------------------------------------------------------------------------------------------------------------------------------------------------------------------------------------------------------------------------------------------------------------------------------------------------------------------------------------------------------------------------------------------------------------------------------------------------------------------------------------------------------------------------------------------------------------------------------------------------------------------------------------------------------------------------------------------------------------------------------------------------M--VKYSRPRHGSLAYLPRGRASRILPRVKFWPNDGEPKPLGFIGYKAGHLTSFYIDTTPNSPTQGLEIAKVGTVIATPPMIVAGVVGYGEEDSLRELTRVWSKNLPDIIKRKIPTWEKLNSLKDQLVEVRIIGMARPALAGLPKKTPDLLEIKVGGA-LDKALEYALSKLGEEIKIKEIFKPGDFIDVIGVTKGKGFAGVVKRWGVKILPRKKRKGRRVVGAIGPWKPPYVMYTVPRPGQLGYHRRTEFNKRILLIEDDGLLTPKGGFPHFGVIKTECIVLEGTVPGPPKRPIVLRYPAKP-------PKIMP---------------------------------------------------------------------------------------------------------------------------------------------------------------------------------------MIVDSREVLSFPPIINSTLTELSEETKNIFIEITGTDLDSMNKTLNILTTAFSDMGGKVERVEVRMETPNYDVRSWRIRNYVNEVLGLNLEIVKALKTMRHDVLIVHPPPYRADIMHPIDLVEDVAIGLRYSTLKDTILEEIIREVMIGLGYTEVMNFTLTNEREEYEHVKILNPVSAEYTILRTWILPSLMKNLSYNRRSLYPQRIFEIGDVIKLGAVSSHKDSSYSEIKSVMEEILRNLMIDGPFIAGRAAEIFLGFMGEIHPEILTKWGLTMPTAALEIDLTIIQE----------------------------------------------------------------------------------------------------------------------------------------------------------------------------------------------------------------------------------------------------------------------------------------------------------------------------------------------------------------------------------------------------------------------------------------------------------------------------------EVPVKFKIFGKWSVDDVEVKDPGLKRYICLKPTMIPHSGGRHEHRRFGKAEVNIVERLANMFMR--------PGPNGGKKTKALKIVRNALEIIHLRTGQNPIQVLVRALENAAPREDVTRLSYGGIVYFKAVDISPQRRLDLALRYIAQGAREASFRNRKTTDEALADEIILAASNDSKSFAIRKKHELERIALASR---------------------------------------------------------------------------------------------------------------------------------------------------------------------TKEEFKLIVRFMGTDLDGSLKVPYALTKVKGIGIMLGYALARAAGIDPEKRLGYLSEEELKKLEEVAKNPLHGIPSWLLNRRKDLLTGKDLHLYGSDLVFAIKEDIRREMRIKSWRGVRHSLGLKVRGQRTRTTGRTGTAVGVSRRRS--------------RASFEELAKVVGRDIGSVAKAAQWLSSKGLAEVEEWVKLGPEGEIYALPERKLIEALKELKELKIFRIGLIWAKKNRWIEAERVLNLLLRCLELAGRPGVIELILKPTELSRFDIRAPTPPIFSARRHPLQQLIKLIKEIFAEMGFEEIRGPLVELAFWNFDALFQPQDHPARAMHDTFYL---VESVRRAHEIGWRYKWRTEEAKKLILRTHTTATTIRYLAEHRDPPIKVFSVDRIYRNERVDWRHLAEFHQIEGIVMDKDVCFRDLLGLIKEFYSKLGLKDVKFRPGYFPYTEPSAEAVVYLKDKGIWLELIGMGIFRPEVTLPLGVKYRVLAWGGGLERLALALYGLDDIRTFYLNDLNWIRGF----------------------------------------------------------------------------------------------------------------------------------------------------------------------------------------------------------------------MAKVLHVFKE-VEIPEGVEVQIERIRVTGPKGTIEKDLSHIGVDVKVVGNKVIVETYLANRKKKALVGTVAAHIRNMIKGVTKGYRYKLKIVYSHFPVNVKVDGDKVLIENFIGERAPRIAKIFGNVTVRVEGEDVVVEGIDVEEVSQTAANIELATRIKKYDPRVFMDGIYIYEKE---TMRFLVQGGEATAGPPIGPALGPLGVNVLQIVEEINRQTKEFKGMRVPVEVTVDTETKEFKIKVGTPTTAALIVKESGSSEPGRNPVGNLSFEQVVKIARMKWPDMRAKTLKAAVKQVLGTCLSMGVTVDGKNPKEVIREVDSGAYDEMLKEKNIMFKPRIEKVTVNICVGSSGVRLQNAQKVLEMLTGQKPVPRRAKKTIKGFGIRKGENIAVKVTLRGSKAEDFLRRALEAVGYRLKASSFDDYGNFSFGIEEHISLPGVKYDPEIGIFGMDVCVTLCRPGYRVSKRRRCRARIPRRHRLTREEAMAYMIKEFNVKII---MGNGEFAARKLRLNRKKFRWSQRKYRVRMLRLKEKVDPLEGAPMARGIVIQKVGIESRQPNSAVRKAVRGQLIKNGKVVTAFLPGDGALNVVDEHDEVIISGIGGTLGRSMGDLPGVRYKVELVNGVPL------------------------------------------------------------------------------------------------------------------------------------------------------------------------------------------------------------------------------------------------------------------------------------------------------------------------------------------------------------------------------------------------------------------------RKVAKWKLEEVEELANLIRDYPVVAVFKLVGLRANLLHEMRKILRGKAILRVAKKTLFYKAAEKAGKPGLKQLLEDIKEPVGFIFSKIDAFKLKLILDKNRIPMHAKAGEKADIDVIVPEMNTGLPPGPILGDFGKLKIPTRIEGGQIWIAKDTLVAKKGDVISPLLASLLARLDIKAVLKGVEIEKAYVDGVILTKEDLTIDIEKIKEDLRSAYADAVSLATEIGYTVRETIIPLLAKAEQARTLAIEAEIPARDVIMDIILRAEKMAIALKQTLMVMLDTLSNALATIMNNEMRGKKEALIMPASKLIASVLKVMQKEGYIGEFEFIDDGRWGKIKVQLLGRINKCGVIKPRLSLKYKDLTEWVRKYLPARNIGILILSTPHGVMSHVDALKKGIGGILLAYVY--------------------------------------------------------------------TLVSGVLPILIDDATKCAGAVMRGGKEYVCVMRLHGDVSDEKLIEAIRLFTGEIYQVPPIRSSVSRTIRTRIIYRTELIERDGRDVLLRISCSGGTYIRKYCHDVGLYLGCGAHMQELRRVRAGPFTEDAVTILDVYDALRRFKEDGDESLLRSVVKPIEETVKHLPKIYLLDTAVDAICHGADLAVAGISKVEDSVKRGETVALMSLKGELVALAKARMNVEEILEASHGIAATTERVIMERGTYPPIWKAHYKVPRRRRREGKTNYYKRYKLILSRKPRLVVRKTLNQIIVQIVESKPEGDVVIAAAHSPELKKYGWLAAKDNTPAAYLTGYLAGLRALKKGVKRAVLDIGLHRAVARVFAALKGALDAGLEIPHNPKILPSDERIIGDHIELTLHFEEVKSKESSFS-------------------------------------------------------------------------------------------------------------------------------------------------------------------------------------------------------------------------------------------------------------------------------------------------------------------------------------------------------------------------------------------------------------------------------------------------------------------------------------------------------------------------------------------------------------------------------------------------------------------------------------------------------------------------------------------------------------MRICGAGRGSVIGPMVVVGILIDEKEIWRLEDLGVKDSKKLTPEKRFKLSDEIKEIAEKLVIVDAETVDKSTGLNRLEAEIFSRIINDLKPDIAYIDLPSRNRGSFESLIQLILEHKADEKYPVVSAASILAKTKRDELV-----------------------------------RLLYNAPLHILSKLMSAHLSPELRERYGRRSFPVRVGDRVKILRGEFKGVEGKVTGVDRKRQRVMVENVTIKKADGTTVPKPIHVSNVMITELKLDDEYRRRALM
>GCA_011389065
NIQELFIKSGLYIGSKIKVKHMEKFIFKLRPDGVYLIDLNKIIERLNIAARFISYYRPEEVVVVSTHVYGVVPVRKFCEYTGCIPIVEKFEPGTFTNPSLRTYLEPGLVLVSDPRYDNQAVMEAKIARIPIIAMCSTDNMISNVDLVIPVNNRGRLALPYAFWYLARRVLMERGELTPELKPEEFLQIRVMPTNVRIKLTSTDLEKIERVCSEIREIALRTGTKISGPVPLPRRRLVLPVRKSPCGEGSKTWRKHELRIHRRLIGLEITDQVMREIMRIQIPEDVSIEMQIRRTLEEALVEAIERARQSGKPRKFKQSVELIVNLQDIDLKKPNRIYEVIELPHGDKPAKVCVIAGPALATEAKKIEIDRVIEREELEALVGNKRLAKKIAAQYDFFLVEPAMMGLAAKALGAALGGRGKRPQPIPQGVDLAELVRSLKRSVVINVRKNPQAMCLIGTEDMDSKMLAENAAAVISRIAERLERRFRNIQSIYVKRTMGEPVKVLRAPIVAVLGHVDHGKTTLLDKMRGTLVAAREAGGITQHIGASMFPLDAIIETCKALLGEVKEIPGLLFIDTPGHAAFANLRRRGGSLADLAILVIDINEGVQEQTRESIELLRARKTPFVVAATKIDLIPGWRPQPLLKALEAQPAHVKEELQNRVYLLMGQLSTHGFNSDLYYKITDFTKTLAIIPVSGKTGEGVPDLLLVLLGLAQAFMREQLTVGDGAEGAVLEVLEEEGLGTTINAIISDGILRVGDVIALMGLNGPFTTRVRALLVPKPLDEMRDPRDRFNRVEEVRAAAGVKIVAEGLEEAIAGSPIYVVDAREQEILEKIRMEVGEIILSTDKIGVVVKADTLGTLEAAILALKNRGIPVRRAGIGDVSKRDIVEAEVVRMKDELKGVILAFNVRVDHDLEVEANNKGIRIFREKILFRLIENYLSWVEEETTKRRLRAFENLIKPGKIRILEGYVFRRSEPAIVGVEVQAGLIKPRYPMMNDKGKVVGTIAQIQDKGQSIPEARAGMKVAISMREPVVGRHIREGEILYVAVPENDARLLLKEYYDMLDDSSKKALEEIVEIMRKMDPLWARKLVLGIESTAHTFGVGIASILANVNYVYRPREG-GIHPREAAQHHSRIAAKALREALEQAGVKPVDLDGIAFSIGPGMGPCLRVGATVARAIALRLGKPLIGVNHSVAHIEIGRLITGCKDPVVLYVAGGNTMITSYIDGRYRILGETLDIAAGNCLDVFGIKAGIGPMPAP--EEYARFHSLPYRVKGMDVSFSGLLTAALKLLGVRLEDLCLSITETVYSMLTETLERALAYAEKEEILLVGGLARSRRLMEMIEEMAKLHDAKVYAVPPEYAGDNGAMIAWTGVLQLIGQTLRIEDSRVRPRFRLDEAEARW-----------------------------------------------------------------------------------------------------------------------------------------------------------------------------------------------------------------------------------------------------------------------------------------------------------------------------------------------------------------------------------------------------------------------------MGKRIRAQRLGRGSPTFRASLRRKY-AVGYPSQILGRVIELDHDPGRGAPVALIALENGETFPVVAVEGMYVGQVIEMGEQATIAPGNILPLARIPEGTEVSMIEHKPGDGGKLVRAPGTYATVTSQLGDRTIVSLPSKKVIELSSKCLAMIGVVAGGGIRDKPFLKAGKKHHWMVAKHRTYPRVRGVAMAAAYHPFGGTRKKL-GRPETVSRNAPPGRKVGYIAARRTGRKKK-----------------------------------------------------------------------AIADAAAFALARAIAEHN--EKAREEIRSYNRVLLAGDPRQAEPKKPNRRSARRFKQKSYR-----------------------------------------------------------------------------------------------------------------------------------------------------------------------------------------------------------------------------------------------------------------------------------------------------------------------------MPALTVEQRFWSLLGRLSDEELSNLLHDLGLDVEEITGEYFRVEYNPNRPDFSSPVGIARAAKGLLGISVGAPRYRLRYIEVDPRLRDVRPYVAAAIVGLKLGAEELEELIAMQEDLHWILGRDRAKVAIGLHDYSAVKPPFKYVAARGDERFIPLGGPMTLDEILEHEKGIQYAHILRPLILDSLRVLSFPPIINSRLTELSEKTTDIFIDVTGTDFKAVIHTINILTTTMADMGGVVERVKVKISTPIYKMKKWRLRSSVNETLGLELGIVRALRRMRHDAIEVTPPPYRPDIMHVIDLIEDVAMGIGYGNLEDTVLEDLVREIMIGLGFTEVMNFTLTNIESEYAHIKLKNPVSQEYSILRTWILPSLMKTLALNVKALYPQRIFEIGDVVKLAAASSHSEASYSEMKSVVEEVLRNLGVDGPFIEGRAAQITLGFLGEIHPEVLTNWKLSMPTAAMELDLSLLAESRAVAAVGILERRPDLPRTINVGSLIPCADNSGAQLLKIIQVHGIKTRRGRCAAVGDLVSVTVKKGPIDLRKKPMHAVIIRQRKPYRRPDGTWIMFEDTAAVLVTPEGDLKATEIKGPVAREAAERWPRIANAASIII-MSAEEWTPRTKIGRMVKEGKITSIAELFAQNLKITEPEIVDYLLPNLEQEVLDINLVQKQTAAGERSRFRAIVIVGNRDGYVGLGTGKAVHVVSAIEKAVKNAKMNIIPVRRGCGSWECACGQPHSLLTKVEGKRGSVRIELIPGPRGLGIVAGEAARIVLELAGVEDVWTRTFGETRTTLSFAGAVIEALRNTNKIVMPREFTYRGYTLDELRQMSMDQFIKLLPSRMRRSLGLNHVQLRLLEKVREANEMKPKKPIKTHARDMVILPEMVGLTIHVYNGKEFVPVEIKPEMIGHRLGEFALTCKQVKHGKAGVGATRSSMYVPLKELAEKFLLFGKWRLDEVEVKDPGLKGYICLKPMLVPHSGGRHEHRRFGKAEVNVVERLANMLMR--------PGPNGGKKSKALKIVRNALEIIHLKTGENPVQVLVRAIENAAPREDVTRLSYGGIVYFKAVDISPQRRLDLALRWMGEAVRMASFRSRKTPEEALADEIIAAAQNDASSYAIRKKNELERIALASRMKAKNWRALE-RPYTRADYIAGAPQPRIAKYTGGYSDDYDYELLLVAKEDMQIRDVSLESARVSLTKYLSTLGSSNYFMELKAHPHHVLRENKLIFGAHADRLQEGMRRAFGKPVGRAARVLRGSTVFRVLVRENGLQAAKEALDIASKKLPKSYQIVIRKLEKK----------------------------------------------------------------------------------------------------------------------------------------------------LVLHWLEREVARALKLAFEEAAEFTGRDVGSIAKAALWLSSKGLVTVEEFYELGDEGRIYALPERRLIEALKDLKILEEFRIGVSWARRMGWIEEERLLRILQGCQRLASRPGVLEVVLKPSEFSRFDVRAPTPPVFAGKTHPLRELIRIVREVFVEMGFEEIKGPLVELAFWNFDALFQPQDHPAREMHDTFYL---VEPVRRVHETGWGYKWREDEARKLLLRTHTTATTIRWLADHREPPVKVFSVDRIYRNERVDWKHLAEFHQIEGIVMGENVSFRDLLGLIKEFYARFGLKNVRFRPSYFPYTEPSAEAIAYLEDKKVWLELIGMGVFRPEVTRPLGVKHRVLAWGGGLERLALALYNLDDIRTFYMNDLNWIRGIMGTRHRKSRKRRGSRTCGWGQIGQHRKSGSRGGHGHAGMHKHKWTWVLKYDLDYFGKHGFYRPREVKSMNLIQLSTLVENLERMPVVNLSALGVGKLVGGGKLVIIVNSWTERAEKAVREAGGRLLK---MRASEVIKRIVITQDAVSLIEKENKLTFIVDRATKADVKRAVEELYGVKVERVNTMITPRGKKAYVKLKPEYKAADLAVELGILMPL--QEYVEEIEVPDGVVVEIERIRVKGKLGQVVKDLSHANVRLEVASNKILVKLVGRGRRAKALMGTIRSIIENMIVGVTQGFTYKMKIVASHFPITVKVQGDTVYIENFIGERAPRIAKIVGKTRVEVKGEDVIVKGVDKEAVGQTAANIEQATKVRRKDPRKFLDGIYIYEKKVGITLKFLVPGGEATAGPPIGPALGPLGVNVLQVVEEINRRTSDFKGMRVPVEVIVNTDTKTFEVRVGTPTTAALLVKEAGSSQPNREFVANLSMEQIVKIARIKMPDMRAKTLKAAVKQVLGTCLSMGITVDGKSAKEVIREVDAGLHDDLIR-----------------------------------------------------------------------------------------------------------------------------------------------------------------------------------------------------------------------------------------------------------------------------------------------------------------------------MRVRELREKSSEDLISELDRLRAELVLIRSKTVAGGGLEKTAQIRNMRRRIARILTILRERG----------------------------------------------------------------------------------------------------------VRHRRVAFWALRRIMEAGARGGEIEISGKLTSARHRTEKYTAGIMPKSGDPALKYVKVGKASILLKPGVYGIKVKIYPPDAPMPEVIEVGEGEGEE-TLKWGIVHIYSSYNNIIVHLTDLTGAETIARASGGMFVDAGRLEPTPYAATRAASYVMEIAKQKGIEAVHIRVRAPGGVKAKTPGPGTQAAIRAIARSGVIIGRIEDVTPIPHDSVRRKGGRRGRRVRRIPERKVRIVEELSQLISSSRVVAVFRLVGLRANLLHEVRKKLRGIATIKIAKKNLFIKACERAGKPDLGALVDDFKEPVGFIFSNTSAFKLKIILDRNRIPMHARAGEKADFDVVVPEMNTGLPPGPILSEFGKLKIPTRIEGGQIWIAKDTIVARKGDVISPELASLLARLDIKAVLKGISIEKAFEDGILLTKEQLELDLEKTSEEIKSAHIQALSLAMEISYITKETVIPLLIKGAEARTLAIEAEVPSKETIQDIILLAERRAQALKAAA-MSKDLVSGLFTTLQNNEMVRNREC-VYYASKLIGEILKTLQRHGYIGAIEYIEDGRGGKFRIQLLGRINRAAPIRPRFSVKKDEYEKWEQQYLPSKDIGILIVTTSQGVMSHKEAKAKGLGGKLLGYVYWEIEREILVRVDAE-SDPSYGCPPYKRPLEKLLRACIVNVDKPRGPTSHEVAFTVKELLSARQAGHGGTLVSGVLPILVDEATKCAGAVMGGGKEYVCLMRLHGDVSDDDLKKALRFFTGEIYQVPPVRSS--------------------------------------------------------------------------------------------------------------------------------------------------------------------------------------------MLKRMPPKRRRLGLTDYRKRLKLVRSGLPRLVVRKTNNQIIVQVIRSRLGGDETILTITSRKLRDYGWRASLKNTPAAYLTGLLAGLLARGK-IEKAILDIGLQTPSSKVFAAALGFRDAGIEIPLGEEILPDEDRIAGKHINLEKHFEEVKNRLRELSMARLHARRRGKSGSKRPLSKAPPSWVKLTPEEVESLVVKYAKEGYPPSMIGIILRDQHGVPLVKQVTGKTIKQILKENNLLPQIPEDLENLLRRARRMRVHLGKHKGDRYNRHRLQLVEAKIHRLVKYYKRIGELPPDWEPELVYAYK--------------------------------------------------------------------------------------------------------------------------------------------------------------------------------------------------------------------------------------------------------------------------------------------------------------------------------KVRGTVLTGVVYKRRMARTIIVRREYLHYVRKYKRYERRRSNIPAHLPPCIDVKEGDKVRIAECRPLSKTVHFVVIEKLE-------------------------------------------------------------------------------------------------------------------------------------------------------MVIAGVLVDQSRVGELVEAGVRDSKELTPGVRAELSKLIREIAEELIVIETRLVDESTGINELEARMIAELIDKLKPDAAYVDLPSTKYHDFRALIFLILEHKADQKYPVVSAASIIAKHERDMLIEKLKADFGSGYPSDPKTRNFLLEHIRLTWKTLSKL---------------------------------------------------------------------------------------------------------
>GCA_003660635
TIQELFVRHGVYIGSRIKVKHMEKFIFKLRPDGVYLIDINKTIERLNIAAKFISYFPPENVVVVSTHVYGTKPVLKFCEFTKCIPIVERFEPGSFTNPSLKTYLEPELVLVSDPRYDNQAVTEAKIARIPVIAMCSTDNMISDIDLVIPMNNRGRLALPYAFWYLTQRVLVERGELTPELKPEEFLEIPPMPTNVRIKLTSTDLEKVERVCSEIREIAVKTGTKIRGPIPLPRRRLILSVRKSPCGEGTKTWRKHELRVHRRLIDLFITDQVMRQIMRIQIPEDVSVEMTVKKAIEADLAEAIEKAKNSGKPRNFKQSIELIINIKDIDLKRPNRIYEVIELPHGDKPSKICVIAGPALANEAKKIEVDRVIERDELEALTGNKRLAKKLASEYDFFLVDPALMGLAARALGAALGGRGKRPQPIPKGVNLAELARSLKKSVAINVRKTPQAMCLIGTEDMDSKQLAENAAVVISKIVDRLEKRFRNVRSIYVKKTMGEPVKV-----------------------------------------------------------------------------------------------------------------------------------------------------------------------------------------------------------------------------------------------------------------------------------------------------------------------------------------------------------------------------------------------------------------------------------------------------------------------------------------------------------------------------------------------------------------------------------------------------LLVLGIESTAHTLGFGIVSILANINYTYKPKEG-GIHPREAAQHHSAIASTGIAEAFRQAGISPREVDGIAFSVGPGMGPCLRVGATIARTLALKLEKPLIAVNHGVAHIEIGRLVTGCKDPVVLYVAGGNTLITAYMDRRYRIFGETLDIAAGNCLDVFGIKAGIGPMPAP--EEYGRFHPLPYKVKGMDVSFSGLLTAALRMLKVALEDLCLSITETVYSMLTETLERALAFTEKKEILLVGGLARSKRLKEMVDAMAELHGAGVYVVPPEYAGDNGAMIAWTGVLQLMGQTTPIEQSRVRPRYRLDETDAAWMPHWGYSLKEIDETRMVKASLREVDVSPKWSREVCKAIVGLTIPEARKLLEEVVAMKRMIPYRRYKKKRAHHAQ--PGGYPVKVAKHMLKLLDSLEANADFKGFDPDEVVIIHAAAHKGRRIRKFIERAFGRATPYDKQLVHIEVVGEVKRKIPVLGLDANVVGEIKLPKTFLAPLREDLVWRTFIHLQTHTLQPKGAFKGSGHKYSVESLGAGYGMARVSRIKASGTGKNLAGGMINFAVGGRPGHPPVPEKKIHKDINEKEKRAALLVAVAFTGNKEAVRSRGHRVPEEVELPIVVDDSIESVAKTRELKEFLEKLGLGEELERCKEKKIRAGKGKRRGRRYKRRVGPLIVISEDGIEEAADNLPGVDVVKLKDLSVLHLAPGAKPGRLTIWSKSAFEKLDE------RLL---------------------------------------------------------------------------------------------------------------------------------------------------------------------------------------------------------------------------------------------MAKTLGVFVGKRKTAVARLTVRPGRILINNQPLEYFGNEIARAKIMVPLYKFWKSHDFDVKVEGGGIMAIADAVSFAIARALASRN--EKALSGIKEYNRNLLAGDPRQAEPKKPNRRSARRFKQKSYRM--VKDSKPRAGSLAYLPRCRASRLIPRVKYWPPEGDPKPLAFLGYKAGHLTTFYIDTTPNSPTQGQEVAKVSTVVVTPPMTAAGIVVYGEENALKELTRVWSGDLPEVIKRKIPTWKKLESLRDQIVEVRLIGMASPKLAGLSKKKPDLLEIKVGG-DVEKALEYAVSKLGKEIQIEEAFKPGDFVDVIAVTKGRGFQGVVKRWGVKILPRKKRKGRRVVGAIGGRKPPYVMYTVPRPGQLGYHRRTEFNKRILLIEEDGMLTPKGGFPHFGVAKTKCVLIEGTIPGTPKRPVVMRIPARP-PPPIEPPEVTFAGIMPALTIRQRFWKLLGKLKDEELLNLLHDLGLDVEEFTEDYFRVEYNPNRPDYSSPVGIARAAKGLLGIEMGLPRYRLYFIEVDPRLKDVRPYVVCAIVGLKLGIEELEELIAMQEDLHWILGRDRRKVAIGLHDLNAVKPPFRYVAARGDEEFVPLGDPMTLDEILEHEKGVKYAHILKPLIVDSKQVLSFPPIINARLTELSESTRDMFIDITGTDLDALMKTLNILTTTLADMGGKIECVRVKLKTPNYEVKRWRLRKYVNEVLGLELSIAKALRKMRYGVLLVTPPPYRVDVMHEIDLVEDVAMGVGYASLKDTILEDSVREIMIGLGFTEIMNFTLTNIEDEYQHIKLKNPVSAEYSILRTWMLPSAMKTLSMNVKSLYPQKVFEIGDVIKMAAISCHSNSSYSEMKSIVEELLKNLMITGPFIEGRAAEIIIGFFGEIHPAVLTEWGITMPAAALELDLTEIKESRAVAAVGVLERRPNIPRTINVGSLIACADNSGAQLLKIIQVHGIKTRRRQCAAVGDLVSVTVKKGPIDLRKKPMHAVIIRQRKPYRRPNGTWIMFEDTAAVLVTPEGDLKATEIKGPVAREAAERWPRIANAASIIV-MSLEEWVPRTKVGRMVKEGKIRSISELFANHLRITEVEIVDYLLPGLEQEVIDINLVQKQTAAGERSKFRAIAVVGNRDGFVGLGTGKAVHVVSAIEKAVRNAKMNLIPVRRGCGSWECACGAPHSVPMKVVGKRGSVRIELIPGPRGLGIVAGEAARVVLELAGIEDVWTRTYGETRTTLSFAGAAYEALRNTNKIVMPREFTYRGYTLEQLKEMSMDQFIKLLPSRQRRSLGLNHVQLRLLEKVREHIEMKPKKPIKTHARDMVILPEMVGLTIHVYNGKEFVPVEIKPEMIGHRLGEFAMTNKPVKHGRAGVGATRSSMYVPLK------------------------------------------------------------------------------------------------------------------------------------------------------------------------------------------------------MKAKNWRAPE-RPYTRPDYIHGAPQPRIAKYTVGYSDDYEYELLLIAKEDMQIRDVALESARVSLTKRLSALGNEGFFLELKAHPHHVLRENKMIFGAHADRLQEGMRRAFGKPVGRAARVSRGSPVFRILVNSQGLQVAKEALEVASKKLPKSYRIEIKKLQPKLVREFRPIVRFLGTDLDGSLKVPYALTAVKGIGVMLGYAITRAAGIDTEKRLGFLSDEELKKLEEVAKNPQYGIPAWLLNRRRDPVTGKDLHLYGSDLVYTIREDIQREMRIKSWRGIRHSLGLKVRGQRTRTTGRTGTAVGVSRRRQ----------------------------------------------------------------------------------------------------------------------------------------------------------------------------------------------------------------------------------------------------------------------------------------------------------------------------------------------------------------------------------------------MGTRHRKSRKHRGSRTCGWGQIGQHRKTGSKGGRGNTGMHKHKWTWVLRYNRDYFGKHGFHRPNSINLIQLSTIVENLEREGKLPVVNLAELGIRKLVAGGRLLVVVEKWSEKAEKTIKEAGGNLVT---MRSSEIIKRIVITQDAVSLIEKENKITFVVDRATKRDIKRAVEELYGVKVQKVNTLITPRGKKAYVKLAPEYKAADLAVELGILMSTPLKEYVTEVEIPEGVEVHVEKIRVKGRLGELEKDLSHAAVKLELDSGKILVKFLGKGRRAESMIGTISSTIKNMITGVTQGFMYKLKIVASHFPISVKVQGDTVIIENFIGERFPRTAKIVGDTKVEVRGDDVIVKGIDKQAVGQTAANIEQATKIRRKDLRKFLDGIYIYEKKVGWTLKFLVPGGEATAGPPIGPALGPLGLNVLQVVEEINKQTSEFKGMRVPVEVIVDTETKSFRVKVGTPTTAALIVKEAGSGQPNREFVGNLSMEQVIKIAKLKMPDMRVKSLKAAVKQVLGTCLSMGITVEGKLAKEVTREVDEGKYDDLIA---------MEKVVVNSCIGAAGARLEKAAKIIENLTGQKPQFRKAKKTIKGFGIYRGQPIAVRVTLRKQKAIEFLEKALKAVNSTLKASSFDENGNFSFGIKEHLDIPGTKYDPELGIIGMDVCVHLSRPGLRVALRRRARSKVGSKHKVKREEAIEFMKNVFGVRII---MGNGEFAARKLKLNRKKFRWSQRKYRVRMLRLKERVDPLEGAPMARGIVIQKVGIESRQPNSAVRKAVRVQLIKNGKVVTAFVPGDGALNVIDEHDEVIICGIGGTLGRSMGDLPGVRYKVELVNGVPLNLLIVGKVKKPKR-----MRELREKSTEELIAELDRLRAELVLVRSRTVAGGGLEKTAQIRNIRRRIARILTILRERGMSSIKNILKTKIKKGEIYEYLAEKLKGAGFGGVDIFFTPMGTRVTIYAMRPGRVIGSRGRTIKEITEELEKRFGVENPNVTVAEIEVPELNPHVMAHRIAQALQRGVRHRRVAFWALRRIMDAGARGVEIEISGKLTSARHRTEKFSAGIMPKSGDLALKYVKVGKASVLLKSGVFGVKVKIYPPDAPMPEETAQESKEGSEG-------------------------------------------------------------------------------------------------------------------------------RRIPKWKIDEVEELSKLISGHRVVAVFKLTGLRANLIHEIRKTLRGTAILRVAKLNLFKKAAEKVGKPELVKLVEDIKEPLGFIFSNVSAFKLKLILDKNRIPMHAKAGEKADFDVVVPEMNTGLPPGPILSDFGKLGIPTKIEGGQIWIAKDTVVAKKGDEISPALASLLARLDIKAVLKGVTIERAFEDGVLLSKEQLEIDLEKVKEDLMTAHGQALTLSTEIGYITKETVVPVLLKSYEARALAIEAGIPSKDTIRDLLLKAEAMAQILKEAA-MSKDLVSGLFTTLQNNEAVRNREC-VYYASKLIGEILKTLQRHGYVGAIEYIEDGRGGKFRIQLLGRINRAAPIRPRFSVRKDEYEKWERQYLPSKDIGILIVTTNKGVMSHREARERGLGGKLLGYVYWETERRLLVRIDAE-SSPEHGEDPYKRPIEKLLKTCILNIDKPRGPTSHEIAFTVKELLDAERAGHGGTLVSGVLPILVNDATKCAGAVMKGGKEYVCIMRLHGDVSDDQLEEAIKFFTGDIYQVPPVRSSVARTLRVRTIYRIELLERDGRNVLMKVACSGGTYIRKLCHDIGLYLGCGAHMQELRRTRAGPFTEDSHTLLDIYSALRDYRESGAEEPLRRILRPVEEAVKHMPKIYVLDTAVDAICHGANLAVAGVARVEDSVKRGEAAAIMTLKGELVALAEARMNAEEMIKASHGIAAKTERVIMERGTYPPIWKMLKRIPPKRRRLGLTDYRKRLKLVKSALPRLVIRRTNRYLITQVIKSKLGGDETLITVTSKKLADYGWRAGFKNTPAAYLTGFLAGLLAKKKGIGKAVVDIGLHRAVSKVFAAVKGFIDAGVEVAASEGVFPDEDRIKGVPINLDSHFSQVKERLKEVG----------------------------------------------------------------------------------------------------------------------------------------------------------------------------------------------------------------------------------------------------------------------------------------------------------------------------------------------------------------------------------------------------------------------------------------------------------MTRNIGIVKPPERECDDPNCPFHGHLKVRGIILTGVVYKKKMPKTVIVRREYLHYVRKYKRYERRRSNIPAHLPPCIDVKEGDLVKIAECRPLSKAVSFVVIEKLE-------MHKLGRAASRIAKMLLNGVNVTVVNAEKAIITGKKQAILERYKFLISRRALVSPKRGTWYPRRPERIFWYTIYRMLPRHNKRWKEALRRLRVYVGVPKELENVEKIELPEAVLKEPRNRYMTLAELSKELMKVCGAGRGAVIGPMVVAGVLIEQSRTSDLIEIGVKDSKKLTPGTRAELSKLIRDIAEEIVVLDALTIDSSTGLNELEARIFAKIINRLKPDAAYIDLPSTKYSEFRALISLILEHKADEKYPVVSAASIVAKNERDRLIEELKLDFGSGYPSDSKTRRFLMPHIRSSWRTLAKIRLLYNAPLHILSKLMSAHLSPELREKYGRRSFSIRVGDRVKILCGEFKGVEGKVTGVDRKRQRVMVENVTIKKA-------------------------------
>GCA_003660725
SIQELFVKNGLYIGSRIKVKHMEKFIYRLRPDGVYLIDISKTIERLNIAARFISYFKPEDVVVVSTHVYGITPVKKFCEYTRCIPIVEHFEPGTFTNPSLRGYLEPELVLVSDPRYDNQAVIEAKIARIPVIGMCSTDNMIANIDLVIPMNNRGRLALPYAFWYLAQRVLIERDELTPELKPEEFLQIRS------------------------------------------------------------------------------------------------------RTLEEALVEAVEKAKKLGKPRNFKQSIELVVNLRDIDLRKPNRIYEVIELPHGSKAGKICVVAGPALASEAKKLEVDRVIEREEIEALIGNKRAAKKIASQYDFFLVEPALMGLAARALGAALGGRGKRPQPIPQGVNLADLVKGLKKSVAINVRKNPQAMCLIGTEDMDSRAIAENAAAVISKIADRLEKRFRNIQSIYVKKTMGEPVEV------------------------------------------------------------------------------------------------------------------------------------------------------------------------------------------------------------------------------------------------------------------------------------------------------------------------------------------------------------------------------------------------------------------------------------------------------------------------------------------------------------------------------------------------------------------------------------------------------------------------------------------------------------------------------------------------------------------------------------------------------------------------------------------------------------------------------------------------------------------------------------------------------------------------------------------------------------------------------------------------------------------------------------------------------------------------------------------------------------------------------------------------------------------------------------------------------------------------------------------------------------------------------------------------------------------------------------------------------------------------------------------------------------------------------------------------------------------------------------------------------------------------------------------------------------------------------------------------------------------------------------------------------------------------------------------------------------------------------------------------------------------------------------------------------------------------------------------------------------------------------------------------------------------------------------------------------------------------------------------------------------------------------------------------------------------------MPALTMRERFWKLLGRLSDDELLNLLHGLGLDVEELEEDHFRIEYNPNRPDYSSPVGIARAAKGLLGIEVGAPRYRLQYIEVDPRLKEVRPYVAASIVGLKLGLEELEELIAMQEDLHWIIGRDRRKVAIGLHDYAAVKPPFRYVAAKGDEKFIPLGGPMTLDEILEHEKGVKYAHIVRPLIVDSLRVLSFPPIINSRLTELSERTRDLFIEITGTDFDAVMKAMNILTTALIDMGGKAERVRVRISTPSYKTRRWKLRSYVNEVLGLDLSVVRALRRMRHDAIEVSSPPYRVDVMHEIDLVEDAAMGVGYERLKDTVLEDVVREIMIGLGFTEVMNFTLTSVDDEYRHIRLRNPVSLEYSILRTWILPSLMKNLSMNVKNPYPQKIFEVGDVIRLAAASAHSNASYSEMKSIVEELLKNLMIDGPFIEGRAAEIIIGFFGEVHPEVLTRWGITMPASALELDLDLIIS-------------------------------------------------------------------------------------------------------------------------------------------MSLEEWVPRTKVGRMVKEGKITSIAELFTNNLKITEVEIVDQLLPGLEQEVLDINLVQKQTAAGERSKFRAIAIVGNRDGYVGLGTGKAVHVVSAIEKAVRSAKLNLIPVRRGCGSWECACGAPHSLPTKVEGKRGSVRIELIPGPRGLGIVAGEAARIVLELAGVQDVWTRTYGETRTTLSFAGAVFEALRNTNKIV---------------------------------------------------------------------------------------------------------------------------------ELAEKFRLFGRWRLDEVEVKDPGLKRYICLKPMLVPHSGGRHEHRRFGKAEVNVVERLANMLMR--------PGPNGGKKSKALKIVKNALEIIYLRTGQNPIQVLVKAIENSAPREDVTKLSYGGIVYFKAVDISPQRRLDLALRHLAQGARETCFRSRKTPEEALAEEIIAAAENDSRSFAIRRKNELERIAYSSRMKAKNWRAPE-RPYTRADYIAGAPQPRIAKYNMGYSDDYQYALLLVAKEDMQIRDVSLESARIALTKHLSVLGSEGFYAELKAHPHHVLRENKMIFGAHADRLQEGMRRAFGKPVGRAARVLKGSPVFRVLVNEEGLQAAKRALDLASKKLPKSYRIVIRRLEKKSAQEFKPIVRFLGTDLDGSLKIPYALAAVKGIGVMLGYAISRVAGVDVEKRLGFLSEEELKRLEEVAKDPLHGIPAWMLNRRKDPVTGKDLQLYGSDLVYAIREDIQREMRIKSWRGIRHSLGLKVRGQRTRTTGRFGTAVGVSRRRQ--------------MLSFEEAARIIGRDVGAVAKAALWLSSKNLVSVEELIGLGEEGRVYALPERRLVEELRRLSDLKEFGIAVSWARRKGWIEEERVLRILRGCTALSSRPNVLEVLLKPRELSKFDIYAPTPPTFSAKEHPLRELIKLVREVFVEMGFEEIRGPLVELAFWNFDALFQPQDHPAREMHDTFYL---VEPVKRAHEIGWRYRWREEEARRLLLRTHTTATTIRWLADHREPPVKVFSVDRIYRNERVDWKHLAEFHQIEGIVMGEKVSFRDLLGLIKEFYAKLGLKNVRFRPSYFPYTEPSAEAIAYLEDKKTWLELIGMGVFRPEVTRPMGVKHRVLAWGGGLERLALALYDLDDIRTFYMNDLNWIRGLMGTRHRKSRKRRGSRTCGWGQIGQHRKSGSRGGHGHAGMHKHKWTWVLKYAPDYFGRHGFHRPRSMNLIQLMTLVENLERRGEAPFVNLSEYGVGKLVGRGRLVVAVESWTEKAEKMIKEAGGKIIS---------------------------------------------------------------------------------------MPL--KEYVEEVEVPEGVEVKLEKIRVRGKLGELVKDLSHANARLELTSGKILIKVVGRGKRAEALIGTLRSMVRNMIIGVTQGFTYKLRVVASHFPISVKVQGDKVIIENFIGERNPRMAKIVGETRVEVRGEEVIVRGLDKEAVGQTAANIEQATRVRRKDLRKFLDGIYIYEKKVGMTLKFLVPGGEATAGPPIGPALGPLGLNVLQVVEEINRRTSEFKGMRVPVEVIVDTDTKTFEVKVGTPTTAALIVKEAGSAQPNQDFVADLSMEQIVKIAKLKMPDMRAKTLKAAVKQVLGTCLSMGVTVEGKRAKEVIKEVDAGAYDELIKEDNPMRRIRVEKVVVNSCIGASTPRLERAAKIIEMLTGQRPELRKAKKTIKGFGIYRGQPIAVRVTLRKDKAVEFLQKALQAVNNILKASSFDENGNFSFGIKEHLDIPGTKYDPELGIIGMDVCVHLSRPGLRVALRRRARSKVGSSHKVTREEAMEFMRQAFGVKIV-----------------------------------------------------------------------------------------------------------------------------------------------------------------------------------------------------------------------------------------------------------------------------------------------------------------------------------------------------------------------------------------------------------------------------NLKWGIVHIYSSYNNVIVHVTDLTGAETIARASGGMFVDAGRLEPTPYAATRAASYAMEVAKQRGI-------------------------------------------------------------RRIPEWKLKEVEEISQLISSNRVIAVFKLVDLRANLLHEIRKKLRDIAVIRIAKKRLFMKAAEKLGKNELLKLVEDFKEPIGFIFSNVSAFKLKLILDKNRIPMHAKAGERADFDIVVPEMNTGLPPGPILSDFGKLGIPTKIEGGQIWIAKDTLVAKKGDVISPELASLLTRLDIKAVLKGVSIVRAFEDGIILTEEDLTIDLEKVKEDLQTAYIDAVKLAAEIGYAVRETIIPLLVKAEQARALAIEAEIPARDVIADMILKAERTAVALKQAI-MSRDLVSGLFTTLQNNEMVRNREC-IYYASKLIGEILKTLQRHGYVGAIEYIEDGRGGKFRIQLLGRINRAAPIRPRFSVKKNEYEKWEQQYLPSKDIGILIVTTSKGVMSHKEARKLGIGGKLIGYVYWEVERKVLVRIDAE-TDPSHGCDPYQRPIEELLKSSVLNIDKPRGPTSHEVAFTVKELLGARQAGHGGTLVSGVLPILINDATKCAEAVMKGGKEYVCVMKLHGDVSDDELEEALKLFTGEIYQVPPVRSSVSRRIRTRTIYRIELLERDGRNVLMRIACSGGTYIRKLCKDIGLYLGCGAHMQELRRTRAGPFSEDSYTLLDLYEALKEYKENGDESSLRSILRPVEEAVAYLPKIYLLDTAVDAICHGDNLAVAGIATREDGVRRGESVAMMTLKNELVALGRSKVNAHEILEMDQGIVVDTERVIMRRGTYPP---LLKRMPPKRRRLGLTDYRKRLKLVKSGLPRLVVRKTNKHIIVQVIKPKFGGDETILTVTSKKLREFGWKASLKNTPAAYLTGLLAGLLMKPK-IDKAVLDIGLHRPSSKVFAAALGFKDSGIEISVGEEIPPGEDRIKGAHINLEAHFEEVKNRLRELG--------------------------------------------------------------------------------------------------------------------------------------------------------------------------------------------------------------------------------------------------------------------------------------------------------------------------------------------------------------------------------------------------------------------------------------------------------------------------------------------------------------------------------------------------------------------------------------------------------------------------------------------------------------------------------------------------------------------------------------------------------------------------------------------------------------------------------------------------------------------------------------------KLLYNAPLHALPKLMSAHLSPELRERYKRRSFPIRVGDRVKIMRGEFKGVEGKVTGVDRERQMVYIENITAKKADGSTVQRPIHVSNVMIMDLNLDDEYRKRALL
>GCA_009903795
LTESTLIASGIRIGTNVATKHMKQFVARRREDGLNILDLSKILSRIEIAGKFLSRYDPKKVLVYSTREAAFTPITKFAELTGVNYVLGRLLPGTLTNPYLPAYKNVDVVLIVDPAVDKQAIEEAIRVNIPVVAICDTNNVCNFVDLIIPGNNRGRKSLAMIFWLLARSYLINSGAMQPNESTSDFETKFEMEQIARIKLVSNNLKDLESVSGAIKDMAEKIGIKVSGPIPLPTKKLLVVTRKAPSGEGTHTYDKWELRLHRRLIEVPYNDRVMAQITKLNIPQSVSIEIDFKMVT---LEELYDQTIQKSKKRNFEQSVDIIVTFNKNRVKAQ-TFNEIVYLPVKRSPDEIVVIAGGETALQAKKQNI-KLIEPDALDRLASNKREAKKLASKNYAFIAEASVMPRVGKALGPILAPRGKMPIAIPNAAALNSAFERLLGSTRIRGRNVFGIQAKIGVESMKKEDIIKNAKAFLEYLEKKLPP--KSISKVGFKLTMGVPVKALREPIVVVLGHVDAGKTSLLDKLRGTAVQAKEAGGITQHIGASLFPSDVLIEISRELLERFKEIPGILFIDTPGHEAFANLRYRGGSAADIAIVVIDITKGVEPQTIESINILKEKKVPFLVALNKIDLIAGWRSHTFDKNLSMQDKATQKLLDERIYTVVGQLSNLGFESDAFYRVTNFMRQVSLVPVSAVTGEGIPELLTVLLGLVQNFMKGKLSFKEGGYGIIIEVKEEEGMGTVLNIILINGILSVNDRVVTGTNTGAKSTKIKGIYLPKPLDEMRDPRDKFKFVKTVAASAGVSVMVSDPDDIVAGAPIYVVTEEEKRYSKMIEEELKSLTIKTDQVGIILKVDTLGSLEALSYLLKNANIPIRYAEIGPVTKKDVLEAQLVMQNNKYLGVILAFNQKSL------VENPPVKIFFGNVMYNLIQDYLNYVKEEKEKDLRLKTEKLTYPAKFQVLKGYVFRRSNPAIFGIRVIAGILKPKVRVMNSKGEEVGSIEQIQVQGESVQKLEKGEEAAISMKNVTVGRQIKEDEILYTLPSAEEAKVLKDT---NLPEEDLQVLKEIIEIRRKVEYLYGYMIGLGIESTAHTFGASVVNILSNLKDVYKPPQGSGIHPREASRHHSDVAPKILKGALKQAKVTYQDLDFIAYSAGPGLGPCLRVGATLARFISAYYNKPLIPVHHGVGHIELGALLTGAKDPLVLLLSGGHTMILSAQRKKWRVFGETLDITLGQLIDQFGRSIGLASPSGPQVEALAKFVHLPYVVKGNDLSFSGILSAAKKALKVSVEDVAYSLQEVAFSMLAETAERALALTKKSEIMIVGGVAANKRLKEVFENVAERHKSRLLIVPPEYAGDNGAQIAWPGLLYHKGYSVEPENATIDQSWRIDEVEVPWMPEFGYSFVQYNEVSDVRGSLREVDVSPKEAREVANYIKGMSLDRAKQILQEVIEKKRIVPFKRYHRKVAHHKVFYAGRYPVKAAKYFLKLLENLESNALYKGLDVSRLIIIHTSAYPGRKLVRYIPRAFGRRSPKRRVYVHIEAVARVVMKTNVYDAEGKPIKEIELPKLFESSVNKILIERAFWIMFTHKLQPKGRDPTAGMKVSAESWGTGYGIARLARIKGSGTPRAGQAGGVASVVKGRLAHPPKAEKKIYKRINKKERLAATESALAATINIQLVKERGHRYDGN--LPIVVYDDVEKINKTKNVEALLIKLGLSNELERIKEK----------------GVGPLFVVSGIPLIKAARNIKGVDAVTAKDVSVLHLAPGGKPGRLVIYTESALNVLNEFKEVGVYGRMGKRILPQRRGKGSPQFRSAKKGKIAPLKYPQLDEYTVKDIIHERGRAVPIALLVSDDGSEVYLPAAKQLQVGQKISIGPEAEIKDGNVLPLGKLPEGTLVFNIEKVFNDGGKFVRSAGTYAIIMGHEGDMTSVKMPSGKKVLLPSTSRATVGIAAGGGAGEKPFLKAGNKYRFMRARSRKWPLVRGVAMAAVYHPHGGGRHQHPGKPTTVARNTPPGRKVGHIAARKTGRGK----KAKLVKIYSGSRKKAKAFVMIEPGIIRYNGMLLETL-PEHIQSIVSIPIKDKRFSVNIRIKTKGGGVIGQAYAAAIAISRAVVDYFKD-DLKEKILSYDRHLLIGDSRQKEPKKFGGPGARRREQKSYRMGH-------------------------------------------------AIITDDRESTPNFGKPLFVPFTVVAIPPMHVVDTKVYGYYDYLINLGKL---------------------DISKVYEVRAVVDVIPKESGFSQKKPYRLEIPVSGKDINANIEYLKKIINQTIQPKDIISKWGYVDVIGVTKGKGFQGPVKRFGIKRKQHKSRKTVRAVGAIGPWHPASVMYTVPRAGQMGYQRRTIYNLRVLGV-----SKEPGVSLPMKKITSDYVLLNGSVQGPKGRPLLIRKAVR-IDKEFKPPSILYLSLMPVIQILNRLEKLIPNHSYNEIIEILPYIGVDIEELTQDYVRIEYSPNRPDFSTDYGIAKALKGLFGDELGIKYWTPETVYVEESVLNVRPFILIFAAGLQLDEETIRQLISMQEDLHAGLGRGRKKLAIGLHDMNVLKFPLFYKTVNEDYRFIPLNMELTIKEVLLTEQGQKYGHLVKPVIVDNSITLSVPPIINGNYTKITTNTKDIFVDITGNDYKAIKLAASVIAETLHEAGGKILKGITVLQSPDVSSYKLSVTDTIRNMLGLELKIILSLKKSRLDAIIAVVPHYRGDIMHPVDIVEEVLLGYGLFNVKKTKLDDLIRATAIGLGFTEVLNPMLVSESNLKQPILVEFSKSSEHNALRTSVFPGCIFVLATNQNEPMPRKIFEIGDTVKFCLLEEKNEISLSEMKSYFETIMKN-LGLKPYAL-RCFDIKIGETFELNPDIILNLKIKNPVAVLEINLEKLYSTRAVSAKGVQEYKPHITKSIPVPAIINCADNTGAKKLKLIQVIGYKGRLRRAASVGDEVVVVVKVGTPEVRKQIFHAVIVRQKYPVRRLSGDRISFEDNAAVLITPEGELKGTEIRGPVAMEAAERWPRIANIAYSIVQEQVKEWVPKTTLGQLVKEGKITNLKEIFELGYKIKEPEIVQTLLPNLKTLLVGVRVVQKQTDAGEKTRFRALVAVGDQSGWFGVGHAKSMNTRTAVDKAIRNALLSIIPVPLGCGSWECRCGQPHSVPYVLEGKTGSVRIIIYPAPRGLGIVAAPHIKNIISLAGIKDAWTKTFGRTSTDISMVFAIYDAFKNASKVIMVKEFRYRGYTLEELKNMQMDELMNLLPARARRSLSANYGKRIIFEKLK-----KTDGAIKTHERDTIILPSMVGRKFKVYNGKEFVEIEIKPEMIGHYLGEYVHTVKKVVHGTPGIGASRSSLYVPLK-MSEKILLFDKWDFSEVQVKDISLKQVISLNPVYYPHSFGRHAKRRFAKEKVNIVERLVNNLMHYGKIWAKNTGRMAGKKQKAINIVKSAFEMIYLKTKKNPIQVLVDAVINAGPNEDTTRISYGGVVYHVSVDVSPNRRLDLALRFISQGARMASWKTGKPIEEALAEELILAANNDPNSYAIRKKQEQEKMAAASRMKGRNYRRPEGMPYVRREYIDAIPGLRIAKFTMGLTSGYDYILRLISESKVQVRQNALEAARVGANKIIEKVGEDNYFLRLVPFPHVILRENKMIATAGADRLSEGMRRAFGKPIGLAARIEPGDTVIELYVKKEYLDKAKEALRIAKSKLPMKTRLEIIQAQPSSQTQVRAIIRMAGRDLNGNKPLLAALRDIKGLNFTLALAIIRALRLDPFIRLGRLSDSQLQTLEKAIMNPKLNLPGWLLNRRKDIETGQDLHLLESDLMLKIKEDIEREKLINSWRGFRHSLGLKVRGQRTRTTGRKGLTVGVRKKAAIALHPLEKRFLKSLLSTLEQIAKDAGLSLDQARRVVEWLREKKLVEVKVIVMLDENGKKAITPEIKLLNEAISLEEAKEAGVALGIAIKKNLIKIYHVLARILNLEELKKRPKFVKFRVKIAEFSDIDLSQPVPSVFPARIHPLSELINLIKEIMESLGFMEIEGPVIRSSFWNFDVLFTPQDHPARDMHDTFYIKNVVNRVKNVHETGWGYVWDQNAAWKALLRTHTTTVTAEAIYKGMK--GRIFTVGRVFRNEKPDFKHLVELHQLDAIVIEEEASIRKLMGFLTVFYKKLGFEKVKFWPTFFPYTEPSMQSMIYSEKLKDWIELCGMGIFRPEVTKPLGYDGPVLAWGMGLERLAMLIYDVENIRDFYDNRLSFLRNYMATRKRKVRKLRGSRTMGWGQVGQHRKSGGHGGTGNAGLHKHKWSWVLVHDPEHFGKDGFHNPKIKKWINIEEINYLLEKYQPLPVIDLRELKIQKVLGKGNVYVIAESWTKKAEEAIVKAGGKISVMDAETAYKIIKGVVKTEKVVNLIAKENKLAFYVDNANKHQIKEAVEALYKVKVEKVNTLIDKKGKKAYVRLAPQFKASDLASELGVMMSTEAQVFYSEIPIPKDVSVKLETLKVKGPKGECEKDFSKMKVNIEVHEDKIIVSSVKKRKDYYAVARAVVKHIKNLIEGVQKNYVYKLKIVYSHFPIQVKVEKDRVRIDNFIGERFPRFAKIVGSTKVSVEGDDIIVEGPCKEAVGQTAGNIENATRIKNKDPRVFLDGVYIYERS---SFNFVVVGGEANAGPPIGPALGPLGLNVPMVVKKINELTAEYKGMKVPVVVEVGED-KSFNVIVKLPPTSALLLKEAGSSKPGTEWVGDIKFESVVKVAKAKFNAMSAKTLKGAVKTVLGTCVSMGIKVEGKNPKEVIQEVDKGIWDSKIVESNLMKRIYIDKVILHIGVGQAGEKLEKAKKVLQEIAGQEPSERRAKKTIRDFGIHRGEKIAVMVTLRKKKALEILQKVLAARGNSVPLSSVDEAGNLAFGIKEHIDIPGIKYNPEIGIFGLDVIVNLARPGYRVQRRKRCRSSIGKEHRITKEEAIEFY-RSIGVNLVKGKSPLGEFGARGLKKKRQKFRWSDKYYKRRMLQLDIKADPLEGAPMAKGIVIEKVGIESKQPNSAVRKCVRVQLIKNGKQITAFLPGDGALNYVDEHDEVLVEGIGGSQGRSMGDIPGVRWKVVKVNGVPLKLLVLGKKEKPKRMKKIK---VSKLSDEELWRNLSELRKELLRLNNLRNMRMLGKESGSIKSVKRNIARILTEIKRRQMVYYKNILESKKQSMMLREYLDKKLKQAGFVDMNLESSPLGTRLNILALRPGLVIGLHGSNVRNLMEDISKEIGLKEISINAAEVQNPALDPKAIALRLSNAYQKGVNFRRAATIAMNEAIAAGALGIEIKLQGKIRNERASFQKFIAGVLPKSGYPREAATKSAVEHVLLKMGVYGIKVTVAYKSPFLEENKGQQTQ-----EDRWGIAHIYSSFNNTIVHITDLSGAETIAFSSGGQHVKADRLEGSPYAAMKAASAAAAVAKEKGITALHIYVRGEGGTGSKTPGPGAQAAIRALVRAGFKIGRIEDVTPIPHDSTRPPGGRRGRRTKDYPTKKKELMEKIKKNLESHKNVAVVNLYKLRSIQIGELRKKLKGQVVFLGVKNKIAEKALKST---KYEKLSEFIKGQSLLMFFDMDPFELNIVLEKNQVYLPAKAGDIATDDIIVPAGNTGLQAGPVLSEFKELKIPTRIETGSVFVTKDTIVAKKGEVINEKLASLLSKLGIKPIRSGLSIKAAYFDGLVIKGEDLKIDVEAYKNNVIESYQKAFKLAYALELPYPEILSLVIADRYKAKRVAVKAGVYTDETIKDIIVDRESKASVIRSLIMPAKDLVANLFSTIRENEKRNKRECYVMPASKLLMNMLKVMQRYGYIGEFELIDDRIMPKLKVQLLGRINNCGAIKPRYPVKWDQFASWERKYLPAVGMGILIVSTNQGIMSHVEAQEKKIGGRLLGYVYAEWLKEKTEPFYDELPSDKYGVSPEERNIELYLEYGFVPLDKPPGYSSFEVVSWVKRMLEAKKAGHSGTLVSGLLPIAINSATKALSALLLGPKEYIAVMKLHENLPAEKVVQAINMFKGMIYQRPPVRSSVKRNIRVRKVYNIEILENDERFYLIRLLVESGTYIRKIIYDIGELLKVGATMVDLRRTRVADYTESFVKLQDVWEASKAYRENNDETKLRNVVKPVEVSLRHLKPIVVKNSAIGSICNGAPLALPGVSRVDPTIEANEWVALYSVKGEIVAIGKTLVSYKEMETMQKGIIVNVDRVIMKQDTYPRIWK----MMFKRRLQFKTNYKRRKKALLSRLPLVYMFKSNKNIWAQVIKPKKEGDITVVQANSKELEKLGWKFSRKNYPAAYLVGLLLGKRAVANGIEEAIYYSGVKSFISKAAAFLKGVTDAGLKVRVGEEIFPDESIIKGEQINLPEVFENIKKKEGEIKMARLHARRKGKSQSHKPPVSRQATWVNMQPEEVEALIVKLKKEGMSNSQIGETLRDEYGVPGVKYVLNKSLKQVLEENKLVDPMPEDLLNLLTKAQRLIRHLQVHKTDRKNKHALELLEAKIHRLAKYYKRKGLLPLDWKYKAVVAQLEKKIVIATRPSKLALIQAEIIAKKLENY--FQFEILKIVTEGDE--GKYDINRKSAFTQRLENAVIARKADLAVHSMKDLPSERDKRLGVLY-PVEDDPADCLVSKEELDLFELPKGSKIGTSSLRRKALISLYRPDLNVIDLRGNVDTRLKRLEEGKFDALTLSCAAMKRLGLRLDPRYFLPAPGQGIIAVEYNKENKIKELEEFLYNERTNLRANIEAEFNELMQGGCHFPAGIYTVSLKG--YFSDGSKHIFATVITDN------------YKQGLMQLVAKLKGIQ----MMQGINLIAQPTSKCQDPLCPYHGHLKIRGKVRVGKVVSYKMKKAAVVEIEYFFYVPKYMRYERRRGKIHARVPPCVEIKEGSTVAIAETRPLGKNIAHVVLGEVK-MYIDGSGLIIGRLASKIAKLLLEGKKVYVVNAEKILISGNRRSIIEEWKRKLEIKSIINPRHNPIHYRRPDRIFRRVVRGMLPYRKPKGRTAYKNLTVVHGIPEQFKSVKFYKPEEAIAKGLPTDYIMLGELAKELERVIGAGRGSFIGPLVIAGFSIPYIFISRLKELGVKDSKKLTPAKRTELYVKLKKLECLIYKLSPQLIDSYVNLNYLEAVYMAKIINKLPGNYTVIDAADVSESLFLKNVILISSHHADDLYAVVSAASIVAKVVRDKEIEKLHKNFGSGYPSDPKTLEFLK-AIRLSWKTLNKFEILKNADWRYKNKVLRAMLSEELRKKYGVRTMRVRVGDTVKVMRGDYKGVQGKVTEVFPDLGRIAIEGLMRKKVNGQEVPVKIHPSKVMIVELNLEDKKRKEKLE
>GCA_002499005
VAENQLVSSGIRIGTTIATKHMKPFINRTREDGLNILDLNKVVSRIEIAGKFLSRFDPKKVLVHTTREAAYTPVQKFCELTGASYILGRIIPGTLTNPSLPFHRDADVLLVVDPQIDLQAIEEAKRMNIPIIAICDTNNVCNFVDLIIPGNNRGRKSLAMIFWLLARSYMINAGMLSPGETPDDFETKLEMAQIARIKLVSSDLDDIESASSSIKEMAEKMGVAIKGPVPLPTKKLLVVVRKGPSGEGTHTFDKWELRLHRRLIDIEANERTIAQLTKIEFPKSVNVEIRFL---MAKLEDLLAEALKDKGKRKFRQAVELMLTFNSNRTKP-VTFNEIIYVPHPQNPSRIYVIAGGDVAVEAKKL-GYNLITPEDVDRLATNKREAKKLARRAYAFLAEASLMPRIGKALGAILAPRGKMPITVPNAQALDVIFKRVLASTRVRGRNVMGVQVKVGYEDMKESDILDNAKAVIDYIEKKLPPG--SVKSIGFKLTMGGIRKLLREPIVVVLGHVDAGKTSLLDRLRGTAVQEREAGGITQHIGASLFPADVLVRMTRGLLERYREIPGILFIDTPGHEAFSNLRYRGGSAADIAIVVVDITKGIEPQTVESVEILKEKRVPFMIALNKVDLLAGWRKTTIEESLKKQDDATKKILDDRIYTVMGQLSQLGFDGDVYYRVTNFRKQVAMVPVSAATGEGIPELLTILLGLVQNFLRGRLQFQPGGKGIVIEVKEEEGVGSVLNTVIINGLVRVNDMVVVGTADGAKQTKVKGIFMPKPLDEMRDPRDKFKPIKEVEASAGVSIILTEPEGVIAGAPLYVVSEEARSYISQVSEEIKGLSVKSDRLGVIVKVDALGSLEAMTFLLGKEKIPIRYAEVGPVTKKDIMEAELVRKEDKYLGAVLAFNQKVLVEPRE------VPVFVGNVMYDLIQQYLNYVKEERDRDLRMKMEKLTYPAKFQVLKGFVFRRSNPAIFGVRVLEGVLKPKARAMNSQGKEVGVVEQIQVQGQTVQELKAGEEGAISMKDVTVGRQVREDEVLYTLPTSEEAKALLES-----EIPDMKLLKEIIELRRKVEYLYAFIVGLGIESTAHTFGASVMTILSNVKDVYRPPAGSGIHPRDASRHHSEVAPSVIKRALSEAGVSFGDLSFVAYSAGPGLGPCLKVGATLARFISSYYRKPIIPVHHGVGHVELGMLLTGAVDPLVVLISGGHTMLLARAGKRWRVFGETLDITLGQLIDQFGRAIGLPSPAGPLVEDLARYVSLPYIVKGNDLSYSGIISEVKRIIKESPEDLAFSVQETAFSMLAETSERALALLKKSEVMVVGGVAANTRLREMLDAASSRHGAQLKVVPPAYAGDCGAQIAWVGHLYFLGVYTKPENAWVDQSWRIDEVDLAWMPEFGYSEQLYNPASDVRGSLREVDVSPKEARELAAYIKGMNVDRARDVLNEVIEMKRAIPFKRYRHGIAHHRVFYAGRYPVKAAKLFLRLLDNLEASALYKGFDVSRLVLVHIAAYPGRKLERFQPRAFGRSSPRNKVLVHVEAVARVIMKASVVNVQGEKVGDVELPQVFESAVNEELINRAFWILFTHSLQPQGRSRLAGKEYSVESMG-GYGMSRVARVKGAGTRRAGQAGGIAGVVKGRLAHPPKAEKVIYKRINKKEKLAATASAIAATARPDLVRKRGHRVDGSLALPIVVEDSLEDMSKAKDVLSFLEKLKLSDDVKRVKER--------------GSGAGPLIVVSG-KILNVAKNVPGVEVVKAKDCSVLDLAPGGKAGRLAIYTVKAIKDIEEFKVVGRYGYMGKSILPQRRGRGSPQFRARKVGKIARISYPLLPEYVVKKILHERGRAAPLAVLESG-GQAVYLPAVKGLAVGSRVMIGPDAPAENGNVLPLGRVPEGTFVSNIEKVYNDGGKFVRAAGAYAIVLGHEGEMTSVKMPSGKKVLFPSSSRATVGIIAGGGAGEKPLLKASAALRLMRARGRKYPLVRGVAMASVHHPHGGGRHQHVGKPTTVARNTPPGRKVGHIAARKTGRGK----SSKALRVYSGKRKNARASATIRPGVVRYNGFLLEAL-PENIRMILSSPIKDRRFKVDLDITAEGGGVMSQAYAAAVAVSRALVDYFKD-DIREVLLSYDRHLLIGDERRKEPKKFGGPGARRREQKSYRM-------------SYYPRSRASYLVPRVNYA--RDRPGLAAIVGFKLGMGHMLITDDRQRSPNFGKPLFVPFTAVALPPLLVADSRVYVERDYLINVGR-YSDSLD----------------KGEISQVRAVISVVPKDAGFSQKKPIVIEVPLGGS-IDEQIGFIKENSGKKLEQADLLRGWSYVDVTGVTKGKGFQGPVKRFGIKRKQHKSRKTVRVVGTLGPWHPADVMFTVPMAGQLGFQRRTTYNLRVLY------VSSEPGFSSFKKGPSHYAFISGSLPGAKGRPLLIRRAVR-MPVEAKMPSIIQVSLMPVIKILSRLERLYPNRDYNEIISMLPYIGLDIEELADDYVRVEYSPNRPDFSTDVGIVKALKGLFGDELGAPARSLEEVFVDPSVIPVRPYIAAFAVGLSLDEEEIRQLISMQEDLHHGVGRDRRKVAIGLHRLDAVRPPITYRAVGSEHVFLPLNSEMSVAEVLETEQGRVYGQLVGPALVDSALTLSIPPIINCDQTRLMPGTQGLFIDITGTDLKSVGVAASVIAETLWEMKAKVIKGIIKAEYPELGERVMRITDQISKLLGIELKAVLAIRKSRLDAIYVSVPPYRPDIMHPVDLVEEAMIGYGLFNIRWAMVEDEIRDAMVGLGFTETYSYSLTSKDVLSMVYSVSFTRSSEHESLRDMLLPGCLEALSINQDEPMPHMLFEVGRAFRLCALMQKDRATITDIRSPLDQLFRLIRG--PYA-ARAAEVLVGEVGEIHPAVLEGFKLSVPVVYFELLVEEAFKTRAVSAKGVEEYRPHITRAIPVNAVLNCADNTGAKKLRLIQVIRYKGRHRRAATVGDEVVVVVKVGAPDVRKQIFHAIIVRQRYPIRRISGERVMFEDNAAVLITPEGELKGTEVRGPVASEAAERWSRLANLASMIV--EQEAWVPKTALGQLVKDGKITSLYEIFASGYKVQEPEIVKALLPGLKTHLIGVRVVQKQTDAGEKTRFRAVVAVGNEAGWFGVGHAKAQQARQAIDKATRMAMLNILPVPLGCGSWECRCGQPHSVPYVMTGKWGSVRIVIYPAPRGLGIVAAPHIREIISLAGIRDAWTKTFGSTSTDVSMAFAIYRAFEGALKVIMPKEFRYRGYTLEELNRLSYEELFNLLPARARRSLESAHGKRVFIEKLREGKDQ-----IKTHERDIIILPNMVGKKIMVYSGKEFVTVEIKPEMIGHYLGEYAHPVKKVVHGTPGIGASRSSLYVPLK-MSDEVLLFDKWSFKDVKVSDISLQKAINISPIYVPHSFGRHASKRFGKERVNIVERLANNMMHYGKIWAKNTGRMAGKKWKAINIVRAAFDIIYLRTKKNPIQVLVDAVINAGPNEDTTRISYGGVVYHVSVDVSPNRRLDLALRFISQGARLASWKTGKPIEEALAEELMAAASNDPSSYAIRKKEELEKMAEASR-----------MPYVRREYIDAIPGLRIAKFTMGLTKDYDYVLRLVSEEKAQVRQNALESARVAANKAIEGIGDANYFLRLVPFPHVILRENKMIATAGADRLSEGMRRAFGKPVGLAARIEKGEPIIEIYVKKDNLEKAREALRVARSKLPVKSRIEIVKAEKESSQSVRAIVRVAGRDLNGNKPLVAALRDIRGINFSLAVAIIRALRLDPSKRLGMLTEQQVQSLESAINNIKLNLPPWMLNRRKDIETGQDRHVIESELILTIKQDIEREKNANSWRGFRHSLGLKVRGQRTRTTGRKGMTVGVRKKAV----------------------------------------------------------------------------------------------------------------------------------------------------------------------------------------------------------------------------------------------------------------------------------------------------------------------------------------------------------------------------------------------MATRKRKVRKLRGSRTMGWGQVGQHRNSGGKGGHGMAGLHKHKWSWTVVYDPDHFGKEGFKPRKVRSWVNVGGLDEIYQKHGGLPLINLSELGYEKLLGGGSYYVIVGSFTNGAKEKVEAAGGKISTMDTETASRIIVGVHRTEKVVNMMTKENKIAFIVSGANKAQIKEAVEYLFGVKVESVNTLITPQGKKAYVKLKPEFKAIDLANKLGVMMSTE-QLYEEEIKVPAGVEVSYKVLRAKGPNGECEKDMSKMKAIVEVRDGAVIVKQYKKRRDYYAIARSVRKHVINMINGVQKGYTYKLKIVYSHFPMQVTVEGNRVRIDNFIGERHPRYAEIVGKTKVSVSGDDIIVEGPCKESVSQTAANIENSTKIKNKDPRVFLDGVYIYERR---SFSFVVTGGEANAGPPIGPALGPLGLNVMEVVKKINELTSEYKGMKVPVVVEVDQQTKSFNVSVKLPPTSALILKEAGSGQAGKEYTGNISMQSAIKIAKLKMDVLSAKDLKGAVKIIVGTCVSMGVKVEDKEPKTIIDEINRGVWDSSLSQVNSMKRIYIDKVVLHISVGQAGDKLEKAKSVLKELAGQEPVEREAKKTIRDFGIHRGEKIAVMVTLRKAKAIETLKRVLQARSFTVPLTSVDESGNLAFGIREHIDIPGVKYNPEVGIFGMDVMVSLARPGYRVSRRKRARASVGKSHRISREEAIEFY-KGMEVNFVEKKSPLGEFGARGLSKKRQRFRWSDKYYKRRMLRLDIKADPLEGAPMGRGIVIEKVGIESKQPNSAVRKCVRVQLIKNGKQITAFLPGDGALNYVDEHDEVLVEGIGGSQGRSMGDIPGVRWKVSKVNGVPLNLLVIGRREKPKRMEKIK---ASKLSDEELRQRLEELRKELIRLDNLRNARALGKESGSLKSVRRNIARVLTEMKRRGMATHHQYLENLKRNAILYELLDASLKQAGFVEMNIEKTPIGTRLNIYALRPGLVIGPHGKYVKDLGDQIATEVGYKDVLINAAEVQNPALNPKAIAVRLSNALKKGAVFRRAIQNAMSDAIAAGALGIEIKYQGKIRSERASFQKFSMGVVPKSGYPREAYTSSAVEHVLLKLGMYGVKVTVAYRGDFLNEDKGQQAQ-----VERWGIAHIYSSFNNTIVHITDLSGAETIAFSSGGMHVKADRLEGSPYAAMKAASAAAAVAKEKGINALHIYVRGEGGTGSKTPGPGAQAAIRALVRAGFKIGRIEDVTPIPHDSTRPPGGRRGRRTKEYPERKKKLYGRLVGLLENHKYIAVVSLYKLRSIQVKELRKKLSGKVEFYAIKNRLAVKALNSK---GINALDEYIKGQTLLMFFDIDPFELNLELQKNQVYLPAKAGDIASDDIVVPEGNTGLQAGPALSEFKQFKIPTRIETGSIFVTKDTVVAKKGDVIDDKLAALLSKLGLKPIRSGLSIKAVYYEGKIIKGEDLALDLEAIKASVINGYQNAFKLAYALELPEPEVLQVLLAEHAKARALALAAEVYDESTIKDIIADREAKAAKL----MPATDIISNLFNTLYENEKRNKKECLVMPVSKLTMNTLKALQKYGYIGEFELIDDKVLPKAKVQLLGKINRCGSIKPRFPVKWTELGAWERKYLPAVGVGILIVSTDKGVMSHVEAMEKRIGGRLIGYVYEWLANRTVGLFETE-TNPNYGKAPEERRGKEILDYGFVPLDKPVNHNSFEVVSWVKRLLRVNRAGHSGTLVSGLLPIGLNYATRALSFLLLGEKEYIAVMKLHDDVDEGSVRNTINLFTGMIYQRPPVRSSVKRSLRVRRIYRLDVIEHDSRLYMLDAVVESGTYIRKLIYDMGEILGVGATMVDLRRVKVASYSEALVTLQDVWDASYDFYNSGNDEKLRRVVQPIERALRHLKPVVVKDSAVEALCNGSYLAVPGIARLDPTMNQNDFVAMYTLKGEIVAVGRATASYQQIEESQKGIAARVDRVIMKQGTYPKLWK---MMKFRRRREFKTSYKRRKKLLTSRLPFVYVFTSNKNVWAQIIEPAVGGDRVLVHASSKDLEKSGWKYSRKSYPAHYLVGLLLGKRAAKAGISEVIYYSGIAGFVSRAAALLKGLMESGIKVRVDSDALPDDEAVSGARIDIQKAFNDMKGRNGEVS-----------------------------------------------------------------------------------------------------------------------------------------------------MRIRLGTRPSRLAVIQAEIVAAQLR--AGHEVVIVKVTTEGDEGRPSASL--KSAFTKRLEDAIASGVVDAAVHSLKDVPVDLMEGLELVSFPSAEDPSDSFVSSKYADAGRMPEGELLGTSSGRRAALASRHWPWLRVVGLRGNLDTRLRKVMEGQVGAAVLATSGLKRLGVRLDPREFMPAPGQGIIAVEARPGGDVAAALRRINDQLIETRALLEREFSRLMGGGCGLPLGIYS--ISAIAFAVINGEFRVASASGSEPAAVAESLRKCILG------------------MLSGVSVIKQPARECNDEECPYHGHLKVRGKIRIGRVVSLKAKRMAVVEVESFYYVKKYMRYERRRSKLHARVPACVDVSEGDRVAVGETRPLAKSVAHVVLGRVMTVYIDGEGLVLGRLASEVAKMLLEGKRVIVFNTEKVLVSGDREYVINEWLKRLELKSVITPELSPKHQKRPDHMFRRTVRGMLPRYKPKGRAAFRLLKVYHGVPEDLKGVKAVKPEDAVARGFPSDYVPLGDIARAMLRIIGAGRGSLIGPLVVAGVSA--TDVNELLRLGVRDSKLLSKKRREELFHMILSIPGKAVIISPRLIDAYVGLNALEAKAMARIIDCLPGTLAVVDAASVNEAAFGADIALISSHYADKNYAVVSAASIIAKVTRDKRIEMLQSDFGSGYPSDPITREFIESAVRASWKTLKRL-MLKNAEWRERNSKLRAMVSDELRSKYGIKAIRVRKGDVVKVMRGDFKGVQGKVTQVYPKLGRIAVEGLIRKKVSGQEIPVKVHPSKVMVVELNLEDKLRLKEAT
>GCA_900620265
MERREIERAGVDIGQGIRTKFMERFTTGAEADGKYKMDLATTISRIRAASRLINRIGAERLLVCAGLTKAETPTAMFCEKVGARRMDGRFWPGTLTNPSLHYYIEPSLVLVTEPQIDAQAVTEATNAGIPVIGVSNTNNITSCLDIVIPANTMGTKAMAAVFWLLARSTIEEGGG-DPDAPIKGFENKAGMVQTARVKLTSANLRLLDGVCEEIKGIGKRTGVRIRGPTPLPVKRLHVATRKSPCGNGTETYEKWEMRMHRRIMSISADDKAIKQLTRLNVPDEVYIEMTLAMITEEQLAGMIAEAKK-TGSKKFKQSVELMVSFKDIDVKKGFSMNELVQLP-KSSPAAVCVIATGDMAQKAKQAEADAVVGDEEIGGFASNKRESLKFINKYDFFLADTKMMSTIATKLGPILGPRNKMPAPVPFNTPIGPILQRFRSSVRIKKKNSLGATCKIGDESMDDADLAVNAHAVLGAVEKKLPNGEKNIRGIAVKTTMGRPARE-----MAVLGHVDSGKTSLLDRIRGTGVQGREAGGITQHIGASFLPLETIREACGPIYKGIERVPGLLVIDTPGHEVFRNLRTRGGSAADIAILVVDAARGFQPQTRESLAILQERRVPFVVALNKCDQISGWRPSFITDALKAQDQSVRADLDQKIYDVVGTLSILGYQSEAFYRVKDFKSEVAIVPVSARHGTGLPELLGVLVGLAQQYLAGRLGQQDRPRGIVLEVRDEEGLGQTANVILVDGSIRKGDSVVVARRDSVVVARPRALLLPRPLDEMRDPRDRFQRVDRVDAAAGIKIASPEMEGVLPGSTMYVARADAARYSGMIESEMKSVFSGTEPTGVVVRCDTIGSLEAVSEMLSREQVAVSDADIGPVTRRDVVAAGAIRDKDRHLGVVLAFNVRVLPDARSEAAGSRVRIFEDGVIYSLVEGYCGWVREDAADAEGAAFADVTPVASFTILPGHVFRNSGPAVFGIRVDAGVLRHKAPLMDGLGRRVGEVHQLQRDGKTVETASSGEEVACSVTGAVVGRQLREGATYMTFPTSREARDLLGRFLHRLDAAQQDALGEMVRIQRGRDPAYAYMLGLGIESTAHTFSCSVMDILSDVRSAYRPPDGEGIHPREASRHHVERGPAVLDECLREAGVGMSDIGMVSYAAGPGLGPCLRVGAVMARALASYHGIPLYPVNHAVGHIEIGRLLTGLRDPLVLLVSGGHTMILAFLEKRWRVFGETLDITLGQLLDQFGRSLGFASPCGREIERLAGCMQLPYVVKGNDVSFSGLLSAAVRAAGPDRALACRSLQETAFAMVSEAVERALSLTGKREVMAVGGVAANKRLAGMLGAACRLHGARFRVVPPRYAGDCGSQICWTGMLESDGGGTPVRDALVRQSWRLDTVTIGYMGRYGYSFEGYDPTRHVRASMREKGISPKHAREVAKAVRGLRVEKARDYLEAVVRRERAVAFGRHKNQVGHRSDMMSGRYPQKAANEFIRLLENLETNAEYKGMDLDRLKIASVAVHRGVKVQRFTPRAQGRATPKNNTLTHVEMVGVEA-MTQTYALDGTPEGEVDLPPVFATPLRRDLIRKAFVNLASHSYQRQGRKPSAGMDVVADSNDTGRGVSRVARAAGGGGGRQGQGAEVASTRGGRQAHPPKAEKVIYKKLNKKEGKLALCSAIAATASRRLAEARGHVVDGDKEFPLVVSDGIESVSRASEALGVLGALGIAGDSARLESRRRRSGRPLLRGRAKKEGKSALFVVSDAKISRAVGAIPGVEAVSAGTLSVLDLAPGSDPARLAVYSVSAIRELGRLGRAPA---MGKRPLVRRRGRGGNQFRSAATGKISKAAYPRFARGDIIDLVHERGRDAPLAKVRFEDGSVSYMPAVLGTRVGGTYEFGLKSKIEDGNVISVQNIPDGTTVCNIERHFGDGGSIVKSAGGNATVFSHGDEGVTIKLPSGKFATLNPKNRAMIGTLAGGGASERPFMSAGGKWRNFRSRGKKYPIVRGVAQAAYVHPHGGGRHQHVGQSSTVSRDAPPGAKVGSIAARKTGRARIKDR----------------------------------MMGHATAREAVLVPLEPLRDRVDITVRVRGGGFMGQAGAAATGISRALTGWTKSEDLRKRLVKFDKYLISGDARQKEPKKFGGPGARRRRQKSYRMGARKRHSPRRGSLAYSPRARAGSMEARIRAWPEEGGPRILAHCGFKAGCVQVVSIDDRDKTPNAGKQLVSLGTVIATPPVLVLGMRGYASTTGMRAIWDVYSENLPRHMSKLISVKGRAERAVGRTAQVFAILAVSPRAAGLEQKTPYVFEAMVGGGTVRERHDHVRDLLGQEVRIGDIFEAGSTVDVAGITKGKGWQGVIKRWHVKKKQHKSRKSVREVGSLGPISPQNVMYTVPRAGQMGFHQRTEYDKRVMVVGSAEDVNPAGGYKHFGLVKGDYVVLKGSVPGAYRRLVKMRSQVRNAPAKVKKPNILEIVVMPVVSLSGRLQELTGA-PRREIEASLPHLGLDIEGGGDDTVRVEYSPNRPDYSTEYGVALGLQGLLGTAEGPVPLEAARITVKPAVSKVRPFITAIAAGGRVDDLLLAQLSSLREGLDAGLGRGRVKSYVGLHDLRSLRFPLMYGSATRGHKFEPAGGEATVADMLATEYGARYGFLLGPVLLDAARTVSLPPVAGSSRTAPRAGTRGLLAEVTGLSKRGVEDVLAVVALVLASAGFKLEAVDISNAAPDLAPSKMRVPEYVCRALGLEIPMVSCLARCRIGALECMIPPYRFDILGPADIAEEVALGLGIGSLKATRVLRTISETLTGLGYSEALSPCLATEVQLYGAVRVLEPEGEG-AVLRDSLLPGLLACLSSNIHEPYPQRIFETGTVFRLCCAVSHGGASYTEAKSVLQAVAAS-LGDAWMEPGRSAEILAGFIGEISSRELARLRLREPVAAFELSTGGWLEMAKQAGKGVEEFRPYVTKVIPVGAEIVCADNSGAKILEVINVPRHRTRASRSASVGDFCNVVVKKGPAELRKQVHGAVIIRQKYAVRRLNGVRVCFEDNAAVLITPEGETKGTDIKGPVAAEASEKWPRVANLASMVVEP--EVWIPKTALGKRVAAGEITSLEEIIEAGLRVQESGIIRKLLPDLKSEVVDVGMIQKMTSNGQSTRFKAIVAAGNENGYLGIGQGKSKQMRIAIEKATSQAYRNVNPIKLGCGSWECRCDQKHSIPFRVRGKGGSVTIEIIPAPRGLGLVAGGKIKRLLELAGLRDAWTTAKGSTPTMNSTSKAILDCLRQTFSQGMAKEFRYRGIQRQELEEMPLERLLGLFNARQRRSLGITDNKRKLIGEIKAARESPPSTPIRTHVRDLIIMPYMVGVTVNVFSGKEFVPVEIRDEMVGRYIGEYVITNKKVSHGAPGVGASRSSLYVPLKAHTKNLLLFRKWDMTKIKVVDPGLKTAISLRRQILPYTYGRSALKRFNKADVNIVERLINKTMHFGKRYAKNTGRMAGKKARALATVEAAFDIIHLKTGQNPVELLVRAVEHSAPNEDTTRIVYGGTVYHVSVDVAPIRRVDLALRFIADAVKEASFSNPSTVEENLAEQLMMAAAGDPTAPSVKKKNELERIAQASRMHGANYRSGSGQSFTRKEFIKGKPQLLIKKFQGGKRGTYRYRVQLLINENIQLRQGAIESMRLTANKTLEKAGEAGYYSRLRVYPHNLLRENKQIATAGADRISEGMRRAWGKATSLGARVREGQCIMELYVNEEHLGAARRALKKACVKLAGTPTIRVEDWSKPEGQEYRHIVRIAGNDIPGDRKLLVGLTKVKGVGYNFSAAICRMLGLEASSNMGDLDDENIQKIEGMITDPASGFPTWFLNRRKDIETGRDMHLLTSDIPFTLRNDIERERVTASWRGYRHLSGLKVRGQRTRTSGRKGGAVGVAKGGMMVLHDIERRMLGAL-SDPDRICEETGLSPDQVRRGMEWLRHKGLAEISEVVSLGRNGLEALMPERRLAELLGEMSRVQAFGPAVGRARKSGWLSGEEALAAIGAIEPLLDRPGFITALISITDGGAIDVEADAPRVFAARRHPLREVMSEVREAFVALGFEEVRGPQVQSSFWNFDALFTPQDHPARELQDTFYLDGMKKRITTSHRKGWRYEWDEGESRRMLLRTHTTCVTVRHLADGA-GDGRFFSLGRVFRNEKPSYRHLAEFHQVEGVVAEKDASLRGLMGIQREFYRRMGLPRVRFWPTYFPYTEPSLQSMVYDEGRKKWVELFGMGVFRPEVTRPLGISRPVLAWGGGLERVAMLKLGVDDVREFYGNSLGWLRCRMATRLRKTRRLRGGRHMGWGQVGQHRASGHKGGLGVAGMLKHHYSTMLKEDPGHFGHGATKPPVTRKWASVRDLDDLYALHGRRRVVDLRAAGYEKLLGGGRYHVIVDGHTASARAKLEAAGGGVSSMNPEQARRIILKPYITEKTFAMIENERKICFITDGASKREIAEAVEALYRQKPTGVNTARTLYGKKAFVQFSTTEKARDLATDIGMLMSIDPEKLKTEVAVPDGVRVTLKMLGFEGPLGKTFKSFRKIPVGIEVAEGRVLLRAAGGRKRDYSVLHTARSLIRNICEGLVEGYTVRMKVVYAHFPITVKVDGRDVLVENFQGERAPRRAAIVGGTKVSPEGEDVVLTGHVLTDVTQTAANIELATRVRNKDHRVFLDGIYAYEKKKGSKVSSLVTGGAASAGPPLGPALGPLGVNIMEVIAAINEKTKDFEGMKVPVTVTVDSDTKKYGVEVGVPSASALVMKEAGSGAAGSEWAGNISMDAAVKVARAKIENTYTDSLKAATKCVLGTCLSLGVKVEERGPREVTAEIDEGKWDAKFS-DSPMRRIYLQKLVLNMGVGRSGEAIDAAKKALDQISGKRSCARNAKKTQRDWGVRKGEPIGAAVTVRGKDAGDLLRRLLDARGNTVRAGSFDGFGNCSFGIREHIDIPGVKYDPQIGILGLGVSVALGRPGYGIRHRSKHKARIGRSHVITAREAMDYMAAEFGARVESGKSPLGLFAGRVLTSKKKRQRWAISTYKRRELGIDKKADPLGGSPQARGIVLEKVGIAAKQPNSAVRKCVRVQLIKNGKTITAFLPRDGAMNFIDEHDEVHVQGMGATQGGAMGDIPGVRFKVFKVNGTSLHELVIGKKEKPRRMARIKRTQLRDMKRDDLLARIRESRAQLAKLRVDGAKGTLRKESGKIRPLRRDIARMLTRLREAEMSTIRKMIQDKFREMRMHDYLRDTVKDAGYSHSETTKTPMGTKVALHVTRPGLVIGRKGSGIRAITETLGTEYELKNPQITVKEIQTPELSPSVMCNRMAAHIERGTAFRRATMWTLKQVMENGALGVQITISGKLRGDRSAFEKHTAGILPRAGHHADQIVEEDIAHVQTPMGLIGVRIRIAKKDRVEKEAIAIEEEDEAEEDQKIGIVHIYSSYNNTIIHMTDLTGAETVAISSGGIHVTADRYESSPFAAMKAANAVVESARSKGFSKFHIRVRAVGGVGSRVPGPGAQAAIRALARGGFNIGRIDDVTPIPHDTTRKKGGKRGRRVTKFPERKARMYAQLQELPAKHRVVALVRMEKVRSAQVLPLRRLLKGKALLVSIKDRVAKKALAGS------EIASRLQGQCMLVFTDISPFRLNVLLAKNRVMMAARGGDVASMDVVVTARNTGIAPGPMLTEFKDAGIPTKIDQGTIWIAKDTTPVKKGEVINEKLASMLSKLDIKPVEAGIALDAAIEDGRMYTREELVVDVGAALEGISAAHAEAVSLSVEAAYPVEESIRLLLGIAARARSLAAESGYVSPDTIEDVLQRAGSRASALAGAAMPATNILANLFVTLYNNEARRRQECTILPTSKLGTRVLEALKKDGYIGDFEHIDDKRGGKFKIRLLARITKCGAISPRFRVGAGEYSSWERQYLPSYDRGMLLVTTNQGVMSHHEAVQKGIGGFLIGYVY---MTRRTVEVDQDITDPAHGTPPAGRSVEQRLEYGLLLLDKPPGPTSHEVVAWTRRMLGIDRAGHSGTLVSGVLPIGLGGATKALGVLLLGSKEYHAVGRLHASPPRGRLAEVAAMFTGPIYQRPPQRSAVYRGTRVRTIHALDIHERRERLFLARIECESGTYVRKLIYDMGEVLGPGATMVELRRTRVAHFGEDLVTLHELANAHALWKD-GDGSRLASMILPVEEALSGIARVVVRDSAVDALCHGAQLAVPGILEISEGLKKGELAGVYTQKGEAVALAEAKMDEEGIRDAVRGQAFETRRIIMAPGTYPKKWRMPYTGILRRLREEKTNYRKRSAMLAGRRDFVTVTITNENTQVQILKPGMTGDTVVASAHSRRLLGMGWKGSRKSVPAAYLTGYMAGKKAVANGASEAVMYTGTRRFTQRTAAALKGVVDAGVSVPAGEGTFPPDERINGEHLSVKNDVRGIKSGDGGSAMGRMHTHRRGKSHSIRPAEPRAPAWEVPDAARIEEMITEYAKEGLTPSQIGIRLRDQHAVPLARVITGRGIGETLADKGLVSEMPEDLDNMVRKAVGLQRHLKENKGDKRNVRSLELIEAKVHRLSVYYKRIGRIPGTWKYKSVVAQLEASYVAATRGSRLALAQAHAVISDLKDAPGTACRELVVRTGGDARRPLFLMDRRGIFSKEVDGAVLDGRADFAVHSMKDLPTDVHPGLCIACVPRREDACDVLVTGDGSDLGSLREGAVVGTSSLRRAVQISRARPDVVVRPVRGNVETRISRVPGE-YDAVVLAAAGIRRLGLRLPEAGFVPSPGQGALALVSRKG-PASAALAAIEDRGARREAEAERAFSAAIGSGCRFPVGARAISIRAEAFSADGSERVSASASG-DPAAAGRAAAGEMLGRGAARLALNWQKLEEWNAMTRDIGLITAPEKECDDKHCPFHGGLPVRGRLFDGRVTGAKSGRTITLQKEAPVYFGKFRRYARSKSSIHAHVPACISAPQGSRVRTAECRPISKSVSYVVVEVRDPIVVDGTGHIAGRLASRVAKLLIQGNRVSVINCEKIMISGTRSNIIAEYRDFLRINSVIHPRHGPVHRRRPDTILTRMVRGMLPGKKPSGVAAHRRLRAYVGSPRELRPLEKTRFEDAQIRRESSRYTTMEDLGRTVMDVCGAGRGSMVGPLVVAGVAADRPGLRMLRSMGVRDSKRLSPASRERLYGMIRSVA-SVSKVPPRSIDASVGLNDLEARYMARVAAALGSRTTYVDACDVDAARFGRRVRIRSHHRADSRFAIVSAASIIAKVERDRAVARL--GLGSGYPSDPVCRRRLASCARKSWRPVAAM---------------------------------------------------------------------------------------------------------
>GCA_011373145
NIDKLILSAGIRIGTSVKTKYMERFIARAS-EGVYMFDMNKTLEHIDAAASMISRSLP-NVVVCSSKDNAKVAVLKFCELTGATPIIGRFMPGTLTNPFLSTYREPDVVLVSDPQADLQAVVEATNAGVPVIAIANTDNFASNVDLIIPANNRGRRAIAAVYWLLTLEVLKRKESVEQGQKVDDFETKLEMVQQARIKLASTDLAKLEQMCSEIKAIGEKTGVKVRGPVPLPTKRLSIVTRKAPSGQGTHTFDKWEMRVHRRIIDLAADDRAMKQLMRLKIPDEVIIEVLLQMTLDSDLLNLVREAREKAGKRNFKQSVDLILVLKDIDVKKGFSINEVVALPNANKKAKVCVIASGDLALRARRTNADKVIEGTELSTLANNKREAKKLSREYDFFLADTQLMPTVGKVLGPVLGPKGKMAMPLPFNAPVDTMLDRLRASTRARTRNQLMVACRIGDEDMDDKMLAENAMAVINAVEKKLPAGERNIAEIMLKFTMGKVARLIRQPVVVVLGHVDSGKTSLLDRIRGTAVQAREAGGITQHIGASFFPLETIKEICGPLFTRFGRVPGLLVIDTPGHEVFANLRMRGGSAADIAILVVDINKGLEAQTYESIEILKSRKVPFVIALNKLDMLHGWRSGMVLESLKKQDKSVIDELDAKIYLLVGALSRLGFRAEAFYRVKDFTREIAIVPVSARTGEGIAELLAVLVGLTQQYMLKRLEVSEHGRGIVLEVREEVGLGMTANVILLDGMLREGDEIMLAKRDSIVNARVKALMLPKPLDEMRDPRDRFIRVQEVHAAAGVKVASPDLEGVLAGSPFYVIKSDVERLRQMLEGEVRGLVISTDRMGVVLKCDTLGSLEAITEMLKRSSIPIRIADIGHVTKRDVVEASTVREKDRYLGVVLAFNVKVLQDAEQEADAHNVKIFADKVIYNLVESYKQWVEQEREREESTLFASLALPCKFMLLKGFVFRRSNPAVFGVEVIEGRLRQKSLVINSEGSEVGAINQIQDKGKSIDEARKGMQVAVSMNEPVVGRQIKEGEVLYTLPSTQHLKLLKERFKHKLTQEEQVLLDEIAKIRRKADPLYGYAICLGIESTAHTFSCSLVDILSDVRSIYKPPEGSGIHPREASRHHAEESANVLREALATAKISIKDVDIIAYSAGPGLGPCLRVGAVIARCLASYHAKPLVPVNHAVGHIELGIRLTHARDPLVLLVSGGHCMILLFSRKRWRVIGETLDITPGQLLDQFGRELGFASPCGARIEELARYIRLPYTVKGNDVSYSGLLTAAKKALNNKVEDVCYSLQETAFAMLAEATERALAFSRKDELLVVGGVAANRRLAEMLATICDRQGARLHVVPMRYAGDCGAQIASTGLEAYKGIMVEPIKAFVRQSWRIDATDVPWMPEFDYTFKQYDKSKHVRASIREVDISHKHAIEICNAIKGMRLEKAKEYLEKVVAKEIPVPFRHYHTKVGHRSEFPAGRYPVKAAREILRLLENLEANSEYKGMDLDRVTIIHACAYPGVKIRKFMPRAFGRSSARFNTLTHVELVAAEKMSVNVYNLEGSKVEQVELPRVFLTPYRVDLIHKAFVHIQSRSFQPQGRDPLAGMRVSAESRGTGLGIARMARIKGEGMRRSGQAGGVAGVVKGRLTHPPRAEKVIVKGLNRKEKHLALCSAIAATAIREVVKARGHRIPDDIELPLVVTDDIESISKSKDLLKVLNALRLSDDLERARASRKRSGKARMRGRKQYIAKSALIIVKSASIAKAAGSIPGVEVVPVSRLSVLHLAPGGHAGRLCIWSKGALESIRDMSNNAIELMMGKRILVQRRGKGGKQFQANSIGKIAPVGYPFYPVGEVVDIVHETGRAAPLARIRLDDGRYCYIPALQGMYVGAKIHF--NSKPQPLTVKSLGEIPDGTTVCLVERNLGDGGKLVRSAGSSAIVFSHSGSTVTLRMPSGRFITLDAKCRGMIGSIAGGGRLEKPFLKAGAKWYAMRARSKKWPIVRGVAMAAPFHPHGGGRHQHPGKQTSVARDAPPGRKVGHIAPRKTGRGRVKRESSSMMELYPGARKTARAVAVISEGRVWINNTPLEILEPEVARYIILTPLVSARDKVDLKVKVEGGGVIGQALASAIAIARALTGYAKGEEIRKRIMEYDRHLLIGDPRQKEPKKFGGPGARRRRQKSYRMGHRKHSAPRRGSLAYLPRARARSIESRIRTWPSAKEPRLLGFAGFKAANIHLISIDDRERTPNFGKPLMSRATVIVTPPMRVIGIRAYEKTVGLRSLFDIYADGLPKELSRKVKIKVNDIK-LDDVHELRAVVAVTPRAAGLEQKKPFVFEVGVGGGDIKAQFEYLKNLLGKDVRISDVFKVGEYVDVSAITKGKGFEGPVTRWGIKRKQHKSRKSVRAIGTLGPISPATVMYTVPRAGQRGFHQRLEYNKRILMVASADEITPKGGFMHFGILKGDYIVLRGSIPGAIKRLVKLRYAIRPKVKKVVEPKIMEVIAMPVVTLQRRLERLVG-KGIDEILAMLPYIALDIEEEGNDYVKVEYNPNRPDFSTDYGIARALRGIMGIEVGLPKLNLVTFNVDASVYSIRPYILALVADGRMDDEDLRQLISMQEDLHMGIGRKRRKASIGLHDYDKVDGPFYYTTESKD-KFIPLNSEMSMQEILAMDVGKAYGHIIKPIIKDAKNVLSFPPIVNAELTRVTEHTRNMLVEVTATDLNTARDVLAVIAVTLSDMGFKVASVSINITTPDMSHRRMSLPDRLS-LLGLDIDVIECLRRSRLDVIECLVPRYRVDIIHWIDLVEEVAIGYNISRFETLKVLDDARSVMVGLGMLEVMNFNLVSMLMQYE-LVVEESKSKEHEVLRDSLIPSLLAVLSRNVHEPYPQRLFEIGKVFSIGVVIAHSNANYTEARSYLQAFLHTLFGIDPYESGKAAEILIGSIGEVSSRVLSNFRIRVPVSAFEVIISRLIASRAVSAKGVEEFKPHITRAIPVYANLVCADNTGAKIVQVIQVNRYKGRLSRAASVGDLVTVVVKKGPPELRKQIFGAVIVRQKYPIRRPNGLRICFEDNAAILITPEGDVKGTDIKGPVAAEAAERWPRIANLASMIVGKDLEGWVPRTKVGVYVANKQITTLEQIFEQGYRVREPEIVKMLLPDLKSEVVHVGVVQKQTDAGELTRFSAIVACGDEHGWFGIGRGKASQMRLAIDKATRNSMLNIIPVKLGCGSWECRCNVQHSVPFKVVGKGGSVKIEIIPGPRGLGLVAGANITTMLRLAGIRDAWTRTFGSTSTMSSTALAVYNALRNTYSIGMVKEFRYRGRTLQELQEMSMEELISILPSRIRRTLGLGEERLKLLREVKAAKDNPSGKPVKTHLRDMPILPNMVGLTIHVTNGKEFVPIEIKPEMIGHYLGEYAIPNKPVKHGTPGIGASRSSLYVPLKKEEPNLMLFNRWDFREVKVTDPGLQSTISLKPMLVPISFGRHEHKRFGKADVNIVERLVNSIMHFGKRYAKNTGRMAGKKARAINIVKTTFDIIHLRTGQNPIAVLVKAVENTSPNEDTTRIIYGGVVYHVSVDVSPLRRVDLALRFIAEGAREATYSNPKTIEEALADEIILAANNDPNSFAIKKKNEQERIAMASRMKGRNYRAAVGMAYARREYIAGVPQPKIAKFTGGTAGEYSHKVMLVSDDRAQVRHNALEAARVAANKILQSIGESSFFSILKVYPHIVLRENKMIAAAGADRLQEGMRRAFGKPVGLAARIDNGQTIMEVHVNEQYVEKAKEALRIASSKLPIKTRIVVEKVSR-SAQEFKHIVRVAGKDVDGRKKIVAALAELKGVGYNFAYSLLTSLAIDPNMRIGFASDSHLAAIENGLKDPIIGFPRWYLNRQKDIDTGKDIHLLGSDLEFMVKSDIEREKGVMSWRGYRHMYGLKVRGQRTRTTGRKGGTVGVRKGGKIALHDIEKRLILALAMGLDELSMHTGLNMDQVRRGVEWLKYKGIINIEELITIGREGLNALLPEVRLVDAATSLKDVREFNAAIRYAKERGWITEYRLLARLGEYRMLKSRPEYIVEKVMLSDVKRIDVTAPAPIIYAGRKHILQDVIDEVREILIGMGFEEIDGSMVQSAFWNFDALFTPQDHPAREMQDTFYIANMVERVSSMHEQGWRYSWSSKEAERLVLRTHTTAVTIRYLAEHKPDEASIFSIGRVFRNEKLSYKHLAEFHQVEGIVVSKDTTLRDLMGIQQEFYRRLGLNKVKFWPTYFPYTEPSLQSMVYHERLGRWVELFGMGIFRPEVTEPLGIDRPVLAWGGGLERIAMLKYGIDDVRELYSNRLSMLRGVMATRLRKVRRLRGSRTHGWGQIGQHRDTGKKGY-RKVGLHKHKWTQAVLMEGKYFGKHGFHNPRVKHWINVGSLDDLFLKYGRKKVIDLNSLGYDKLLGSGNYSVIVKACTESARSKVTSVGGEIILMNAEQARSIIIRPYITEKVYTKMDKEDMLAFIVDKADKQSIKEAIKILYNVDVLAVNTARTIYGKKAYVKFQA-GVARDLA------TSRESIALEAVVDVPDGVQVSMHVLEVKGPKGRVSKDLSKIPVNISIDGSNVRISPLKPRRKDKAIMNTMRSIVKNMIEGVLHGYTYKLKIVHAHFPISVKIKGKQVLIENFIGERSPRVAEIVGDCKVSIEGDDIIVKGTSIEDVAQTAANIENATRIKEKDARVFLDGIYIYAKEKGMTISLLVTGGEANAGPPLGPSLGPLGVNVLAVVNSINEKTREYAGMKVPVKVEVDVESKEFTIDVGIPPTAMLIMKEAGSGKSGYEYVGDITMDKVLKIARLKINSSYARSLTSAVKEVIGACVSLGVTVDGKKPKEVLKAIDDGKIKIDQQKENAMREIRIGKVVINAAIGKSGEPIERAKKILEELTGQMPAVRTAKKTIRDFGIHKGEPIAVIVTLRKERALQVLKRLLAAKGNRIKSSSFDEYGNVSFGIKEHIDIPGVKYKPELGIIGMD----------------------------------------------MANSPVGMFAARTLKQKRLKFRWSERRFKRRVLMLDKKADPLEGAPQARGIVLEKVGVESKQPNSAVRKCVRVQLIKNGKVVTAFCPRDGALNYIDEHDEVVIEGIGGSMGRAMGDIPGVRWKVSKVNGVSLRELVRGRKEKPRRMARLKLKDLKALNDDELKAKLSELRSELAKIMVERAKGTIKKESGKVKYMRRDIARILTILGERR-------MRNFFRNSELDEFLERELAHAGYGGAEIQKTPLGTRITVYVTRPGLIIGRKGFGIRELTSKLEKEFGLENPQVSVLEIEVPELNPRIIANRVAQMISRGTAFRRAALWALNTIMDAGAMGAEVVISGKLRSERASFEKYTAGILPKSGDPAERAVKEAVAHVLLKMGLYGIKIKIAYKDALPAEEGKVQSK-----GEKWGIAHIYSSFNNTIVHITDLSGAETIAISSGGRHVTADRYESSPYAAMKSAMAVAEIAKSRGITGLHIKVRAVGGVGPRIPGPGAQAAIRTLARAGFKIGRIEDVTPIPHDSTRKPGGRRGRRVKTYPEKKVRMYNLLQETASKYRVIALVKMDKVRSSQLMPLRKVLADEAKIIMVKNRLAVKALSNSGIKGIDKILKEMEGQNLLIFTNMNPFKLQMLLEKNKVYLPAKGGDVATEDIVVPAGNTGLAPGPILSEFREAKIQTKIEEGTVWIAKDTVVAKAGEVISMNLASLLSKLGIKPIKAGVSLYMVLEDGLVYRSEDLKLDIEAYRKSIEEAYSSALTLAVNAAYPTKESIAMIVSRAYNALTLAVNSAYPAREVIRELLMLAEAHAQAIARRAMPALNVVANLFSTIYNNEMRRKRSCIIMPISKLTLEVLRVMKEHGFIGDYQYVDDGRGGKAVVQLLSRVNKCNVITPRFSVKKDGYDEWDRQYLPSYSRGILIVSTPLGVMSHHEAQSKGIGGVLIGYVYNLPQLNDLVSIDDDVTDECYGYYPFSRPIDVLLDYGLIALDKPAGPTSHEVVAWVKRILAVESAGHSGTLTTGLLPIGLGEATKALTVLLLGPKEYYAIARLHATVPSKMLHDVISMFIGDIYQRPPQRSSVKREVRVRRIYELEVVEEHGRLLLLRVLCQAGTYVRKLIYDIGEVLGSGASMVELRRSRVSMLGEDMVRLHDLYDAYMLWREKGEEEKLRRMIKPIEYALMHVKAVVVRDSAVDSICHGAQLAVPGVLKVSKDLQKGDLVGIYTLKGELVALAEAMMSAYEIAEADKGIAFTLKRVIMKPNTYPKAWKMNYIQTLKRIREGRTDYRKRKAILLGKHVFATIRISNENIMVQISRASINGDVVLASTHSRELLKYGWKGSSKCTPACYLTGLLAGKKAKAAGIDGCIIYTGLRGFSSRIGACTKGIIDAGLDVPVGEDALPDEDRITGKHIDYVKHFNEVKDNMREGGMARIHAHRKGKSHSIRPVQVNAPWISNMSKEEITNLIVSMAKDGLKPSEIGLRLRDEYGIPLVKKVIGKSITEVLEEHGIKA-LPEDLSNMLEKAIRLQKHLNVHRSDSNNIRSLELIEAKIHRLAKYYKREGKIPQDWKYKAVIASLEMRLLVGSRGSRLSLVQSEHVISLLKHVSSIEFEIVTIKTKGDIARPLYTIDGKGVFEKEVDQAVLSGSVHLAVHSMKDVPSDLHEDLLIASVPRRDSPYDMLISKQGHSLTSLPSKSVIGTSSLRRIVQLKRVRGDLVVKPIRGNVDTRIGKMLDGEYDAVVLAEAGLARLGLRLSKDIMMPAPGQGALAVVVRKDSDLIRLLKRIEDRASRAEIEAERVLLREMNAGCRMPLGALALTLEACMISADGRDVVRVGSSSSDAEGLGARVARSLLEQGARRISEEWIDFEHNNLKARNIGLVTLPARSCNDLKCPFHGRLSIRGKLLTGIVVSKKAKKMVVIERYYQQYIKKYKRYERRRSKIHAYLPECMDVEEGDEVLVGECRPLSKTVAFALLEVRKHIVVDATGHIAGRLCSYVAKLLLEGKSVVIVNAEKAFISGKRSSVIKEWHEFLEIASVVHPKHGPFHPRRPDNIVKRMVRGMLPRKRPKGISAMKRLRVYIGVPEEYAGAEFKVFEDAKIRKPESYYISIYDLARSINKVAGAGRGAVIGPLVVAAVAIDASSIDRLVELGVKDSKMLDRRSRMMLYSRILELC-AVCIAEPKVIDAYVALNILEARMFAIALSKVKPSLAYVDACDTKPGRFSAMIMISAAHKADRDNVLVGAASIVAKVTRDSIVDDVKRDFGSGYPSDGRTRRFIRSFIRYSWKPVRSLKQIYSAPLHRRSKQVCSTLSEELRRQYGRRSVRVRKGDTVRVLRGEYKGVEGKVQRVHVKDCRLEIEGLQREKVRGDKVPVLVHASKVMVIALNMEDKMREAILR
>GCA_900248165
NIDKLILSAGIRIGTNVKTKYMEQFIARAN-EGVYMLDMNKTLERIDAAASMISRSLP-KVVACSTKDNAKIAVLKFCELTGATPIIGRFMPGTLTNPFLSTYIEPDVVLVSDPQADLQAVVEATNAGVPVIAIANTDNFASKVDLIIPANNRGRRAIAAVYWLLTLEVLNKKGLVEHKQKVDDFETKLEMVQQARIKLASTDLAKLEQMCSEIKAIGEKTGVKVKGPVPLPTKRLNVVTRKAPSGQGTHTFDKWEMRIHRRIIDLAADDRAMKQLMRLKIPDEVIIEVLLQ--MDLDLLNLVKEAREKAGKRNFKQSVDLILVLKDIDVKKGFSINEVVALPHTNKKAKVCVIASGDLALRARRANADKVIEGTELSALANNKREAKKLSSMYDFFLADTQLMPTVGKVLGPVLGPKGKMAMPLPFNAQVDAMLDRLRSSTRARTRNQLMVACRIGDEDMDDKMLAENAMAVINAVEKKLPAGERNIAEIMLKFTMGRVARLIRQPVVVVLGHVDSGKTSLLDKIRGTAVQAREAGGITQHIGASFFPLETIREICGPLFTRFGKVPGLLVIDTPGHEVFANLRMRGGSAADIAILVVDINKGLEAQTYESIEILKSRKVPFVIALNKLDMLHGWRSGMVLESLKKQNKSVVDELDAKIYSVVGALSRLGFRAEAFYRVKDFTREIAIVPVSARTGEGIAELLAVLIGLTQQYMLKRLEVGEHGRGIVLEVKEETGLGMTANIILLDGILREGDEIMLAKRDSIVTARVKALLLPKPLDEMRDPRDRFIRTQEVHAAAGVKVASPDLDGVLAGSPFYVIGVDIERLRQMLESEVRGLVISTDRIGVVLKCDTLGSLEAITEMLKRSSIPIRIADIGHVTKRDVVEASTVREKDRYMGVVLAFNVKVLQDAQEEADAHNVKIFTDKVIYNLVESYRQWVEQEREREESTIFASLTMPCKFMLLKGFVFRRSNPAVFGVEIIEGRLRQKSLVINSEGSEVGAIHQIQDKGKSIDEARKGMQVAVSMNEPVVGRQIKEGEVLYTLPSTQHLKLLNERFKHKLTQEEQMLLDEIAKIRRKVDPLYGYTICLGIESTAHTFSCSLVDILSDVRSIYKPPEGSGIHPREASRHHAEESANVLREALATAKVSIKDVDVLAYSAGPGLGPCLRVGAVVARCLASYHAKPLVPVNHAVGHVELGIRLTHARDPLVLLVSGGHCMILLFSSRRWRVIGETLDITPGQLLDQFGRELGFASPCGARIEELAKYIRLPYTVKGNDVSYSGLLTAAKKALSNRVEDVCYSLQETAFAMLAEATERALAFSRKDELLVVGGVAANRRLAEMLATICDRQGARLHVVPIRYAGDCGAQIACTGLEAYKGIMVEPMKAFVRQSWRIDATDVPWMPEFDYTFKQYDKSKHVRASIREVDISHKHAIEICNAIKGMKLEKAKEYLEKVVAKEIPVPFRHYHTKVGHRSEFPAGRYPVKAAREILRLLANLEANSEYKGMDLDRVTIIHACAYPGVKIRKFMPRAFGRGSARFNTLTHVELVASEKMSVSVYSLDGSKVEQVELPRVFLTPYRMDLIHKAFVHIQSKLFQPQGRDPLAGMRVSAESRGTGLGIARMARVKGEGMRRAGQAGGVAGVVKGRLTHPPRAEKVIVKRLNKKEKHLALCSAIAATMMREVVKARGHRIPDDIELPLVVTDDIEGVKKSKDLLKVLNALRLTDDLERARASKKRSGKARMRGRKQYIAKSALIIVKNASIARAASSIPGVEVVPVSRLSILHLAPGGHAGRLCIWSKGALESIRDMSNNAIELMMGKRILVQRRGKGGKQFQANSIGKIAPVGYPLYTVGEVVDIVHETGRAAPLARIRLDDGRYCYIPALQGMHVGAKIRF--NSQPQPLTVNSLGEIPDGTTVCLVERNVGDGGKLVRSAGSSAIVFSHSGSTVTLRMPSGKFITLDAKCRGVIGSIAGGGRLEKPFLKAGAKWYAMRARSKKWPIVRGVAMAAPFHPHGGGRHQHPGKQTSVARNAPPGRKVGHIAPRKTGRGRVKRGSSSMMELYPGARKTARAVAVISEGRVWINNTPLEIIEPEVARYIILTPLIDARDKVDLKVKVEGGGVIGQALASAIAIARALTGYAKGEEIKKRIIEYDRHLLIGDPRQKEPKKFGGPGARRRRQKSYRMGHRKHSAPRRGSLAYLPRARAKSIESRIRTWPEAKEPRLLGFAGFKAANIHLISIDDRERTPNFGKPLMSRATVIVTPPMRVIGIRAYEKSVGLRSLFDIYADGLPKELARKVKIKNDIK--LDGVHEVRAIVAVTPRAAGLEQKKPFVFEVGVGGGDVKARFEYLKNLLGKDVRINEVFKTGEYVDVSAITKGKGFEGPVTRWGIKRKQHKSRKSVRAVGTLGPISPATVMYTVPRAGQRGFHQRLEYNKRILMIASVDEITPKGGFMHFGILKGDYIVVRGSIAGAIKRLVKLRYAIRPKVKKVVEPKIVEVIAMPVVTLQRRLERLVGK-SIDEILAMLPYIALDIEEEGNDYVKVEYNPNRPDFSTDYGIARALRGIMGIEVGLPRLNLVTFNVDASVDSIRPYVLALVADGRMDDEDLRQLISMQEDLHMGIGRKRRKVSIGLHDYDKVNGPFYYTTESKDFKFIPLNSEMSMQEILATDVGKAYGHIIKPIIKDAKNVLSFPPIVNAELTRVTEHTKNMLVEVTATDLNTAKDVLAVIAVTLSDMGFKVASVSINITTPEMSYRRMSLPDRLS-LLGLDIDVIECLRRSRLDVIECLVPRYRVDIIHWIDLVEEVAIGYNISRFEMLKVLDDARSVMVGLGMLEVMNFNLVSMLIQYEALVVEESKSKEHEVLRDSLVPSLLAVLSRNVHEPYPQRLFEVGKVFSVAAVIAHSSANYTEARSYLQALLYTLFGIDPYESGKAAEILIGSIGEVSSSVLSNFRIRVPVSAFEVIISRLYSSRAVSAKGVEEFKPHITRAIPVYANLVCADNTGAKIVQVIQVNKYKGRLSRAASVGDLVTVVVKKGPPELRKQIFGAVIVRQKYPIRRPNGLRICFEDNAAILITPEGDVKGTDIKGPVAAEAAERWPRIANLASMIVGKDLEGWVPRTKVGVYVVNKQITTLEQVFEQGYRVREPEIVKMLLPDLKSEVVHVGVVQKQTDAGELTRFSAIVACGDEHGWFGIGRGKAAQMRLAIDKATRDAMLNIIPVKLGCGSWECRCNVQHSVPFKVVGKGGSVKIEIIPGPRGLGLVAGANITMMLRLAGIRDAWTRTFGSTSTMSSTALAVYNALRNTYSIGMVKEFRYRGRTLQELQEMSMEELINILPSRIRRTLGLGEERLKLLRELKAAKDNPSGKPVKTHLRDMPILPNMVGLTIHIANGKEFVPVEIKPEMIGHYLGEYAITNKPVKHGTPGIGASRSSLYVPLKKEEPNLMLFNKWDFREVKVTDPGLQRTISLKPMLVPTSFGRHEHKRFGKADVNIVERLVNSIMHFGKRYAKNTGRMAGKKARAINIVKTTLDIIHLRTGQNPIAVLVKAVENTSPNEDTTRIIYGGVVYHVSVDVSPLRRVDLALRFIAEGAREATYSNPKTIEEALADEIILAANNDPNSFAIKKKNEQERIAMASRMKGRNYRAAVGMAYARREYIAGVPQPKIAKFTGGVAGEYSHKVMLVSDDRAQIRHNALEAARVAANKILQSIGESSFFSVLKVYPHIVLRENKMIAAAGADRLQEGMRRAFGKPVGLAARVDNGQTIIEVYVNEQHVEKAKEALRVASSKLPIKTRIVVEEVSK-SAQEFRHIVRVAGKDVDGRKKIVAALAELKGVGYNFAYSLLTALGIDPNMRIGFASDSHITAIENGLKDPIIGFPTWYLNRQKDMDTGKDMHLLSSDLEFIVKSDIEREKGVMSWRGYRHMYGLKVRGQRTRTTGRKGGTVGVRKGGKIALHDIERRIILALAMGLDELSKHTGLNIDQVRRGVEWLKYKGIISMEELIGIGREGLNVLLPEIRLVSAAISLKDVREFNAAVRYAREKGLITEYRLLARLGEYRMLKSRPEYIVERVMLSEVKRIDVTAPAPIIYAGRKHILQDVIDEVREILIGMGFEEIDGSILQSAFWNFDALFTPQDHPAREMQDTFYIASMVKRVSSMHEQGWRYSWSSKEAERLVLRTHTTAVTIRYLAEHKPDEASIFSVGRVFRNEKLSYKHLAEFHQVEGIVVSKDATLRDLMGIQQEFYRRLGLNKVKFWPTYFPYTEPSLQSMVYHERLGRWVELFGMGIFRPEVTEPLGIDKPVLAWGGGLERIAMLKYGIDDVRELYSNRLSMLRGVMATRRRKVRRLRGSRTHGWGQIGQHRDTGKKGY-RKVGLHKHKWTQAVLMEGKYFGKHGFHNPSIEHWVNVGSLDDLFLKYGKKKVIDLNSLGYDKLLGSGNYSVIVKACTESARNKVISAGGEIILMNAEQARSIIIRPYITEKIYTKMDKEDILAFIVHKADKQSIKEAIKILYNVDAVDVNTARTIYGKKAYVKFKA-GAARDLATKLGLVISKESESIALEVDVPDGVQVSMNTLEVKGPKGKVSKDLSKIHVDIRVDGSSVRIRPLKPRRKDKAIVNTMHSIVRNMIEGVLHGYTYKLKIVHAHFPISVKVKGKQVLIENFIGERSPRVAEIVGDCKVSVEGEDVIVKGISLEDVAQTAANIENATSIKGKDIRVFLDGIYIYAKEKGMTISLLVTGGEANAGPPLGPSLGPLGVNVLAVVNAINEKTREYAGMKVPVKVEVDVESKEFTIDVGIPPTAMLIMKEAGSGKPGQEYVGDITMDKVLKIARLKINSSYARSLMAAVKEVIGACGSLGVTVDGKKPKEVLKAIDDGKVKIEV-EENVMRRIRIGKVVINAAVGKSGEPIEKAKKILEELTGHTPAVRTAKKTIRDFGIHKGEPIAVIVTLRKDKALQVLKRLLAAKGNRIKSSSFDDYGNVSFGIKEHIDIPGVKYKPELGIIGMDVCIALERPGYRVARRKIMPSKIGKEQRISKQEAIEFF-KALGVEVVMANSPVGMFAARTLKQKRLKFRWSERRFKRRVLMLDKKADPLEGAPQARGIVLEKVGVESKQPNSAVRKCVRVQLIKNGKVVTAFCPRDGALNYIDEHDEVVIEGIGGSMGRAMGDIPGVRWKVSKVNGVSLRELVRGRKEKPRRMARLKLKDLKALSDDDLKAKLSELRSELAKIMVDRAKGTIKKESGKVKYMRRDIARILTILGERSYSSTKAIMKNFFRNSELDEFLEKELAHAGYGGAEIQKTPLGTRITVYVTRPGLIIGRKGFGIKELTSKLEKEFGLENPQISVLEIEVPELNPRIIANRVAQMISKGTAFRRAALWALNTIMDAGAMGAEVVISGKLRSERASFEKYTAGILPKSGEPAERAVKEAVAHVLLKMGLYGIHIKIAYKDALPAQDLNVQEKEGDVEGEKWGIAHIYSSFNNTIVHITDLSGAETIAISSGGRHVTADRYESSPYAAMKSAMAVAEIAKSRGITGLHIKVRAVGGVGPRIPGPGAQAAIRTLARAGFKIGRIEDVTPIPHDSTRKPGGRRGRRVKVYPEKKVRMYRMLQEEASRYRAIALVKMDKVRSTQLMPLRKILADEAKMIMVKNRLAVKALSGSGVKGIEKILKEMEGQNLLIFTNMNPFKLQMLLEKNKVYLPAKGGDVATEDIVVPAGNTGLAPGPILSEFREAKIQTKIEEGTVWIAKDTVVAKAGEVISMKLASLLSKLGIKPIKAGVNLHMVLEDGLVYRSEDLKLDVEAYRKSIEEAYSNALTLAVNAAYPTKESIAMIVSRAYNALTLAVNAAYPAREVIRELLMLAEAHAQTIARQAMPALNVVANLFSTIYNNEMRRKRSCIVMPTSKLALEVLRVMKEHGFIGDYQYVDDGRGGKAVVQLLSRVNKCNVITPRFSVKKDGYDEWDRQYLPSYSRGILIVSTPLGVMSHHEAQSKGIGGVLIGYVYKLPQLNDLLSIDDDVTDEHYGYHPFSRPIDVLLDYGLIALDKPAGPTSHEVVAWVKRILAVESAGHSGTLTTGLLPIGLGEATKALTVLLLGPKEYYAIARLHAVVPSKMLHDVVSMFIGDIYQRPPQRSSVKREVRVRRIYELEVLEEHGRLLLLRVLCQAGTYVRKLIYDIGEVLGSGASMVELRRTRVSMLDEDMVRLHDLYDAYMLWREKGEEEKLRSIIKPIEYALMHVKAVVVRDSAVDSICHGAQLAVPGVLKVSKDLQKGDLVGIYTLKGELVALAEAMMSAHEIAEADKGIAFTLKRVIMKPNTYPKAWKMGYIQTLKRIREGRTDYRKRKAILLGKHVFATVRISNENILVQISKASINGDVVLASAHSRELLKYGWKGSRRCIPACYLTGLLAGKKAKAAGIDSCIIYTGLRGFSSRIGACTKGIIDAGLDVPVGEDALPDEERISGKHIDYVKHFNEVKDNMREDGMARIHAHRKGKSHSIRPMQVNAPWISNMSKEEITNLIVSMAKDGLKPSEIGLRLRDEYGIPLVKKIIGKSITEVLEDHGIKT-LPEDLSNMLEKAIRLQKHLNVHRSDSNNIRSLELIEAKIHRLAKYYKREGKIPQDWKYKTVIASLEMRLLVGSRGSRLSLVQTEHVISLLKHVSSIEFEIVTIKTKGDMARPLYTIDGKGVFEKEVDQAVLSGSVHLAVHSMKDVPSDLHEDLVIAAVPKRDSPYDMLISKQGYSLTSLPSKSVIGTSSLRRLVQLKRVRGDLVVKPIRGNVDTRIGKMLNGEYDAVVLAEAGLSRLGLRLSKDIMMPAPGQGALAVVVRKDSDLIRLLKGIEDIASRAEIEAERVLLREMNAGCRMPLGALALTLEACIISADGRDVVRASASSSDAEGLGAMVARSLLEQGARRISEEWSTVEHSNAKARSIGLVTLPSRSCNDLKCPFHGRLSIRGRLLTGIVVSKKAKKMVVIERYYQQYIKKYKRYERRRSKIHAYLPECIDVEEGDEVLIGECRPLSKTVAFALLEVRKPIVVDATGHIAGRLCSYVAKLLLEGKSVVIVNAEKAFISGKRSSVIEEWHKFLEIASVVHPKHGPFHPRRPDNIIRRMVRGMLPRKRPKGISAMKRLRVYIGVPEEYAGAEFKVFDDAKIRKPESYYISIYDLARSINRIAGAGRGAVIGPLVVAAVAIDASSIDRLIELGVKDSKMLDRRSRMILYNKILELC-AVCIAEPRVIDAYVALNVLEARMFAIALSKLKPLLAYVDACDTKPERFSAMIMISAAHKADRDNVLVGAASIVAKVTRDSIVDGVKRDFGSGYPSDGRTRRFIRSFIRYSWKPIRSLKQIYSAPLHVRSKQVCSTLSEELRRQYGRRSVRVRKGDTVRVLRGEYKGVEGKVQRVHVKDGRLEIEGLQREKVRGDKVPVLVHASKVMVIALDMEDKMREAILR
>GCA_011058825
NIDKLILSAGIRIGTNVKTKYMEQFIARAN-EGVYMLDMNKTLERIDAAASMISRSLP-KVVACSTKDNAKIAVLKFCELTGATPIIGRFMPGTLTNPFLSTYIEPDVVLVSDPQADLQAVVEATNAGVPVIAIANTDNFASKVDLIIPANNRGRRAIAAVYWLLTLEVLNKKGLVEHKQKVDDFETKLEMVQQARIKLASTDLAKLEQMCSEIKAIGEKTGVKVKGPVPLPTKRLNVVTRKAPSGQGTHTFDKWEMRIHRRIIDLAADDRAMKQLMRLKIPDEVIIEVLLQ--MDLDLLNLVKEAREKAGKRNFKQSVDLILVLKDIDVKKGFSINEVVALPHTNKKAKVCVIASGDLALRARRANADKVIEGTELSALANNKREAKKLSSMYDFFLADTQLMPTVGKVLGPVLGPKGKMAMPLPFNAQVDAMLDRLRSSTRARTRNQLMVACRIGDEDMDDKMLAENAMAVINAVEKKLPAGERNIAEIMLKFTMGRVARLIRQPVVVVLGHVDSGKTSLLDKIRGTAVQAREAGGITQHIGASFFPLETIREICGPLFTRFGKVPGLLVIDTPGHEVFANLRMRGGSAADIAILVVDINKGLEAQTYESIEILKSRKVPFVIALNKLDMLHGWRSGMVLESLKKQNKSVVDELDAKIYSVVGALSRLGFRAEAFYRVKDFTREIAIVPVSARTGEGIAELLAVLIGLTQQYMLKRLEVGEHGRGIVLEVKEETGLGMTANIILLDGILREGDEIMLAKRDSIVTARVKALLLPKPLDEMRDPRDRFIRTQEVHAAAGVKVASPDLDGVLAGSPFYVIGVDIERLRQMLESEVRGLVISTDRIGVVLKCDTLGSLEAITEMLKRSSIPIRIADIGHVTKRDVVEASTVREKDRYMGVVLAFNVKVLQDAQEEADAHNVKIFTDKVIYNLVESYRQWVEQEREREESTIFASLTMPCKFMLLKGFVFRRSNPAVFGVEIIEGRLRQKSLVINSEGSEVGAIHQIQDKGKSIDEARKGMQVAVSMNEPVVGRQIKEGEVLYTLPSTQHLKLLNERFKHKLTQEEQMLLDEIAKIRRKVDPLYGYTICLGIESTAHTFSCSLVDILSDVRSIYKPPEGSGIHPREASRHHAEESANVLREALATAKVSIKDVDVLAYSAGPGLGPCLRVGAVVARCLASYHAKPLVPVNHAVGHVELGIRLTHARDPLVLLVSGGHCMILLFSSRRWRVIGETLDITPGQLLDQFGRELGFASPCGARIEELAKYIRLPYTVKGNDVSYSGLLTAAKKALSNRVEDVCYSLQETAFAMLAEATERALAFSRKDELLVVGGVAANRRLAEMLATICDRQGARLHVVPIRYAGDCGAQIACTGLEAYKGIMVEPIKAFVRQSWRIDATDVPWMPEFDYTFKQYDKSKHVRASIREVDISHKHAIEICNAIKGMKLEKAKEYLEKVVAKEIPVPFRHYHTKVGHRSEFPAGRYPVKAAREILRLLANLEANSEYKGMDLDRVTIIHACAYPGVKIRKFMPRAFGRGSARFNTLTHVELVASEKMSVSVYSLDGSKVEQVELPRVFLTPYRMDLIHKAFVHIQSKLFQPQGRDPLAGMRVSAESRGTGLGIARMARVKGEGMRRAGQAGGVAGVVKGRLTHPPRAEKVIVKRLNKKEKHLALCSAIAATMMREVVKARGHRIPDDIELPLVVTDDIEGVKKSKDLLKVLNALRLTDDLERARASKKRSGKARMRGRKQYIAKSALIIVKNASIARAASSIPGVEVVPVSRLSILHLAPGGHAGRLCIWSKGALESIRDMSNNAIELMMGKRILVQRRGKGGKQFQANSIGKIAPVGYPFYTVGEVVDIVHETGRAAPLARIRLDDGRYCYIPALQGMHVGAKIRF--NSQPQPLTVNSLGEIPDGTTVCLVERNVGDGGKLVRSAGSSAIVFSHSGSTVTLRMPSGKFITLDAKCRGVIGSIAGGGRLEKPFLKAGAKWYAMRARSKKWPIVRGVAMAAPFHPHGGGRHQHPGKQTSVARNAPPGRKVGHIAPRKTGRGRVKRGSSSMMELYPGARKTARAVAVISEGRVWINNTPLEIIEPEVARYIILTPLIDARDKVDLKVKVEGGGVIGQALASAIAIARALTGYAKGEEIRKRIIEYDRHLLIGDPRQKEPKKFGGPGARRRRQKSYRMGHRKHSAPRRGSLAYLPRARAKSIESRIRTWPEAKEPRLLGFAGFKAANIHLISIDDRERTPNFGKPLMSRATVIVTPPMRVIGIRAYEKSVGLRSLFDIYADGLPKELARKVKIKNDIK--LDGVHEVRAIVAVTPRAAGLEQKKPFVFEVGVGGGDVKARFEYLKNLLGKDVRINEVFKTGEYVDVSAITKGKGFEGPVTRWGIKRKQHKSRKSVRAVGTLGPISPATVMYTVPRAGQRGFHQRLEYNKRILMIASVDEITPKGGFMHFGILKGDYIVVRGSIAGAIKRLVKLRYAIRPKVKKVVEPKIVEVIAMPVVTLQRRLERLVGK-SIDEILVMLPYIALDIEEEGNDYVKVEYNPNRPDFSTDYGIARALRGIMGIEVGLPRLNLVTFNVDASVDSIRPYVLALVADGRMDDEDLRQLISMQEDLHMGIGRKRRKVSIGLHDYDKVNGPFYYTTESKDFKFIPLNSEMSMQEILATDVGKAYGHIIKPIIKDAKNVLSFPPIVNAELTRVTEHTKNMLVEVTATDLNTAKDVLAVIAVTLSDMGFKVASVSINITTPEMSYRRMSLPDRLS-LLGLDIDVIECLRRSRLDVIECLVPRYRVDIIHWIDLVEEVAIGYNISRFEMLKVLDDARSVMVGLGMLEVMNFNLVSMLIQYEALVVEESKSKEHEVLRDSLVPSLLAVLSRNVHEPYPQRLFEVGKVFSVAAVIAHSSANYTEARSYLQALLHTLFGIDPYESGKAAEILIGSIGEVSSSVLSNFRIRVPVSAFEVIISRLYSSRAVSAKGVEEFKPHITRAIPVYANLVCADNTGAKIVQVIQVNKYKGRLSRAASVGDLVTVVVKKGPPELRKQIFGAVIVRQKYPIRRPNGLRICFEDNAAILITPEGDVKGTDIKGPVAAEAAERWPRIANLASMIVGKDLEGWVPRTKVGVYVVNKQITTLEQVFEQGYRVREPEIVKMLLPDLKSEVVHVGVVQKQTDAGELTRFSAIVACGDEHGWFGIGRGKAAQMRLAIDKATRDAMLNIIPVKLGCGSWECRCNVQHSVPFKVVGKGGSVKIEIIPGPRGLGLVAGANITMMLRLAGIRDAWTRTFGSTSTMSSTALAVYNALRNTYSIGMVKEFRYRGRTLQELQEMSMEELINILPSRIRRTLGLGEERLKLLRELKAAKDNPSGKPVKTHLRDMPILPNMVGLTIHIANGKEFVPVEIKPEMIGHYLGEYAITNKPVKHGTPGIGASRSSLYVPLKKEEPNLMLFNKWDFREVKVTDPGLQRTISLKPMLVPTSFGRHEHKRFGKADVNIVERLVNSIMHFGKRYAKNTGRMAGKKARAINIVKTTLDIIHLRTGQNPIAVLVKAVENTSPNEDTTRIIYGGVVYHVSVDVSPLRRVDLALRFIAEGAREATYSNPKTIEEALADEIILAANNDPNSFAIKKKNEQERIAMASRMKGRNYRAAVGMAYARREYIAGVPQPKIAKFTGGVAGEYSHKVMLVSDDRAQIRHNALEAARVAANKILQSIGESSFFSVLKVYPHIVLRENKMIAAAGADRLQEGMRRAFGKPVGLAARVDNGQTIIEVYVNEQHVEKAKEALRVASSKLPIKTRIVVEEVSK-SAQEFRHIVRVAGKDVDGRKKIVAALAELKGVGYNFAYSLLTALGIDPNIRIGFASDSHITAIENGLKDPIIGFPTWYLNRQKDMDTGKDMHLLSSDLEFIVKSDVEREKGVMSWRGYRHMYGLKVRGQRTRTTGRKGGTVGVRKGGKIALHDIERRIILALAIGLDELSKHTGLNIDQVRRGVEWLKYKGIISMEELIGIGREGLNVLLPEIRLVSAAISLKDVREFNAAVRYAREKGLITEYRLLARLGEYRMLKSRPEYIVERVMLSEVKRIDVTAPAPIIYAGRKHILQDVIDEVREILIGMGFEEIDGSILQSAFWNFDALFTPQDHPAREMQDTFYIASMVKRVSSMHEQGWRYSWSSKEAERLVLRTHTTAVTIRYLAEHKPDEASIFSVGRVFRNEKLSYKHLAEFHQVEGIVVSKDATLRDLMGIQQEFYRRLGLNKVKFWPTYFPYTEPSLQSMVYHERLGRWVELFGMGIFRPEVTEPLGIDKPVLAWGGGLERIAMLKYGIDDVRELYSNRLSMLRGVMATRRRKVRRLRGSRTHGWGQIGQHRDTGKKGY-RKVGLHKHKWTQAVLMEGKYFGKHGFHNPSIERWVNVGSLDDLFLKYGKKKVIDLNSLGYDKLLGSGNYSVIVKACTESARNKVISAGGEIILMNAEQARSIIIRPYITEKIYTKMDKEDILAFIVHKADKQSIKEAIKILYNVDAVDVNTARTIYGKKAYVKFKA-GAARDLATKLGLVISKESESIALEVDVPDGVQVSMNTLEVKGPKGKVSKDLSKIHVDIRVDGSSVRIRPLKPRRKDKAIVNTMHSIVRNMIEGVLHGYTYKLKIVHAHFPISVKVKGKQVLIENFIGERSPRVAEIVGDCKVSVEGEDVIVKGISLEDVAQTAANIENATSIKGKDIRVFLDGIYIYAKEKGMIISLLVTGGEANAGPPLGPSLGPLGVNVLAVVNAINEKTREYAGMKVPVKVEVDVESKEFTIDVGIPPTAMLIMKEAGSGKPGQEYVGDITMDKVLKIARLKINSSYARSLMAAVKEVIGACGSLGVTVDGKKPKEVLKAIDDGKVKIEV-EENVMRRIRIGKVVINAAVGKSGEPIEKAKKILEELTGHTPAVRTAKKTIRDFGIHKGEPIAVIVTLRKDKALQVLKRLLAAKGNRIKSSSFDDYGNVSFGIKEHIDIPGVKYKPELGIIGMDVCIALERPGYRVARRKIMPSKIGKEQRISKQEAIEFF-KALGVEVVMANSPVGMFAARTLKQKRLKFRWSERRFKRRVLMLDKKADPLEGAPQARGIVLEKVGVESKQPNSAVRKCVRVQLIKNGKVVTAFCPRDGALNYIDEHDEVVIEGIGGSMGRAMGDIPGVRWKVSKVNGVSLRELVRGRKEKPRRMARLKLKDLKALSDDDLKAKLSELRSELAKIMVDRAKGTIKKESGKVKYMRRDIARILTILGERSYSSTKAIMKNFFRNSELDEFLEKELAHAGYGGAEIQKTPLGTRITVYVTRPGLIIGRKGFGIKELTSKLEKEFGLENPQISVLEIEVPELNPRIIANRVAQMISKGTAFRRAALWALNTIMDAGAMGAEVVISGKLRSERASFEKYTAGILPKSGEPAERAVKEAVAHVLLKMGLYGIHIKIAYKDALPAQDLNVQEKEGDVEGEKWGIAHIYSSFNNTIVHITDLSGAETIAISSGGRHVTADRYESSPYAAMKSAMAVAEIAKSRGITGLHIKVRAVGGVGPRIPGPGAQAAIRTLARAGFKIGRIEDVTPIPHDSTRKPGGRRGRRVKVYPEKKVRMYRMLQEEASRYRAIALVKMDKVRSTQLMPLRKILADEAKMIMVKNRLAVKALSGSGVKGIEKILKEMEGQNLLIFTNMNPFKLQMLLEKNKVYLPAKGGDVATEDIVVPAGNTGLAPGPILSEFREAKIQTKIEEGTVWIAKDTVVAKAGEVISMKLASLLSKLGIKPIKAGVNLHMVLEDGLVYRSEDLKLDIEAYRKSIEEAYSNALTLAVNAAYPTKESIAMIVSRAYNALTLAVNAAYPAREVIRELLMLAEAHAQTIARQAMPALNVVANLFSTIYNNEMRRKRSCIVMPTSKLALEVLRVMKEHGFIGDYQYVDDGRGGKAVVQLLSRVNKCNVITPRFSVKKDGYDEWDRQYLPSYSRGILIVSTPLGVMSHHEAQSKGIGGVLIGYVYKLPQLNDLLSIDDDVTDEHYGYHPFSRPIDVLLDYGLIALDKPAGPTSHEVVAWVKRILAVESAGHSGTLTTGLLPIGLGEATKALTVLLLGPKEYYAIARLHAVVPSKMLHDVVSMFIGDIYQRPPQRSSVKREVRVRRIYELEVLEEHGRLLLLRVLCQAGTYVRKLIYDIGEVLGSGASMVELRRTRVSMLDEDMVRLHDLYDAYMLWREKGEEEKLRSIIKPIEYALMHVKAVVVRDSAVDSICHGAQLAVPGVLKVSKDLQKGDLVGIYTLKGELVALAEAMMSAHEIAEADKGIAFTLKRVIMKPNTYPKAWKMGYIQTLKRIREGRTDYRKRKAILLGKHVFATVRISNENILVQISKASINGDVVLASAHSRELLKYGWKGSRRCIPACYLTGLLAGKKAKAAGIDSCIIYTGLRGFSSRIGACTKGIIDAGLDVPVGEDALPDEERISGKHIDYVKHFNEVKDNMREDGMARIHAHRKGKSHSIRPMQVNAPWISNMSKEEITNLIVSMAKDGLKPSEIGLRLRDEYGIPLVKKIIGKSITEVLEDHGIKT-LPEDLSNMLEKAIRLQKHLNVHRSDSNNIRSLELIEAKIHRLAKYYKREGKIPQDWKYKTVIASLEMRLLVGSRGSRLSLVQTEHVISLLKHVSSIEFEIVTIKTKGDMARPLYTIDGKGVFEKEVDQAVLSGSVHLAVHSMKDVPSDLHEDLVIAAVPKRDSPYDMLISKQGYSLTSLPSKSVIGTSSLRRLVQLKRVRGDLVVKPIRGNVDTRIGKMLNGEYDAVVLAEAGLSRLGLRLSKDIMMPAPGQGALAVVVRKDSDLIRLLKSIEDRASRAEIEAERVLLREMNAGCRMPLGALALTLEACIISADGRDVVRASASSSDAEGLGAMVARSLLEQGARRISEEWSTVEHSNAKARSIGLVTLPSRSCNDLKCPFHGRLSIRGRLLTGIVVSKKAKKMVVIERYYQQYIKKYKRYERRRSKIHAYLPECIDVEEGDEVLIGECRPLSKTVAFALLEVRKPIVVDATGHIAGRLCSYVAKLLLEGKSVVIVNAEKAFISGKRSSVIEEWHKFLEIASAVHPKHGPFHPRRPDNIIRRMVRGMLPRKRPKGIIAMKRLRVYIGVPEEYTSAEFKAFEDAKIRKPESYYISIYDLARSINRIAGAGRGAVIGPLVVAAVAIDASSVDRLIELGVKDSKMLDRRSRMILYSKILELC-AVCIAEPRVIDAYVALNVLEARMFAIALSKLKPLLAYVDACDTKPERFSAMIMISAAHKADRDNVLVGAASIVAKVTRDSVVDGVKRDFGSGYPSDGRTRRFIRSFIRYSWKPIRSLKQIYSAPLHVRSKQVCSTLSEELRRQYGRRSVRVRKGDTVRVLRGEYKGVEGKVQRVHVKDGRLEIEGLQREKVRGDKVPVLVHASKVMVIALDMEDKMREAILR
>GCF_002906215
NIDKLILSAGIRIGTNVKTKYMEQFIARAN-EGVYMLDMNKTLERIDAAASMISRSLP-KVVACSTKDNAKIAVLKFCELTGATPIIGRFMPGTLTNPFLSTYIEPDVVLVSDPQADLQAVVEATNAGVPVIAIANTDNFASKVDLIIPANNRGRRAIAAVYWLLTLEVLNKKGLVEHKQKVDDFETKLEMVQQARIKLASTDLAKLEQMCSEIKAIGEKTGVKVKGPVPLPTKRLNVVTRKAPSGQGTHTFDKWEMRIHRRIIDLAADDRAMKQLMRLKIPDEVIIEVLLQMELDLDLLNLVKEAREKAGKRNFKQSVDLILVLKDIDVKKGFSINEVVALPHTNKKAKVCVIASGDLALRARRANADKVIEGTELSALANNKREAKKLSSMYDFFLADTQLMPTVGKVLGPVLGPKGKMAMPLPFNAQVDAMLDRLRSSTRARTRNQLMVACRIGDEDMDDKMLAENAMAVINAVEKKLPAGERNIAEIMLKFTMGRVARLIRQPVVVVLGHVDSGKTSLLDKIRGTAVQAREAGGITQHIGASFFPLETIREICGPLFTRFGKVPGLLVIDTPGHEVFANLRMRGGSAADIAILVVDINKGLEAQTYESIEILKSRKVPFVIALNKLDMLHGWRSGMVLESLKKQNKSVVDELDAKIYSVVGALSRLGFRAEAFYRVKDFTREIAIVPVSARTGEGIAELLAVLIGLTQQYMLKRLEVGEHGRGIVLEVKEETGLGMTANIILLDGILREGDEIMLAKRDSIVTARVKALLLPKPLDEMRDPRDRFIRTQEVHAAAGVKVASPDLDGVLAGSPFYVIGVDIERLRQMLESEVRGLVISTDRIGVVLKCDTLGSLEAITEMLKRSSIPIRIADIGHVTKRDVVEASTVREKDRYMGVVLAFNVKVLQDAQEEADAHNVKIFTDKVIYNLVESYRQWVEQEREREESTIFASLTMPCKFMLLKGFVFRRSNPAVFGVEIIEGRLRQKSLVINSEGSEVGAIHQIQDKGKSIDEARKGMQVAVSMNEPVVGRQIKEGEVLYTLPSTQHLKLLNERFKHKLTQEEQMLLDEIAKIRRKVDPLYGYTICLGIESTAHTFSCSLVDILSDVRSIYKPPEGSGIHPREASRHHAEESANVLREALATAKVSIKDVDVLAYSAGPGLGPCLRVGAVVARCLASYHAKPLVPVNHAVGHVELGIRLTHARDPLVLLVSGGHCMILLFSSRRWRVIGETLDITPGQLLDQFGRELGFASPCGARIEELAKYIRLPYTVKGNDVSYSGLLTAAKKALS-RVEDVCYSLQETAFAMLAEATERALAFSRKDELLVVGGVAANRRLAEMLATICDRQGARLHVVPIRYAGDCGAQIACTGLEAYKGIMVEPMKAFVRQSWRIDATDVPWMPEFDYTFKQYDKSKHVRASIREVDISHKHAIEICNAIKGMKLEKAKEYLEKVVAKEIPVPFRHYHTKVGHRSEFPAGRYPVKAAREILRLLANLEANSEYKGMDLDRVTIIHACAYPGVKIRKFMPRAFGRGSARFNTLTHVELVASEKMSVSVYSLDGSKVEQVELPRVFLTPYRMDLIHKAFVHIQSKLFQPQGRDPLAGMRVSAESRGTGLGIARMARVKGEGMRRAGQAGGVAGVVKGRLTHPPRAEKVIVKRLNKKEKHLALCSAIAATMMREVVKARGHRIPDDIELPLVVTDDIEGVKKSKDLLKVLNALRLTDDLERARASKKRSGKARMRGRKQYIAKSALIIVKNASIARAASSIPGVEVVPVSRLSILHLAPGGHAGRLCIWSKGALESIRDMSNNAIELMMGKRILVQRRGKGGKQFQANSIGKIAPVGYPLYTVGEVVDIVHETGRAAPLARIRLDDGRYCYIPALQGMHVGAKIRF--NSQPQPLTVNSLGEIPDGTTVCLVERNVGDGGKLVRSAGSSAIVFSHSGSTVTLRMPSGKFITLDAKCRGVIGSIAGGGRLEKPFLKAGAKWYAMRARSKKWPIVRGVAMAAPFHPHGGGRHQHPGKQTSVARNAPPGRKVGHIAPRKTGRGRVKRGSSSMMELYPGARKTARAVAVISEGRVWINNTPLEIIEPEVARYIILTPLIDARDKVDLKVKVEGGGVIGQALASAIAIARALTGYAKGEEIKKRIIEYDRHLLIGDPRQKEPKKFGGPGARRRRQKSYRMGHRKHSAPRRGSLAYLPRARAKSIESRIRTWPEAKEPRLLGFAGFKAANIHLISIDDRERTPNFGKPLMSRATVIVTPPMRVIGIRAYEKSVGLRSLFDIYADGLPKELARKVKIKNDIK--LDGVHEVRAIVAVTPRAAGLEQKKPFVFEVGVGGGDVKARFEYLKNLLGKDVRINEVFKTGEYVDVSAITKGKGFEGPVTRWGIKRKQHKSRKSVRAVGTLGPISPATVMYTVPRAGQRGFHQRLEYNKRILMIASVDEITPKGGFMHFGILKGDYIVVRGSIAGAIKRLVKLRYAIRPKVKKVVEPKIVEVIAMPVVTLQRRLERLVGK-SIDEILAMLPYIALDIEEEGNDYVKVEYNPNRPDFSTDYGIARALRGIMGIEVGLPRLNLVTFNVDASVDSIRPYVLALVADGRMDDEDLRQLISMQEDLHMGIGRKRRKVSIGLHDYDKVNGPFYYTTESKDFKFIPLNSEMSMQEILATDVGKAYGHIIKPIIKDAKNVLSFPPIVNAELTRVTEHTKNMLVEVTATDLNTAKDVLAVIAVTLSDMGFKVASVSINITTPEMSYRRMSLPDRLS-LLGLDIDVIECLRRSRLDVIECLVPRYRVDIIHWIDLVEEVAIGYNISRFEMLKVLDDARSVMVGLGMLEVMNFNLVSMLIQYEALVVEESKSKEHEVLRDSLVPSLLAVLSRNVHEPYPQRLFEVGKVFSVAAVIAHSSANYTEARSYLQALLYTLFGIDPYESGKAAEILIGSIGEVSSSVLSNFRIRVPVSAFEVIISRLYSSRAVSAKGVEEFKPHITRAIPVYANLVCADNTGAKIVQVIQVNKYKGRLSRAASVGDLVTVVVKKGPPELRKQIFGAVIVRQKYPIRRPNGLRICFEDNAAILITPEGDVKGTDIKGPVAAEAAERWPRIANLASMIVGKDLEGWVPRTKVGVYVVNKQITTLEQVFEQGYRVREPEIVKMLLPDLKSEVVHVGVVQKQTDAGELTRFSAIVACGDEHGWFGIGRGKAAQMRLAIDKATRDAMLNIIPVKLGCGSWECRCNVQHSVPFKVVGKGGSVKIEIIPGPRGLGLVAGANITMMLRLAGIRDAWTRTFGSTSTMSSTALAVYNALRNTYSIGMVKEFRYRGRTLQELQEMSMEELINILPSRIRRTLGLGEERLKLLRELKAAKDNPSGKPVKTHLRDMPILPNMVGLTIHIANGKEFVPVEIKPEMIGHYLGEYAITNKPVKHGTPGIGASRSSLYVPLKKEEPNLMLFNKWDFREVKVTDPGLQRTISLKPMLVPTSFGRHEHKRFGKADVNIVERLVNSIMHFGKRYAKNTGRMAGKKARAINIVKTTLDIIHLRTGQNPIAVLVKAVENTSPNEDTTRIIYGGVVYHVSVDVSPLRRVDLALRFIAEGAREATYSNPKTIEEALADEIILAANNDPNSFAIKKKNEQERIAMASRMKGRNYRAAVGMAYARREYIAGVPQPKIAKFTGGVAGEYSHKVMLVSDDRAQIRHNALEAARVAANKILQSIGESSFFSVLKVYPHIVLRENKMIAAAGADRLQEGMRRAFGKPVGLAARVDNGQTIIEVYVNEQHVEKAKEALRVASSKLPIKTRIVVEEVSK-SAQEFRHIVRVAGKDVDGRKKIVAALAELKGVGYNFAYSLLTALGIDPNMRIGFASDSHITAIENGLKDPIIGFPTWYLNRQKDMDTGKDMHLLSSDLEFIVKSDIEREKGVMSWRGYRHMYGLKVRGQRTRTTGRKGGTVGVRKGGKIALHDIERRIILALAMGLDELSKHTGLNIDQVRRGVEWLKYKGIISMEELIGIGREGLNVLLPEIRLVSAAISLKDVREFNAAVRYAREKGLITEYRLLARLGEYRMLKSRPEYIVERVMLSEVKRIDVTAPAPIIYAGRKHILQDVIDEVREILIGMGFEEIDGSILQSAFWNFDALFTPQDHPAREMQDTFYIASMVKRVSSMHEQGWRYSWSSKEAERLVLRTHTTAVTIRYLAEHKPDEASIFSVGRVFRNEKLSYKHLAEFHQVEGIVVSKDATLRDLMGIQQEFYRRLGLNKVKFWPTYFPYTEPSLQSMVYHERLGRWVELFGMGIFRPEVTEPLGIDKPVLAWGGGLERIAMLKYGIDDVRELYSNRLSMLRGVMATRRRKVRRLRGSRTHGWGQIGQHRDTGKKGY-RKVGLHKHKWTQAVLMEGKYFGKHGFHNPSIEHWVNVGSLDDLFLKYGKKKVIDLNSLGYDKLLGSGNYSVIVKACTESARNKVISAGGEIILMNAEQARSIIIRPYITEKIYTKMDKEDILAFIVHKADKQSIKEAIKILYNVDAVDVNTARTIYGKKAYVKFKA-GAARDLATKLGLVISKESESIALEVDVPDGVQVSMNTLEVKGPKGKVSKDLSKIHVDIRVDGSSVRIRPLKPRRKDKAIVNTMHSIVRNMIEGVLHGYTYKLKIVHAHFPISVKVKGKQVLIENFIGERSPRVAEIVGDCKVSVEGEDVIVKGISLEDVAQTAANIENATSIKGKDIRVFLDGIYIYAKEKGMTISLLVTGGEANAGPPLGPSLGPLGVNVLAVVNAINEKTREYAGMKVPVKVEVDVESKEFTIDVGIPPTAMLIMKEAGSGKPGQEYVGDITMDKVLKIARLKINSSYARSLMAAVKEVIGACGSLGVTVDGKKPKEVLKAIDDGKVKIEV-EENVMRRIRIGKVVINAAVGKSGEPIEKAKKILEELTGHTPAVRTAKKTIRDFGIHKGEPIAVIVTLRKDKALQVLKRLLAAKGNRIKSSSFDDYGNVSFGIKEHIDIPGVKYKPELGIIGMDVCIALERPGYRVARRKIMPSKIGKEQRISKQEAIEFF-KALGVEVVMANSPVGMFAARTLKQKRLKFRWSERRFKRRVLMLDKKADPLEGAPQARGIVLEKVGVESKQPNSAVRKCVRVQLIKNGKVVTAFCPRDGALNYIDEHDEVVIEGIGGSMGRAMGDIPGVRWKVSKVNGVSLRELVRGRKEKPRRMARLKLKDLKALSDDDLKAKLSELRSELAKIMVDRAKGTIKKESGKVKYMRRDIARILTILGERS-------MKNFFRNSELDEFLEKELAHAGYGGAEIQKTPLGTRITVYVTRPGLIIGRKGFGIKELTSKLEKEFGLENPQISVLEIEVPELNPRIIANRVAQMISKGTAFRRAALWALNTIMDAGAMGAEVVISGKLRSERASFEKYTAGILPKSGEPAERAVKEAVAHVLLKMGLYGIHIKIAYKDALPAQDLNVQEKEGDVEGEKWGIAHIYSSFNNTIVHITDLSGAETIAISSGGRHVTADRYESSPYAAMKSAMAVAEIAKSRGITGLHIKVRAVGGVGPRIPGPGAQAAIRTLARAGFKIGRIEDVTPIPHDSTRKPGGRRGRRVKVYPEKKVRMYRMLQEEASRYRAIALVKMDKVRSTQLMPLRKILADEAKMIMVKNRLAVKALSGSGVKGIEKILKEMEGQNLLIFTNMNPFKLQMLLEKNKVYLPAKGGDVATEDIVVPAGNTGLAPGPILSEFREAKIQTKIEEGTVWIAKDTVVAKAGEVISMKLASLLSKLGIKPIKAGVNLHMVLEDGLVYRSEDLKLDVEAYRKSIEEAYSNALTLAVNAAYPTKESIAMIVSRAYNALTLAVNAAYPAREVIRELLMLAEAHAQTIARQAMPALNVVANLFSTIYNNEMRRKRSCIVMPTSKLALEVLRVMKEHGFIGDYQYVDDGRGGKAVVQLLSRVNKCNVITPRFSVKKDGYDEWDRQYLPSYSRGILIVSTPLGVMSHHEAQSKGIGGVLIGYVYKLPQLNDLLSIDDDVTDEHYGYHPFSRPIDVLLDYGLIALDKPAGPTSHEVVAWVKRILAVESAGHSGTLTTGLLPIGLGEATKALTVLLLGPKEYYAIARLHAVVPSKMLHDVVSMFIGDIYQRPPQRSSVKREVRVRRIYELEVLEEHGRLLLLRVLCQAGTYVRKLIYDIGEVLGSGASMVELRRTRVSMLDEDMVRLHDLYDAYMLWREKGEEEKLRSIIKPIEYALMHVKAVVVRDSAVDSICHGAQLAVPGVLKVSKDLQKGDLVGIYTLKGELVALAEAMMSAHEIAEADKGIAFTLKRVIMKPNTYPKAWKMGYIQTLKRIREGRTDYRKRKAILLGKHVFATVRISNENILVQISKASINGDVVLASAHSRELLKYGWKGSRRCIPACYLTGLLAGKKAKAAGIDSCIIYTGLRGFSSRIGACTKGIIDAGLDVPVGEDALPDEERISGKHIDYVKHFNEVKDNMREDGMARIHAHRKGKSHSIRPMQVNAPWISNMSKEEITNLIVSMAKDGLKPSEIGLRLRDEYGIPLVKKIIGKSITEVLEDHGIKT-LPEDLSNMLEKAIRLQKHLNVHRSDSNNIRSLELIEAKIHRLAKYYKREGKIPQDWKYKTVIASLEMRLLVGSRGSRLSLVQTEHVISLLKHVSSIEFEIVTIKTKGDMARPLYTIDGKGVFEKEVDQAVLSGSVHLAVHSMKDVPSDLHEDLVIAAVPKRDSPYDMLISKQGYSLTSLPSKSVIGTSSLRRLVQLKRVRGDLVVKPIRGNVDTRIGKMLNGEYDAVVLAEAGLSRLGLRLSKDIMMPAPGQGALAVVVRKDSDLIRLLKGIEDIASRAEIEAERVLLREMNAGCRMPLGALALTLEACIISADGRDVVRASASSSDAEGLGAMVARSLLEQGARRISEEWSTVEHSNAKARSIGLVTLPSRSCNDLKCPFHGRLSIRGRLLTGIVVSKKAKKMVVIERYYQQYIKKYKRYERRRSKIHAYLPECIDVEEGDEVLIGECRPLSKTVAFALLEVRKPIVVDATGHIAGRLCSYVAKLLLEGKSVVIVNAEKAFISGKRSSVIEEWHKFLEIASVVHPKHGPFHPRRPDNIIRRMVRGMLPRKRPKGISAMKRLRVYIGVPEEYAGAEFKVFDDAKIRKPESYYISIYDLARSINRIAGAGRGAVIGPLVVAAVAIDASSIDRLIELGVKDSKMLDRRSRMILYNKILELC-AVCIAEPRVIDAYVALNVLEARMFAIALSKLKPLLAYVDACDTKPERFSAMIMISAAHKADRDNVLVGAASIVAKVTRDSIVDGVKRDFGSGYPSDGRTRRFIRSFIRYSWKPIRSLKQIYSAPLHVRSKQVCSTLSEELRRQYGRRSVRVRKGDTVRVLRGEYKGVEGKVQRVHVKDGRLEIEGLQREKVRGDKVPVLVHASKVMVIALDMEDKMREAILR
>GCA_002898655
----------------------------------------------------------------------------------------------------------------------------------MIAIANTDNFASNVDLIIPANNRGRRAIAAVYWLLTLEVLNKKGLVEHRQKVDDFETKLEMVQQARIKLASTDLAKLEQMCSEIKAIGEKTGVKVKGPVPLPTKRLNVVTRKAPSGQGTHTFDKWEMRIHRRIIDLAADDRAMKQLMRLKIPDEVIIEVLLQ------------------------------------------------------------------------------------------------------------------------------------------------------------------------MDDKMLAENAMAVINAVEKKLPAGERNIAEVMLKFTMGRVARLIRQPVVVVLGHVDSGKTSLLDRIRGTAVQAREAGGITQHIGASFFPLETIREICGPLFTRFGRVPGLLVIDTPGHEVFANLRMRGGSAADIAILVVDINKGLEAQTYESIEILKSRKVPFVIALNKLDMLHGWRSGMVLESLKKQNKSVMDELDAKIYSVVGALSRLGFRAEAFYRVKDFTREIAIVPVSARTGEGIAELLAVLVGLTQQYMLKRLEVGEHGRGIVLEVKEETGLGMTANIILLDGMLREGDEIMLAKRDSIVTARVKALLLPKPLDEMRDPRDRFIRTQEVHAAAGVKVASPDLDGVLAGSPFYVIGVDIERLRQMLEGEVRGLVISTDRMGVVLKCDTLGSLEAITEMLKRSSIPIRMADIGHVTKRDVVEASTVREKDRYLGVVLAFNVKVLQDAQEEADAHNVKIFTDKVIYNLVESYRQWVEQEREREESTIFASLTMPCKFMVLKGFVFRRSNPAVFGVEIIEGRLRQKSPVINSEGSEVGTIHQIQDKGKSIDEARKGMQVAVSMNEPVVGRQIKEGELLYTLPSTQHLKLLNERFKHKLTQEEQMLLDEIARIRRSADPLYGY------------------------------------------------------------------------------------------------------------------------------------------------------------------------------------------------------------------------------MLAEATERALAFSRKDELLVVGGVAANRRLAEMLATICDRQGARLHVVPVRYAGDCGAQIACTGLEAYKGIMVEPIKAFVRQSWRIDATDVPWMPEFDYTFKQYDKSKHVRASIREVDISHKHAIEICNAIKGMKLEKAKEYLEKVVAKEMPVPFRHYHTKVGHRSEFPAGRYPVKAAREILRLLANLEANSEYKGMDLDRVTIIHACAYPGVKIRKFMPRAFGRGSARFNTLTHVELVASEKMSVSVYSLDGSKVEQVELPRVFLTPYRMDLIHKAFVHIQSKLFQPQGRDPLAGMRVSAESRGTGLGIARMARVKGEGMRRAGQAGGVAGVVKGRLTHPPRVEKVIVKRLNKREKHLALCSAIAATMMRDVVKARGHRIPDDIELPLVVTDDIEGIKKSKDLLKVLNALRLADDLERARASKKRSGKARMRGRKQYIAKSALIVVRNASIARAASSIPGVEVVPVSRLSILHLAPGGHAGRLCIWSKGALESIRGMSNNAIELM---------------------------------------------------------------------------------------------------------------------------------------MPSGRFITLDAKCRGVIGSIAGGGRLEKPLLKAGAKWYAMRARSKKWPTVRGVAMATPFHPHGGGRHQHPGKQTSVARNAPPGRKVGHIAPRKTGRGRVKRGSSSMMELYPGARKTARAVAVISEGRVWINNTPLEIIEPEVARYIILTPVVDARDKVDIKVKVEGGGVIGQALASAIAIARALTGYAKGEEIRKRIIEYDRHLLIGDPRQKEPKKFGGPGARRRRQKSYRMGHRKHSAPRRGSLAYLPRARAKSIESRIRTWPEAKEPRLLGFAGFKAANIHLISIDDRERTPNFGKPLMSRATVIATPPMRVIGIRAYEKGVGLRSLFDIYADGLPKELARKVKIK--NDIRLDGVHELRAVVAVTPRAAGLEQKKPFIFEVGVGGGDVKARFEYLKNLLGKDVRISDVFKPGEYVDVSAITKGKGFEGPVTRWGIKRKQHKSRKSVRAVGTLGPISPATIMYTVPRAGQRGFHQRLEYNKRILMIASADEITPKGGFMHFGILKGDYIVVRGSIAGAIKRLVKLRYAIRPKVKKVIEPKIVEVIAMPVVTLQRRLERLVGK-SIDEILAMLPYIALDIEEEGNDYVKVEYNPNRPDFSTDYGIARALRGIMGIEVGLPRLNLVTFNVDASVGSIRPYVLALVADGRMDDEDLRQLISMQEDLHMGIGRKRRKVSIGLHDYDKVNGPFYYTTESKDFKFIPLNSEMSMQEILTTDVGRAYGHIIKPIIKDAKNVLSFPPIVNAELTRVTEHTKNMLVEVTATDINTAKDVLAVIAVTLSDMGFKVASASINITTPEVSYRRMSLPDRLS-LLGLNMDVIECLRRSRLDVIECLVPRYRVDIIHWIDLVEEVAIGYNISRFEMLKVLDDARSVMVGLGMLEVMNFNLVSMLIQYEALVVEESKSKEHEVLRDSLIPSLLAVLSRNVHEPYPQRLFEVGKVFSVAAVIAYSSANYTEARSYLQALLHTLFGIDPYESGKAAEILIGSIGEVSSSVLSNFRIRVPVSAFEVIISRLYS----------------------------------------------------------------------------------------------------------------------------------------------------------------------------------------------MHVGVVQKQTDAGELTRFSAIVACGDEHGWFGIGRGKAAQMRLAIDKATRDAMLNIIPVKLGCGSWECRCNVQHSVPFKVVGKGGSVKIEIIPGPRGLGLVAGANVTMMLRLAGIRDAWTRTFGSTSTMSSTALAVYNALRNTYSIGMVKEFRYRGRTLQELQEMSMEELINILPSRIRRTLGLGEERLKLLRELKAAKDNPSDKPIKTHLRDMPILPNMVGLTVHVANGKEFVPVEIKPEMVGHYLGEYAITNKPVKHGTPGIGASRSSLYVPLK---------------------------------------------------------------------------------------------------------------------------------------------------------------------------------------------------------------------------------------------------------------------------------------------------------------------------------------------------------------------------SAQEFRHIVRVAGKDVDGRKKIVAALAELKGLGYNFAYSLLTTLGIDPNMRIGFASDSHITAIENGLKDPIIGFPTWYLNRQKDMDTGKDMHLLSSDLEFIVKSDVEREKGVMSWRGYRHMYGLKVRGQRTRTTGRKGGTVGVRKGGK----------------------------------------------MEELIGIGREGLNVLLPEIRLVSAAVSLKDVREFNAAVRYAREKGLITEYRLLARLGEYRMLKSRPEYIVERVMLSDVKRIDVTAPAPIIYAGRKHILQDVIDEVREILIGMGFEEIDGDMVQSAFWNFDALFTPQDHPAREMQDTFYIANMVERVSSMHEQGWRYPWSSKEAERLVLRTHTTVVTIRYLAEHKPDEASIFSIGRVFRNEKLSYKHLAEFHQVEGIVVSRDVTLRDLMGIQQEFYRRLGLNKVKFWPTYFPYTEPSLQSMVYHERLGRWVELFGMGIFRPEVTEPLGIDKPVLAWGGGLERIAMLKYGIDDVRELYSNRLSMLRGVMATRLRKVRRLRGSRTHGWGQIGQHRDTGKKGY-RRVGLHKHKWTQAVLMEGKYFGKHGFHNPSIERWVNVGSLDDLFLKYGKKKVIDLNSLGYDKLLGSGNYSVIVKACTESARNKVIGAGGEIILMNAEEARRIIIRPYITEKIYTKMDKEDVLAFIVHKADKQRIKEAIKMLYNVDAVDVNTARTIYGKKAYVKFKA-GAARDLATKLGLVISSESESTALEVDVPDGVQISINTLEVKGPKGKVSKDLSKIHVDIRVEDSSVRIRPLKPRRKDKAIVNTMQSIVRNMIEGVLHGYTYKLKIVHAHFPISVKVKGKQVLIENFIGERSPRVAEIVGECKVSVEGEDVIVKGISLEDVAQTAANIENATRIKEKDIRVFLDGIYIYAKEKGMTISLLVTGGEANAGPPLGPSLGPLGVNVLAVVNAINEKTREYAGMKVPVKVEVDVESKEFTIDVGIPPTAMLIMKEAGSGKAGQEYVGDITMDKVLKIARLKINSSYARSLRSAVKEVIGTCISLGVTVDGKKPKEVLKAIDEGKVKIEA-EENVMRRIRIGKVVINAAVGKSGEPIEKAKKILEELTGHTPAVRTAKKTIRDFGIHKGEPIAVIVTLRKDKAIQVLKRLLAAKGNRIKGSSFDDYGNVSFGIKEHIDIPGVKYKPELGIIGMDVCIALERPGYRVARRKIMPCKIGKEQRISRQEAIEFF-KTLGVEVVMANSPVGIFAARTLKQKRLKFRWSERRFKRRVLMLDKKADPLEGAPQARGIVLEKVGVESKQPNSAVRKCVRVQLIKNGKVVTAFCPRDGALNYIDEHDEVVIEGIGGSMGRAMGDIPGVRWKVFKVNGVSLRELVRGRKEKPRRMARLKLKDLQALNDDDLKAKLTELRSELAKIMVERAKGTIKKESGKVKYMRRDIARILTILGERSYSSTKAIMKNFFRNSELDEFLEKELAHAGYGGAEIQKTPLGTRITVYVTRPGLIIGRKGFGIKELTSKLEKEFGLENPQISVLEIEVPELNPRIIANRVAQMISKGTAFRRAALWALNTIMDAGAMGAEVVISGKLRSERASFEKYTAGILPKSGDPAERAVKEAVAHVLLKMGLYGINIKIAYKDALPPSKVEVEEPEEKDGGEKWGIAHIYSSFNNTIVHITDLSGAETIAISSGGRHVTADRYESSPYAAMKSAMAVAEIAKSRGITGLHIKVRAVGGVGPRIPGPGAQAAIRTLARAGFKIGRIEDVTPIPHDSTRKPGGRRGRRVKVYPEKKVRMYTMLQDAASRYRAIALVKMDKVRSTQLMPLRKILADEAKMVMVKNRLAVKALSGSGVKGIEKILKEMEGQNLLIFTNMNPFKLQMLLEKNKVYLPAKGGDVATEDIVVPAGNTGLAPGPILSEFREAKIQTKIEEGTVWIAKDTVVAKAGEVISMKLASLLSKLGIKPIKAGVSIHMVLEDGLVYKSEDLKLDVEAYRKSIEEAYSNALTLAVNAAYPTKESIAMIVGRAYNALTLAVNAAYPAREVIRELLMLAEAHAQAIARHAMPALNVVANLFSTIYNNEMRRKRSCIIMPTSKLALEVLRVMKEHGFIGDYQYVDDGRGGKAVVQLLSRVNKCNVITPRFSVKKDGYDEWDRQYLPSYSRGILIVSTPLGVMSHHEAQSKGIGGVLIGYVYKLPQLNDLLSIDDDVTDEHYGYNPFSRPIDVLLDYGLIALDKPAGPTSHEVVAWVKRILAVENAGHSGTLTTGLLPIGLGEATKALTVLLLGPKEYYAIARLHAVVPSKMLHDVVSMFIGDIYQRPPQRSSVKREVRVRRIYELEVLEEHGRLLLLRVLCQAGTYVRKLIYDIGEVLGYGASMVELRRTRVSILDEDMVRLHDLYDAYMLWREKGEEEKLRSIIKPIEYALMHVKAVVVRDSAVDSICHGAQLAVPGVLKVSKDLQKGDLVGIYTLKGELVALAEAMMSAHEIAEADKGIAFTLKRVIMKPNTYPKAWK--------------------------------------------------------------------------------------------------------------------------------------------------------------------------------------------------------------------------------------------------------------------------------------------------------------------MRLVVGSRGSRLSLVQTEHVISLLKQVSSIEFEIVTIKTKGDMARPLYTIDGKGVFEKEVDQAVISGSVHLAVHSMKDVPSDLHEDLMIAAVPKRDSPYDMLISKQGYSLTSLPSKSVIGTSSLRRLVQLKRVRGDLVVKPIRGNVDTRIGKMLDGEYDAVVLAEAGLSRLGLRLSKDIMMPAPGQGALAVVVRKDSDLIRLLKSIEDRASRAEIEAERVLLREMNAGCRMPLGALALTLEACMISADGRDVVRASASSMDAEGLGARVARSLLEQGARRISEEWSTVEHSDA----------------------------------------------------------------------------------------------------------PIVVDATGHIAGRLCSYVAKLLLEGKSVVIVNAEKAFISGKRSSVIEEWHEFLEIASVVHPKHGPFHPRRPDNIIRRMVRGMLPRKRPKGISAMKRLRVYIGVPEEYAGAEFKAFEDAKIRKPESYYISIYDLARSINRIAGAGRGAVIGPLVVAAVAVDASSIDRLIELGVKDSKMLYRRSRMMLYSKILELC-AVCIAEPRVIDAYVALNVLEARMFAIALSKLKPSLAYVDACDTKPERFSAMIMISAAHKADRDNVLVGAASIVAKVTRDSIVDDVKRDFGSGYPSDGRTRRFIRSFIRYSWKPVRSLKQIYSAPLHVRSKQVCSTLSEELRRQYGRRSVRVRKGDTVRVLRGEYKGVEGKVQRVYVKDGRLEIEGLQREKVRGDKVPVLIHASKVMVIALDMEDEMREAILR
>GCA_009903775
---------------------MEPFIARMRPDGLYILDLNKILYRIDVAGRFLARVDPKRLLVYSSREFARTPMEKFCELVGCRAIAGRFMPGMLTNPQLPYYMEADAVLVVDQLLDSQAVSEASKMGIPVVSLCDTDCVPSNVDLVVPANNRGRKALAAVFWLLARSVLIHSGALSPEQTIEDFETKLEMPQRARIKLTSQSLEDVDKVAAQIKEISERMGARVRGPIPLPTKKLRVVTRKSPCGQGGKTYDKWELRIHRRLIDIEAADQVLAQLARLSIPESVAIQLKLT-MDRDEILRLIGEARAKAGRRGFKQSFDLYVVLDANRIKKEIQLNEVVPLPHGSRAPRVAVIAGGDAALRAKDAGADAVIPPEEVDRISTSRSEVRRLVKSYDFFLAEAALMPRVGRTLGRYLGPRGKMPIPVPSSSQMAAAIARARSSVRVRARGQFSLAVKVGDEGMSDEEIADNAMAVLEALRNKLPQGERAIRKVVVKATMGKPVEALRQPIVVVLGHVDAGKTSLLDRIRGTAVQAKEAGGITQHIGASFIPADTLRSICGPLLRQFRTIPGLLFIDTPGHEAFSNLRIRGGSAADLAILVVDATKGLEPQSYESMEILKSRKVPFTIALNKIDLITGWVPHQLLQSIGSQQRAVVDRLDEAIYRVVGQLSQVGFRGEAFYRVRDFTREVAIVPLSARTGEGIPELLAILVGLAQQFLRGRLALEGGGRGIVLEIREEPGLGHTANVILTDGELRVGDEVVLGTRSGAIVTRVRALLMPKPLDEMRDPRDRFTPIERVTAAAGVKLSAPGLEGVVPGTPIYVAAGRLEELKEMVASEVRSAIRQGEVTGVVLKADALGSLEAIVSMMERRGIPVRIADIGPITKRDVIEASVVKEKDKYLGVVLGFNVRPLPEAKEEADARGVTILLDRVIYSLVEGYERWVQEERAREAAQAFSRLTPPAKIRVLPGYVFRRSNPAIFGIEVLAGRIRSHVMLMDGEGREVGEVLQVQSAGSPVEEARAGDQVAISVRGPTVGRQVREGDVLYTSPGPDEAKALLERYRGALSESELAALDEIIRIKRSRNPLYAAIRCLGIESTAHTFGVSVVSILSDVRSTYRPPPGSGIHPREASRHHASRAPELLRGALEAASARMSDIDCVAYSAGPGLGPALRVGAVVARTLAAYYSKPLVPVNHAVGHLELGRLLTGARRPVALLVSGGHTAVLLPRRSRWRVFGETLDITVGQLLDQLGRHMGLPSPAGPELESMAELLDLPYVIRGNDMSFSGMLTAAKRQLDARREDVALSVQETAFAMLCEVSERALAFSGSGELMVVGGVAANSRLREMLGSVASRQGARLELVPQRYSGDCGAQIAWTGLLHYVGLSVAPHEAKVVQRWRLDEVVLPWMPEFGYAFQGYNPVVHVRASLREADLSPKEAREVCEAIKGLPIDRAKALLNDVVSLRRPVPFRRYHGKVGHKSGFYAGRYPVKVARAVLRLLESLEANAEYRGLDPSRLKLIHAAAYPGRRLKRYVPRAFGRASPKDKVLVHIELVGAEARRVPVYSLDGQKSGEIELPLIFELQPRPDLISRSFWAEFTHRLQPKGTDPMAGKRTSAESFGVGLGIARLARVKGRGYPRAGQAAGVAGVVKGRAAHPPRVDKVIYKRLNVKECRLATAMAIAATSRRDLVLARGHVVPESLDLPVVVSSDLESLSRTRDLRAFLERLGLWPDVERAARRSTRGGKARWRGRARRPGRGPLIVVSTDGISRAAENIPGVDVVLAKDLSVLDLAPGGHPGRLTIWTQGAISSLPG---SLLEVSMGKRILVQRRGRGGSQFRARKVGKIAPARYPPLPEGIVEDIVHERGRQAPLARVRFDDGSVAYLPAVVGLEKGATIRIGPDAPVANGNILPLWRIPEGTLVSNVERAAGDGGELARSPGASAIVLTQSQGSVLVKLPSGDTLELDGRARATIGVVAGGGKDEKPLLKAGNKWRLMRAKGRKYPLVRGVAMTTVYHPFGGGRHQHPGHPTTVSRNAPPGAKVGNIAARKTGRGGGRHRSQRSAMVFEGSRKTARAAAVIRPGIVRINGFLLESLPNYLQRELISIPLRDLRYKVDIDVKVRGGGVMGQAYASAIAISRALVGFTRSIELKRRLMSYDRHLLVGDSRRTEPKKFGGPGPRRRYQKSFR----------------MPRSRAAGLLPRVRSWPEDEKPRLLGTLTYKAGMTHVIMVDDRKTVPNAGKPLFQAVTVLAAPPLHVLGVRLYGYRDYHYVLGDALNYADGRVFGGKPKNYKDLESMLDGASRVSAVVYGVPRDAGLPQKRPFVMEIPVGGGDIRRRFEYAAGLVGGSVQVDALFRPGSYVDVISVSKGKGFQGPVKRFGIKRKQHKSRKSVREPGTLGPWHPAAVMRSVPMAGQTGFHQRVEYNKRILAIGDESEVTPPGGFPHFGVVRGKYLLVAGSVPGPAKRPVVIRHPLRPPSLRLEAPTILYVDSMPVVDVDRRLASLVRWGPPEGLLEVIPYAGLDIESADGPLARLEYSPNRPDFATEWGIAAYLRGLLGVESGPVPLSASTITVDPGLRGVRPYVAGMVAGLRLDGEALRQLIRLQEDLHEGIGRRRRRVAIGLHDLSKVEPPIRYEAVGPGHAFVPLGEPWTVGEILSHELGRKYGQALPPVLLDSAHTLSFPPIINGEHTRVTEGTDSLFVDVTGTSLTRVLDALSVLALTLSEMGARLGYVGVRISTPDLSSRELRLSRRASSLLGLDLSVARCLGRARIGVVVALVSRYRFDVMHEVDLVEEVAYGYGYPGLSQSALEEAMRDAAIGLGMQEVVTTHLTSRRLLYDPIRALSSKSGEHEYLRDSLLPGLLWVLSSNAHEAYPQRIFELGSVISLAFAIAHARAGFTEAKSALNALVASLLGAEPLIEGRCASVSLGIVGEVDPSVLYSLGIQVPVSAAELDADALMDKRGAGTTGAAEWMPRTSRGVPVNSLVNCADNSGAKVLRVIQVIGYRGRLRRAATVGDKLAVVVRKGPPEMKKQIFYAVLVRQRYPFRRPSGVRVSFEDNAAVLITPEGDVKGTDIHGPVAAEAAERWPRIANIASIIIRYAGEGWTPRTKVGQAVLEGKITSLSEIFESGLRIKEAEIVKRLLPELKQEVLGVRIVQRQTESGEITRFSAVVAVGA-PGWFGLGHAKAYQMRDAVDKATKVAMLNIVPVHLGCGSWECRCGRPHSVPYKLVGKAGSVRIEIIPGPRGLGLVADDTVKRLLALAGIQDAWTRSFGMTSTLLSKAQAVYNAFRTMHSGSMPKEFRYRGYTLDQLMNMPLDQVIQLLPSRARRSLGLSPSKRKLLEKLRSADNG---KPVKTHLRDMIILPFMVGRTISVYNGKEFVQLEVKPEMIGHYLGEYVQTCKRVIHGEPGIGATRSSLYVPLKKEEPKVLLFGKWDFEGIEVRDPGLRSVINLRPVFIPHSFGRHEHRRFGKTKVNVVERLVNQLMHFGRKDWKNTGRMGGKKHRAINIVRTAFDIINLKTGKNPIEVLVRAIENAAPNEDVTRITYGGVTYHVSVDVSPSRRLDLALRNIALGARESAFSNPKSIEECLADEIIAAANGDTSSFAVKARVEIERVAAASR--------------------------------------------------------------------------------------------------------------------------------------------------------------------------RSVVRLMGRDLDGNKKLVAALKDLAGIGLPLAHVIINRLKLNPSLRLGQLSEGQVSAIERLLKNPAAGLPPWLLNRRKDPETGKDLHVLESDLSFAVRADIEREKKAGSWRGVRHSLGLKVRGQRTRTTGRKGKTVGVRKRATDSLHPLERRVLAALRLDVDGIAAASGLSPDQVRRAVEWLRSKGMVRVEWVAVPGPGARRILLPEDRLLRELEGIPELAELSASLGRLSRGGYVSSLDLLRRLVDLDELSRRPGVIEVRVSLAELSRLDVVSPVPEMHPGRRHVITEYVRRVREIFASMGFQEVSGGLLQISFWNFDALYTPQDHPARELQDTFYMDVE--AVAATHETGWGYEWDPREARRVVLRTHTTVLSVRALHATRDPVVKLFSVGEVFRNEKVDSRHLVEFHQIEGIVKSPDANLRRLMGYISEFYSRLGFRDVKFWPTYFPYTEPSLQVMVRVG--GSWLEMGGMGIFRPEVTLPLGVEEPVLAWGLGLERLIMVDMGIEDARELYANRLSWLRRVMPTRLRKTRFKRGTRVVGWGRVGQHRKSGRTGG--RGGLKRHKRSWMLKYDPEHFGHGFYRHPSIRRWMNVRDLDELYASSPEVRAIDLSSLGVEKLLGGGSYKVMVQRATASAVEKIKSAGGTVVLMDRDRALRIVKMPIVTEKTYLMMEKENKLAFLVDGATKGDIKSAVEALFGVKVVKVNVMNTAEGKKAYVKLSPEYRATDIASKLGLI------------------------------------------------------------------------------------------------------------------------------------------------------------------------------------TLSFIVDGGQATGGPPIGPALGPLGLNVMQVVKRINELTADFRGMKVPVKVHVDQETKEFEVEVGVPTTTALLIKEAGSSQPGKEFVGNVTMEQVVKIAKLKMPEMNSADLKSAVKEVIGACVSLGLKVEGRPPKEAMRELESGAWDSLLRPENPMRTVRIEKVVLHIGVGTSGERLEKAARLLEQLSGQKPSIRKAKKTIRGFGIHRGEPIAAMVTLRGRKALEMLNRLLDARGRRIPESSFDGRGNVSFGIKEHIDIPGVKYDPEIGIFGMDVSVALSRPGYRVARRRRARSYVGRDQVVSREDAINFFRTQLNVEVVGKKSPLGEFAARKLHAKRKRFRWSDSDYKRRLLRLDKKFDPLEGAPQARGIVLEKVGIESRQPNSAIRKCVRVQITKNGKTVTAFVPGDGGLNFIDEHDEVIIEGIGGSEGRSMGDIPGVKYRVSMVNGVPLRMLLLGKKEKPRR-MTLKASELRKMSDEELRDKLTELRSELMRLRAKSRRGTLGKESGVVREVRRDIARILTVLRERE-MSYKAILDRKGLEVELDEYLSSKLRDAGYGGMVLEKTPLSYKLTIFAMRPGLVIGHRGTGIRSLTEELSRKYRLENLVLNVSEVTKPELNPRIMAFRIAQMVERGIPFRRAAMNVLNTIMSAGALGCEVTVAGKLRTERAHVEKFRAGVIPKSGHPAEAAVRQAKISVNLKLGTYGIKVKIVDPSGLRPGQGGGSAS-----QEKWGVAHIYSSSNNTIVHITDLSGAETIAISSGGVHVDADRLEGSPYAAIKAAQAAAEVAKMKGVTALHIKVRGVGGTGPRTPGPGAQAAIRALVRAGFKIGRIEDVTPIPHDTTRKPGGRRGRRARRYGGKKGELYAKLQRLPREYSVIGVSKLYKVKASLINEVRRKLRGKVVMLGIKNRLALKALREAGLEGVDQLEPYLRGQTMLIFTNMNPFELSLLLEKSKVEMPAKAGDVATSDIVVPSGNTGLQPGPVLSSFKQFKIPTRIESGSIFVTQDTVVAKAGETISADLAALLSKLGIKPIRRGISLEVIYWKGRIIPGEQLRINPEAYADELRAAHAEALALAVGIGYPTPEVLPALLIRASEANALASSAGYVTDENAAAVLAAAHAQAEALARVLMPAQDVLSNLFSTLYNNERRNNKWCLVIPASRLSQEVLRIMQKYGYVGEFEFVDDGRSGKLRVQLLGRIHRCGAVRPRYPVSRD----------------------------------------------REWLLESTVVVGEE-SEGEYGKEPEDRSIKELLEYGLIPVDKPAGQTSHQVTAWVKRLLGVDRAGHSGTLATGLLPVATGRATKVLQALLLGPKEYYAVMRLHDPVPDEQLRAVVSEFTGQIYQRPPVRSRVKRERRIRTVYELEIVERKGNLVLLRSLVQAGTYIRKLVYDMGEVLGPGATMVELRRTRVCELREGIVRLHDLAYAVRLWRE-GEEAELRRILLPIEAGMTHLKPVVAKDTAVDAVAHGSYLAAPGVARMHPGIVKGDIVALFTHKGELVALASAEMGYEEVEERGSGIALRPLRVVMQPGVYPRSWKAEYTPIFRRRREGKTNYHRRKVVVASRRPFITVFVSNRNISAQLHAPNKAGDVVLAQANSRELLAYGWLASRKSTPAAYLVGYLLGLRAVKAGVSGAVLYTGVKPFVSRIAAVVAGARDAGLEVPASDDVLPDASRLRGEHVEYPRLVEEVKAKREAVAMARTHSHKRGKSHSTRPPALKSTSWITMSQKDIEGLIVKMAHEGLTPSLIGERLRDEYGIPSVKKLIGKSVVDVMREANVSPPIPEDLNNLLKKARRIMDHLATYRSDRKSRHALELVEAKIHRLSKYYKRKGILPSDWQYKAVVAQLARAIRLASRASALSLAQVEEVAAPLR--AGLPVEVVRVTSRGDARTPLYAMREKGVFEREVDAAVLRGDADAAVHSAKDVPTDLPPGLVVAAVPRRLSPYDAIVAPGGAGLEALPRGARVGTSSLRRISMLRRLRPDLEVIPMRGNLDTRLRAV-GSSVDAIISAEAGLERLGLRLPPEEFVPAAGQGALLVLAREGDGVLEALAPLDDRGSRAEVLAERDFLGAVGAGCRAPVGVLALSMIAGVVPPDGSRLILVRASGPSASEVAMRLVGEFEAAGGAEAMRDWDELPGAEGPARNVGIIRPPAKSCEDPRCPWHGELPVRGRLLRATVVRLRATRMAVLERVYYHYRSKYMRYERRRSRIHAYVPPCIDVKEGDSVIVGEARPLAKSVAFVVLGKSGVAVVDASGQVMGRLASKVAKMLLEGYTVHVVNAPEALISGDRRSIIEEWKEFLGVGSIVNPERGPYHWRRPDRILRGVIKGMLPRDRPRGREALRRLRVYNDYPDALRGMDPIRFEDAAPRRPRLLYITLGELARELMIVAGAGRGSLLGPLAVAAVAVRAEEQRRLRELGARDSKRLTPRARRRVAG-LLERAASALLIPQWTVDASTNLNLLEAAAFAKLIAELGPDVAIVDAPDPRPARFGALIRVVARHRADATYPVVGAASVIAKVVRDEGLAEWAGYVGSGYPHDARTLEFVEYIARGTWSTLRRR--MGRGDGSGQGRALSAHLSDELSSEYGIRSLRVRVGDVVKVMRGSYKGVEGRVLRVYPKEGRLAIEGLNRQNSRGESVPIKVHASKVMLIRLNLEDKLRRERLE
>GCA_011333845
LSEKTLISTGIRIGTTIKTRYMEAHIARSRPDGLHLIDLNKTLNRIEVAGKFISRFPPSRVVVYTARDFGKTPVTKFCELTGCIPILGRFMPGTFTNPQLPFYRDADILVVVDPALDHQAIVEASAVGIPVISVADTDNVTEKVDLVIPANNRGRKALAAVFWLLARSVLIHSGALSAEQSIDEFETKLVMVQIARIKLVSTNLEDLERVSKDIKDLGEKTGINVRGPVPLPTKKLRVVTRKAPSGQGTHTYDKWDLKVHRRLIDMDANERTIAQLTRLRIPDTVNIEIKLKMVDKSFFVKLIEEAKARAPRRNFTQAVELYVILDPFKVKASFNINEVVSLPHGARKASICVVASGDMALRAKKANVERVLTSEELDRLGTNKKDAKRLAREHDFFIADTSLMPKVGKSLGPYLGPRGKMPLPITINSPIEAMIERLRNSVRARTKAHSALSCKIGTEDMEVDMLASNAMAVVESLEKKIPGGTRSIKKYGIKLTMGNIVKGIRQPIVVVLGHVDSGKTSILDRIRGTAVQVREAGGITQQIGASFFPPDTLRAMCGPLLKSLGTIPGLLFIDTPGHEAFSNLRIRGGSAADIAVLVVDITKGLEPQTLESIEILKSRRVPFVVALNKVDLLAGWRPKTIVQALKEQEPATQEMLDQGIYRVVGQLSNLGFSSEAYYRVKSFTKEVSIVPLSAHTGEGVSELMAVIVGLTQQYLRDRLKATLGPRGIVLEVKEEQGLGQTLNVILLDGVLEVGSTVVVGKRTGAEAIRVRALLMPKPLDEMRDPRDRFVPVDQVRAAAGVKLSSPGLEGVLPGSPIVGVMVRLEEAIKFVESEVKSTLIETDSVGVVLKADTLGALEALTGLLKKKGVPIRVADIGPVTKRDIVQASTVSSSDRYLGVVLAFNVRVLDDARQDAKDKGVRLFSSDVIYNLIDDYVSWASAEKEKELRMQFTSLTPPCKFQMLRGYVFRRSGPAVFGVEVLAGRLRSKVRVMNSSGEEVGMVQQVQEEGREVESAEKGSQVAISMKEPTVGRQVKEGETLYSLPSSEEARALKTKFRDRLSEEELALLDEIIELRRRVEYLYAFRFGLGIESTAHTFAASVVDVLSDVREVYRAPAGAGIHPREAARHHAEVSASVVKASLVKAGKDISEMDFIAYSAGPGLGPCLRVGAVVARSLSSYFGIPLVPVNHAVGHLELGCLLTGTKDPVCLLVSGGHTTVVVASGGRWRIFGETLDITVGQLIDQFGRYIGLPSPCGPSIERMAKLIDLPFVVKGNDVSFSGLLTACKKLVGESNEDIAYSLQEHAYAMLCEVTERALAFSERTQLLVVGGVAANRRLTDMLKHVARRQNVTLAGVPIRFAGDCGVQIAWTGMLEFEGNLVGPRDGFIRQAWRLDRVDVPWMPQFRYAFVGYNPAVHIRASAREVDVSPKSAREVCQAIVGMTIPKARLFLEEVIALKRPVAFRRFKLKSGHRSEFPAGGYPTKAAQEVLKALQNLQNNAEFKGLNADKVKVIHAAAHSGRRIPRMTPRAFGRSSPSMKVLTHIELVGMEVMRAQVYGLDGEPLGWTDLPPVFETPLNRRLINRAFWIQFTHMLQRKGRDPEAGERTSAISWNTGHGVARMARVKGERNPRAGQAAGVAGVVKGRLPHPPKVEKVIYKRMNRKERILALMSAISATTSKETVASRGHRISKVPDFPLVVDDKLQQLSKASELRAFLEKMGLNEDIERTTNRKRRAGKSSWRGRGRRNGKGPLIVVAADGVGRAAGSFPGVDVLEVDDLNVLELAPGGNPGRLTVWTRSSLDALSTFAGVLVNAAMGKRHVVRRRGKAGLQWRAPTKGKIAPVSYPLYDKGVVLDIIHERGRSAPVAKVKFEDNAVRYLPAVNGLQVGAEVLVGNDAPPQNGNILPLGRIPEGTAVSNIELRFGDGGKLVRSGGSSAVVFSHTGQTTIVRFPSRKSVELDSKCRATVGMMAGGGRKEKPFLKAGNRYWHMKARNKKYPTMRGIAQAVVHHPFGGGRHQHPGKSTSTSRNAPPGRKVGHIAPRRTGRGRQARAASRKMKLFTGSRKTARATASIEPGRVRVNGFLVEALPNELSREIILGPLRDSRYKVNIDVTVKGGGYVGQAYAAAMAIARALTGYFKSMDLKKKIIEFDPHLLSGDPRQSEPKKFGGPGARRREQKSYRLGHRKHSAPRRSSLAFYPRSRAGSHLPRVRTWAKNERPVLAGYVALKAGMIHVITADDREKTLNFGKPLFNSATVLALPPMKVYGLRAYGYRDAHYVLGEVY--DYSDRMFARVKHKAKILSRKDDVRQVFVLVAFSPKDVGLSQKEPLRMEVAVTGGKVEDQLAYARDLVGKPVSLKDRVSVGSMVDVAAVSKGKGFEGPVTRMGVKRKQHKSRKSVRAVGVLSPWHPHGVMYSVARAGQMGFHQRVEYNHRVLIIDNESTITPPGGFHRFGQLKGDYIVLKGSVPGPQRRPVVIRLPLRSEFNRGKVPQVLHVSSMPVITIHERMETMVKGVPFHRIVERLPLLGLHIEELAESYVKVEYDPNRPDYSTDYGIARSLRGAFSLERGAPKHMLRKFLVDPSVKHVRPFIAGMFVGLRLDDETIRQVISMQEDLHEGMGRHRSKLAIGVHNADVVRPPILYKTVPGSFSFTPLDMQMTVKQILTLPTGRKYGELVKPVIVDSDLVLSLPPIINGNATKVTPAATNLLIDVTGTDFKVLEDALAIMAESFWDAGAEVQSVELLKITPDLSELVMDVPSYISDLMGIPLKVVDALKRSRFDAVKVTIPRYRTDILHPVDIVEETVYGYGFERLSRTKLVEAVRRVAVGLGLQEVMNFSLSSNDALYSRLKVASSKSSQFEYLRDLLLPSLLLVLSENVHEEFPQNIFEVAEVFHLGAVLSDNVASFSAAKSVLDAFLRCSFGVVFLIDGRGAECSLGFVGEVHPAVVVAFGLRNPVAAFEVDLTPFYHSRAVSAKGVQEFKPYITRAIPLNAVINCADNTGAKTLRVVQVAGYKGRLSRSAGVGDLVTVVAKKGPPELKKQIMQAVIVRQKYPINRLSGVRVCFEDNAAVIVTPEGELKGTDIRGPVATEAAERWARIASLAPMIVDRERAPWTPKTKLGASVAEGKVTSLMEIFENGWKIKEPEIVRTLLPDLKSYVVGVGIVQKQTDAGELTRFRAVVAVGDESGWFGVGHAKAMQMRTAIEKATDVALLNIVPVVQGCGSWECRCGTPHSVPFKLEGKSGSVTVVVIPGPRGLGLVAGETLKNLLGLAGIKDAWTQTFGNTSTVSSISSALYDAFLGMYKLLMPKEFRYRGYTVEELQEMPLEQVLALLPSRQRRTLELSHEKKRLIERVRASASE--GRAIKTHARDMVILPFMVGLTVNVYNGREFVPVEVKPEMVGHYLGEYSNPIKKVVHGTPGIGASRSSLYVPLKMVEQKILLFGKWDLSQVVVSDQGLKDVISLKPSVIPHTHGRHEHKRFGKAEVNIVERLANSLMHFGRKYAKNTGRMGGKKQRSINIVRDALEIIHLKTGENPVQVLVRAVENAAPNEDTTRISYGGVVYHLSVDVSPLRRVDLALRFISEGVREAAFSAQTSVEEVLADEIIAASTNSPNSYSVKKKTEQERIALSSRLKGRNYREVKGQPYTRREFIKGHPQPKIAKFTIGPNQDYDYIFRLISCEKAQIRHNALEAARVAVNK-LTTFGEGNYYLSVKAFPHVILRENKVVATAGADRLSEGMRRAFGKPVGLASRVEDGTVLIELGIRGKFLQQAKDALKVASSKLPVRTRVEVVELKPAMPGEFRPIVRLAGRDLDGYKRVAAALKDIKGINVSMANAMVNLLRIDQRARLGQLSDSQVAELERAVRDPRLGLPPWMFNRRKDVETGEDRHLIESDWSLCVKNDIEREKVVGSWRGMRHSLGLKVRGQKTRTTGRKGATVGVRKAAVAPLHPLEKKALSILLLQLEELAQRSGESIDQTRRVVEWLRAKGYLTVDILVAVGPEGREAALPERRLAIHLSPLSTLKTFNAALGRAIRSGWVKAEMLLLSLLEISLLSRRPGYIVEVVHLTRLSKLDVTSQTPVLHPGKEHPMATFLRTVRETLISMGFEEVDGPLVQSSFWVFDALFTPQQHPARDMQDTFYLEGVVDRVRQVHEKGWGYKWSVSEAQRSVLRTHTTAVTIRYLFQHMPDNAKVFSLGKVFRNESMDSTHLMEFNQIEGIVVERDGNLRRLMGYLSSFLKGLGFEKVMFQPSYFPYTEPSVEPQVYSNKLGKWLELGGSGIFRPEVTAPIGVMHPVMAWGFGLERLAMLHFDVNDIRELYSNRLSWLRRVMPTRLRKQRKMRGTRTVGYGQIGQHRK--HPGGRGKAGRHKHKWSWVTTYEPDYFGSRGFRPPKERSWLNVGDLEGLQAKLLRLPVLNLAKMGVGKLLGAGKFVVVVSKFTDQAKAKVEAAGGKVKEMQLERAFSIVKMPYITEKTFRLIEQENKLSFLVSDATKPLVKEAIELIYGVKVVKVNIMSTRKGKQAFVKFSDQTPAAELATKLGVLMVKD-RGLSAKASVPEGVEATLHVLTMKGPKGVVSRDFSKVPVKVSVSGAEVTIGTLRARRTDRAILNTCLSHIDNMVKGVTQGFEYRLKVAFAHFPVTIKVKGSEVHIENFYGERSPRVAAIVGETKVTTEGDDVVVKGPSLEDVSQTAANIESATRVKERDVRVFLDGVYIYERKKPDTVSLLVTGGEATAGPPLGPALGPLGVNVVAVVKKINEVTEEYSGMRVPVKVYVDLDDKSFDVEVGLPTTSALVAKEAGSGTPHTNFVGNLSSAQLLKLAKIKFGKTYASSYKAAAKEILGSCVSMGVTVEGKDPRVFLKEVEEGKWDHVLSAVHPAARVRLDKVVLNIAVGKSGEQLEKAAKVLEALTAQKPSLRRAKKTVRDFGIHKGEPIAAVVSVRGPKAVELLKALLQAKGNVIEASSFDDSGNFSFGIKEHIDIPGVRYDPAIGIFGMDVCVSLKKHGYRVKDRRRARHKVGRGQRVTREEAIEFAKSVLAAEVRAKKSPRGEFAARKLQSRRQRYRWSDKYYKRRLLRLDEKADPLEAAPQARGIVLEKVGVESKQPNSAIRKCVRVQLVKNGKQVTAFLPGDGALNYVDEHDEVVIEGIGGSQGRAMGDIPGVRWQVSTVNGVSLGMLVLGRKEKPKRTPTPKGKDLRKMSVSDLQSRLAEYRRELLRLKTAAARGTVAKESGKIRNVRKAIARVKTVLREQGMVNTKLMLKKHYSYAEIDEFLEGKLGEAGYAGMEMEKLPLGYRLNVMVMKPGLVIGRKGLGIRELTDTLSSKFKLENLSINVVEVPNPDLNPRIVASRIASMAQRGMAFRRAVLVSLSNVMKAGAMGCEIVVRGKLRSERAHFEKHTQGVVPKSGHLREVAVASAVTHVLLKMGLYGVQVRIAYREAVPPGQVAPEAPP----EERWGVVHVYSSFNNTIVHMTDLSGAETIGFSSGGRHVKADRLESSPYAAMKSASAVAAMAKAKGITAVHIKVRAVGGTGPRTPGPGAQAAIRAIARAGFKIGRIEDVTPIPHDTTRKAGGRRGRRA-EYPTKKVTQYERIKELASKYEVIALASLTKVRSTQIMELRRKFRGELMLLVAKNTIAKKAFASLGKERVEDFTASLTGQNLLIFTNMNPFKLNMLLEKGKIFLPAKAGDVATEEIVIPAGNTGIAPGPVLSEFKEAKVITKIESGSIWVTKDTVVAKPGDVISPKLASLLAKLGMKPIKAGMAISLVYWNGLIIAEKDIKIDLERFVGDIVTSARQAFSLAYKAEYPTTEVIPIILVDYMKALAVAERAGYFSRETSVAILKEAELNAYRLMELTMPAREILANLFSTMYNNEMRNKKECLVVPASKLAQEVLRVLQKSKYIGEFEYIDDGIMGKLRVQLLGRINRCGVIKPRYPVKADAYYEWERRYLPAVNVGILVVSTSQGVMSHTEAMQKGLGGRLLGYVY----------------------------MEVLLDYCIIPLDKPAGQTSHQVVAWIRQMFGVKRAGHSGTLATGLLPIALGDATKVLSTLLLGPKQYYAVMRLHSPVTEQDLEGVISEFTGEVYQRPPERSSVKRVRRVRSIYELELVERQGNLVLLRVLCQAGTYVRKLVYDMGEVLGVGASLIELRRTKVSDIEESLTRLHELSYAYSLYREKKDDSLLRELVWPVERALTHVKAIVIKDSAVDALCHGAALTVPGVARMPRSLNRGDTVAIYTQKGEIVALGEAKMGFDEIYDAEKGVACVLSRVVMPAGTYPRAWKFDHLSIFRRRREGKTNYGRRRKAILARKPLLTAFVSGKNVTMQVISPRPSGDVVLASASSTELMKYGWKPSRRSIPAAYLTGLILGARAKAKGIADAILYTNTESLHGRVAAAAKGAIDSGLRIPIDEGVLPEEERLSGRHIEYVEHFMEVKIRMKEVVMARRHSHRHGKSHSSRPPSIISTQWINYNAEAVESLIVKLAREGLPPSAIGVKLRDEYGVPLTKKLIGKKVSQVLKKAGLLQPMPEDLANLLEKARSLQAHLKVHKTDRKNVHSLELLEASIHRLSTYYKRKGILPQEWKYSAQVAQLA---------------------------------------------------------------------------------------------------------------------------------------------------------------------------------------------------------------------------------------------------------------------------------------------------------------------------------------------------------------------------------------------------------------PIVIDAKNAIMGRVASIVAKLILKGETVFVVNVESILISGDKKATISKYKKFLEVGSVVNPEHGPIHYRRPDNIFTKTVRGMLPWRQPKGKEAFHRLKAFHGYPEELKKYRPYDIREALATKPTSFYLSLGELAREL-MIIGAGRGCVIGPLCIGGVSVSASLEEGLRRMGVKDSKLLSPRRREVLYDEIKAIARLVLKVQPREVDEYVKLNYLEAIYMARVIDELEGETAYVDASDTDEERFAEQIKVVATHYADRIFPVVSAASILAKVERDREIASLRSDFGSGYPSDPRTLSFLRSFARLTWKTWKRISALHRAPIHARRSWLSAPLSKDLKEKHRLDNIELRKGDTVKIARGDFKGIEGKVVKVFPELGRITIEGVTREKLKGGTVPVKVHASKVIVTGLNLDDKARRKGLE
>GCA_011358735
LSEKTLLATGIRVGTLVRTKDMEKFISRTRPDGLRIIDLEKILSRIDVAAKSIARSDIKRIVVCSAKEYGKTPVEMFCSLTGAIPITGRFMPGTFTNPLYPEHIDPELVIVADPMIDARAIEEASKIGVPVIAICDTDNVTSNIDLVIPGNNRGRRALATIFWLLARAVLVHSGALTPDQSIEDFETKIVMPQLARIKLTSTNLNNLEQVCKEIKEITEKTGIKVRGPFPLPTKRLRVVTRKAPSGQGTHTFDKWEMRIHRRLIDLDADDRTMRQLMRLRVPDDVFIEVNLS---MPKLVEIVKKARESAKKRNFSQSFELILSLQDIDFKKKFSVNEVVFLPHATNPSLICVFASGDMALRARNSGVDRVIEPEELDKLMTSKREARKIAQNYTFFLAEAPLMPRIGKIFGPYLGPKGKMPSPLPPNAPIENIIARYRSATRVRTKNQLTISCKIGDEGMNDDKIAENSQAVISTIEKKLPLGSKNIKNIMVKLTMSPIVKVIRQPVVVVLGHVDSGKTSLLDKIRGTAVQAREAGGMTQHIGASFFPIDTLKHICGPLLSSIKKVPGLLVIDTPGHEIFANLRARGGSASDIAILVVDAIRGFEAQTYESIEILKSRKVPFVIALNKIDLIPGWRVGRLTDSLKIQDKSVVDKLDESIYFVVGTLSKLGFRSEAFYRVKDFAREVAIVPVSAKTGEGIPELLTVLIGLTQQYLKSRLAVTSEARGIILEVKEEVGLGHTANLILLDGELKIGDNIILSKRDGAILSRVKAMFMPKPLDEMRDPRDRFTSIDKVIASAGVKIVTPDLEGVLAGSPMLEVKEQVDEMKKRVESEVSSVFISTDKVGVVVKADTLGTLEALVDMLKRREVPIRIADIGPVTRRDVVEASTVKSINEYYGVIMAFGVKLLPDAEEEAVSKGIKVFTDPIVYNLIQNYIDWATSEKEKAERKDFEAITPPCKIKVLRGFVFRRSNPAIFGVEVLSGRLRHKATLMNDQGKTIGAIEQIQDKKEKINEAPTNSQVAISIQGPIFGRHINEEDILYTLPKEEDVKLLLSKFKDRLTDDEIKTLNEIIEIKRKASPLWAYMVCWGCESTAHTFSCSILKILSDVRSIYTPPPGSGIHPREASRHHIEVAPKVVKQSLIQAGLSMKEVDAIAFSAGPGLGPCLRVGATVSRALALYYDKPLVPVNHAIGHIELAIMLTGAKDPVVLLVSGGHTMITAFSLGRWRVFGETLDLTVGQLLDQFGREIGFSSPSGQRIEELAKYVSLPYTVKGNDVSFSGILTPAKKLFKEDLDSLCFSIQETAFAMLAEVTERALAFTEKKEVLLAGGVAANKRLQEMLMEVSNRHDAKFFVVPKEYSGDCGAQIAWTGLLAHSNISVDIEKSFVRQSWRLDKVDVKWMPEFEYSFMGYDPLTQVRASGREVDVSPKAAREVCALIKGMNISKAKKFLEEVINKRQAVPFRRYKKEVPHKSSFHAGGYPVKAAQEILRVIKNLEANAEFKGLDTERMIIVHAAVMRGMKVKRYTPRAFGRSSPKFNTLVHIEIVGKEVAKVPVYNLDGSVASRIDLPEIFSTPFRPDVIHRAFVALSSHSIQPQGRDPLAGKKTSASTYNTGRGISRVPRVKGERHPRSGQAAGIAGVVKGRQAHPPRSEKVMRKEINKKERLLATASAIASSSKKELIMLRGHKVDKVPSIPLIVSDEIQGLSKAKDLESFFERFGLDEDVDRAAGKKSLSGKPRMRGRTKRKAKGPLIVIAEDGLGKAIKNFPGVDYVLAKDLSVLHLAPGSYPGRLVVWAESALNSLNK---PLMEVVMGKRILQQRRGRGGIQFRAPTKGKLAPARYPPFPWGMVTGLFNERGRSAPLAQITFDDGTVNYLPAVNGYYVGHKIEIGPEAEPKIGNILPLEKIPEGTNICNIERNVGDGGKLIRASGCSAILRSKTVTGAVINFPSGKTAVIDSRCRATIGEIAGGGRIEKPFLRAGAKYHAMKAKAKIYPRVRGVAMISVYHPFGGGRHQHIHKSKSISKTAPPGAKVGDIASRKTGRKRTIRK----MKLYSGSRKTARATAAISAGRVRINKVPVEIVTPEVAREVVLSPLQDIRDKVDIDVKVKGGGFMSRAEASAIAISRALVEWSKSSELKQKIIEFNKHLLAGDPRRTEPKKFGGPGPRRRKQKSYRMGHRKKSAPRRGSLAYLPRGRAASIVPSVRTWPEIDKPSLLGFAGFKAGSIHVITVDDREKTPNFGKPVFNSATVLSVPPIFVYGIRAYGKNDGLFAIKDAYSDKLPKGLSEKGKEPKEIESNLDKVTQLCAIVSVYPKDVGLSQKEPIIFEVGVSGGEMKSRFEYLKSLLGKEVRINDIIKPGMYVDVIAITKGKGIEGPVTRHGIKRKRPKSRKSVRAVATLGPWHPASVMYTVPRAGQRGYHQRVEYNKKVIVVSNSEEITPKGGFPHFGVIKGDYIILKGSIPGPAKRLIKIRYPARPPKTKVQPPKVLEISVMPVITLYNKLKSLIKGLSTKDLIDKIPYLGVTLEEATDDYVKIEYNPNRPDFSTIYGIARSLNGILGFERGAPNYVINEMIVDESTQHVRPFVVSLVAEITLNDELIQEIISMQEDLHEGIGRRRRKMSIGIHNFDVLKPPIKYTTVSPEFKFIPLGEEMSMREILETDVGREYGHIVSPLIMDSLQVLSFPPIINGELTRLTPETKNLLIEITATDLKADEDSLAIIAAALSDIGAKIESVKIRKITPDMSLQQMEVDKLANDLLGLRLNILESLERSRISVLTALIPRYRVDILHQVDLVEEIAYGYGFEKLTNLKLIGLARDAMIGLGCIEVMNYHLISEKALYEIIKVENPKSIEYEFLRDNIFPSLLIVLSKNLHEEYPQRIFEISKVYHLSVATSHSTANYTEVKSILSSLLLQTFNLSSFTSGRAATIVLGIIGEIHPLVLESFKLRNPVSVFEVNLSKIIDSRAVSAKGVEEFKLYVTRAIPVNSVITCADNTGAKTLRVVQVTGYKGRLRRTASVGDYIITVVKKGPPELKKQTFGAVIIRQRYPIRRISGVRVMFEDNAAVIVTPEGELKGTDIKGPAAAEAAERWPRIANLASIIV-----PWTPKTRLGSLVAEGKITSLEEIFESGMKIKEPEIVKKLLPDLKTILIGAGIVQKQTDAGELTRFSAVIALGNEGGWFGVGKGKASQMRLAIDKATSIALLNIIPVKLGCGSWECRCMAPHSLPFKTIGKCGSVKIVIIPGPRGLGLVAGEKVRNLLSLAGIKDAWTRTYGSTSTVSSIAYAVYDALKRTHSLSMVKEFKYRGYTVEQLQSMSLEAFLSILPSRQRRSLGISDEKRKLLEDVRAAKNGKLKNAIKTHARDMVILPNMIGLTIHLHNGKEFVPIEIKPQMIGHYLGEYVITNKKVSHGTPGIGSSRSSLYVPLKMAEEKLLLFRKWDMSEVKVKDKGLERVISLKPMIVPTSMGRHEHHRFAKAEVNVVERLVNNLMHFGKKYAKNTGRMGGKKARAINIVKTAFDIIHLKTGGNPVEHLVRAIENASPNEDTTRISYGGVVYHLSVDISPLRRLDLALRFIAEGAREASFSSPKTIEEALADEIIMAANGDVNSYAVKKKNEQERIAMASRMKGRNYKEIKGMPYARRDFIPAAPRPKIAKFSTGPSQDYDLKLELRAKERAQIRHNALEAARVALNKKLAGIGEGNYYLLMKTYPHIVLRENKMIATAGADRLQEGMRRAFGKPIGLAARVEVDNIILELSIKKENLEVAKEALKMASSKLPIPTYVKEIPLKQNMSSEFKHIVRIAGKDLDGTKKVAVAITDIKGVSHNLASAIINALKIDSRMRLGALSDGQISEIQECLKDPSIGIPAFMLNHKKAPETGVNSHYIGSDLDFVLKTEIEREKTLMSWRGVRHSLGLKVRGQRTRTTGRKGRAVGVKKGAPKPLHALERKLLLSLI-LLEDVASRVNMSIDQARRAVEWLRSKEMIKIEEKIEILGEGKRAILPERRLIEILKKLDELSEFSAAFGYARSKGWISEESLLKEISEVNGLIKRPNYLMKNISLTELRSLDVEAVAPTIYPGKKHPVQHFIDEVREAFISLGFEEILGPIIQPAFWNFDALFVPQDHPARDMQDTFYVSKVIEKVSRTHTKGWGYDWVLDEAKRLVLRTHTTAVTVKYLADHKVSEAKVFSVDKVFRNEKLDPKHLAELHQIEGIMVGKRVTLRDLMGILSEFYKILGLKKVKFWPTYFPYTEPSLQSIVHVEGFG-WMELCGMGIFRPEVTLPLGVKNPVLAWGGGLERIIMARLRIDDIRELYENNLGWLRKVMPTRLRKTRKLRGSRTVGYGQVGQHRKSGSRGGKGKAGLHKHKWSWAVKYAPNYFGRDEFKPPVAKKWINVGELNEIYEGLSKKALIDLTDLGYDKLLGEGEYYVMAKSSTKSAKDKIEKAGGILEIMRVEDASRIIKRPYATEKTFSLIEGENKLVFIVDKASKKTIKQAVETLYDVKVDSVNTANTIYGKKAYVKLSKESPATDLAAKLGLVMQSEVEQIT--LELPNGVTAKLDILAIKGPLGECRKDFSKIKVRVLHEGNKILVRPLGKKRSDASVANTVRSIIKNMIRGVTKGFTYKLKIVFTHFPISVKVKGKEVIIENFYGERSPRTARIVGDCQVTVEGDDVIVKGVSLEDVGQTAANIEQATAVKRKDQRVFLDGIYIYEKEKG-IVNALIVGGEATAGPPLGPTLGPLGVNVVAIVNKINELTKEYSGMRVPVKIAVDTETKSFDVEVGTPTTSALIVKEAGSGTPKTSFAGNLSFQQVSKIAKMKRQISYGKNLKSVIREVIGSCISMGVSIEGKNPREIQKEIYEGKWDKAIE----MRKIKIDKVVLNVGVGKSGDILEKAKKILEDLSNQKPCPRKAKRTVRDFGIHKGESIATVVTLRGDNALRTLKRLLLAKGMRLPISSFDDRGNCSFGIREHIEIPGTKYDPETGIFGLNVSILLERPGYRVSRRRRARSVIGKNHFVNREEAINFFKEALGVEVYKSKSPRGEMAARKLRRKKQKLRWSDKYYKRRLLMLDKKADPLEGAPQARAIVLEKVGVESKQPNSAIRKCVRVQLVKNGKQITSFLPGDGALNYVDEHDEVIIEGIGGSMGRSMGDIPGVRWKVSTVNGVSLNMLVLGKKEKPRRMPKLKSDELRKLKDEELQEKLFELRAELVKLKSAAKRGTLRKETGKIRAIRRSIARIITLINERKMSAIKNIMKNYAKSAELDEFLQKELADAGYGGVDVFKTPIGTRITIFVTRPGLVIGRRGMGIRDLTSMIEKKFGLPNPQISVLEVEVPELNPMVMANRIAQNIVRGGAFRRAALWALNSIMNAGAMGAEIIISGKLRSERSHYEKYRAGVVPKSGDPALKAVKEASGHVLLKMGLYGIKVRIALKNAIPPESVQKEEEETKE-KERWGLAHIYSSYNNTIVHITDLTGAETIAFSSGGRHVKADRLESSPYAAMKSATAVAEIAKAKGINALHIKVRAVGGTGPRTPGPGAQAAIRALARSGFKIGRIEDCTPIPHDTTRKPGGRRGRRAKSPRVKKERVVQRILSLTKNHKTIAISKLYKVRATQLMELRRKFRKDMEIIVVKNKVASIALKKTDLEKAEDFIKEIKDQSALIFTNMDPFKLYMLLEKNKVNLPARPGDIATEDVVISAGNTGMAPGPVLSEFKEAKIPTRIDSGSIWVSKDTVVANKGDPISPKLASLLSRLGIKPVRAGLSVSVAWSDGLIFHEKDMKLDVDEYEHSIQDAYLNAKALALGVNYPTKETLPLIIIRYEEARSLAIAAGYLSKDVMADILVKCNNEAMILYGKLMPAKNVLANLFSTIHNNEIRKKKECLVIPASKLASEVLKTMQKYKYIGEFEYIDDGLSGKLRIQLLGRVNKCGVVSPRFAVKKDRYSDWERRFLPAIGSGILIVSTPKGVMSHIEALNLGLGGRLIGYVY----MQDLIIIDEDLTDESYGYYPYKRPIEVLLDYGIILLDKPSGPTSHEVVSWVRKMLGVDKAGHSGTLVTGLLPVGLGEATKALSLLLLGSKEYYAVARTHDPVSETKLKSILSEFIGEIYQRPPQRSSVKRETRTREIYDLELLEQKGKLILLRVLCQAGTYVRKLVYDIGEVLGCGATMIELRRTKVSNLDESLVRLHDLLDAVYEWRDEGKEDKIRQLIKPIEFATSSIKSVVIRDSAVDAICHGAKLAVPGILQLSSDIVKGDTVCIYTLKKELIAIGEALMTTKEIKEVDKGIAFSIKRVIMKAGTYPRLWHHSYVPIMRRRREGKTNYRKRKAIVMGRLPFVSTFISGKNILVQIISPRKEGDMVLASAHSRELIKFGWLGSRKDVPAAYLTGLLAGLKAKDK-VKEAILYTGLRRFVSRITAVVKGLLDAGLLIPINHESLPSEESLKGKHISIPERFEDVHKKESFKVMARIHSHRRGKSHSIRPTSKRAPTWSTYSADEIVTQIVKMAKDGLTPSEIGLRLRDEYNMPLVKPVLGKSVLEILEENGLRPSLPEELDRLIKKAKRLQEHLKAHKGDRKNVRSLELLEAKIHRLSKYYKSMGLLSEDWKYTTVVAQLMMILTVGTRGSKLSLIQTKIVLDNLKSIPELEFKVKVIKTLGDKKKPLFTIDRKGIFEKEIDVAIMKGEIDFAVHSLKDVPVLETLETCIAAIPRRGSPHDVLISKGKVPFDALAGGAVIGTGSLRRMAQIKFLRPDLEVRPIRGNVDTRIVKVKRGEFDGIVLAEAGLERMGLRFSFDRFTPAAGQGALALVVRKDNDVMKLLRSIDHPTTRAEVIAERSLVLSLKGGCRVPIGAIGLSLYGCIFSVNGQKKIFSFVKGSDAQDLGRKVAQSLMEQGAKDFEAEWEKYGPW---MKNIGIVKPPTKSCNDKFCPFHGSLSVRGRILEGKAVGIKARDMAIIEREYLQYIKKYMRYEKRRSKIHAHLPPCLGVKEGDSVKIAECRPLAKTISFVVVEKLGIMVVDAQGYIAGRLSSHIAKSLLNGNKVIVVNAEKVLLSGSKSSIINKYLKRLEIGSVISPRHGPFHPRRPDTILSKMIRGMIPKRKAKGSEALKRLRVYVGVPEQYKTFEKTKFEDAIAKKPLSFYLTLGELSFRLRKIAGAGRGAILGPLVIAGVSVKEDKLENLIEIGVKDSKLLSVNRRAELYHQIVNIADVVIKLKPDQIDDYVRLNYLEALSMARVIESLDAEIVYVDASDVNVDRFKQDIEIVSVHHADRIYPIVSAASIIAKVNRDREVLELSQDVGSGYPADDRTIKFLEPFARKSWKTTKKLKKFFESPIHAKSKRLSSRLSDELVSKYEVRSLRVRKGDTVRIMRGEYKGIEGKVTGVDVKSGRITIEGVTREKIAGGTIPVKIHSSKVMIMSLNLDDEWRKDKLE
>GCA_002495205
-----------------------------------------------------------------------MAVEKFCELTGAMARIGRFMPGTFTNPLYPGHLDAELVVVADPMSDMQAIVEAGKLGVPVIAVCDTDNVTDDIDLVIPGNNRGRKAIAAIFWLMARATLTHAGLIADDQSIEDFETKLE---------------------------------------------------------------------------------------------------------------------------------------------------------------------------------------------------------------------MPRIGKVLGQALGPKGKIPTPVPPNSPIEAMINRMRTAVRVRSRGSLGVMAKVGDSKLTEPQIADNIVAVVNAVSKKLPNGDRNIRSVMVKTTMGKPAKQMRQPVVVILGHVDSGKTSLADALRGTGVQAREVGGITQEIGASFFPMETLKEICGPLLDKAGQVPGLLMIDTPGHAVFSNLRIRGGSAADIAILVVDVLKGLENQTLESIDILKQRRVPFLVALNKIDMIAGWRKGQLLQVMKEQPPEWNDELEERLYNVVGGLSRLGFQSDAYYRVKDFRQQVSVVPVSARAHVGMPEMLAMLIGLAQQFLKGKLQTVEKGRGIILEMQEEMGIGETANVILTEGSLSVGDTIGLV---------------------------RXXXXXXXXXXXGSSWSRP----TLPASS-----------------------------------------------LGRRWPP--SGPTGSSR-------------------------------------------------SMIDNYVNWAAAKREADEKAALSSLTRPCKLKVIPGTFFRRNDPAVFGVEVVTGRLQPKVRLMSTQGVELGTLEQIQDQGKALGEAKEGDKVAISVDGPTLGRQVKENDTIYTMPRSHEAKALRTKLLGSLTEAERAVLEEIINIKSPTDPMYGFGYILGVESTAHTFSVSVMSILSNTKSVYKPPEGSGIHPFEASQNHLIAAPKVIADAVRLSGVPVDELSAVAYAMGPGLGPCLRVGGVVARTLASSLGVPLVPVNHAVGHIELGCLLTGSTDPVVLLVSGGHTMILAYSGKRWRVLGESLDLTLGQLLDQFGRHHGLSSPCGRAIEEAANYLRLPYTVKGNDVSFSGLLTASKLLIDRSFDDVSYSIQETAFAMVTEVTERALAFTGKKEVMIVGGVAANRRLTSMMGDMARRHSAVVTMTPIEYSGDCGAQIAWTGWLAHTGIEVPVAESKVLQSWRLDRVDIPWMPHYGYSFEGFDPAVHVRASAREVNISPKAAREIAVTIKGMTLSKAIGLLELVETKKMSIAFRRHKLKVGHRSEFPTGSYPVKAAKAYLDVLHNLEGNSEFKGLDTDRVRIIHAAGYAGRATKDYTPRAFGRSSPNFHQLVHIEVVGKEVMKAEVVGLNGKPSGEVEVPRVFATELRADLVKRVFWLVGSHGFQPQGRDPMAGERTTAETHSTGTGRSRIPRVKGDRYPRGGLAGGVASVVKGRLPHPPRSEKVIHLGVNRKERRLATDSAIAYTANLDAVKARGHRVKT-QNLPMVVADDIETVEKTSELVSFLEKVDLKAELERVDSRKRNSGKRKLRGRVYRGAVGPLIVVTNDGVGRAAGGIPGVQIARVQDVSVLDLAPGGVPGRLTIWTESALGALEATK-------MGKRILQRRRGKAGIQFRAPSKGKIAPVRYPKIGAATITAILDERGRSAPLAQLRLEGDRYAYVPAVAGMAVGHQVTMGPTAQLHAGNAMPLLSMPEGTRICNIELRPGDGGRLVRASGTSAVLFSKANGRAIIKLPSGKNILVSDRCVATVGEVAGGGRREKPFLTAGARHHAMRASGRVYPRMRGIAMAVVYHPFGGGRHQHPGKSTSTSRNAPPGRKVGLIAPRKTGRKRLARSAKKGPKLYSGARKTARATAAISAGRIRVNGTPVELWEPEPARLHLLGPVRDLREKYDLNVSVSGGGFMGQADAAAMAIARAYVDQVRGSEIRDKLNAYNKYLLSGDPRQAEPKKFGGPGARRKRQKSYRMGHRKYSAPRRGSLAYRPRGRAKSFVPRIRTWPKAEKPILLGFPGYKAGTAHVITVDDRAKTPNFGKPLFNLSSVLTLPDAQVIGLRLYGHENQDMAIADV------RQPSQAPLDK------LDRAMRVAAVVSSVPRDVGLSQKKPIVLEVGVSGGDLKAQAGFVHGLIGKKVKFTDVFKAGMYVDVLGITKGKGFEGPITRFGVKRKQHKSRKSVRAVAVIGPWHPAAVMYTVARAGQMGFHQRTETGKRILLVGNASSVTPPGGFGHFGNVAGDYAVIRGSVPGPASRFVLVRMKERGVVKSQAPPQVIEVSTMPVVSIDPRFARMVGA-DRRRILDRLPYVGLDIESVEGNALRVEYSPNRPDFGTDFGIARALRGLLGKEVGLPSFPTRDVSVDSRLASVRPYIACATAGLSLDDEDIRQVIALQEDLHNGLGRKRRVVAIGLHDLDAIHPPLAYRAVDSSFKFVPLGVPMSIRSILTTTEGRAYGAALDPVITDSKAVLSFPPIINGDATRVTTRTRRMFVDVTSTDRKAGDDVMAIVATTLAAAGGKLGTVEIRRVTPELSTSTLPLDKLIRSVLGMDLPIARCLARSRI----AVYPRYRVDLLHPVDIAEEVALGYGVDRIGFEDFLDSTSTVMAGSGFLEVMTFELTDEGSLYSKIRVQNPKSLEHSVLRDSLLATMLSSLSGNVKSDYPQRIFEIGRVYHLAGLVAHSQASFTEAKMYLESACRIMVGKEAFSPGRCAAVRLGHAGEVKPEAIEAFGLGVPVCGFEIDASRLYE--------------------------------------------------------------MKKGPPELKKAVFGAVIVRQKYPVRRVSGQRIVFEDNAAVIITPEGDLKGTDIKGPVASEAAEKWPRIANLASIIV----MPWVPRTKLGQLVNEGKITSLDEIFRSGQRVREAEIVKKLLPDLRNEVVGVSVVQKQTDAGELTRFLAVVAVGNGAGWFGVGKGKAMQTREAIEKATTAALLNIIPVKLGCGSWECRDGRPHSVPYKIRGKAGSVTVEIIPAPRALGLVAGPALKNLLQLAGVKDAWVRTFGSTNTMSSLANAVYDAFRMSHGLNMPKEFKYRGKSLDELNSMSTEALLELLPSRARRSLGVSEEKRKLLEDARAKKDGKLQGEIKTHARDMIILPTMVGLTISVHNGREFVPLEVKAEMIGRYLGEYVITNKKVVHGTPGIGASRSSLYVPLK---------------------------------------------------------------------------------------------------QNPVQQLVKAIENASPNEDTTRLSYGGVVYHQSVDISPVRRVDLALRFISEGVREAAFNSPKTVEEVLADEIIQAASGDASSYAVKKKNEQERVAMASRMHGKNYREQKGMFYSKK-FAPGAPNPKVARFTTGYRDDYDHMFKLISEGRVQIRHNALEAARVAASKKVALIGEENFYLKVVTYPHLVLRENKMIATAGADRLQEGMRKAFGKPIGLAARVDIGSTVLELSLKAENFEKGKDAMKAAATKLPMKTRMEIVKLEHAEASEFRHLVRISGRDLDGGKKLIVALSDLKGVGYNFANVITTKLSLDPRVRLGTLTEDQVKEIENAIASTSSALPKWYYNRRNDPETGEAKQLLGSDLDFIQKNDIEDEKNIQSWKGVRHGLGLKVRGQRTRTTGRKGRTVGVRKATLSSLHPIEQRILSALALSFDSLIRETSLQGDQIRRAIEWLSSKGMVKVTERLEVARR-----PPELELFARVATVEELKEFSAAFGRARGAGWIRIDSTLEAIS-VADLLRR-GILRRVVSITELRPIDVEAKAPLFYPGRRHPVRDFIKEVREAYISMGFTELQGRSVHPGFWNFDALFIPQDHPSREMQDTFYLEGLVANVAATHERGWGYQWRIEEARRLVLRTHNTVLTVRALSESKEEETRAFAVSKVYRNENLDYKHLAEFYQMDGIIVGEGLNLRHLMGFLTEFYKKLGMSQVKLWPSYFPYTEPSLQVIGYSKAVKSWIELSGSGVFRPEVTIPLGVRVPVLAWGPGIERLMLIRYGLDDIRALYGDDLSWLRGRMPTRSRKGRRYRGMRTHGYGQIGQHRHSGKQGGHGNAGLHKHKWSWLILHDPDHFGRDPFRPPRPERWLNVGHLDSI------ARAIDLASLGVGKLLGSGEYEIRVDAFTKKAQAKIEAAGGKIIVMRLEDAQKILKRPYVTERTFDQIERENKLCFIVERVSKTQIANAVEALYEVKVDAVNTARTIKGKKAFVRLSEVGKAAELATKLGLVMSTE-AVQQTPIAMPEGVTAVLSMLTIKGKLGEAKKNFDKVNVNIAVEGNRVVFTPFSAKRKDNVIINTVSSIVNNMVTGVTKGYTYKVKVVYAHFPITVKTKGRQVLVENFVGERSPRVSEIVGDCKVSVEGDDVIVKGVSLEDVGQTAANIELATKIKRKDQRIFLDGLYIYHKEQGSVINVLVTGGEASAGPPLGPALGPLGVNVLGIVNEINKQTGDFKGMRVPVKVEVDKETKQFTISVGTPTTSALIAKESGSSKPNTDLVGDLTMDKVITIAKSKIAGSYAASIKSAAKEVVGSCVSMGVKVEGKDAREFLKEIEAGKWDSKFQQENPMRKIRVGKVVVNIGLGKSGEAIERGKKVLDQVTGQTPTQTRAKRSVRDFGIHMGEPIGVVVTVRGDETAALIGKLLTAREKKISESSFDSRGSVSFGIREHIEIPGIRYDPAIGILGMNVSILLERPGFSVARRGRRASKVGKGHRVSKEEAMQYFRDNFGVTIQMAGSPRGEFAARQALLKRQRLRWSNKWYKRRKLGLDYKADPLEGAPQARGIVLEKVGVESKQPNSAIRKCVRCQIVKNGKQVTAFLPGDGALNYVDEHDEVLLQGIGGSMKRAMGDIPGVRWTVFKVNGVSLNELVYGRKEKPRRMPQLKPKELRKQDADKLRQMLFDLRSELSKLGGDAQRGVVKKDVGNIRRLRRDVARVVTVMHEKGRTTVKSILTTSRSYAELDEFFEKELRDAGYGGLEVQKSPVGTTLKVYVARPGLAIGRRGTGIKDLTDKVTAKFGFPNAQIAVTEVENPELNARIMAARIAQIVSRGTAFRRAAQWSVNNIMNAGAAGVEISVAGKLRSDRSHGEKYRAGIVPKSGDTAARSVSEATTDVLMKLGLYGIKVKIALKDALPPEEKKEDATEGTQE-------------------------------------------------------------------------------------------------------------------------------------------------------------------------------------------------------------------------------------------------------------------------------------------------------------------------------------------------------------------------------------------------------------------MPATNILANLFSSLQNAEMRNRKECVIIPASNLASEVLRVLQKRRYIGEXSSSSSTTASE---GSSGSSSSAGMISPRFPVRSLKLVEWEHRYLPAVGVGTLIVSTSQGVMSX-EAQEKKIGGRLVGYVY---MPGSMVVLDEEPTDPRYGWTPSARPVEAMLEYGLIPLDKPRGPTSHEVVAWTRKLLGVEKAGHSGTLVSGLLPIGLGQSTRALSLLLTFPKEYRGVMRLHSSVPRRRLDGVVKEFTAEIFQRPPQRSSVSRQTRSRTVYALELTESEGNLFMFRVLCQSGTYIRKLVYDMGEVLGVGATMVELRRTKVGPLTEELVTLHQLNDAQFRLKE-GDEAPLRRLVLPIEGSLGDIGRMVIRDSAVDAICHGARLGVPGLLAVSEGVKKDDTVALMSAKQELVAIGKALMPAEELRGARRGLASTTERVIMKAGTYPRLWK---------------------------------------------------------------------------------------------------------------------------------------------------------------MARIHSHRHGKSHQTRPPSRSTPSWVTTTPDEAKAVVLKLAKDGVTPSKIGQTLRDDYGVPLLKPLTGKSIGRVLSEGKSAPKVPQDLQDLIERAQRIQKHLQAHKSDRKNVHSLELVEAKIYRLSKYYKQKGILPSDFKYTAVVAQLA------------------------------------------------------------------------------------------------------------------------------------------------------------------------------------------------------------------------------------------------------------------------------------------------------MTNAGLVTAPRKKCQDERCPFHGSVKVRGRLLSGRAVSTAGRSFVVVEMQYLHMVPKYNRGERRRSRVSAHIPPCIEVRDGDEVTLGECRPLSKTISFVVVESRRTVYIDATNQIAGRLSSKVAKLVLSGKRVVVVNAEKALISGGRTSVVNQWKERLELSSRVNPIYGPIHPRRPDNILRRMVRGMVPRKKPKGATAMKRLRVYVGVPSGVDASKMTKLEETTATRPVPVYVTMGDLSKSL-------------------------------------------------------------------------------------------------------------------------------------------------------------------------------------------MKFGSQLSAELRERHGKRSVRPRVGDSVRIVRGEYKGIEGKITQVDSRLGVVMVEGVTHEKIKGGTSPVPINSSNIVVTNLALEDKIRKSKLE
>GCA_005877765
---------------------MESFTTRPRPDGLHMIDYSKTLQRIDIAGKFIAFTGPQNTVVYTSKDYGANAVEKFCELTGAIPQVGRLMPGTFTNPLYPGHIDAELVLVADPLSDAQAVVEAGKLGIPVIAVCDTDNVTDDIDLVIPGNNRGRKAIAAIFWLLARAVLTHAGSLSPDQAIEDFETKLLMVQFARIKLTSTNLEQLDRVANEIKEITVKTGVKMKGPQPLPTKFLKITTRKAPTGEGTHTFDHWQMRIHRRILDVQPDDRTMRQITKLRIPDDVKVELILTMLSTQQLTDLIKKGKGEAKERKFNEAVEVILTLREVDAKKALNVNETVYLPHPSKVARICFIGAGDMALRAKNAKVDSVIDPSQLEALAGDKKEAKKVARSYDFFLADTALMPRIGKILGQSLGPRGKIPIPVPPTAPIETMIQRMRTAIRVRSRGSLGIAAKVGERKLSDSDLAENVLAVVQAVEKKLPQGEKNIKSVIVKTSMGKPVKQLRQPVVVVLGHVDAGKTSLLDKIRGTAVQAREAGGITQEIGASFFPIETLQTITGNLLDRAGKIPGLLVIDTPGHEIFSNLRVRGGSAADIAILVVDVLKGLENQTIESLEILKQRHVPFLVALNKVDMIKGWKKGLLSEVLKQQTPEWNDEFEERLYNVVASLSRLGFESDAYYRVKDFRKQVSIVPVSARYGTGIPELLAVLIGLAQQFLKGRLSVIEEGRGIILELQEEAGVGQTANVILTEGKFVVGDNVVLVKREGAVKSKVKALFMPKPLDEMRDPRDKFTPVQSVYAAAGVKLVSTDLEGVIPGTPVITFKSEFAALKKEVEKDLQNVVVKRDTMGVIVKAGSIGGLEALLQMLKERGIPVRLADIGDISKNDIVEAEVVKDHDPYLAAILGFDVKLLPDAKEMKNG---QVFISSVIYEVIDKYAEWAAKAREENERVGLASLTTPATLKALPGAFFRRNDPAVFGVEVLAGKLHPHARLMNAEGKELGKVEQIQDKGKNLESARMGDKVAISVSGPTLGRQIRENDVLYSLPRSHDVKLLRGKYLNALSEDDLQALEEIVRIRSATDPMYGFRFVVGIESTAHTFSVAVASILSDVREVYSPPEGSGIHPYLASLSHAKAAPRVLRDALLTSGVAEGDIDAVAYSMGPGLGPCLRVGAVVARSLALSLAKPIVPVNHAIGHIELGCLLTATEDPLVLLVSGGHSMVVAFSYGRWRVLGETLDLTLGQLLDQFGRH--------------------------------------------------------------------------------------------------------------------------------------------------------MPEFAYSFQGFDPAVHVRASGREVNVSPKAAREVALAIRGKPLPEAIELLESVETLKMPIAFRRHKLKVGHRSEFPSGSYPVKTARAFVDVLKNLQSICEFKGLDPERVRIIHSSAYAGRSIKDYTPRAMGRSSPNFHTLVHIELVGKEVMNASVVELDGKRSRKVELPPAFETPRRPDLIRRAYWLVNSHHIQPKGRDPMAGMKTSAETNNTGRGIARVPRVKGDRYPRSGQAAGIASVVKGRLPHPPKAEKVVYLKINKKERRLALASAVAYTAHEDAVVSRGHRIKRL-ELPIVVSDDFESVSKTSELVSLLEKVGLKEELQRLYDGKRNSGQSRLRGRSYRERVGPLVIVTNDGVGRTAQSIPGVEVTRVDSLNVLQLAPGGVPGRLTMWTESSLTALPPLQNNNER--MGKRIQQRRAGKGGIQFRARTRGKIAPVRYPKIATGVVRAILDERGRSAPLAQLEYGKSQFTYIPAATGLSVGREIQLGASAEVSSGNILPLSSIPEGTRVCNIELRPGDGGKLVRSSGGSAVLFSKAGGSAILRLPSGKNIMIDQRCRAMIGEIAGGGRLEKPFLRAGARHHAKRAAGRAYPRMRGIAMAVVYHPFGGGRHQHPGKSTSTSRNAPPGRKVGLIAPRKTGRGRLPRAQAKKVKLYSGARKTARATASIYPGKVRVNGRILEIWEPEVARLHMLAPAQELRARFDIDVKVSGGGFMGQADAAAMAIARAYVDQSRGNEARERMNAYNKYLLSGDPRQTEPKKFGGPGARRKRQKSYRMGHRKHSAPRRGSLAYRPRGRAKRFVPRVRTWPRSGAPVLLGFPSFKAGTIHAITTDDREKTPNFGKPLFNPATVLAIPEAEVVGVRLYAHENGERPIAEWHSNSGNSEQEKVIGGW-----RLARVSRVAGIVSVVPREAGLTQKEPIALEMGVGGGEIGSQFEYATKLLGKKVKFSEVFKPGMYVDALSITKGKGFEGPVTRFGVKRKQHKSRKSVRAVGVIGPWHPAAVMYTVARAGQKGFQQRTETGKRILLIGNAKEITPPGGFLHFGNVEGDYAVVKGSLPGTPKRFVLLRHPARTVKRKIAQPQVLELSPMPVVKLYDRLVKLVGG-EKRDVLQRLPYIGLDIEGEESDSIRVEYSPNRPDFSTDYGIARALKGILEVEVGLPRYEASAVVVDRRLANVRPFIACAVAGLRLDDETVRQLISMQEDLHNGLGRRRRVAAIGLHDLDAVVPPVHYEGVPPSFSFAPLGDPMTIAEILETETGRRYSSILPPILRDSKTVLSFPPIINGNETKVSTSTKNLFIDVTSTDKRVGSDVLAIIATTLADAGASLQTVEIKEATPDLSPLSMPLDPLIRSVTGLDLTINSCLRRSRLEPTTVAFPRYRIDLLHPVDLAEETALGYGIDKIKQGKRLEKIADLMASSGMVEVMSYELVDESSFYKKVEVSDPRSIDHSILRDSLLPSLLSILSRNIKEEYPQRIFEVGRVYSLAAMIAHSQASFSEAKMYMESFLKTLANLESFSDGRCASVEVGHIGEVKPSVIVAFGLGVPLAGFELDLSNLLRSRAVSAKGVEEYKTYITRAIPLSAVINCADNTGAKTLRIVQVTRAKSRLKRAASVGDHVVCVVKRGPPDLRKQTFGAVIVRQKYPVRRVSGLRISFEDNAAVIVTPEGELKGTDIKGPVASEAAERWPRIANLASIII---------------MVSEGKITSLEEIFQQGLKIREPEIVKTLLPDVTSEVVNVSIVQKQTDAGALTRFRAIVAVGNDDGWFGVGEGKAAQRIAAIDKATSVALLTVIPVKRGCGSPECADKTNHSVPFRTVGKVGSVTVELFPAPKGVGLVAGPALKKLLALAGLKDVYVRTFGSTRTPSSLANAVYDAFYKSHGLNMPREYKYRGYTLEQLNGMPTEALLQLLPSRARRSLGVSEEKRKLIEDARRTKDGKLQGQIKTHARDMVVLPLMVGLTIHVHNGREFIPLEVKPEMVGRYLGEYVITNKKVVHGTPGIGSSRSSLYVPLKLEYPNLLLWGRWDLSGVKVQDPGLQGVISLRPVLVPTSGGRHEHKKFAKARVNIVERLINQMMHFGKRYAKNTGRMGGKKAHAMNIVRTAFEIIQLRTGQNPVQQLVYAIEKSAPNEDTTRMSYGGVVYHLSVDISPIRRVDLALRFISEGVREIAFTSPKSIEEILADEIRLAASGDSNSYSVKKKNEQERVAMASR----------------------------------FRPDYDVMLKLVSDGRVQIRHNALEAARVAASKKMQLLGDEGFYLRVVTYPHQILSENKMIATAGADRLQEGMRKAYGKPIGLAARVNHGSVIFEMRVKEENLAVGKSSLEAAMSKLPMRTHVEVVPLQKP----------------------------------------------------------------------------------------------------------------------------------------------------GALHPIEVRVLGALKVDFDSLL-SGGLLPDQVRRSIEWLSSKGFIEVEQLVLLLPT-----APELLLLRRLKPLSDLKEFSAALGRARESLWIKLERLLAHLA-LPDLIKR-GIVQKRVRITRLRPIDVRAPAPRFYPGRRHPVNEFIEEVKEAYISMGFTEIEGAAIQPALWNFDALFTPQDHPGRELQDTFYLMSMVDRIASTHERGWQYRWNTEEARRLVLRTHNTVLTVRAL-ESAKEDLRVFALGKVYRNENLDYKHLAEFHQMDGVIMGDGLNTRHLMGFLTGFYRKLGMSEVKLWPSYFPYTEPSLQVVGYSDLANDWIELGGSGVFRPEVTWPLGVKKPVLAWGLGIERLILLRLGLDDLRVLYDNDLGWLRRRMPTRSRKVRRMRGSRTHGYGQVGQHRHSGKQGGHGQAGLHKHKWSWTVKFEPDHFGRDPFRPPRPSKWINVGDLDALSGRAGKTGEIDLAAMGVKKLLGSGNYQVRVGSFTKRAQAKIEAAGGKIL-MRLEDAQKIVERPYVTERTFDQIERENKLCFIVARASKPQVAAAVEALYEVKVHSVNTARTIRGKKAFVRLAPENSATELATKLGLVMSTELQS----IKLPEGVTASLESFAVKGKLGTIRKDFARINVEIQVEGGSVLIRPFSARKKDSTVSNTVHSIVRNMVKGVTHGYTYRLKVVYAHFPISVKTKGDAVVVENFVGERSPRVSRIIGDCKVTTEGDDVVVKGVSLEDVGQTSANLELATKIKRKDQRIFLDGIYIYQKGEGWVISALVSGGEATAGPPLGPALGPLGVNVLAIVNEINKVTGDFKGMRVPVKVEVDQETKQFTVIVGTPTTSALIAKEAGSAKPNLEFVADLPFDKVVGIARSKISGSYAKNLRSAVKEVVGSCVSMGVKVEGTDPREFMKQIEGGQWDAKLNQETSMRSVRVGKVVLNIGVGKSGEAIERAKKVLELLTGQKPSQRRAKKSIREFGVHKGEPIGVIVTLRGERTKELISRLLVARENKIPQSSFDERGSVSFGIKEHIEIPGTKYDPALGILGINVSVLLERPGYRVARRLRRSSRVGKEHVIKRDEAISYFQSHFGAVVVMSGSPRGEFAARQIKLKRQRLRWGDKYYKRRMLGLDIKADPLEGSPQARGIVLEKVGVESKQPNSAIRKCCRVQIVKNGKQVTAFLPGDGALNFVDEHDEVVLEGIGGSMGRAMGDIPGVRWKVFKVNGVSLNELVYGRKEKPRRMPNLKAKLLREQEPDKLRETLFDLRAELSKLRSTAARGLNKKDTGKIRKVRRDIARVLTTMTERGRSAVKGLLQMSRSYVQIDEFLEKALKEAGYGGLEIQKTPIGTTLKVSVARPGLAIGRRGTGIKDLTEQVAANFRFQNPQIAVSEVKTPELNAKIMAARIAQIVSRGTAFRRAANWTLNTIMNAGAMGVEI--------DRSHSETYRAGIVPKSGETATKIVREATTDVLLKLGLYGIKVKIALKDAIAPEENAEPEGERARA-------------------------------------------------------------------------------------------------------------------------------------------------------------------------------------------------------------------------------------------------------------------------------------------------------------------------------------------------------------------------------------------------------------------MPAIKVLANLFASLQNSEMRHKKECIVIPASSLAGEVLTVLQKRRYIGEFELIRDGVGGKLKIQLLGRINRCAVISPRFPVKKRALVAWEHRFLPAVGVGILIVSTPAGVMEHTEAQEKGLGGRLLGYVY--MKPASLVVVDEEPTDPGFGSQPDSRSLSELLEYGIIPLDKPRGPTSHEVVAWVRRLLGVPKAGHSGTLVSGLLPIGLGHATKALTLLLMFPKEYWAVMRIHSSVPREAVDTCIKEFTGEIYQRPPQRSSVRRDVRSRTIYELEVVEQEGNLFLVRCLCQAGTYVRKLVYDIGEVLGVGATMVELRRTKVGPIDERLVNLHELSYAQSRL-EGGGEAAMRTAVRPVERYLRDVRRVVIRDSAVDAICHGARLAIP--------------------------------------------------------------------------MGLTDYRARKRAVASHRILLVVRFSGKNVSAQFVRPDVKGDGVLSSVHSHSLRKLKWKGSLKSLPACYLLGLLAGKKAVEKGVKDAVLYNGLNPFISRIAAFVKGARDGGVQIPVSEDVLPPEERLRGDTIEYPAQFDKAKQAQGGSK---MHSHRHGKSHVTRPVGNKTPTWVKQGAEELKSLTVKLAKEGLTPSQIGTMLRDEYGVPLAKPVMGISIGEVLTQAKMAPKVPEDLQNLVEKAKRVQKHLDAHKSDRKNVRSLELIEAKIYRLSKYYKRIGTLPKDFKYTAIVAQLSKGLRIGTRTSRLARAQTGIVIEMLRTKPALEIEVVPVTTMGDRDEKRAEVEGKGAFTEDLEALLQKGEVDAAVHSMKDLPTKLGGGLAIGATPVRADPRDALVSSHGLSLAEMPEGAVVGTSSIRRKAQLLALRSDIELVDLHGNVETRLRRMGERGLDGIVLAAAGLRRLGEYFSIEELVPAPCQGTISVEIRAGDGVGAAMKAIDDGDVRAVSTCERSFAARLGGDCDLPAGFCAMRLVGAILSPDGKTVVKETSFEDRPDEVGRRFAEKMLEMGGEAILERV---------MSSAGLIAAPAQKCDDVRCPFHGHVKVRGRLLTGRVVSTAGKSFVVIQMEYLHKVRKFGRSERRKSRLTAHLPGCIETHEGEMATIAECRPLSKTISFVVVQSRRFVNIDATDQIAGRLCSKVAKLILGGKRVTVVNAERALISGARNSVIRQWMERLEISSRVNPIYGPIHPRRPDTILRRMVRGMVPRRKPKGAAAMKRLRIYIGVPEEMKAMNFGRFEDAQATRPIP-----------VMILGGAGRGSVAGPLVVAGVSAGREGVKELIDLGVKDSKLLTPRQRGLLYPEILRITAVPAYILPREIDEYVKLNYLEATYMARVIDQLGAKKVIVDAPDTNPVRFRDELEVIAEHHADIRYPIVSAASIVAKVERDRAVEKLKSDFGSGYPCDPKTMKFLSDFTRKSWKSWLRI---------------------------------------------------------------------------------------------------------
>GCA_005877365
---------------------MESFTTRPRPDGLHMIDYSKTLQRIDIAGKFIAFTGPQNTVVYTSKDYGANAVEKFCELTGAIPQVGRFMPGTFTNPLYPGHIDAELVLVADPLSDAQAVVEAGKLGIPVIAVCDTDNVTDDIDLVIPGNNRGRKAIAAIFWLLARAVLTHAGSLSPDQAIEDFETKLLMPQFARIKLTSTNLEQLDRVANEIKEITVKTGVKMKGPQPLPTKFLKITTRKAPTGEGTHTFDHWQMRIHRRILDVQPDDRTMRQITKLRIPDDVKVELILT-------------------------------------------------------------------------------------------------------------------------------------------------------------------------------------------------------------------IAPKSASHVWRLHADKTSLLDKIRGTAVQAREAGGITQEIGASFFPIETLQTITGNLLDRAGKIPGLLVIDTPGHEIFSNLRVRGGSAADIAILVVDVLKGLENQTIESLEILKQRRVPFLVALNKVDMIKGWKKGLLSEVLKQQTPEWNDEFEERLYNVVASLSRLGFESDAYYRVKDFRKQVSIVPVSARYGTGIPELLAVLIGLAQQFLKGRLSVIEEGRGIILELQEEAGVGQTANVILTEGKFVVGDNVVLVKREGAVKSKVKALFMPKPLDEMRDPRDKFTPVQSVYAAAGVKLVSTDLEGVIPGTPVITFKSEFAALKKEVEKDLQNVVVKRDTMGVIVKAGSIGGLEALLQMLKERGIPVRLADIGDISKNDMVEAEVVKDHDPYLAAILGFDVKLFPDAKEIKNG---QVFISSVIYEVIDKYAEWAAKAREENERVGLASLTTPATLKALPGAFFRRNDPAVFGVEVLAGKLHPHARLMNAEGKELGKVEQIQDKGKNLESARMGDKVAISVSGPTLGRQIRENDVLYSLPRSHDVKLLRGKYLNALSEDDLQALEEIVRIRSATDPMYGFRFVVGIERTAHTFSVAVASILSDVREVYTPPEGSGIHPYLASLSHVKAAPRVLRDALLTSGVAQGDIDAVAYSMGPGLGPCLRVGAVVARTLALSLAKPIVPVNHAIGHIELGCLLTATEDPLVLLVSGGHSMVVAFSYGRWRVLGETLDLTLGQLLDQFGRHAGLSSPCGMQVERAARFIPLPYTVKGNDVSFSGILTTAKRLLDEGFGDICFSIQETAFAMMVEVTERALAFTGKKEVMIVGGVAANRRLARMMELMTRRHSASFHVVPLRFSGDCGSQIAWTGHLAHSGVTTSVEEASTRQSWRLDQVDVPWMPEFAYSFQGFDPAVHVRASGREVNVSPKAAREVALAIRGKPLPEAIELLESVETLKMPIAFRRHKLKVGHRSEFPSGSYPVKTARAFVDVLKNLQSICEFKGLDPERVRIIHSSAYAGRSIKDYTPRAMGRSSPNFHTLVHIELVGKEVMNASVVELDGKSSRKVELPPAFETPRRPDLIRRAYWLVNSHHIQPKGRDPMAGMKTSAETNNTGRGIARVPRVKGDRYPRSGQAAGIASVVKGRLPHPPKAEKVVYLKINKKERRLALASAVAYTAHEDAVVSRGHRIKRL-ELPIVVSDDFESVSKTSELVSLLEKVGLKEELQRLYDGKRNSGQSRLRGRSYRERVGPLVIVTNDGVGRTAQSIPGVEVTRVDSLNVLQLAPGGVPGRLTMWTESSLTALPPLQNNNER--LGKRIQQRRAGKGGIQFRSRTRGKIAPVRYPKIGTGVVRAILDERGRSAPLAQLEYGRSQFTYVPAATGLSVGREIQFGASAEVSSGNILPLSSIPEGTRVCNIELRPGDGGKLVRSSGGSAVLFSKAGGSAILRLPSGKNIMIDQRCRAMIGEIAGGGRLEKPFLRAGARHHAKRAAGRAYPRMRGIAMAVVYHPFGGGRHQHPGKSTSTSRNAPPGRKVGLIAPRKTGRGRLPRAQRGEEEKKEEGKEAARATASIYPGKVRVNGRILELWEPEVARLYMLAPAQELRARFDIDVKVSGGGFMGQADAAAMAIARAYVDQSRGNEARERMNAYNKYLLSGDPRQTEPKK-------------------------------------------------SGAPVLLGFPSFKAGTIHAITTDDREKTPNFGKPLFNPATVLAIPEAEVVGVRLYAHENGERPIAEWHSNS--------GNESGGWRERLARVSRVAGIVSVVPREAGLTQKEPIALEMGVGGGEIGSQFEYATKLLGKKVKFSEVFKPGMYVDALSITKGKGFEGPVTRFG----------------------------------------------------------------------------------------------------------------------------------------------------------------------------------------------------------------------------------------------------------------------------------------TGRRYGSILPPILRDSKTVLSFPPIINGNETKVSASTKNLFIDVTSTDKRVGGEILAVIATTLADAGASLQTVEIKEATPDLSPSSLPLDPLIRSVTGLDLTIKSCLRRSRLEPTTVTFPRYRIDLLHPVDLAEETALGYGIDKIKRGKRLEKIADLMASSGMVEVISYELVDESSFYKKVEVRDPRSIDHSILRDSLLPSLLSILSRNIKEEYPQRIFEVGRVYSLAAMIAHSQASFSEAKMYMESFLRTFANLGSFSDGRCASVEMGHIGEVKPSVIVSFGLGVPLAGFELDLSSLLA------------------------------------------------------------------------------------------------------------------------------------------EEREEVWVPKTKLGKMVAEGKVTSLGEIFRTGQRVREAEIVKKLLPDLRNEVVGVGVVQKQTDAGELTRFGAVVAVGNGGGWFGVGKGKAPQMREAIDKATYNALLNIIPIKIGCGSWECRCGTRHSVPYRIKGKAGSVAVEIIPGPRSLGLVAGPALKNLLALAGIKDAWIRTFGSTSTMSSLANAVYDAFRKSHALSMPREYKYRGYTLEQLNGMPTEALLQLLPSRARRSLGVSEEKRKLIEDARRTKDGKLQGQIKTHARDMVVLPLMVGLTIHVHNGREFIPLEVKPEMVGRYLGEYVITNKKVVHGTPGIGSSRSSLYVPLKLEYPNLLLWGRWDLSGVKVQDPGLQGVISLRPVLVPTSGGRHEHKKFAKARVNIVERLINQMMHFGKRYAKNTGRMGGKKAHAMNIVRTAFEIIQLRTGQNPVQQLVYAIEKSAPNEDTTRMSYGGVVYHLSVDISPIRRVDLALRFISEGVREIAFTSPKSIEEILADEIRLAASGDSNSYSVKKKNEQERVAMASRMHGGNYRLIKSQARTSKIYSPGTPNSKVARFIMGFRPDYDVMLKLVSDGRVQIRHNALEAARVAASKKMQLLGDEGFYLRVVTYPHQILSENKMIATAGADRLQEGMRKAYGKPIGLAARVNHGSVIFEMRVKAENLAVGKSALEAAMSKLPMRTHVEVVPLQKPESVEFKHLVRIHGKDLDGGKKIVVALSDIKGVGDNFAASTVSKLGLDPRARVGFLSEAQIQQVEKALQDPALGLPQWFYNRKRDPETGESKQLLGSDLDLALKGDIDRESNQRSWKGIRHALGLKVRGQRTRTTGRKGRTVGVRKAAL----------MGALKVDFDSLL-SGGLLPDQVRRSIEWLSSKGFIEVEQLVLLLPT-----APELLLLRRLKPLSDLKEFSAALGRARESLWIKLERLLAHLA-LPDLIKR-GIVRKRVRITRLRSIDVRAPAPRFYPGRRHPVNEFIEEVKEAYISMGFTEIEGAAIQPALWNFDALFTPQDHPGRELQDTFYLMSMVDRIASTHERGWQYRWSTEEARRLVLRTHNTVLTVRAL-ESEKEDLRVFALGKVYRNENLDYKHLAEFHQMDGVIMGDGLNTRHLMGFLTGFYRKLGMSEVKLWPSYFPYTEPSLQVVGYSDLANDWIELGGSGVFRPEVTWPLGVKKPVLAWGLGIERLILLRLGLDDLRVLYDNDLGWLRRRMPTRSRKVRRMRGSRTHGYGQVGQHRHSGKQGGHGQAGLHKHKWSWTVKFEPDHFGRDPFRPPRPSKWINVGDLDALSGRAGK---IDLAAMGVKKLLGSGNYQVRVGSFTKRAQAKIGAAGGKIL----------------------------------------------------------------------------------------MSTELQS----IKLPEGVTASLESFAVKGKLGTIRKDFARINVEIQVEGGSVLIRPFSARKKDSTVSNTVHSIVRNMVKGVTHGYTYRLKVVYAHFPISVKTKGDAVVVENFVGERSPRVSRIIGDCKVTTEGDDVVVKGVSLEDVGQTSANLELATKIKRKDQRIFLDGIYIYQKGEGW-----------------------------------------------------------------------------------------------------------------------------------------------------------------------IGVGKSGEAIERAKKVLELLTGQKPSQRRAKKSIREFGVHKGEPIGVVVTLRGERTKELISRLLVARENKIPQSSFDERGSVSFGIKEHIEIPGTKYDPALGILGINVSVLLERPGYRVARRLRRSSRVGKEHVIKREEAISYFQSHFGAVVVMSGSPRGEFAARQIKLKRQRLRWGDKYYKRRMLGLDIKADPLEGSPQARGIVLEKVGVESKQPNSAIRKCCRVQIVKNGKQVTAFLPGDGALNFVDEHDEVVLEGIGGSMGRAMGDIPGVRWKVFKVNGVSLNELVYGRKEKPRRMPNLKAKLLKEQEPDKLRETLYDLRAELSKLRSTAARGLNKKDTGKIRKVRRDIAR---------RSAVKGLLQMSRSYVQIDEFLEKALKEAGYGGLEIQKTPIGTTLKVSVARPGLAIGRRGTGIKELTEQVAAQFRFQNPQIAVSEVKTPELNAKIMAARIAQIVSRGTAFRRAANWTLNTIMNAGAMGVEISIAGKLRSDRSHSETYRAGIVPKSGETATKIVREATTDVLLKLGLYGIKVKIALKDAIAPKEVKVEENERARAKDRWAVVHIYSSYNNTIVHITDITGAETISFSSGGRHVKADRFESSPYAAMRSASAASEVAKTKGITAVHIKVSAVGGTGPRTPGPGAQAAIRAIARAGFRIGRIEDVTPIPHDTTRKKGGRRGRRA------------------------------------------------------------------------------------------------------------------------------------------------------------------------------------------------------------------------------------------------------------------------------------MPAIKVLANLFASLQNSEMRHKKECIVIPASSLAGEVLTVLQKRRYIGEFELIRDGVGGKLKIQLLGRINRCAVISPRFPVKKRALVAWEHRFLPAVGVGILIVSTPAGVMEHTEAQEKGLGGRLLGYVY------------------------------------------------------------------------------------------------------------------------------------------------------------------------------------------------------------------------------------------------------------------------------------------------------------------------------------------MGLTDYRARKRAVASHRILLVVRFSGKNVSAQFVRPDVKGDGVLSSVHSHSLRKLKWQGSLKSLPACYLLGLLAGKKAVEKGVKDAVLYNGLNPFISRIAAFVKGARDGGVQIPVSEDVLPPEERLRGDTIEYPAQFDKAKQAQGGSK---MHSHRHGKSHVTRPVGNKTPTWVKQGAEELKSLTIKLAKDGLTPSQIGTMLRDEYGVPLAKPVMGISIGEVLTQAKMAPKVPEDLQNLVEKAKRVQKHLDAHKSDRKNVRSLELIEAKIYRLSKYYKRIGTLSKDFKYTAIVAQLSKGLRIGTRTSRLARAQTGIVIEMLRTKPALEIEVVPVTTMGDR-----------------------------------LPDEKRAEVEGGATPVRADPRDALVSSHGLSLAEMPEGAVVGTSSIRRKAQLLALRSDIELVDLHGNVETRLRRMGERGLHGIVLAAAGLRRLGEYFSIEELVPAPCQGTISVEIRAGDGVGAAMKAIDDGDVRAVSTCERSFATRLGGDCDLPAGFCAMRLVGAILSPDGKTVVKETSFEDRPDEVGRRFAEKMLEMGGEAILERV------------------------------------------------------------------------------------------------------------------FVNIDATDQIAGRLCSKVAKLILGGKRVTVVNAERALISGARNSVIRQWMERLEISSRVNPIYGPIHPRRPDTILRRMVRGMVPRRKPKGAAAMKRLRIYIGVPEEMKAMNFGRFEDAQATRPIPVYITVKELSKNLMILGGAGRGSVAGPLVVAGVSAGREGVKELIDLGVKDSKLLTPRQRGLLYPEILRITTVPAYILPPEIDEYVKLNYLEATYMARVIDQLGAKKVIVDAPDTNPVRFRDELEVVAEHHADIRY----------------------------------TMKFLSDFTRKSWKSWLRI---------------------------------------------------------------------------------------------------------
>GCA_005877455
---------------------MESFTTRPRPDGLHMIDYSKTLQRIDVAGKFIAFNGPQNTVVYTSKDYGANAVEKFCELTGAIPQVGRFMPGTFTNPLYPGHIDAELVLVADPLSDAQAVVEAGKLGIPVIAVCDTDNVTDDIDLVIPGNNRGRKAIAAIFWLLARAVLTHAGLLSPDQAIEDFETKLLMPQFARIKLTSTNLEQLDRVANEIKEITVKTGVKMKGPQPLPTKLLKITTRKAPTGEGTHTFDHWQMRIHRRILDVQPDDRTMRQITKLRIPDDVKVELILTMLSTQQLTDLIKKGKSEAKERKFNEAVEVILTLREVDAKKALNVNETVYLPHPSKVARICFIGAGDMALRAKNAKVDAVIDPSRLESLAGDKKEAKKVARSYDFFLADTALMPRIGKILGQSLGPRGKIPVPVPPNAPIETMIQRMRTAIRVRSRGSLGIAAKVGERKLSDSELAENVLAVVQAVEKKLPQGEKNIKSVIVKTSMGKPVKQ-----------------------------------------------------------------------------------------------------------------------------------------------------------------------------------------------------------------------------------------------------------------------------------------------------------------------------------------------------------------------------------------------------------------------------------------------------------------------------------------------------------------------------------------------------------------------------------------------------RSVVGIESTAHTFSVAVASILSDVREVYTPPEGSGIHPYLASLSHVKAAPRVLRDALLTSGVAQGDIDAVAYSMGPGLGPCLRVGAVVARSLALSLAKPIVPVNHAIGHIELGCLLTATEDPLVLLVSGGHSMVVAFSYGRWRVLGETLDLTLGQLLDQFGRHAGLSSPCGMQVEGAARFIPLPYTVKGNDVSFSGILTTAKKLLDEGFEDICFSIQETAFAMMVEVTERALAFTGKKEVMIVGGVAANRRLSRMMEFMTRRHSASFHVVPPRFSGDCGSQIAWTGHLAHSGVTTSVEEASTRQSWRLDQVDVPWMPEFAYSFQGFDPAVHVRASGREVNVSPKAAREVALAIRGKPLPEAIELLESVETMKMPIAFRRHKLKVGHRSEFPSGSYPVKTARAFVDVLKNLQSICEFKGLDPERVRIIHSSAYAGRSIKDYTPRAMGRSSPNFHTLVHIELVGKEVMNASVVELDGKRSRKVELPPAFETPRRPDLIRRAYWLVNSHHIQPKGRDPMAGMKTSAETNNTGRGIARVPRVNGDRYSRSGQAAGIASVVKGRLPHPPKAEKVVYLKINKKERRLALASAVAYTAHEDAVVSRGHRIKRL-ELPIVVSDDFESVSKTSELVSLLEKVGLKEELERLYDGKRNSGQSRLRGRSYRERVGPLVIVTNDGVGRTAQSIPGVEVTRVDSLNVLQLAPGGVPGRLTMWTESSLTALPPQNNNREEESMGKRIQQRRAGKGGIQFRSRTRGKIAPVRYPKIGTGVVRAILDERGRSAPLAQLEYGSSQFTYVPAVTGLSVGREIQFGASADVSSGNVLPLSSIPEGTRVCNVELRPGDGGKLVRSSGGSAVLFSKAGGSAILRLPS---------------------------------------------------------------------------------------------------QAKKVKLYSGARKTARATASIYPGKVRVNGRILEIWEPEVARLHMLAPAQQLRERFDIDVKVAGGGFMGQADAAAMAIARAYVDQSRGNEARERMNAYNKYLLSGDPRQTEPKKFGGPGARRKRQKSYR-------------------------------------------------------------------------------------------------------------------------------------------------------------------------------------------------------------------------------LGPWHPAAVMYTAARAGQKGFQQRTETGKRILLIGNAKEITPPGGFLHFGNVEGDYAVVKGSLPGTPKRFVLLRHPARTVKRKIAQPQVLELSPMPVVKLYDRLVKLVGGEERDAVLQRLPYIGLDIEGEESDSIRVEYSPNRPDFSTDYGIARALRGILEVEVGLPAYEASAVLVDRRLANVRPFIACAVAGLRLDDETVRQLISMQEDLHNGLGRRRRVAAIGLHDLDAVVPPINYEGVPPSFSFTPLGGPMTIAEILETETGRRYSSVLPPILRDSKTVLSFPPIINSNETKVSTSTMNLFIDVTSTEKRVGADVLAIIATTLADAGASLQTVEIKEATPDLSPSSMPLDPLIRSVTGLDLAINSCLRRSRLEPTTVTFPRHRIDLLHPVDLAEETALGYGIDKIKQGKRLEKIADLMASSGMVEVISYELVDESSFYKKVEVGDPRSIDHSMLRDSLLPSLLSILSRNIKEEYPQRIFEVGRVYSLAAMIAHSQASFSEAKMYVESFLRTLANLESFSDGRCALVEVGHIGEVKPSVIVAFGLGVPLAGFELDLSNLLRSRAVSAKGVEEYKTYITRSIPVSAVITCADNTGAKTLRVVQVTRAKTRLKRAASVGDHIVCVVKRGPPDLRKQTFGAVIVRQKYPVRRVSGLRISFEDNAAVIVTPEGELKGTDIKGPVASEAAERWPRIANLASIIIEEREEVWVPKTKLGKMVAEGKVASLGEIFRTGQRVREAEIVKKLLPDLRNEVVGVGVVQKQTDAGELTRFGAVVAVGNGGGWFGVGKGKAPQMREAIDKATHNALLNIIPIKIGCGSWECRCGTRHSVPYRIKGKAGSVAVEIIPGPRSLGLVAGPALKNLLALAGIKDAWIRTFGSTSTMSSLANAVYDAFRKSHALS---------------------------------------------------------------------------------------------------------------------------------LEYPNLLLWGRWDLSGVKVQDPGLQGVISLRPVLVPTSGGRHEHKKFAKARVNIVERLINQMMHFGKRYAKNTGRMGGKKAHAMNIVRTAFEIVQLRTGQNPVQQLVYAIEKSAPNEDTTRMSYGGVVYHLSVDISPIRRVDLALRFISEGVREIAFTSPKSIEEILADEIRLAASGDSNSYSVKKKNEQERVAMASRM-----------AYSKK-FAPGAPNTKVARFTVGSRPDYDYIVQLVSEGRVQIRHNALEAARVACNKKLVLLGEENYFLKVVVYPHIVLRENKMIATAGADRLQEGMRKAFGKPIGLAARVEIGSVILELGVKAENLEKAKEATHAASAKLPMKTKVQVVPLQKP----------------------------------------------------------------------------------------------------------------------------------------------------GALHPIEVRVLGALKVDFDSLL-SGGLLPDQVRRAIEWLASKGFIEVEQLVLLLTT-----APELLLLRRLKPLSDLKEFSAALGRARESSWIK----------LPDLIKR-GIVQKRVRITRLRPIDVRAPAPRFYPGRRHPVNEFIEEVKEAYISMGFTEIEGAAIQPALWNFDALFTPQDHPGRELQDTFYLMSMVDRIASTHERGWQYRWSTEEARRRVLRTHNTVLTVRALESAK-EDLRVFALGKVYRNENLDYKHLAEFHQMDGAIMGDGLNTRHLMGFLTGFYRKLGMSEVKLWPSYFPYTEPSLQVVGYSDLAKDWIELGGSGVFRPEVTWPLGVKKPVLAWGLGIERLILLRLGLDDLRVLYDNDLGWLRRRMPTRSRKVRRMRGSRTHGYGQVGQHRHSGKQGGHGQAGLHKHKWSWTVKFEPDHFGRDPFRPPRPSRWINVGDLDALSGRAGKTGEIDLAAMGVKKLLGSGNYRVRVGSFTKRAQAKIEAAGGKIL-MRLEDAQKIVERPYVTERTFDQIERENKLCFIVARASKPQVAAAVEALYEVKVHSVNTARTIKGKKAFVRLAPENSAAELATKLGLVMSTELQS----VKLPEGVTASLESFAVKGKLGTVRKDFARINVEIQVEGGSVLIKPFSARKKDSTVSNTVHSIVRNMVKGVTRGYTYRLKVVYAHFPISV--------------------------------------------------------------------------------VISALVSGGEATAGPPLGPALGPLGVNVLAIVNEINKATADFKGMRVPVKVEVDQETKQFTVNVGTPTTSALIAKEAGSAKPNLEFVADLPFDKVVGIARSKISGSYAKSLRSAVKEVVGSCVSMGVKVEGTDPREFMKQIEGGKWDAKLAQETSMRSVRVGKVVLNIGVGKSGEAIERAKKVLELLTGQKPSQRRARKSIREFGVHKGEPIGVVVTLRGMRTKELISRLLVARENKIPQSSFDERGSVSFGIKEHIEIPGTKYDPALGILGINVSVLLERPGYRVARRLRRSSRVGKEHVIKREEAISYFQSHFGAVVVMSGSPRGEFAARQIKLKRQRLRWGDKYYKRRMLGLDFKADPLEGSPQARGIVLEKVGVESKQPNSAIRKCCRVQIVKNGKQVTAFLPGDGALNFVDEHDEVVLEGIGGSMGRAMGDIPGVRWKVFKVNGVSLNELVYGRKEKPRRMPNLKAKLLKEQEPDKLRETLFDLRAELSKLRSTAARGLNKKDTGKIRKVRRDIARVLTTMTERGRSAVKGLLQMNRSYVQIDEFLEKALKEAGYGGLEIQKTPIGTTLKVSVARPGLAIGRRGTGIKDLTEQVAANFRFQNPQIAVSEVKTPELNAKIMAARIAQIVSRGTAFRRAANWTLNTIMNAGAMGVEISIAGKLRSDRSHSETYRAGVVPKSGETATKIVREATTDVLLKLGLYGIKVKIALKNAVAPEENAEPEGERARA-------------------------------------------------------------------------------------------------------------------------------HEPNPRKKAIMEKTATLASKYPVIVVTNLSKVRATQLMAVRRALRGNAEVFVVKNTLATLALKNAGIKNADELLKHLTGQNALIFSNLDPFKLFLTLEKNKVNLPARAGDVAPEDIIVPAGNTGLPAGPVLSEFREAGIPTKIEAGSVWVNKDSVAVKKGSVISPKLASLLSKLGIKPIRAGLSIALGYEKGLIYSGDLVAIDLEKYRESLVQAYASSKGLAILIGYVTKETAPDIIAKAYEALALATETGTVTKETAPRIFGKAEAEASALLAKAMPAIKVLANLFASLQNSEMRHKKECIVIPASSLAGEVLTVLQKRRYIGEFELIRDGVGGKLKIQLLGRINRCAVISPRFPVKKRALVAWEHRFLPAVGVGILIVSTPAGVMEHTEAQEKGLGGRLLGYVY--MKPASLVVVDEEPTDPGFGSQPDSRSLSELLEYGIIPLDKPRGPTSHEVVAWVRRLLGVSKAGHSGTLVSGLLPIGLGQATKALTLLLMFPKEYWAVMRIHSSVPREAVDTCIKEFTGEIYQRPPQRSSVRRDVRTRTIYELEVVEQEGNLFLVRCLCQAGTYVRKLVYDIGEVLGVGATMVELRRTKVGPIDERLVNLHELSYAKSRL-EGGGEAAMRTAVRPVERYLRDVRRVVIRDSAVDAICHGARLAIPGILSLSEGTVKGDTTVILTGKGELVAIGEALLTTEEITGAQKGLAFSVRRVVMKLGTYPRLWK-----------------------------------------------------------------------MKSLPACYLLGLLAGKKAVEKGVKDAVLYNGLNPFISRIAAFVKGARDGGVQIPISEDVLPPEERLRGDTIEYPAQFDKAKQAQGGSR---MHSHRHGKSHVTRPIGNKTRTWVKQGAEELKSLTIKLAKEGLTPSQIGTMLRDEYGIPLAKPVMGISIGEVLTQAKMAPKVPEDLQNLVEKAKRVQKHLDAHKSDRKNVRSLELIEAKIYRLSKYYKRIGTLPKDFKYTAIVAQLSKGLRMGTRTSRLARAQTGIVIEMLRTKPALEIEVVPVTTMGDRDEKRTEVEGKGAFTEDLEALLQKGEVDAAVHSMKDLPTKLGGGLAIGATPVRADPRDALVSSYGLRLAEMPEGAVVGTSSIRRKAQLMALRSDIELVDLHGNVETRLRRMGERGLDGIVLAAAGLRRLGEYFSIEELVPAPCQGTIAVEIREGDGVGAAMKAIDDGDVRAVSTCERSFATRLGGDCDLPAGFCAMRLVGAILSPDGKTVVKETSFEDRPDEVGRRFAEKMLEMGGEAILERV---------MSSAGLIAAPAQKCDDVRCPFHGHVKVRGRLLTGRVVSTAGKSFVVIQMEYLHKVRKYGRSERRKSRLTAHLPGCIQAHEGEMATIAECRPLSKTISFVVVQSRR-----------------------------------------------------------------------------------------------------------------------------------------MILGGAGRGSVAGPLVVAGVSAGREGVKELIDLGVKDSKLLTPRQRGLLYPEILRITAVPAYILPPEIDEYVKLNYLEATYMARVIDQLGAKKVIVDAPDTNPVRFRDELEVVAEHHADIRYPIVSAASIVAKVERDRAVEKLKSDFGSGYPCDPKTMKFLSDFTRKSWKSWLRI----------MDLKFGSPLSEDLRAKFKRRSVRPTVGDSVRIVRGEFRNIEGKVTKVLPKKGKVNVEGVSREKIKGGTAPAPIDASKVVITAFNLEDKLRKMKLE
>GCA_005887815
---------------------MEFFTTRPRPDGLHMIDYSKTLQRIDIAGKFIAFTGPQNTVVYTSKDYGANAVEKFCELTGAIPQVGRFMPGTFTNPLYPGHIDAELVLVADPLSDAQAVVEAGKLGIPVIAVCDTDNVTDDIDLVIPGNNRGRKAIAAIFWLLARAVLTHAGLLSPDQAIEDFETKLL-------------------------------------------------------------------------------------------------------------------------------------------------------------------------------------------------------------------------------------------------------------------------------------------------------------------------LRQPVVVVLGHVDAGKTSLLDKIRGTAVQAREAGGITQEIGASFFPIETLQTITGNLLDRAGKIPGLLVIDTPGHEIFSNLRVRGGSAADIAILVVDVLKGLENQTIESLEILKQRRVPFLVALNKVDMIKGWKKGLLSEVLKQQTPEWNDEFEERLYNVVASLSRLGFESDAYYRVKDFRKQVSIVPVSARYGTGIPELLAVLIGLAQQFLKGRLSVIEEGRGIILELQEEAGVGQTANVILTEGKFVVGDNVVLVKREGAVKSKVKALFMPKPLDEMRDPRDKFTPVQSVYAAAGVKLVSTDLEGVIPGTPVITFKSEFAALKKEVEKDLQNVVV----------------------------------------KRDTM----------------------------------------------------------------------------------------------------------------------------------------------------------------------------------------------------------------------------------------------------------------------------------------------------------------------------------------------------------------------------------------------------------------------------------------------------------------------------------------------------------------------------------MPEFAYSFQGFDPAVHVRASGREVNVSPKAAREVALAIRGKPLPEAIELLESVETLKMPIAFRRHKLKVGHRSEFPSGSYPVKTARAFVDVLKNLQSICEFKGLDPERVRIIHSSAYAGRSIKDYTPRAMGRSSPNFHTLVHIELVGKEVMNASVVELDGKSSRKVELPPAFETPRRPDLIRRAYWLVNSHHIQPKGRDPMAGMKTSAETNNTGRGIARVPRVKGDRYPRSGQAAGIASVVKGRLPHPPKAEKVVYLKINKKERRLALASAVAYTAHEDAVVSRGHRIKRL-ELPIVVSDDFESVSKTSELVSLLEKVGLKEELQRLYDGKRNSGQSRLRGRSYRERVGPLVIVTNDGVGRTAQSIPGVEVTRVDSLNVLQLAPGGVPGRLTMWTESSLTALPPLQNNNER-----------------------------------------------------------------------------------------------------------------------------------------------------------------------------------------------------------------------------------------------QAKKVKLYSGARKTSRATASIYPGKVRVNGRILELWEPEVARLHMLAPAQELRERFDIDVKVTGGGFMGQADAAAMAIARAYVDQSRGNEAKARMNAYNKYLLSGDPRQTEPKKFGGPGARRKRQKSYR-----------------------------------------------------------------------------------------------------------------------------------------------------------------------------------------------------------------------------------------------------------------------------------------------------------------------------MPVVKLYDRLVKLVGG-EKRDVLQRLPYIGLDIEGEESDSIRVEYSPNRPDFSTDYGIARALKGILEVEVGLPRYEASAVLVDRRLSNVRPFIACAVAGLRLDDETVRQLISMQEDLHNGLGRRRRVAAIGLHDLDAVVPPVHYEGVPPSFSFAPLGDPMTIAEILETETGRRYSSILPPILRDSKTVLSFPPIINGNETKVSTSTKNLFIDVTSTDKRVGSDVLAIIATTLADAGASLQTVEIKEATPDLSPSSMPLDPLIRSVTGLDLAINSCLRRSRLEPTTVAFPRYRIDLLHPVDLAEETALGYGIDKIKQGKRLEKIADLMASSGMVEVMSYELVDESSFYKKVEVSDPRSIDHSILRDSLLPSLLSILSRNIKEEYPQRIFEVGRVYSLAAMIAHSQASFSEAKMYMESFLKTLANLESFSDGRCASVEVGHIGEVKPSVIVAFGLGVPLAGFELDLSNLLRSRAVSAKGVEEYKTYITRAIPLSAVINCADNTGAKTLRIVQVTRAKSRLKRAASVGDHVVCVVKRGPPDLRKQTFGAVIVRQKYPVRRVSGLRISFEDNAAVIVTPEGELKGTDIKGPVASEAAERWPRIANLASIII---------------MVAEGKVTSLGEIFRTGQRVREAEIIKKLLPDLRNEVVGVGVVQKQTDAGELTRFGAVVAVGNGGGWFGVGKGKAPQMREAIDKATYNALLNIIPIKIGCGSWECRCGTRHSVPYRIKGKAGSVAVEIIPGPRSLGLVAGPALKNLLALAGIKDAWIRTFGSTSTMSSLANAVYDAFRKSHALSMPREYKYRGYTLEQLNGMPTEALLQLLPSRARRSLGVSEEKRKLIEDARRTKDGKLQGQIKTHARDMVVLPLMVGLTIHVHNGREFIPLEVKPEMVGRYLGEYVITNKKVVHGTPGIGSSRSSLYVPLKLEYPNLLLWGKWDLSGVKVQDPGLQGVISLRPVLVPTSGGRHEHKKFAKARVNIVERLINQMMHFGKRYAKNTGRMGGKKAHAMNIVRTAFEIIQLRTGQNPVQQLVNAIEKSAPNEDTTRMSYGGVVYHLSVDISPIRRVDLALRFISEGVREIAFTSPKSIEEILADEIRLAASGDSNSYSVKKKNEQERVAMASRMHGGNYRLIKSQARTSKIYSPGTPNSKVARFIMGFRPDYDVMLKLVSDGRVQIRHNALEAARVAASKKMQLLGDEGFYLRVVTYPHQILSENKMIATAGADRLQEGMRKAYGKPIGLAARVNHGSVIFEMRVKEENLAVGKSSLEAAMSKLPMRTHVEVVPLQKP---------------------------------------------------------------------------------------------------------------------------------------------------------------------------------------------------------------------------------------------------------------------------------------------------------------------------------------------------------------------------------------------------------------------------------------------------------LGMSEVKLWPSYFPYTEPSLQVVGYSDLANDWIELGGSGVFRPEVTWPLGVKKPVLAWGLGIERLILLRLGLDDLRVLYDNDLGWLRRRMPTRSRKVRRMRGSRTHGYGQVGQHRHSGKQGGHGQAGLHKHKWSWTVKFEPDHFGRDPFRPPGPSKWINVGDLDALSGRAGK---IDLAAMGVKKLLGSGNYQVRVGSFTKRAQAKIEAAGGKIL-MRLEDAQKIVERPYVTERTFDQIERENKLCFIVARASKPQVAAAVEALYEVKVHSVNTARTIRGKKAFVRLAPENSATELATKLGLV--------------------------------------------------------------------------------------------------------------------------------------------------------------------------------------------------------------------------------------------------------------------------------------------------------------------------------------------------------------------------------------------------------------------------------------------------------------------------------------------------------------------MSGSPRGEFAARQIKLKRQRLRWGDKYYKRRMLGLDIKADPLEGSPQARGIVLEKVGVESKQPNSAIRKCCRVQIVKNGKQVTAFLPGDGALNFVDEHDEVVLEGIGGSMGRAMGDIPGVRWKVFKVNGVSLNELVYGRKEKPRR--------------------------------------------------------------------------------------------------------------------------------------------------------------------------GTAFRRAANWTLNTIMNAGAMGVEISIAGKLRSDRSHSETYRAGVVPKSGETATKIVREATTDVLLKLGLYGIKVKIALKDAIAPEKNAEPEAERARA-------------------------------------------------------------------------------------------------------------------------------------------------------------------------------------------------------------------------------------------------------------------------------------------------------------------------------------------------------------------------------------------------------------------------------------------------------------------------------------------------------------------------------------------------------MKPASLVVVDEEPTDPAYGSQPDSRTLSELLEYGIIPLDKPRGPTSHEVVAWVRRLLGVSKAGHSGTLVSGLLPIGLGQATKALTLLLMFPKEYWAVMRIHSSVPREAVDTCIKEFTGEIYQRPPQRSSVRRDVRTRTIYELEVVEQEGNLFLVRCLCQAGTYVRKLVYDIGEVLGVGATMVELRRTKVGPIDERLVNLHELSYAQSRL-EGGGEAAMRTAVRPVERYLRDVRRVVIRDSAVDAICHGARLAIPGILSLSEGIVKGDTTVILTGKGELVAIGEALLTTEEITGAQKGLAFSVRRVVMKLGTYPRLWK-----------MGLTDYRARKRAVASHRILLVVRFSGKNVSAQFVRPDVKGDGVLSSVHSHSLRKLKWKGSLKSLPACYLLGLLAGKKAVEKGVKDAVLYNGLNPFISRIAAFVKGARDGGVQIPVSEDVLPPEERLRGDTIEYPAQFDKAKQAQGGSR-----------------------------------------------------------------------------------------------------------------------------------------------------------------------------------------------------------------------------------------------------------------------------------------------------------------------------------------------------------------------------------------------------------------------------------------------------------MSTAGLIAAPAQKCDDVRCPFHGHVKVRGRLLTGRVVSTAGKSFVVIQMEYLHKVRKFGRSERRKSRLTAHLPGCIETHEGEMATIAECRPLSKTISFVVVQSRR---------------------------------------------------------------GPIHPRRPDTILRRMVRGMVPRRKPKGAAAMKRLRIYIGVPEEMRAMNFGRFEDAQATRPIPVYITVKELSKNLMILGGAGRGSVAGPLVVAGVSAGREGVKELIDLGVKDSKLLTPRQRGLLYPEILRITTVPAYILPPEIDEYVKLNYLEATYMARVIDQLGAKKVIVDAPDTNPVRFRDELEVIAEHHADIRYPIVSAASIVAKVERDRAVEKLKSDFGSGYPCDPKTMKFLSDFTRKSWKSWLRI---------------------------------------------------------------------------------------------------------
>GCA_005877225
---------------------MESFTTRPRPDGLHMIDYSKTLQRIDIAGKFIAFTGPQNTVVYTSKDYGANAVEKFCELTGAIPQVGRFMPGTFTNPLYPGHIDAELVLVADPLSDAQAVVEAGKLGIPVIAVCDTDNVTDDIDLVIPGNNRGRKAIAAIFWLLARAVLTHAGLLSPDQAIEDFETKLL------------------------------------------------------------------------------------------------------MLSSQQLTDLIKKGKGEAKERKFNEAVEVILTLREVDAKKALNVNETVYLPHPSKVARICFIGAGDMALRAKNAKVDAVIDPSRLESLAGDKKEAKKVARSYDFFLADTALMPRIGKILGQSLGPRGKIPIPVPPNAPIEAMIQRMRTAIRVRSRGSLGIAAKVGERKLSDSELAENVLAVVQAVEKKLPQGEKNIKSVIVKTSMGKPVKQLTNHSMVRVSGLQSLETSLLDKIRGTAVQAREAGGITQEIGASFFPIETLQTITGNLLDRAGKIPGLLVIDTPGHEVFSNLRVRGGSAADIAILVVDVLKGLENQTIESLEILKQRHVPFLVALNKVDMIKGWRKGLLSEVLKQQTPEWNDEFEERLYNVVGSLSRLGFESDAYYRVKDFRKQVSIVPVSARYGMGIPELLAVLIGLAQQFLKGRLSVIEEGRGIILELQEEAGVGQTANVILTEGKFVVGDNLVLVKREGAVKSKVKALFMPKPLDEMRDPRDKFTPVQSVYAAAGVKLVSTDLEGVIPGTPVITFKSEFAALKKEVEKDLQNVVVKRDTMGVIVKTGSIGGLEALLQMLKERGIPVRLADIGDISKNDMVEAEVVKDHDPYLAAILGFDVKLLPDAKEMKNG---QVFISSVIYEVIDKYAEWAAKAREENEKVGLASLTTPAKLKALPGAFFRRNDPAVFGVEVLAGKLHPHARLMNAEGKELGKVEQIQDKGKNLESARMGDKVAISVSGPTLGRQIRENDFLYSLPRSHDVKLLRGKYLNALSEDDLQALEEIVRIRSATDPMYGFRSVVGIESTAHTFSVAVASILSDVREVYTPPEGSGIHPYLASLSHVKAAPRVLRDALLTSGVAQGDIDAVAYSMGPGLGPCLRVGAVVARSLALSLAKPIVPVNHAIGHIELGCLLTATEDPLVLLVSGGHSMVVAFSYGRWRVLGETLDLTLGQLLDQFGRHAGLSSPCGMQVEGAARFIPLPYTVKGNDVSFSGILTTAKKLLDEGFEDICFSIQETAFAMMVEVTERALAFTGKKEVMIVGGVAANRRLARMMELMTRRHSASFHVVPLRFSGDCGSQIAWTGHLAHSGVTAPVEEALTRQSWRLDQVDVPWMPEFAYSFQGFDPAVHVRASGREVNVSPKAAREVALAIRGKPLPEAIELLESVETLKMPIAFRRHKLKVGHRSEFPSGSYPVKTARAFVDVLKNLQSICEFKGLDPERVRIIHSSAYAG----RYSPPCPPKKEAPSRVYCR--------MNASVVELDGKSSRKVELPPAFETPRRPDLIRRAYWLVNSHHIQPKGRDPMAGMKTSAETNNTGRGIARVPRVKGDRYSRSGQAAGIASVVKGRLPHPPKAEKVVYLKINKKERRLALASAVAYTAHEDAVVSRGHRIKRL-ELPIVVSDDLESVSKTSELVSLLEKVGLKEELQRLYDGKRNSGQSRLRGRSYRERVGPLVIVTNDGVGRTAQSIPGVEVTRVDSLNVLQLAPGGVPGRLTMWTESSLTALPPLQNNDNNNRMGKRIQQRRAGKGGIQFRSRTRGKIAPVRYPKIGTGVVRAILDERGRSAPLAQLEYGSGQFTYVPAATGLSVGREIQFGASADVSSGNVLPLSSIPEGTRVCNVELRPGDGGKLVRSSGGSAVLFSKAGGSAILRLPSGKNIMIDQRCRAMIGEVAGGGRLEKPFLRAGARHHAKRAAGRVYPRMRGIAMAAVYHPFGGGRHQHPGKSTSTSRNAPPGRKVGLIAPRKTGRKRLARAQGKKVKLYSGARKTARATASIYQGKVRVNGRILELWEPEVARLHMLAPALELRERFDIDVKVAGGGFMGQADAAAMAIARAYVDQSRGNEAKARMNAYNKYLLSGDPRQTEPKKFGGPGARRKRQKSYRMGHRKHSAPRRGSLAYRPRGRAKRFVPRVRTWPRSGAPVLLGFPSFKAGTIHAITTDDREKTPNFGKPLFNPATVLAIPEAEVVGVRLYARENGERPIAEWHSNSGNSEQEKTIGGW-----RLARVSRVAGIVSVVPREAGLTQKEPIALEMGVGGGEISSQFEFATKLLGKKVKFSEVFKPGMYVDALSITKGKGFEGPVTRFGVKRKQHKSRKSVRAIGVLGPWHPAAVMYTAARAGQKGFQQRTETGKRILLIGNAKEITPPGGFLHFGNVEGDYAVVKGSLPGTPKRFVLLRHPARTVKRKIAQPQVLELSPMPVVKLYDRLVKLVGG-EKRDVLQRLPYIGLDIEGEESDSIRVEYSPNRPDFSTDYGIARALRGILEVEVGLPRYEASAVLVDRRLANVRPFIACAVAGLRLDDETVRQLISMQEDLHNGLGRRRRVAAIGLHDLDAVVPPINYEGVPPSFSFTPLGGPMTIAEILETETGRRYSSVLPPILRDSKTVLSFPPIINGNETKVSTSTKNLFIDVTSTDKRVGADVLAIIATTLADAGASLQTVEIKEATPDLSPSSMPLDPLIRSVTGLDLAISSCLRRSRLEPTTVTFPRYRIDLLHPVDLAEETALGYGIDKIKQGKRLEKISDLMASSGMVEVISYELVDESSFYKKVEVGDPRSIDHSILRDSLLPSLLSILSRNIKEEYPQRVFEVGRVYSLAAMIAHSQASFSEAKMYMESFLRTLANLESFSDGRCALVEVGHIGEVKPSVLVAFVLGVSLAGFELDLSNLLPSRAVSAKGVEEYKTYITRSIPVSAVITCADNTGAKTLRVVQVTRAKTRLKRAASVGDHIVCVVKRGPPDLRKQTFGAVIVRQKYPVRRVSGLRISFEDNAAVIVTPEGELKGTDIKGPVASEAAERWPRIANLASIIIEEREEVWVPKTKLGKMVAEGKVTSLGEIFRTGQRVREAEIIKKLLPDLRNEVVGVGVVQKQTDAGELTRFGAVVAVGNGGGWFGVGKGKAPQMREAIDKATHNALLNIIPIKIGCGSWECRCGTRHSVPYRIRGKAGSVAVEIIPGPRSLGLVAGPALKNLLALAGIKDAWIRTFGSTSTMSSLANAVYDAFRKSHALSMPREYRYRGYTLEQLNGMPTEALLQLLPSRARRSLGVSEEKRKLIEDARRTKDGKIQGQIKTHARDMVVLPLMVGLTIHVHNGREFVPLEVKPEMVGRYLGEYVITNKKVVHGTPGIGASRSSLYVPLKLEYPNLLLWGRWDLSGVKVQDPGLQGVISLRPVLVPTSGGRHEHKKFAKARVNIVERLINQMMHFGKRYAKNTGRMGGKKAHAMNIVRTAFEIVQLRTGQNPVQQLVYAIEKSAPNEDTTRMSYGGVVYHLSVDISPIRRVDLALRFISEGVREIAFTSPKSIEEILADEIRLAASGDSNSYSVKKKNEQERVAMASRM-----------AYSKK-FAPGAPNTKVARFTVGSRPDYDYLVQLVSEGRVQIRHNALEAARVACNKKVVLLGEDNYFLKVVVYPHTVLRENKMIATAGADRLQEGMRKAFGKPIGLAARVEVGSVILEMGVKAENLEKAKEAMHSASAKLPMKTKVQVVPLQKPEVEEFKHLVRIHGKDLDGGKKLVVALSDIKGVGDNFAASAVSKLGLDPRARVGFLSEAQIHEIEKALQDPALGLPQWFYNRRRDPETGESKQLLGSDLDLALKNDIDRESNQRSWKGIRHALGLKVRGQRT-----------------GALHPIEVRVLGALKVDFDSLL-SGGLLPDQVRRSIEWLLSKGFIDVEQLVLLIPT-----APELLLLRRLKPLSDLKEFSAALGRARESSWIKLERLLAHLA-LPDLIKR-GIVQKRVRITRLRPIDVRAPAPRFYPGRRHPVNEFIEEVKEAYISMGFTEIEGAAIQPALWNFDALFTPQDHPGRELQDTFYLMSMVDRIASTHERGWQYRWSTEEARRLVLRTHNTVLTVRAL-ESEKEDLRVFALGKVYRNESLDYKHLAEFHQMDGAIMGDGLNTRHLMGFLTGFYRKLGMSEVKLWPSYFPYTEPSLQVVGYSDLAKDWIELGGSGVFRPEVTWPLGVKKPVLAWGLGIERLILLRLGLDDLRVLYDNDLGWLRRRMPTRSRKVRRMRGSRTHGYGQVGQHRHSGKQGGHGQAGLHKHKWSWTVKFEPDHFGRDPFRPPRPSRWINVGDLDALSGRAGK---IDLAAMGVKKLLGSGNYRVRVGSFTKRAQAKIEAAGGKIL-MRLEDAQKIVERPYVTERTFDQIERENKLCFIVARASKPQVAAAVEALYDVKVHSVNTARTIRGKKAFVRLAPENSAAELATKLGLVMSTELQS----IKLPEGVTASLESFAIKGKLGTVRKDFARINVEIQVEGGSVLIKPFSARKKDSTVSNTVHSIVRNMVKGVTRGYTYRLKVVYAHFPISVKTKGDSVVVENFVGERSPRVSRIIGDCKVTTEGDDVVVKGVSLEDVGQTSANLELATKIKRKDQRIFLDGIYIYQKGEGWVISALVSGGEATAGPPLGPALGPLGVNVLAIVNEINKATADFKGMRVPVKVEVDQETKQFTVNVGTPTTSALIAKEAGSAKPNLEFVADLPFDKVVGIARSKISGSYAKSLRSAVKEVVGSCVSMGVKVEGTDPREFMKQIEGGKWDAKLKQETRMRSVRVGKVVLNIGVGKSGEAIERAKKVLELLTGQKPSQRRARKSIREFGVHKGEPIGVVVTLRGERTTDLISRLLVAREKKIPQSSFDERGSVSFGIKEHIEIPGTKYDPALGILGINVSILLERPGYRVARRLRRSSRVGKEHVIKRDEAISYFQSHFGAVVVMSGSPRGEFAARQIKLKRQRLRWGDKYYKRRMLGLDFKADPLEGSPQARGIVLEKVGVESKQPNSAIRKCCRVQIVKNGKQVTAFLPGDGALNFVDEHDEVVLEGIGGSMGRAMGDIPGVRWKVFKVNGVSLNELVYGRKEKPRRMPNLKAKLLKGQEPDKLRETLYDLRAELSKLRSTAARGLNKKDTGKIRKVRRDIARVLTTMTERGRSAVKGLLQMNRSYVQIDEFLEKALKEAGYGGLEIQKTPIGTTLKVSVARPGLAIGRRGTGIKDLTEQVAAQFRFQNPQIAVSEVKTPELNAKIMAARIAQIVSRGTAFRRAANWTLNTIMNAGAMGVEISIAGKLRSDRSHSETYRAGVVPKSGETATKIVREATTDVLLKLGLYGIKVKIALKNAVAPEENAEPEGERARAKDRWAVVHIYSSYNNTIVHITDITGAETISFSSGGRHVKADRFESSPYAAMRSASAASEVAKTKGITAVHIKVSAVGGTGPRTPGPGAQAAIRAIARAGFRIGRIEDVTPIPHDTTRKKGGRRGRRAHEPNPRKKAIVEKTAILASKYPVIVVTNLSKVRATQLMAVRRALRGNAEVFVVKNTLATLALKNAGIKNADELLKHLTGQNALIFSNLDPFKLFLTLEKNKVNLPARAGDVAPEDIIVPAGNTGLPAGPVLSEFREAGIPTKIEAGSVWVNKDSVAVKKGSVISPKLASLLSKLGIKPIRAGLSIALGYERGLIYSGDLVAIDLEKYRESLVQAYASSKGLAIVIGYMTKETAPDIIAKAYEALALATETGTVTRETAPRIFGKAEAEASALLAKAMPAIKVLANLFASLQNSEMRHKKECIVIPASSLAGEVLTVLQKRRYIGEFELIRDGVGGKLKIQLLGRINRCAVISPRFPVKKRALVAWEHRFLPAVGVGILIVSTPAGVMEHTEAQEKGLGGRLLGYVY--MKPASLVVVDEEPTDPGFGSQPDSRSLSELLEYGIIPLDKPRGPTSHEVVAWVRRLLGVSKAGHSGTLVSGLLPIGLGQATKALTLLLMFPKEYWAVMRIHSSVPREAVDTCIKEFTGEIYQRPPQRSSVRRDIRTRTIYELEVVEQEGNLFLVRCLCQAGTYVRKLVYDIGEVLGVGATMVELRRTKVGPIDERLVNLHELSYAKSRL-EGGGEAAMRTAVRPVERYLRDVRRVVIRDSAVDAICHGARLAIPGILSLSEGIVKGDTTVILTGKGELVAIGEALLTTEEITGAQKGLAFSVRRVVMKLGTYPRLWK-----------MGLTDYRARKRAVASHRILLVVRFSGKNVSAQFVRPHVKGDGVLSSVHSHSLRKLKWKGSLKSVPACYLLGLLAGKKAVEKGVKDAVLYNGLNPFISRVAAFVKGARDGGVQIPVSEDVLPPEERLRGDTIEYPAQFDKAKQAQGGSK---MHSHRHGKSHVTRPIGNKTRTWVKQGAEELKSLTIKLAKEGLTPSQIGTMLRDEYGIPLAKPVMGISIGEVLTQAKMAPKVPEDLQNLVEKAKRVQKHLDAHKSDRKNVRSLELIEAKIYRLSKYYKRIGTLPKDFKYTAIVAQLS------------------------------------------------------------------------------------------------------------------------------------------------------------------------------------------------------------------------------------------------------------------------------------------------------MSSAGLIAAPAQKCDDVRCPFHGHVKVRGRLLTGRVVSTAGKSFVVIQMEYLHKVRKYGRSERRKSRLTAHLPGCIQAHEGEMATIAECRPLSKTISFVVVQSRR-----------------------------------------------------------------------------------------------------------------------------------------IVVGGSGRGSVAGPLVVAGVSAGREGVKELIDLGVKDSKLLTPRQRGLLYPEILRITAVPAYILPPEIDEYVKLNYLEATYMARVIDQLGAKKVIVDAPDTNPVRFRDELEVVAEHHADIRYPIVSAASIVAKVERDRAVEKLKSDFGSGYPCDPKTMKFLSDFTRKSWKSWLRI------------MKFGSPLSEDLRAKFKRRSVRPTVGDSVRIVRGEFRNIEGKVTKVLPKKGKVNVEGVSREKIKGGTAPAPIDASKVVITAFNLEDKLRKMKLE
>GCA_005877275
---------------------MESFTMRPRPDGLHMIDYSKTLQRIDIAGKFIAFTGPQNTVVYTSKDYGANAVEKFCELTGAIPQVGRFMPGTFTNPLYPGHIDAELVLVADPLSDAQAVVEAGKLGIPVIAVCDTDNVTDDIDLVIPGNNRGRKAIAAIFWLLARAVLTHAGLLSPDQAIEDFETKLL------MKLTSTNLEQLDRVANEIKEITVKTGVKMKGPQPLPTKFLKITTRKAPTGEGTHTFDHWQMRIHRRILDVQPDDRTMRQITKLRIPDDVKVELILT-------------------------------------------------------------------------------------------------------------------------------------------------------------------------------------------------------------------LRQPVVVVLGHVDAGKTSLLDRIRGTAVQAREAGGITQEIGASFFPIETLQTITGNLLDRAGKIPGLLVIDTPGHEIFSNLRVRGGSAADIAILVVDVLKGLENQTIESLEILKQRHVPFLVALNKVDMIKGWRKGLLSEVLKQQTPEWNDEFEERLYNVVGSLSRLGFESDAYYRVKDFRKQVSIVPVSARYGTGIPELLAVLIGLAQQFLKGRLSVIEEGRGIILELQEEAGVGQTANVILTEGKSIVGDNVVLVKREGAVKSKVKALFMPKPLDEMRDPRDKFTPVQSVYAAAGVKLVSTDLEGVIPGTPVITFKSEFAALKKEVEKDLQNVVVKRDTMGVIVKTGSIGGLEALLQMLKERGIPVRLADIGDISKNDMVEAEVVKDHDPYLAAILGFDVKLLPDAKEIKNG---QVFISSVIYEVIDKYAEWAAKAREENERVGLASLTTPAKLKALPGAFFRRNDPAVFGVEVLAGKLHPHARLMNAEGKELGKVEQIQDKGKNLESARMGDKVAISVSGPTLGRQIRENDFLYSLPRSHDVKLLRGKYLNALSEDDLQALEEIVRIRSATDPMYGFRSVVGIESTAHTFSVAVASILSDVREVYTPPEGSGIHPYLASLSHVKAAPRVLRDALLTSGVAQGDIDAVAYSMGPGLGPCLRVGAVVARSLALSLAKPIVPVNHAIGHIELGCLLTATEDPLVLLVSGGHSMVVAFSYGRWRVLGETLDLTLGQLLDQFGRHAGLSSPCGMQVEGAARFIPLPYTVKGNDVSFSGILTTAKKLLDEGFEDICFSIQETAFAMMVEVTERALAFTGKKEVMIVGGVAANRRLARMMELMTRRHSASFHVVPLRFSGDCGSQIAWTGHLAHSGVTAPVEEALTRQSWRLDQVDVPWMPEFAYSFQGFDPAVHVRASGREVNVSPKAAREVALAIRGKPLPEAIELLESVETLKMPIAFRRHKLKVGHRSEFPSGSYPVKTARAFVDVLKNLQSICEFKGLDPERVRIIHSSAYAGRSIKDYTPRAMGRSSPNFHTLVHIELVGKEV-------LDGKSSRKVELPPAFETPRRPDLIRRAYWLVNSHHIQPKGRDPMAGMKTSAETNNTGRGIARVPRVKGDRYSRSGQAAGIASVVKGRLPHPPKAEKVVYLKINKKERRLALASAVAYTAHEDAVVSRGHRIKRL-ELPIVVSDDFESVSKTSELVSLLEKVGLKEELERLYDGKRNSGQSRLRGRSYRERVGPLVIVTNDGVGRTAQSIPGVEVTRVDSLNVLQLAPGGVPGRLTMWTESSLTALPPLQNNDNNNRMGKRIQQRRAGKGGIQFRSRTRGKIAPVRYPKIGTGVVRAILDERGRSAPLAQLEYGSSQFTYVPAVTGLSVGREIQFGASADVSSGNVLPLSSIPEGTRVCNVELRPGDGGKLVRSSGGSAVLFSKAGGSAILRLPSGKNIMIDQRCRAMIGEVAGGGRLEKPFLRAGARHHAKRAAGRVYPRMRGIAMAAVYHPFGGGRHQHPGKSTSTSRNAPPGRKVGLIAPRKTGRKRLARAQAKKVKLYSGARKTARATASIYPGKVRVNGRILEIWEPEVARLHMLAPAQELRERFDIDVKVAGGGFMGQADAAD-----------------------NKYLLSGDPRQTEPKKFGGPGARRKRQKSYR-----------------------------------------------------------------------------------------------------------------------------------------------------------------------------------------------------------------------------------------------------------------------------------------------------------------------------MPVVKLYDRLVKLVGG-ENRDVLQRLPYIGLDIEGEESDSIRVEYSPNRPDFSTDYGIARALRGILEVEVGLPRYEASAVLVDRRLANVRPFIACAVAGLRLDDETVRQLISMQEDLHNGLGRRRRVAAIGLHDLDAVVPPINYEGVPPSFSFTPLGGPMTIAEILETETGRRYSSVLPPILRDSKTVLSFPPIINGNETKVSTSTKNLFIDVTSTDKRVGADVLAIIATTLADAGASLQTVEIKEATPDLSPSSMPLDPLIRSVTGLDLAISSCLRRSRLEPTTVTFPRYRIDLLHPVDLAEETALGYGIDKIKQGKRLEKIADLMASSGMVEVISYELVDESSFYKKVEVGDPRSIDHSILRDSLLPSLLSILSRNIKEEYPQRIFEVGRVYSLAAMIAHSQASFSEAKMYVESFLRTLVNLESFSDGRCALVEVGHIGEVKPSVIVAFGLGVPLAGFELDLSNLLR------------------------------------------------------------------------------------------------------------------------------------------EEREEVWVPKTKLGKMVAEGKVTSLGEIFRTGQRVREAEIIKKLLPDLRNEVVGVGVVQKQTDAGELTRFGAVVAVGNGGGWFGVGKGKAPQMREAIDKATHNALLNIIPIKIGCGSWECRCGTRHSVPYRIRGKAGSVAVEIIPGPRSLGLVAGPALKNLLALAGIKDAWIRTFGSTSTMSSLANAVYDAFRKSHALSMPREYRYRGYTLEQLNGMPTEALLQLLPSRARRSLGVSEEKRKLIEDARRTKDGKIQGQIKTHARDMVVLPLMVGLTIHVHNGREFVPLEVKPEMVGRYLGEYVITNKKVVHGTPGIGASRSSLYVPLKLEYPNLLLWGRWDLSGVKVQDPGLQGVISLRPVLVPTSGGRHEHKKFAKARVNIVERLINQMMHFGKRYAKNTGRMGGKKAHAMNIVRTAFEIVQLRTGQNPVQQLVYAIEKSAPNEDTTRMSYGGVVYHLSVDISPIRRVDLALRFISEGVREIAFTSPKSIEEILADEIRLAASGDSNSYSVKKKNEQERVAMASR-----------------------------------------------------------------------------------------------------------------------------------------------------------------------------------------------------------------------------------------------------------------------------------NQRSWKGIRHALGLKVRGQRTRTTGRKGRTVGVRKAALGALHPIEVRVLGALKVDFDSLL-SGGLLPDQVRRSIEWLLSKGFIDVEQLVLLIPT-----APELLLLRRLKPLSDLKEFSAALGRARESSWIKLERLLAHLA-LPDLIKR-GIVQKRVRITRLRPIDVRAPAPRFYPGRRHPVNEFIEEVKEAYISMGFTEIEGAAIQPALWNFDALFTPQDHPGRELQDTFYLMSMVDRIASTHERGWQYRWSTEEARRLVLRTHNTVLTVRAL-ESEKEDLRVFALGKVYRNENLDYKHLAEFHQMDGAIMGDGLNTRHLMGFLTGFYRKLGMSEVKLWPSYFPYTEPSLQVVGYSDLAKDWIELGGSGVFRPEVTWPLGVKKPVLAWGLGIERLILLRLGLDDLRVLYDNDLGWLRRRMPTRSRKVRRMRGSRTHGYGQVGQHRHSGKQGGHGQAGLHKHKWSWTVKFEPDHFGRDPFRPPRPSRWINVGDLDALSGRAGKTGEIDLAAMGVKKLLGSGNYRVRVGSFTKRAQAKIEAAGGKIL-MRLEDAQKIVERPYVTERTFDQIERENKLCFIVARASKPQVAAAVEALYDVKVHSVNTARTIRGKKAFVRLAPENSATELATKLGLVMSTELQS----VKLPEGVTASLESFAVKGKLGTVRKDFARINVEIQVEGGSVLIRPFSARKKDSTISNTVHSIVRNMVKGVTRGYTYRLKVVYAHFPISVKTKGDSVVVENFVGERSPRVSRIIGDCKVTTEGDDVVVKGVSLEDVGQTSANLELATKIKRKDQRIFLDGIYIYQKGEGW-------------------------------------------------------------------------------------------------------------------------------------------------------QETRMRSVRVGKVVLNIGVGKSGEAIERAKKVLELLTGQKPSQRRARKSIREFGVHKGEPIGVVVTLRGERTTDLISRLLVAREKKIPQSSFDERGSVSFGIKEHIEIPGTKYDPALGILGINVSVLLERPGYRVARRLRRSSRVGKEHVIKREEAISYFQSHFGAVVVMSGSPRGEFAARQIKLKRQRLRWGDKYYKRRMLGLDIKADPLEGSPQARGIVLEKVGVESKQPNSAIRKCCRVQIVKNGKQVTAFLPGDGALNFVDEHDEVVLEGIGGSMGRAMGDIPGVRWKVFKVNGVSLNELVYGRKEKPRRMPNLKAKQLKGQEPDKLRETLYDLRAELSKLRSTAARGLNKKDTGKIRKVRRDIARVLTTMTERGRSAVKGLLQMNRSYVQIDEFLEKALKEAGYGGLEIQKTPIGTTLKVSVARPGLAIGRRGTGIKDLTEQVAAQFRFQNPQIAVSEVKTPELNAKIMAARIAQIVSRGTAFRRAANWTLNTIMNAGAMGVEISIAGKLRSDRSHSETYRAGVVPKSGETATKIVREATTDVLLKLGLYGIKMKIALKNAVEPEENAEPEGERARAKDRWAVVHIYSSYNNTIVHITDITGAETISFSSGGRHVKADRFESSPYAAMRSASAASEVAKTKGITAVHIKVSAVGGTGPRTPGPGAQAAIRAIARAGFRIGRIEDVTPIPHDTTRKKGGRRGRRA------------------------------------------------------------------------------------------------------------------------------------------------------------------------------------------------------------------------------------------------------------------------------------MPAIKVLANLFASLQNSEMRHKKECIVIPASSLAGEVLTVLQKRRYIGEFELIRDGVGGKLKIQLLGRINRCAVISPRFPVKKRALVAWEHRFLPAVGVGILIVSTPAGVMEHTEAQEKGLGGRLLGYVY--MKPASLVVVDEEPTDPGFGSQPDSRSLSELLEYGIIPLDKPRGPTSHEVVAWVRRLLGVSKAGHSGTLVSGLLPIGLGQATKALTLLLMFPKEYWAVMRIHSSVPREAVDTCIKEFTGEIYQRPPQRSSVRRDIRTRTIYELEVVEQEGNLFLVRCLCQAGTYVRKLVYDIGEVLGVGATMVELRRTKVGPIDERLVNLHELSYAKSRL-EGGGEAAMRTAVRPVERYLRDVRRVVIRDSAVDAICHGARLAIPGILSLSEGIVKGDTTVILTGKGELVAIGEALLTTEEITGAQKGLAFSVRRVVMKLGTYPRLWK-----------MGLTDYRARKRAVASHRILLVVRFSGKNVSAQFVRPHVKGDGVLSSVHSHSLRKLKWKGSLKSVPACYLLGLLAGKKAVEEGVKDAVLYNGLNPFISRIAAFVKGARDGGVQIPVSEDVLPPEERLRGDTIEYPAQFDKAKQAQGGSK---MHSHRHGKSHVTRPIGNKTRTWVKQGAEELKSLTIKLAKEGLTPSQIGTMLRDEYGIPLAKPVMGISIGEVLTQAKMAPKVPEDLQNLVEKAKRVQKHLDAHKSDRKNVRSLELIEAKIYRLSKYYKRIGTLPKDFKYTAIVAQLSKGLRMGTRTSRLARAQTGIVIEMLRTKPALEIEVVPVTTMGDRDEKRTEVEGKGAFTEDLEALLQKGEVDAAVHSMKDLPTKLGGGLAIGATPVRADPRDALVSSYGLRLAEMPEGAVVGTSSIRRKAQLMALRSDIELVDLHGNVETRLRRMGERGLDGIVLAAAGLRRLGEYFSIEELVPAPCQGTIAVEIRAGDGVGAAMKAIDDGDVRAVSTCERSFATRLGGDCDLPAGFCAMRLVGAILSPDGKTVVKETSFEDRPDEVGRRFAEKMLEMGGEAILERV-----------------------------------------------------------------------------------------------------------------------------------------------------------------------------------------------------------------------------------------------------------MILGGAGRGSVAGPLVVAGVSAGREGVKELIDLGVKDSKLLTPRQRGLLYPEILRITAVPAYILPPEIDEYVKLNYLEATYMARVIDQLGAKKVIVDAPDTNPVRFRDELEVVAEHHADIRYPIVSAASIVAKVERDRAVEKLKSDFGSGYPCDPKTMKFLSDFTRKSWKSWLRI---------------------------------------------------------------------------------------------------------
>GCA_003135575
LSEKALLATGIRIGTQVRTKSMEQFTTKPRPDGLHLLDYSKTLHRIDEAGKFISFVGPKNVVVYTSRDYGKVPVEKFCEVTGAIPVVGRFMPGTLTNPLFPGHLDVELIVVADPASDTQAIIEGGKMGTPVIAVCDTDNITDDIDLVIPGNNRGRRSLATIFYLLARSVLTHSSLLTGDQTIDDFETKVTMTQYARIKLTSSNLEELELLAREIKDITEKTGVKSKGPQPLPTKKLKITTRKAPTGEGTHTFDHWQLRIHRRILDIEPDDRTMRQITKLRIPEDVKIELTLT-----------------------------------------MNINELVYLPHPSHRASVCFVGSGDLLLRAKNAKADGVIEPAQLESYAGNKKEAKNLARQYDFFLADTALMPRIGRILGQYLGPRGKIPQPVPPNAQIENMINRTRSAVRVRSRGSLGVSGLVGDKKLPDAEIADNILAVIEAVKKKLPNGDKNIRTVAVKTTMGKLAKALRQPVVVVLGHTDAGKTSLLDRIRGTGVQAREAGGITQEIGASFFPMETLEAICGPLLSKTGKIPGLLVIDTPGHEIFSNLRMRGGSAADIAILLVDVSKGLENQTRESIEILRERRVPFLVALNKIDMIRGWRKDALAAALKQQPPEWNDELEERLYNVVGGLSRAGFQSEAFYRVTDFRKQISIVPVSARYGVGIPELLAVLIGLAQQFLTTKLSQNEGAKGIVLELQEEVGMGETANIILTDGILHVGDKIVIVKRDGATQSKVKALFMPKPLDEMRDPRDKFTAVNEVYAAAGVKLVSTDLQGVVPGTAVMTFQAEFATLKTELEKDLSTLRRKSDSVGVVVKAGSIGGLEALVKMFEERSIPVRLADIGDISKAEIVEAEAVAERDPYLGAIIGFDVKVLPEAKESAER--VQIITSEVIYDAVEGYVQWAAKKKEDDERNVLQTVTMPAKIKALKGNFFRRNDPAVFGVEILAGKLRAKVKLMSQSGEEIGIVEQIQENGKNIPEAKKGMQVAISVKGPTLGRQIKEDDNLYTVPTSHDAKLLKGKYASALGPEDQNVFQEIVAIRSAKDMLYGFARVLGIESTAHTFSASVVSVLTNSRAVYMPAEGSGIHPAEAAEHHLSVAVRVVREALEQRGSGIDEIDAFAYAMGPGLGPCLRVGAVTARTLALSTGKPMVAVNHAVGHIELGCLLTGAKTPLVLLISGGHTMVVAHSDGVWRVLGETLDLTLGQLLDQLGRYVGFASPCGRRIEEAARYLKLPYTVKGNDVSFSGVLTAAKKLVEASFEDVCYSVQETAFAITTEVTERALAFTGSRELLVVGGVAANRRLAKMLELMAKRHKASVKVVPPQFSGDCGAQIAWTGLLAFKGDVLPIADSVVRQSWRLDTVPTPWMPHFAYSFEGYDPAIHVRASGRELNISPKAAREICNTLKGMTLSKGIAFIEKVEAMEVPVAFRRHKKKVGHRSEFPTGSYPVKAAAKILTVLQNLRGNCEFKGLDPERVRLIHASAKAGRVIKDYVPRAHGRSSPNFHVLVHVEFVAREANSVKVLDMSGKPGDEIQLPGVFSTPLRPDIVQRAWWILHSHGLQPYGRDPMAGERTSAETSNTGRGVSRIPRVKGGGTNRAGQGGGVASTVKGRLPHPPRSEKVIYRKINVKERKLALNTAIAFTGDASAVAWRGHKTGKL-KFPIIVSDDLESLEKTAALESFLQDLGLADEMKRIYGGKRRSGTARMRGRTNRKKVGPLIVVSNDGIGKAATSIPGVEVSSVDSLSVLPLAPGGVAGRLTLWTTSAIEVLGT--KTAKEGMMGKRILQRRRGKGGLQWRVSARGKIAPVRYPLMSKLTVKAILDEKGRSAPLAQIQYGDGAIAYIPAVSGLAVGNEIQHGLDAAIANGNILPLQKIPEGTRISNIELRSGDGGKLVRAAGGSAVLFSKGEGRAIVRLPSGKSILVNDNCRATVGEIAGAGRLEKPFLRAGPRHHAMKAKGIPYPRMRGIAMAVVYHPFGGGRHQHPGKSTSTSRNAPPGRKVGLIAPKKTGRKRLARTPAAKPKLYPGARKTSRATAALTLGRIRVNGVPLEVWQPEVARLHMMAPVAELREKYDLDISVAGGGFMSQADAAAMSIARAYLDQVKGASLKERMAAYNKYLLAGDPRQTEPKKFGGPGARRRRQKSYR---------------------------------------------------------------------------------------------------------------------------------------MTPRDAGISQKQPIIFEVGVGGGDIAAQFDYVAKVMGKPVKFSEVFKAGGYVDVIGVTKGHGYEGPVTRMGIKRKQHKSRKSVRAVGVIGPWHPAAVMYTVARAGQHGFHQRTESGKRILTISNGKDITPKGGFEHFGELTTDYVLLRGSVPGSTRRVVVVRYPMRPPKANTAPVQVLEVSTMPVLKINSRFERMTGL-SKERILDRLPFIGLDIEGTDAESVRIEYNPNRPDFSTDYGIARALRGLVGKELGVKSYRAAHVFADKGLPKVRPFIACAVAKLKLDEETIRQLISMQEDLHNGLGRKRRKVAIGLHNLQAIAPPVHYGGKDARFAFIPLGEEMTIEDILKTETGQEYGPILAPMLYDSKTVLSFPPIINGDKTKIDTATHDLFVDVTSTDARLGKEALAIISCALADAGGALETVTVKEATPDLSPSKMKFDKLAESLTGLSXP------GLRDNPPASGRPH-----------------GGGRHRLRVRP-----DGLLRGATLPDHGGSRLQRGHELRPLRQVREERGIEHYLLRDSILPSLIAVLGRNTKNEYPQRIFEAGKVFSLAALSAHSSSSFTEAKSSLEALVKRHAGAEAFAEGRSAQAFLGHLGEVKPSALAAFGLDTPACGFELDLSRLSA----------------------------------KTLKVIMVTRAKTRLARSASVGDHIQCTVKRGPPDLRNQVWGAVVIRQKYAVRRVSGQRICFEDNAAVLVTPEGEMKGTDIKGPVASEAAEKWPRIANLASVVVREEEKPWVPRTKLGTMVSEGKITSLEEIFQQGWKIREPEMVKKLVPDLSSEVVYVGIVQKQTDAGELTRFGAVVAVGNGNGWFGVGKGKAAQMKSAIDKATNDALLNIIPVKLGCGSWECKCGTNHSVPYRIMGKAGSVTVELLPGPRSLGRVAGPALTNLLALAGVKDVWVRTFGSTNTLSSLANAVYDAFSKSHGLNMPKEFRYRGFTVDQLNSMSTEAILQLLPSRARRSLGISDDKRKLLEDVRSQKDGKLEGQIKTHARDMIILPVMVGATIGVYTGKEFLSISVKPEMIGHYLGEYAITNKKVVHGTPGIGASRSSLYVPLKLEYPNLLLWNKWDMTHVKVEDQGLASVIDLRPMLIPHSGGRHEHQKFSKTKVNVVERLVNQLMHFGKKHAK-------------XXVRTAFEIIAIKTGSNPVQTLVKAIENSSPNEDTTRMSYGGVVYHISVDISPTRRMDLALRSISEGVREATFGTARSVEEVLADELIAAAAGDSNSFAVKRKNEQERIAMASR-----------MAYTSKYYAPGAPNSKIARFTTGHRDDYDYKVQLVSLGKVQIRHNALEAARVAASKKVTLVGEENFWLVVLTYPHIILRENKMIATAGADRLQEGMRKAFGKPIGLAARVYIDTVVIELSIKAEHLDKAKAAMKAASGKLPMLTKIVVVPLEKKQASEFRYLVRMKGKDLDGRKKAVAALADLKGVGYNFAQAIVNGAGIDPKMRFGQLSEAQVKDIERVLADTSLNVPQWAFNRKRDPESGETKQLVGSDLDIALKGDLDRERNIQSWRGVRHSLGLKVRGQRTRTTGRKGKTVGVRKATLTPLHPIERKVLASLTKVFDALVISSGLLPDQVRRSISWLSSKGLVTTTEELSLKAT-----PPELKFLEILRSVARVKGFSAAMGRAISQGWVELEALATLLKKVADLVKR-GLVERSVTITDLREIDVTASAPVFHPGRRHPVKELIAEVKEVYLSMGFKEIVGDAVQPAFWNFDALFTPQDHPARELQDTFYVKGLVANVAAAHEKGWRYRWDVEEARRLVLRTHNTAVTIQATKDSGGAETRVFSVARVYRNESLDYKHLAELHQMEGIVIGEGLNLRHLMGILTKFYGKLGMSGVKLWPSYFPYTEPSMQVMVYYDKVGKWLEMGGSGIFRPEVTWPLGVKKPVIAWGCGLERLLMLRLGMEDIRDLYNNDLGWLRER-----------------------------MEAG--------------------------------------------------PVSIDLDSKGVEKLLGSGDYNVKVSSYTERAKQKLEEAGGKILTMRLEDAQKVVIRPYVTERTFDQIARENKICFMVDKASKTQIAHAIEALYEVKVRNVNTLRGIGGKKAFVRLVPEDSATDLATKLGLVTSTHSDKAAKRLELPDGVTASVTTLVMKGPNGSANKVFQRIPVDVEVKGSQVTIKPFTGKKKDVISANTVSSIVRGMIHGVTKGYEYKMKVVFAHFPVTVKIKDDKVVVENFMGERSPRLAKILPGLKVSTEGDDIIIKGASLETIGQTAANIEQATRIKRKDQRIFLDGIYVYEKKRN-IVSVLVMGGEASAGAPLGPQLGPLGVNVLGIVNEINKVTADFKGMRVPVKIEVDPEXXP------TPT-----------------------------------------------------------------------------W-------GDMRKISIGKVVVNIGVGKSGEAVERARKVLEQITAQKPATRKAKKSIRDFGTHQGEPIGLIVTMRGQECKDLANRLLIAREKKMNSSSFDDRGSVSFGLKEHIEIPGIRYDPEIGIWGMNVSVLLERPGYRVSRRSRKSSGVGKSHVVTKDEAMEYFKREFEVTIE---MPSGEFAARQISLHRQKLRWSNKYYKRKVLGLDIKADPFEGSPQARGIVLEKVGIESKQPNSAIRKCVRVQIVKNGKQVTAFLPGDGALNFVDEHDEVTLEGIGGSMGRAMGDIPGVRWQVSKVNGVSLNEMVYGRKEKPRR--------MREQDADQLKDRLFELRGELARLRSLTARGMIQKQSGSPARVKRDIASVLTVMKEKG-----------------------------------------------------------------------------------------------------------------------------------------------------------------------------------------------------------KEKWAVVHIYSSYNNTIVHITDLTGAETISFSSGGRHVKADRFEASPYAAMRSASAASDVAKGKGITAVHIKVRAVGGTGPRTPGPGAQAAIRAIARSGFRIGRIEDATPIPHDTTRKKGGRRGRRAREPSAEKVAMVARIAKLSKDYPVLAVTQLSKVRSAQLMAVRKVLRGEAEIVVVKNKLAILGLKKSGIKNADEVLKHLKGQNALIFSKLDPFKLFLMLEKNRVNLAARAGDIAPTNIVIPAGNTGQQAGPVLSEFREAGIMTKIEAGSIQVVKDAIVATPGAVISPKLASLLSRLGIKPIRAGIAIALALENGLVYAAEAVAIDLEKYRESLLQGFSSAKALAIEIGYVTKETAPDVIAKAYEALAVAVEAGEITPESAPLILAKAEAEANAVLTKAMPVTNILANLFISLQNSEMRHKKECVVIPASKLASEVMRVLQKRRYIGEFELIDDGVTGKLRVQLLGRINSCGAVSPRFPIKAREYQKWEARYLPAVGVGMLVVSTSKGVLSHTEALEQNLGGRLLGYVYQGVVSDDMVKISDEPTDPNYGWEPSKRPIKELLNYGLIPLDKTSGPTSHEEVSWVRRLLSMEKAGHSGTLVTGMLPIGLGHATKALGLLLIFPKEYVGIMRIHSSVPRPEVDRVIKEFTDEIFQRPPQRSSVKRETRTRRIYELEIIEQKGNLFLLRCVCQAGTYIRKLFYDIGEVITVGATMVELRRTKVGPLDEAIITFHELDIAVQKWKDSGDDSELRKVVWPIEACLEGIRKVVVKDSAVDAVCHGAMLAIPGIISLSKGITKGETVVLLTAKGEMIGIAEASMSTEEVQAQPKGIAFPVRRVIMDQGTYPKMWKHAYVPIYRRRRMGATDYRARKKMITSSVPLLAVRVSSKNVSVQFIKPATEGDKVLSSAHSRNLKKFGWKGSPKSVPACYLLGLLAGKKAKENGVEQAYLYNGLSLFVSRVSALVKGVKDAGVDVPMSDDAAPSADSISGKVTDYAENTSALKQALKGAKMARIHSHRHGKSHQTRPTSKRAPSWLTYSADEVTAMVIKLAKEEVPPSAIGVRLRDDYGIPLVKPIIGKSVMDLLRENKLAPAIPEDLQNMLDSARRVQSHLNAFKADRKNVRSLELIEAKIYRLSKYYKKIGILPQDFKYSAVVAQLSLNVRIGARSSRLSQAQTATVLDLITKRDSVKLEFVPVRTRGDRKRNRTKAGAKGAFTGDIETLLLKGEIDIAIHSMKDLTSNPTKGLVIGATPPRSDPRDALISAGGGAIETLPKGAKVGTSSLRRKAQLLDLRQDLEVVELHGNVDTRLRMVAGRKLDAIVLAVAGLERLGEKFSIDEMVPAVGQGIIAVQMRRGDDMAKVVSQIDDEATSLESKCERAFAQRLGVDCYVPVGGCAIRIVGMVSKEDGTELRRKTLRGDEAAALGRRLADDLLARPRGQ--GGA---------MSSAGLMAPPKRGCEDVRCPFHGHLKVRGKVLVGTIVSLSNKQTVVIQRELLHHVPKYNRYERRRSKVHAHLPPCVEAKEGDIATIAECRPLTKTVSFVVVQTRGVTYIDATGHIAGRLCSEVASQILRGQRIVVLNAEKAVLSGKRDTVIAAWKQKLELGSKVNPIYGPLHPRKPDNIMWRMVRGMVPKTKPKGTAGLKRLRVYIGVPEKYAGVTMTKLDDALATRPLPMYMTILDLARNI------------------------------------------------------------------------------------------------------------------------------------------------------------------------------------------MKKFGSALSEELRDKHGRTAIRPIKGDGVKIVRGGFKGIEGKITGVDTKLGKLFVEGVTREKIAGGKTPVPIDASKVVITNLNLDDKLRKQRLE
>GCA_003164815
[truncated: 1,927,472 more chars]
