# Supplementary material for: Leave no stone unturned: individually adapted xerotolerant Thaumarchaeota sheltered below the boulders of the Atacama Desert hyperarid core
Source: Microbiome. 2021 Nov 26;9:234. doi: 10.1186/s40168-021-01177-9 (PMC8627038; doi:10.1186/s40168-021-01177-9)
Supplement: Supplementary file 4 — Additional file 3. [file 40168_2021_1177_MOESM4_ESM.xlsx]

## Sheet: Index
Model Name: GEM-Thaumarchaeota, Genome-scale metabolic model of Thaumarchaeota by using 8 metagenome assambled genomes (MAGs)
Biomass Reaction: sink_biomass
Default Flux Limits: 1000
Sheet name	Description
1-Reactions	The union of reactions in GEM for the whole Thaumarchaeota population in all 8 MAGs
2-Compounds	The union of compounds in GEM for the whole Thaumarchaeota population in all 8 MAGs
3-Genes_rxn_list	Separated gene-rxn list of each individual specific GEM of 8 MAGs
4-Geochemical_data	Raw geochemical data and estimation of Thaumarchaeota biomass in situ
5-Exchange_8sites	Exchange constraints for each sampling site estimated by using geochemical data
6-Simulation	Separated FVA simulations on individual specific GEM of 8 MAGs, to optimize the each N-product (i.e., NO, N2O or NO2-) independently, by fixing Thaumarchaeota biomass to the estimated value and using exchange constraints for each site.

## Sheet: 1-Reactions
id	equation	ec	name	tag
ADD_BIOMASS	(0.002317) cpd00003[c] + (18.934661) cpd00001[c] + (0.001036) cpd00018[c] + (0.154307) cpd00062[c] + (25.191) cpd00002[c] + (0.694744945) cpd00033[c] + (0.142908) cpd00052[c] + (0.244673749) cpd00054[c] + (0.000105) cpd00004[c] + (0.027151428) cpd00118[c] + (0.250684371) cpd00129[c] + (0.21006086) cpd00066[c] + (0.103838669) cpd00084[c] + (0.000105) cpd00022[c] + (0.273379649) cpd00132[c] + (0.27…
add_lipid1	(8) cpd00067[c] + (8) cpd00004[c] + cpd15841[c] => (8) cpd00003[c] + cpd15861[c]
add_lipid2	cpd00121[c] + cpd18042[c] => cpd00067[c] + cpd00046[c] + cpd15844[c] + cpd00067[c]
add_lipid3	cpd00080[c] + cpd18042[c] => cpd00067[c] + cpd00046[c] + cpd15843[c] + (2) cpd00067[c]
CuP460	(2) cpd00001[c] + cpd00165[c] + (5) PCYm[c] + cpd00418[c] => (2) cpd00075[c] + (5) PCYm[e] + (5) cpd00067[e]
Cytbc1	cpd00067[c] + cpd11665[c] + (2) PCY[c] => cpd11669[c] + (3) cpd00067[e] + (2) PCY[e]
H_disp	cpd00067[e] => cpd00067[c]
Met1	cpd00009[c] + cpd00280[c] + cpd00067[c] => cpd00001[c] + cpd02497[c]
Met2	cpd00038[c] + cpd00159[c] => cpd00067[c] + cpd00031[c] + cpd15809[c]
Met3	cpd00018[c] + cpd00421[c] + cpd00067[c] => cpd00012[c] + cpd00008[c]	2.7.4.3
N2O-spon	cpd00165[c] + cpd00418[c] + cpd00067[c] => cpd00001[c] + cpd00067[e] + cpd00659[c]
nadh_nadph	cpd00003[c] + cpd00005[c] <=> cpd00004[c] + cpd00006[c]
NIR	cpd00075[c] + cpd00067[e] + PCY[e] => cpd00001[c] + cpd00418[c] + PCY[c]
QH2-Synt	cpd11669[c] + (2) PCYm[e] + (2) cpd00067[e] => cpd11665[c] + (2) PCYm[c]
R00004	cpd00001[c] + cpd00012[c] => (2) cpd00009[c] + (2) cpd00067[c]	3.6.1.1	diphosphate phosphohydrolase
R00013	(2) cpd00040[c] + cpd00067[c] => cpd00011[c] + cpd00843[c]	4.1.1.47	Glyoxylate carboxy-lyase (dimerizing)
R00014	cpd00020[c] + cpd00056[c] + cpd00067[c] => cpd00011[c] + cpd03049[c]	1.2.4.1; 2.2.1.6; 4.1.1.1	pyruvate:thiamin diphosphate acetaldehydetransferase (decarboxylating)
R00018	(2) cpd00118[c] => cpd00013[c] + cpd03802[c]	2.5.1.44	putrescine:putrescine 4-aminobutyltransferase (ammonia-forming)
R00036	(2) cpd00338[c] => (2) cpd00001[c] + cpd00689[c] + cpd00067[c]	4.2.1.24	5-aminolevulinate hydro-lyase (adding 5-aminolevulinate and cyclizing; porphobilinogen-forming)
R00042	(2) cpd00868[c] + cpd00007[c] => (2) cpd00489[c] + (2) cpd00011[c]	1.2.3.13	diphosphate:acetate phosphotransferase
R00066	(2) cpd02656[c] => cpd02882[c] + cpd00220[c]	2.5.1.9	6,7-Dimethyl-8-(1-D-ribityl)lumazine:6,7-dimethyl-8-(1-D-ribityl)
R00078	cpd00007[c] + (4) cpd00067[c] + (4) cpd10515[c] => (2) cpd00001[c] + (4) cpd10516[c]	1.16.3.1	Fe(II):oxygenoxidoreductase;Fe2 + :oxygen oxidoreductase
R00081	cpd00007[c] + (4) cpd00067[c] + (4) cpd00110[c] => (2) cpd00001[c] + (4) cpd00109[c]	1.7.2.1; 1.9.3.1	Ferrocytochrome-c:oxygen oxidoreductase
R00082	cpd00007[c] + (4) cpd11798[c] + (4) cpd00067[c] => (2) cpd00001[c] + (4) cpd11796[c]	1.7.2.1; 1.9.3.1	Ferrocytochrome c2:oxygen oxidoreductase
R00084	cpd00001[c] + (4) cpd00689[c] => (4) cpd00013[c] + cpd00755[c]	2.5.1.61	porphobilinogen:(4-[2-carboxyethyl]-3-[carboxymethyl]pyrrol-2-yl)methyltransferase (hydrolysing)
R00102	cpd00003[c] + cpd00001[c] => cpd00133[c] + cpd00251[c] + cpd00067[c]	3.2.2.5; 3.2.2.6	Glycine:ferricytochrome-c oxidoreductase (deaminating)
R00103	cpd00003[c] + cpd00001[c] => cpd00018[c] + cpd00355[c]	3.6.1.9; 3.6.1.22	glycine:NAD + oxidoreductase (deaminating)
R00104	cpd00003[c] + cpd00002[c] => cpd00008[c] + cpd00006[c]	2.7.1.23	ATP:NAD + 2'-phosphotransferase
R00127	cpd00018[c] + cpd00002[c] => (2) cpd00008[c]	2.7.4.3	ATP:AMP phosphotransferase
R00130	cpd00002[c] + cpd00655[c] => cpd00008[c] + cpd00010[c]	2.7.1.24	ATP:dephospho-CoA 3'-phosphotransferase
R00132	cpd00067[c] + cpd00242[c] <=> cpd00011[c] + cpd00001[c]
R00137	cpd00355[c] + cpd00002[c] => cpd00003[c] + cpd00012[c]	2.7.7.1; 2.7.7.18	ATP:nicotinamide-nucleotide adenylyltransferase
R00139	cpd00002[c] + cpd07923[c] => cpd00008[c] + cpd07924[c]	2.7.4.6	ATP:2'-deoxy-5-hydroxymethylcytidine-5'-diphosphate phosphotransferase
R00145	cpd00003[c] + cpd00001[c] + cpd03077[c] + cpd00067[c] <=> cpd00067[c] + cpd00013[c] + cpd00004[c] + cpd11625[c]	1.4.1.1; 1.4.1.2; 1.4.1.3; 1.4.1.4	alpha-amino acid:NAD + oxidoreductase (deaminating)
R00148	cpd00007[c] + cpd00013[c] + cpd11665[c] => cpd00001[c] + cpd11669[c] + cpd00067[c] + cpd00165[c]		ammonia,ubiquinol:oxygen oxidoreductase
R00155	cpd00001[c] + cpd00014[c] => cpd00091[c] + cpd00009[c] + cpd00067[c]	3.6.1.5; 3.6.1.6	Glycine:2-oxoglutarate aminotransferase
R00156	cpd00014[c] + cpd00002[c] => cpd00062[c] + cpd00008[c]	2.7.4.6	ATP:UDP phosphotransferase
R00158	cpd00091[c] + cpd00002[c] => cpd00014[c] + cpd00008[c]	2.7.4.4; 2.7.4.14; 2.7.4.22	ATP:UMP phosphotransferase
R00161	cpd00002[c] + cpd00050[c] => cpd00012[c] + cpd00015[c]	2.7.7.2	ATP:FMN adenylyltransferase
R00177	cpd00001[c] + cpd00002[c] + cpd00060[c] => cpd00009[c] + cpd00012[c] + cpd00017[c]	2.5.1.6	ATP:L-methionine S-adenosyltransferase
R00178	cpd00067[c] + cpd00017[c] => cpd00011[c] + cpd00837[c]	4.1.1.50	NAD + phosphohydrolase
R00189	cpd00002[c] + cpd00013[c] + cpd00638[c] => cpd00003[c] + cpd00018[c] + cpd00012[c]	6.3.1.5; 6.3.5.1	deamido-NAD + :ammonia ligase (AMP-forming)
R00190	cpd00128[c] + cpd00103[c] => cpd00018[c] + cpd00012[c]	2.4.2.7; 2.4.2.8	AMP:diphosphate phospho-D-ribosyltransferase
R00192	cpd00001[c] + cpd00019[c] => cpd00182[c] + cpd00135[c]	3.3.1.1	S-Adenosyl-L-homocysteine hydrolase
R00194	cpd00001[c] + cpd00019[c] => cpd00128[c] + cpd02227[c]	3.2.2.9	S-Adenosyl-L-homocysteine homocysteinylribohydrolase
R00214	cpd00003[c] + cpd00130[c] + cpd00067[c] => cpd00011[c] + cpd00067[c] + cpd00020[c] + cpd00004[c]	1.1.1.38; 1.1.1.39	(S)-malate:NAD + oxidoreductase (decarboxylating)
R00216	cpd00006[c] + cpd00130[c] + cpd00067[c] => cpd00011[c] + cpd00067[c] + cpd00020[c] + cpd00005[c]	1.1.1.40	(S)-Malate:NADP + oxidoreductase(oxaloacetate-decarboxylating)
R00220	cpd00054[c] => cpd00020[c] + cpd00013[c]	4.3.1.17; 4.3.1.19	L-serine ammonia-lyase
R00226	cpd00011[c] + cpd00668[c] <=> (2) cpd00020[c] + cpd00067[c]	2.2.1.6	pyruvate:pyruvate acetaldehydetransferase (decarboxylating)
R00228	cpd00003[c] + cpd00010[c] + cpd00071[c] <=> cpd00067[c] + cpd00004[c] + cpd00022[c]	1.2.1.10	acetaldehyde dehydrogenase (acetylating)
R00235	cpd00002[c] + cpd00029[c] + cpd00010[c] + cpd00067[c] => cpd00018[c] + cpd00012[c] + cpd00022[c]	6.2.1.1	Acetate:CoA ligase (AMP-forming)
R00236	cpd00018[c] + cpd00022[c] => cpd00010[c] + cpd03566[c]	6.2.1.1	acetyl adenylate:CoA acetyltransferase
R00238	(2) cpd00022[c] <=> cpd00010[c] + cpd00279[c]	2.3.1.9	Acetyl-CoA:acetyl-CoA C-acetyltransferase
R00243	cpd00003[c] + cpd00001[c] + cpd00023[c] <=> cpd00067[c] + cpd00013[c] + cpd00004[c] + cpd00024[c]	1.4.1.2; 1.4.1.3	L-glutamate:NAD + oxidoreductase (deaminating)
R00253	cpd00002[c] + cpd00013[c] + cpd00023[c] => cpd00009[c] + cpd00008[c] + cpd00067[c] + cpd00053[c]	6.3.1.2	L-Glutamate:ammonia ligase (ADP-forming)
R00256	cpd00001[c] + cpd00053[c] => cpd00013[c] + cpd00023[c]	3.5.1.2; 3.5.1.38; 6.3.5.4; 6.3.5.5	L-glutamine amidohydrolase
R00258	cpd00024[c] + cpd00035[c] <=> cpd00020[c] + cpd00023[c]	2.6.1.2	L-Alanine:2-oxoglutarate aminotransferase
R00260	cpd00023[c] <=> cpd00186[c]	5.1.1.3	glutamate racemase
R00267	cpd00006[c] + cpd00260[c] + cpd00067[c] => cpd00011[c] + cpd00067[c] + cpd00005[c] + cpd00024[c]	1.1.1.42	Isocitrate:NADP + oxidoreductase (decarboxylating)
R00271	cpd00001[c] + cpd00022[c] + cpd00024[c] <=> cpd00010[c] + cpd00919[c] + cpd00067[c]	2.3.3.14	2-Hydroxybutane-1,2,4-tricarboxylate 2-oxoglutarate-lyase
R00275	(2) cpd00067[c] + (2) cpd00532[c] <=> cpd00007[c] + cpd00025[c] + (2) cpd00067[c]	1.15.1.1	superoxide:superoxide oxidoreductase
R00286	(2) cpd00003[c] + cpd00001[c] + cpd00026[c] => (2) cpd00067[c] + (2) cpd00004[c] + cpd00144[c] + cpd00067[c]	1.1.1.22	UDP-glucose:NAD + 6-oxidoreductase
R00289	cpd00062[c] + cpd00089[c] => cpd00012[c] + cpd00026[c]	2.7.7.9
R00291	cpd00026[c] <=> cpd00043[c]	5.1.3.2	UDPglucose 4-epimerase
R00310	cpd10515[c] + cpd01476[c] => (2) cpd00067[c] + cpd00028[c]	4.99.1.1	protoheme ferro-lyase (protoporphyrin-forming)
R00315	cpd00002[c] + cpd00029[c] + cpd00067[c] => cpd00008[c] + cpd00196[c]	2.7.2.1; 2.7.2.15	3'-Phosphoadenylylsulfate nucleotidohydrolase
R00316	cpd00002[c] + cpd00029[c] + cpd00067[c] => cpd00012[c] + cpd03566[c]	6.2.1.1	ATP:acetate adenylyltransferase
R00317	cpd00001[c] + cpd00196[c] => cpd00009[c] + cpd00029[c] + (2) cpd00067[c]	3.6.1.7	Acetyl phosphate phosphohydrolase
R00330	cpd00002[c] + cpd00031[c] => cpd00008[c] + cpd00038[c]	2.7.4.6	ATP:GDP phosphotransferase
R00331	cpd00002[c] + cpd00354[c] <=> cpd00008[c] + cpd00173[c]	2.7.4.6	ATP:nucleoside-diphosphate phosphotransferase
R00332	cpd00002[c] + cpd00126[c] => cpd00008[c] + cpd00031[c]	2.7.4.8	ATP:GMP phosphotransferase
R00335	cpd00001[c] + cpd00038[c] => cpd00009[c] + cpd00031[c] + cpd00067[c]	3.6.1.5; 3.6.5.1; 3.6.5.2; 3.6.5.3	GTP phosphohydrolase
R00341	cpd00002[c] + cpd00032[c] + cpd00067[c] => cpd00011[c] + cpd00008[c] + cpd00061[c]	4.1.1.49	ATP:oxaloacetate carboxy-lyase (transphosphorylating;phosphoenolpyruvate-forming)
R00342	cpd00003[c] + cpd00130[c] <=> cpd00067[c] + cpd00004[c] + cpd00032[c]	1.1.1.37; 1.1.1.299	(S)-malate:NAD + oxidoreductase
R00345	cpd00009[c] + (2) cpd00067[c] + cpd00032[c] <=> cpd00011[c] + cpd00001[c] + cpd00061[c]
R00351	cpd00001[c] + cpd00022[c] + cpd00032[c] => cpd00010[c] + cpd00137[c] + cpd00067[c]	2.3.3.1; 2.3.3.3	acetyl-CoA:oxaloacetate C-acetyltransferase (thioester-hydrolysing)
R00354	cpd00022[c] + cpd00032[c] => cpd00442[c]	4.1.3.34	(3S)-citryl-CoA oxaloacetate-lyase (acetyl-CoA-forming)
R00355	cpd00041[c] + cpd00024[c] <=> cpd00032[c] + cpd00023[c]	2.6.1.1	L-Aspartate:2-oxoglutarate aminotransferase
R00362	cpd00137[c] <=> cpd00029[c] + cpd00032[c]	4.1.3.6	citrate oxaloacetate-lyase (forming acetate from the pro-S carboxymethyl group of citrate)
R00371	cpd00033[c] + cpd00022[c] => cpd00010[c] + cpd02211[c]	2.3.1.29	Acetyl-CoA:glycine C-acetyltransferase
R00374	cpd00033[c] + (2) cpd00003[c] => cpd00011[c] + cpd00150[c] + (2) cpd00004[c] + (2) cpd00067[c]	1.4.99.5	Uridine triphosphate pyrophosphohydrolase
R00375	cpd00115[c] <=> cpd00012[c]	2.7.7.7	DNA-directed DNA polymerase
R00376	cpd00241[c] <=> cpd00012[c]	2.7.7.7	DNA-directed DNA polymerase
R00377	cpd00356[c] <=> cpd00012[c]	2.7.7.7	DNA-directed DNA polymerase
R00378	cpd00357[c] <=> cpd00012[c]	2.7.7.7	DNA-directed DNA polymerase
R00405	cpd00002[c] + cpd00010[c] + cpd00036[c] <=> cpd00009[c] + cpd00008[c] + cpd00078[c]	6.2.1.5	Succinate:CoA ligase (ADP-forming)
R00408	cpd00036[c] + cpd00015[c] <=> cpd00982[c] + cpd00106[c]	1.3.99.1	succinate:FAD oxidoreductase
R00409	cpd02799[c] <=> cpd00020[c] + cpd00036[c]	4.1.3.30	(2S,3R)-3-hydroxybutane-1,2,3-tricarboxylate pyruvate-lyase (succinate-forming)	specific
R00412	cpd00003[c] + cpd00036[c] => cpd00004[c] + cpd00106[c] + cpd00067[c]	1.3.99.1	succinate:acceptor oxidoreductase
R00416	cpd00062[c] + cpd02611[c] => cpd00012[c] + cpd00037[c]	2.7.7.23	UDP-N-acetylglucosamine diphosphorylase
R00424	cpd00001[c] + cpd00038[c] <=> cpd02978[c] + cpd00047[c] + cpd00067[c]	3.5.4.16	GTP 7,8-8,9-dihydrolase
R00428	cpd00001[c] + cpd00038[c] => cpd03518[c]	3.5.4.16	GTP 7,8-8,9-dihydrolase
R00435	cpd00002[c] => cpd00012[c] + cpd11613[c]	2.7.7.6; 2.7.7.19; 2.7.7.48	RNA polymerase
R00466	cpd00007[c] + cpd00001[c] + cpd00040[c] => cpd00025[c] + cpd00180[c] + cpd00067[c]	1.2.3.5	Glyoxylate:oxygen oxidoreductase
R00471	cpd00830[c] <=> cpd00020[c] + cpd00040[c]	4.1.1.3; 4.1.2.14; 4.1.3.16	L-Ornithine carboxy-lyase
R00480	cpd00002[c] + cpd00041[c] + cpd00067[c] => cpd00008[c] + cpd01977[c]	2.7.2.4	ATP:L-aspartate 4-phosphotransferase
R00483	cpd00002[c] + cpd00013[c] + cpd00041[c] => cpd00018[c] + cpd00012[c] + cpd00132[c]	6.3.1.1; 6.3.5.4	L-aspartate:ammonia ligase (AMP-forming)
R00489	cpd00041[c] + cpd00067[c] => cpd00011[c] + cpd00085[c]	4.1.1.11; 4.1.1.15	L-aspartate 1-carboxy-lyase (beta-alanine-forming)
R00490	cpd00041[c] => cpd00013[c] + cpd00106[c]	3.5.1.38; 4.3.1.1	L-aspartate ammonia-lyase (fumarate-forming)
R00507	cpd00001[c] + cpd00044[c] => cpd00048[c] + cpd00045[c] + cpd00067[c]	3.6.1.9; 3.6.2.2	L-Phenylalanine ammonia-lyase
R00509	cpd00002[c] + cpd00193[c] => cpd00008[c] + cpd00044[c]	2.7.1.25	ATP:adenylylsulfate 3'-phosphotransferase
R00511	cpd00001[c] + cpd00046[c] => cpd00009[c] + cpd00367[c] + cpd00067[c]	3.1.3.5	cytidine-5'-monophosphate phosphohydrolase
R00512	cpd00002[c] + cpd00046[c] => cpd00008[c] + cpd00096[c]	2.7.4.14; 2.7.4.25	ATP:CMP phosphotransferase
R00513	cpd00002[c] + cpd00367[c] + cpd00067[c] => cpd00008[c] + cpd00046[c] + cpd00067[c]	2.7.1.213	ATP:cytidine 5'-phosphotransferase	specific
R00515	cpd00001[c] + cpd00052[c] => cpd00012[c] + cpd00046[c]	3.6.1.8	L-Cysteine:oxygen oxidoreductase
R00522	cpd00067[c] + cpd00180[c] => cpd00011[c] + cpd00047[c]	4.1.1.2	Oxalate carboxy-lyase
R00529	cpd00002[c] + cpd00048[c] + cpd00067[c] => cpd00012[c] + cpd00193[c]	2.7.7.4	ATP:sulfate adenylyltransferase
R00539	cpd00001[c] + cpd12031[c] => cpd00009[c] + cpd00049[c] + (2) cpd00067[c]	3.6.1.7	Acyl phosphate phosphohydrolase
R00566	cpd00051[c] + cpd00067[c] => cpd00011[c] + cpd00152[c]	4.1.1.19	L-arginine carboxy-lyase (agmatine-forming)
R00570	cpd00002[c] + cpd00096[c] => cpd00008[c] + cpd00052[c]	2.7.4.6	ATP:CDP phosphotransferase
R00571	cpd00062[c] + cpd00002[c] + cpd00013[c] => cpd00009[c] + cpd00008[c] + (2) cpd00067[c] + cpd00052[c]	6.3.4.2	UTP:ammonia ligase (ADP-forming)
R00573	cpd00001[c] + cpd00062[c] + cpd00002[c] + cpd00053[c] => cpd00009[c] + cpd00008[c] + cpd00052[c] + cpd00023[c] + (2) cpd00067[c]	6.3.4.2	UTP:L-glutamine amido-ligase (ADP-forming)
R00575	cpd00001[c] + (2) cpd00002[c] + cpd00053[c] + cpd00242[c] => cpd00009[c] + (2) cpd00008[c] + cpd00146[c] + cpd00023[c] + cpd00067[c]	6.3.5.5	HCO3-:L-glutamine amido-ligase (ADP-forming, carbamate-phosphorylating)
R00578	cpd00001[c] + cpd00002[c] + cpd00041[c] + cpd00053[c] => cpd00018[c] + cpd00012[c] + cpd00132[c] + cpd00023[c]	6.3.5.4	L-aspartate:L-glutamine amido-ligase (AMP-forming)
R00581	cpd00003[c] + cpd00001[c] + cpd00054[c] <=> cpd00067[c] + cpd00145[c] + cpd00013[c] + cpd00004[c]	1.4.1.7	L-Cysteine hydrogen-sulfide-lyase (adding sulfite)
R00582	cpd00001[c] + cpd00738[c] => cpd00009[c] + cpd00054[c] + cpd00067[c]	3.1.3.3	O-phospho-L-serine phosphohydrolase
R00586	cpd00054[c] + cpd00022[c] => cpd00010[c] + cpd00722[c]	2.3.1.30	acetyl-CoA:L-serine O-acetyltransferase
R00589	cpd00054[c] <=> cpd00550[c]	5.1.1.10; 5.1.1.18
R00598	cpd00017[c] + cpd11985[c] => cpd00019[c] + cpd12484[c] + cpd00067[c]	2.1.1.32	S-Adenosyl-L-methionine:tRNA guanine N2-methyltransferase
R00615	cpd00001[c] + cpd00056[c] => cpd00009[c] + cpd00793[c] + cpd00067[c]	3.6.1.15	Thiamin diphosphate phosphohydrolase
R00617	cpd00002[c] + cpd00793[c] => cpd00008[c] + cpd00056[c]	2.7.4.16	ATP:thiamin-phosphate phosphotransferase
R00623	cpd00003[c] + cpd00195[c] <=> cpd00067[c] + cpd00004[c] + cpd11616[c]	1.1.1.1; 1.1.1.71	primary_alcohol:NAD + oxidoreductase
R00624	cpd00003[c] + cpd11901[c] <=> cpd00067[c] + cpd00004[c] + cpd11872[c]	1.1.1.1	Secondary_alcohol:NAD + oxidoreductase
R00658	cpd00482[c] <=> cpd00001[c] + cpd00061[c]	4.2.1.11	2-phospho-D-glycerate hydro-lyase (phosphoenolpyruvate-forming)
R00660	cpd00061[c] + cpd00037[c] => cpd00009[c] + cpd02820[c] + cpd00067[c]	2.5.1.7	Phosphoenolpyruvate:UDP-N-acetyl-D-glucosamine 1-carboxyvinyl-transferase
R00670	cpd00064[c] + cpd00067[c] => cpd00011[c] + cpd00118[c]	4.1.1.17	L-asparagine hydro-lyase (3-cyanoalanine-forming)
R00671	cpd00064[c] => cpd00013[c] + cpd00129[c] + cpd00067[c]	4.3.1.12
R00674	cpd00001[c] + cpd00065[c] => cpd00054[c] + cpd00359[c]	4.2.1.20; 4.2.1.122	L-serine hydro-lyase (adding indole; L-tryptophan-forming)
R00691	cpd00616[c] + cpd00067[c] => cpd00011[c] + cpd00001[c] + cpd00066[c]	4.2.1.51; 4.2.1.91	L-arogenate hydro-lyase (decarboxylating; L-phenylalanine-forming)
R00694	cpd00066[c] + cpd00024[c] <=> cpd00023[c] + cpd00143[c]	2.6.1.1; 2.6.1.5; 2.6.1.9; 2.6.1.57	L-Phenylalanine:2-oxoglutarate aminotransferase
R00697	cpd00066[c] => cpd00013[c] + cpd00333[c]	4.3.1.24; 4.3.1.25	D-Glycerate-3-phosphate phosphohydrolase
R00703	cpd00067[c] + cpd00020[c] + cpd00004[c] => cpd00003[c] + cpd00159[c]	1.1.1.27	(S)-Lactate:NAD + oxidoreductase
R00710	cpd00003[c] + cpd00001[c] + cpd00071[c] => cpd00029[c] + cpd00067[c] + cpd00004[c] + cpd00067[c]	1.2.1.3; 1.2.1.5	aldehyde dehydrogenase (acetaldehyde, NAD)
R00713	cpd00003[c] + cpd00001[c] + cpd00199[c] => cpd00067[c] + cpd00004[c] + cpd00036[c] + cpd00067[c]	1.2.1.16; 1.2.1.24	succinate-semialdehyde:NAD + oxidoreductase
R00714	cpd00001[c] + cpd00006[c] + cpd00199[c] => cpd00067[c] + cpd00005[c] + cpd00036[c] + cpd00067[c]	1.2.1.16; 1.2.1.79	succinate-semialdehyde:NADP + oxidoreductase
R00717	cpd00003[c] + cpd00139[c] <=> cpd00067[c] + cpd00040[c] + cpd00004[c]	1.1.1.26; 1.1.1.29	Glycolate:NAD + oxidoreductase
R00722	cpd00002[c] + cpd00090[c] <=> cpd00008[c] + cpd00068[c]	2.7.4.6	ATP:IDP phosphotransferase
R00734	cpd00024[c] + cpd00069[c] <=> cpd00868[c] + cpd00023[c]	2.6.1.1; 2.6.1.5; 2.6.1.9; 2.6.1.57	L-tyrosine:2-oxoglutarate aminotransferase
R00740	cpd00010[c] + cpd00006[c] + cpd00191[c] <=> cpd00067[c] + cpd00005[c] + cpd00070[c]	1.2.1.18; 1.2.1.75; 1.2.1.-	3-oxopropanoate:NADP + oxidoreductase (CoA-malonylating)
R00742	cpd00002[c] + cpd00067[c] + cpd00022[c] + cpd00242[c] => cpd00009[c] + cpd00008[c] + cpd00070[c] + (2) cpd00067[c]	6.4.1.2	acetyl-CoA:carbon-dioxide ligase (ADP-forming)
R00751	cpd00161[c] => cpd00033[c] + cpd00071[c]	4.1.2.5	L-threonine acetaldehyde-lyase (glycine-forming)
R00754	cpd00003[c] + cpd00363[c] <=> cpd00067[c] + cpd00004[c] + cpd00071[c]	1.1.1.1; 1.1.1.71	ethanol:NAD + oxidoreductase
R00762	cpd00001[c] + cpd00290[c] => cpd00009[c] + cpd00072[c] + cpd00067[c]	3.1.3.11	D-Fructose-1,6-bisphosphate 1-phosphohydrolase
R00765	cpd00001[c] + cpd00288[c] => cpd00013[c] + cpd00072[c]	3.5.99.6	D-glucosamine-6-phosphate aminohydrolase (ketol isomerizing)
R00766	cpd00026[c] + cpd00072[c] => cpd00014[c] + cpd01693[c]	2.4.1.14	UDP-glucose:D-fructose-6-phosphate 2-alpha-D-glucosyltransferase
R00768	cpd00053[c] + cpd00072[c] => cpd00023[c] + cpd00288[c]	2.6.1.16	L-glutamine:D-fructose-6-phosphate isomerase (deaminating)
R00805	cpd00001[c] + cpd01693[c] => cpd00009[c] + cpd00076[c] + cpd00067[c]	3.1.3.24	sucrose-6F-phosphate phosphohydrolase
R00806	cpd00014[c] + cpd00076[c] => cpd00026[c] + cpd00082[c]	2.4.1.13	UDP-glucose:D-fructose 2-alpha-D-glucosyltransferase
R00833	cpd00891[c] <=> cpd00078[c]	5.4.99.2	(R)-Methylmalonyl-CoA CoA-carbonylmutase
R00846	cpd00095[c] + cpd00025[c] => cpd00007[c] + cpd00080[c]	1.1.3.21	dCDP nucleotidohydrolase
R00856	cpd00052[c] + cpd00080[c] => cpd00012[c] + cpd00402[c]	2.7.7.39	CTP:sn-glycerol-3-phosphate cytidylyltransferase
R00858	(3) cpd00001[c] + cpd00239[c] + (3) cpd00006[c] <=> (3) cpd00067[c] + cpd00081[c] + (3) cpd00005[c] + cpd00067[c]	1.8.1.2	hydrogen-sulfide:NADP + oxidoreductase
R00864	cpd00081[c] + cpd00074[c] <=> cpd00268[c] + cpd00067[c]	non-enzymatic
R00875	cpd00003[c] + cpd00588[c] <=> cpd00067[c] + cpd00004[c] + cpd00082[c]	1.1.1.14; 1.1.1.15	D-Glucitol:NAD + 2-oxidoreductase
R00878	cpd19001[c] <=> cpd00082[c]	5.3.1.5	alpha-D-Glucose aldose-ketose-isomerase	specific
R00885	cpd00038[c] + cpd00485[c] => cpd00012[c] + cpd00083[c]	2.7.7.13	GTP:alpha-D-mannose-1-phosphate guanylyltransferase
R00896	cpd00084[c] + cpd00024[c] <=> cpd00023[c] + cpd00706[c]	2.6.1.1	L-cysteine:2-oxoglutarate aminotransferase
R00897	cpd00239[c] + cpd00722[c] => cpd00029[c] + cpd00084[c] + cpd00067[c]	2.5.1.47; 2.5.1.65	O3-acetyl-L-serine:hydrogen-sulfide 2-amino-2-carboxyethyltransferase
R00899	cpd00001[c] + cpd01017[c] => cpd00033[c] + cpd00084[c]	3.4.11.1; 3.4.11.2; 3.4.11.23; 3.4.13.-	L-cysteinylglycine dipeptidase
R00900	cpd00084[c] + cpd00006[c] + cpd00042[c] <=> cpd00005[c] + cpd12732[c]	1.8.1.9; 1.8.1.10	L-cysteine,glutathione:NADP + oxidoreductase (disulfide-forming)
R00901	cpd00084[c] + cpd00081[c] <=> cpd00239[c] + cpd00395[c]	4.4.1.10	L-arogenate:2-oxoglutarate aminotransferase
R00905	cpd00001[c] + cpd01720[c] + (2) cpd00067[c] => cpd00011[c] + cpd00013[c] + cpd00085[c]	3.5.1.6	N-Carbamoyl-beta-alanine amidohydrolase
R00919	cpd00067[c] + cpd00005[c] + cpd00663[c] => cpd00086[c] + cpd00006[c]	1.3.1.84; 1.3.1.-	propanoyl-CoA:NADP + 2-oxidoreductase
R00925	cpd00002[c] + cpd00141[c] + cpd00010[c] + cpd00067[c] => cpd00018[c] + cpd00012[c] + cpd00086[c]	6.2.1.1; 6.2.1.17	Propanoate:CoA ligase (AMP-forming)
R00926	cpd00010[c] + cpd03560[c] <=> cpd00018[c] + cpd00086[c]	6.2.1.1; 6.2.1.17	Propionyladenylate:CoA propionyltransferase
R00927	cpd00022[c] + cpd00086[c] => cpd00010[c] + cpd02124[c]	2.3.1.9; 2.3.1.16	acetyl-CoA:propanoyl-CoA 2-C-acetyltransferase
R00928	cpd00022[c] + cpd00141[c] <=> cpd00029[c] + cpd00086[c]	2.8.3.1	Succinyl-CoA:L-homoserine O-succinyltransferase
R00939	cpd00067[c] + cpd00005[c] + cpd00330[c] => cpd00006[c] + cpd00087[c]	1.5.1.3	5,6,7,8-Tetrahydrofolate:NADP + oxidoreductase
R00944	cpd00001[c] + cpd00201[c] => cpd00087[c] + cpd00047[c] + cpd00067[c]	3.5.1.10	10-Formyltetrahydrofolate amidohydrolase
R00945	cpd00054[c] + cpd00087[c] => cpd00001[c] + cpd00033[c] + cpd00125[c]	2.1.2.1	5,10-Methylenetetrahydrofolate:glycine hydroxymethyltransferase
R00946	cpd00135[c] + cpd00345[c] => cpd00087[c] + cpd00060[c]	2.1.1.13	5-Methyltetrahydrofolate:L-homocysteine S-methyltransferase
R00955	cpd00026[c] + cpd00348[c] <=> cpd00089[c] + cpd00043[c]	2.7.7.12	UDP-glucose:alpha-D-galactose-1-phosphate uridylyltransferase
R00963	cpd00001[c] + cpd00091[c] => cpd00009[c] + cpd00249[c] + cpd00067[c]	3.1.3.5	5'-nucleotidase (dUMP)
R00964	cpd00002[c] + cpd00249[c] + cpd00067[c] => cpd00008[c] + cpd00067[c] + cpd00091[c]	2.7.1.213	ATP:uridine 5'-phosphotransferase	specific
R00965	cpd00810[c] + cpd00067[c] => cpd00011[c] + cpd00091[c]	4.1.1.23	orotidine-5'-phosphate carboxy-lyase (UMP-forming)
R00978	cpd00067[c] + cpd00005[c] + cpd00092[c] => cpd00006[c] + cpd00337[c]	1.3.1.2	5,6-Dihydrouracil:NADP + oxidoreductase
R00985	cpd00001[c] + cpd00020[c] + cpd00093[c] + cpd00067[c] <=> cpd00013[c] + cpd00216[c]	4.1.3.27	chorismate pyruvate-lyase (amino-accepting; anthranilate-forming)
R00986	cpd00053[c] + cpd00216[c] => cpd00020[c] + cpd00023[c] + cpd00093[c] + cpd00067[c]	4.1.3.27	Chorismate pyruvate-lyase (amino-accepting)
R00994	cpd00003[c] + cpd03593[c] + cpd00067[c] => cpd00011[c] + cpd00067[c] + cpd00004[c] + cpd00094[c]	1.1.1.85	(2R,3S)-3-methylmalate:NAD + oxidoreductase
R00996	cpd00161[c] => cpd00013[c] + cpd00094[c]	4.3.1.19	L-threonine ammonia-lyase (2-oxobutanoate-forming)
R01009	cpd00083[c] + cpd11619[c] => cpd00031[c] + cpd12407[c]	2.4.1.83	GDPmannose:dolichyl-phosphate O-beta-D-mannosyltransferase
R01015	cpd00102[c] <=> cpd00095[c]	5.3.1.1	D-glyceraldehyde-3-phosphate aldose-ketose-isomerase
R01049	cpd00002[c] + cpd00101[c] => cpd00018[c] + cpd00103[c]	2.7.6.1	ATP:D-ribose-5-phosphate diphosphotransferase
R01051	cpd00002[c] + cpd00105[c] + cpd00067[c] => cpd00008[c] + cpd00067[c] + cpd00101[c]	2.7.1.15	ATP:D-ribose 5-phosphotransferase	specific
R01054	cpd00001[c] + cpd00251[c] => cpd00018[c] + cpd00101[c]	3.6.1.13; 3.6.1.21; 3.6.1.53; 3.6.1.-	ADP-ribose ribophosphohydrolase
R01056	cpd00101[c] <=> cpd00171[c]	5.3.1.6	D-ribose-5-phosphate aldose-ketose-isomerase
R01057	cpd00475[c] <=> cpd00101[c]	5.4.2.2; 5.4.2.7	D-Ribose 1,5-phosphomutase
R01061	cpd00003[c] + cpd00009[c] + cpd00102[c] + cpd00067[c] <=> cpd00067[c] + cpd00004[c] + cpd00203[c]	1.2.1.12; 1.2.1.59	D-glyceraldehyde-3-phosphate:NAD + oxidoreductase (phosphorylating)
R01067	cpd00072[c] + cpd00102[c] <=> cpd00236[c] + cpd00198[c]	2.2.1.1	D-Fructose 6-phosphate:D-glyceraldehyde-3-phosphate glycolaldehyde transferase
R01068	cpd00290[c] <=> cpd00095[c] + cpd00102[c]	4.1.2.13	D-fructose-1,6-bisphosphate D-glyceraldehyde-3-phosphate-lyase (glycerone-phosphate-forming)
R01071	cpd00002[c] + cpd00103[c] => cpd00012[c] + cpd01775[c]	2.4.2.17	1-(5-phospho-D-ribosyl)-ATP:diphosphate phospho-alpha-D-ribosyl-transferase
R01072	cpd00001[c] + cpd00103[c] + cpd00053[c] => cpd00012[c] + cpd00023[c] + cpd01982[c]	2.4.2.14	5-phosphoribosylamine:diphosphate phospho-alpha-D-ribosyltransferase (glutamate-amidating)
R01073	cpd00103[c] + cpd00093[c] => cpd00012[c] + cpd02642[c]	2.4.2.18	N-(5-Phospho-D-ribosyl)anthranilate:pyrophosphate phosphoribosyl-transferase
R01082	cpd00130[c] <=> cpd00001[c] + cpd00106[c]	4.2.1.2
R01083	cpd02375[c] <=> cpd00018[c] + cpd00106[c]	4.3.2.2	N6-(1,2-dicarboxyethyl)AMP AMP-lyase (fumarate-forming)
R01086	cpd02152[c] => cpd00106[c] + cpd00051[c]	4.3.2.1	2-(Nomega-L-arginino)succinate arginine-lyase (fumarate-forming)
R01090	cpd00024[c] + cpd00107[c] <=> cpd00023[c] + cpd00200[c]	2.6.1.6; 2.6.1.42; 2.6.1.67	L-Leucine:2-oxoglutarate aminotransferase
R01123	cpd00113[c] <=> cpd00202[c]	5.3.3.2	Isopentenyl-diphosphate delta3-delta2-isomerase	specific
R01127	cpd00001[c] + cpd00114[c] <=> cpd02884[c]	2.1.2.3; 3.5.4.10	IMP 1,2-hydrolase (decyclizing)
R01130	cpd00003[c] + cpd00001[c] + cpd00114[c] <=> cpd00067[c] + cpd00004[c] + cpd00497[c]	1.1.1.205	IMP:NAD + oxidoreductase
R01135	cpd00041[c] + cpd00038[c] + cpd00114[c] => cpd00009[c] + cpd00031[c] + cpd02375[c] + (2) cpd00067[c]	6.3.4.4	IMP:L-aspartate ligase (GDP-forming)
R01137	cpd00002[c] + cpd00177[c] => cpd00008[c] + cpd00115[c]	2.7.4.6	ATP:dADP phosphotransferase
R01142	cpd00007[c] + cpd00067[c] + cpd00004[c] + cpd01024[c] => cpd00003[c] + cpd00001[c] + cpd00116[c]	1.14.13.25	Methane,NADH:oxygen oxidoreductase (hydroxylating)
R01163	cpd00003[c] + cpd00001[c] + cpd01324[c] => cpd00067[c] + cpd00004[c] + cpd00119[c] + cpd00067[c]	1.1.1.23	L-histidinal:NAD + oxidoreductase
R01177	cpd00022[c] + cpd00120[c] <=> cpd00010[c] + cpd03123[c]	2.3.1.9; 2.3.1.16	butanoyl-CoA:acetyl-CoA C-butanoyltransferase
R01182	cpd00002[c] + cpd00121[c] => cpd00008[c] + cpd00867[c]	2.7.1.64	geranylgeranyl reductase
R01185	cpd00001[c] + cpd00867[c] => cpd00009[c] + cpd00121[c] + cpd00067[c]	3.1.3.25	1D-myo-inositol 1-phosphate phosphohydrolase
R01186	cpd00001[c] + cpd02230[c] => cpd00009[c] + cpd00121[c] + cpd00067[c]	3.1.3.25	1D-myo-inositol 4-phosphate phosphohydrolase
R01187	cpd00001[c] + cpd02484[c] => cpd00009[c] + cpd00121[c] + cpd00067[c]	3.1.3.25	1D-myo-inositol 3-phosphate phosphohydrolase
R01195	cpd00005[c] + cpd11621[c] => cpd00067[c] + cpd00006[c] + cpd11620[c]	1.18.1.2	Ferredoxin:NADP + oxidoreductase
R01196	cpd00011[c] + (2) cpd00067[c] + cpd00022[c] + cpd11620[c] <=> cpd00020[c] + cpd00010[c] + cpd11621[c] + cpd00067[c]	1.2.7.1; 1.2.7.-	pyruvate:ferredoxin 2-oxidoreductase (CoA-acetylating)
R01197	cpd00010[c] + cpd00024[c] + cpd11621[c] + cpd00067[c] => cpd00011[c] + (2) cpd00067[c] + cpd00078[c] + cpd11620[c]	1.2.7.3	2-oxoglutarate:ferredoxin oxidoreductase (decarboxylating)
R01209	cpd02498[c] <=> cpd00001[c] + cpd00123[c]	4.2.1.9	2,3-Dihydroxy-3-methylbutanoate hydro-lyase
R01213	cpd00001[c] + cpd00022[c] + cpd00123[c] => cpd00010[c] + cpd01646[c] + cpd00067[c]	2.3.3.13	acetyl-CoA:3-methyl-2-oxobutanoate C-acetyltransferase (thioester-hydrolysing, carboxymethyl-forming)
R01214	cpd00024[c] + cpd00156[c] <=> cpd00023[c] + cpd00123[c]	2.6.1.6; 2.6.1.42	L-Valine:2-oxoglutarate aminotransferase
R01216	cpd00712[c] <=> cpd00123[c] + cpd00055[c]	2.1.2.11; 4.1.2.12	2-dehydropantoate formaldehyde-lyase (3-methyl-2-oxobutanoate-forming)
R01220	cpd00006[c] + cpd00125[c] <=> cpd00005[c] + cpd00347[c]	1.5.1.5	5,10-methylenetetrahydrofolate:NADP + oxidoreductase
R01221	cpd00003[c] + cpd00033[c] + cpd00087[c] + cpd00067[c] => cpd00011[c] + cpd00067[c] + cpd00013[c] + cpd00004[c] + cpd00125[c]	1.4.4.2; 1.8.1.4; 2.1.2.10	glycine synthase
R01224	cpd00067[c] + cpd00005[c] + cpd00125[c] => cpd00006[c] + cpd00345[c]	1.5.1.20	5-methyltetrahydrofolate:NADP + oxidoreductase
R01226	cpd00001[c] + cpd00125[c] + cpd00123[c] => cpd00087[c] + cpd00712[c]	2.1.2.11	5,10-Methylenetetrahydrofolate:3-methyl-2-oxobutanoate hydroxymethyltransferase
R01229	cpd00103[c] + cpd00207[c] => cpd00012[c] + cpd00126[c]	2.4.2.7; 2.4.2.8; 2.4.2.22	GMP:diphosphate 5-phospho-alpha-D-ribosyltransferase
R01230	cpd00002[c] + cpd00013[c] + cpd00497[c] => cpd00018[c] + cpd00012[c] + cpd00067[c] + cpd00126[c]	6.3.4.1; 6.3.5.2	Xanthosine-5'-phosphate:ammonia ligase (AMP-forming)
R01231	cpd00001[c] + cpd00002[c] + cpd00053[c] + cpd00497[c] => cpd00018[c] + cpd00012[c] + cpd00023[c] + cpd00126[c] + cpd00067[c]	6.3.5.2	Xanthosine-5'-phosphate:L-glutamine amido-ligase (AMP-forming)
R01267	cpd00132[c] <=> cpd00001[c] + cpd01651[c]	4.2.1.65	dTDP phosphohydrolase
R01286	cpd00001[c] + cpd00424[c] => cpd00020[c] + cpd00013[c] + cpd00135[c]	4.4.1.8	L-cystathionine L-homocysteine-lyase (deaminating; pyruvate-forming)
R01287	cpd00239[c] + cpd00790[c] <=> cpd00029[c] + cpd00135[c] + cpd00067[c]	2.5.1.49	O-acetyl-L-homoserine:hydrogen sulfide S-(3-amino-3-carboxypropyl)transferase
R01298	cpd00136[c] + cpd00007[c] + cpd00005[c] + cpd00067[c] => cpd00197[c] + cpd00006[c] + cpd00001[c]	1.14.13.2	4-hydroxybenzoate 3-monooxygenase	specific
R01324	cpd00137[c] <=> cpd00260[c]	4.2.1.3	citrate hydro-lyase
R01325	cpd00137[c] <=> cpd00001[c] + cpd00331[c]	4.2.1.3; 4.2.1.4	citrate hydro-lyase (cis-aconitate-forming)
R01333	cpd00003[c] + cpd00001[c] + cpd00229[c] => cpd00067[c] + cpd00004[c] + cpd00139[c] + cpd00067[c]	1.2.1.21	glycolaldehyde:NAD + oxidoreductase
R01339	cpd11625[c] + cpd00023[c] <=> cpd03077[c] + cpd00024[c] + cpd00067[c]
R01352	cpd00001[c] + cpd01431[c] <=> cpd00067[c] + cpd00049[c] + cpd00100[c]
R01354	cpd00002[c] + cpd00141[c] + cpd00067[c] => cpd00012[c] + cpd03560[c]	6.2.1.1; 6.2.1.17	ATP:propanoate adenylyltransferase
R01373	cpd00219[c] + cpd00067[c] => cpd00011[c] + cpd00001[c] + cpd00143[c]	4.2.1.51; 4.2.1.91	Prephenate hydro-lyase (decarboxylating)
R01385	cpd00144[c] => cpd00472[c]	5.1.3.6	UDPglucuronate 4-epimerase
R01388	cpd00003[c] + cpd00223[c] <=> cpd00004[c] + cpd00067[c] + cpd00145[c]	1.1.1.26; 1.1.1.29	Hydroxypyruvate dehydrogenase (NAD)	specific
R01393	cpd00145[c] + cpd00067[c] => cpd00011[c] + cpd00229[c]	4.1.1.40	hydroxypyruvate carboxy-lyase (glycolaldehyde-forming)
R01397	cpd00146[c] + cpd00041[c] => cpd00009[c] + cpd00343[c] + (2) cpd00067[c]	2.1.3.2	carbamoyl-phosphate:L-aspartate carbamoyltransferase
R01398	cpd00064[c] + cpd00146[c] => cpd00009[c] + cpd00274[c] + (2) cpd00067[c]	2.1.3.3	Carbamoyl-phosphate:L-ornithine carbamoyltransferase
R01400	cpd00146[c] <=> cpd12819[c]		dUTP nucleotidohydrolase
R01402	cpd00009[c] + cpd00147[c] + cpd00067[c] => cpd00128[c] + cpd02574[c]	2.4.2.28	S-methyl-5'-thioadenosine:phosphate S-methyl-5-thio-alpha-D-ribosyl-transferase
R01421	cpd00001[c] + cpd03713[c] => cpd00009[c] + cpd00153[c] + (2) cpd00067[c]	3.6.1.7	Benzoyl phosphate phosphohydrolase
R01432	cpd00154[c] <=> cpd00259[c]	5.3.1.5	D-xylose aldose-ketose-isomerase	specific
R01466	cpd00001[c] + cpd00809[c] => cpd00009[c] + cpd00161[c] + cpd00067[c]	4.2.3.1	O-phospho-L-homoserine phosphate-lyase (adding water;L-threonine-forming)
R01492	cpd00002[c] + cpd00635[c] => cpd00421[c] + cpd00166[c]	2.5.1.17	ATP:cob(I)alamin Co-beta-adenosyltransferase
R01512	cpd00002[c] + cpd00169[c] + cpd00067[c] <=> cpd00008[c] + cpd00203[c]	2.7.2.3	ATP:3-phospho-D-glycerate 1-phosphotransferase
R01513	cpd00003[c] + cpd00169[c] <=> cpd00067[c] + cpd00004[c] + cpd02069[c]	1.1.1.95	3-Phospho-D-glycerate:NAD + 2-oxidoreductase
R01515	cpd00001[c] + cpd00203[c] => cpd00009[c] + cpd00169[c] + (2) cpd00067[c]	3.6.1.7	3-Phospho-D-glyceroyl phosphate phosphohydrolase
R01516	cpd00001[c] + cpd00853[c] => cpd00009[c] + cpd00169[c] + cpd00067[c]	3.1.3.13	2,3-bisphospho-D-glycerate 2-phosphohydrolase
R01518	cpd00482[c] <=> cpd00169[c]	5.4.2.1	D-phosphoglycerate 2,3-phosphomutase
R01529	cpd00171[c] <=> cpd00198[c]	5.1.3.1	D-Ribulose-5-phosphate 3-epimerase
R01547	cpd00002[c] + cpd00294[c] => cpd00008[c] + cpd00177[c]	2.7.4.3; 2.7.4.11	ATP:dAMP phosphotransferase
R01561	cpd00009[c] + cpd00182[c] + cpd00067[c] => cpd00128[c] + cpd00475[c]	2.4.2.1	purine-nucleoside phosphorylase (Adenosine)
R01641	cpd00102[c] + cpd00238[c] <=> cpd00101[c] + cpd00198[c]	2.2.1.1	sedoheptulose-7-phosphate:D-glyceraldehyde-3-phosphate glycolaldehyde transferase
R01652	cpd02605[c] + cpd00067[c] => cpd00011[c] + cpd00200[c]	1.1.1.85
R01655	cpd00001[c] + cpd00347[c] <=> cpd00067[c] + cpd00201[c]	3.5.4.9	5,10-Methenyltetrahydrofolate 5-hydrolase (decyclizing)
R01658	cpd00113[c] + cpd00202[c] => cpd00012[c] + cpd00283[c]	2.5.1.1	Dimethylallyl-diphosphate:isopentenyl-diphosphate dimethylallyltranstransferase
R01662	cpd00203[c] <=> cpd00853[c] + cpd00067[c]	5.4.2.1; 5.4.2.4	3-phospho-D-glycerate 1,2-phosphomutase
R01663	cpd00001[c] + cpd00206[c] + cpd00067[c] => cpd00013[c] + cpd00299[c]	3.5.4.12	dCMP aminohydrolase
R01664	cpd00001[c] + cpd00206[c] => cpd00009[c] + cpd00654[c] + cpd00067[c]	3.1.3.5	2'-deoxycytidine 5'-monophosphate phosphohydrolase
R01665	cpd00002[c] + cpd00206[c] => cpd00008[c] + cpd00533[c]	2.7.4.14; 2.7.4.25	ATP:dCMP phosphotransferase
R01666	cpd00002[c] + cpd00654[c] + cpd00067[c] => cpd00008[c] + cpd00067[c] + cpd00206[c]	2.7.1.213	ATP:deoxycitidine 5'-phosphotransferase	specific
R01667	cpd00001[c] + cpd00533[c] => cpd00009[c] + cpd00206[c] + cpd00067[c]	3.6.1.12
R01682	cpd00395[c] + cpd00067[c] => cpd00011[c] + cpd00210[c]	4.1.1.15; 4.1.1.29	3-Sulfo-L-alanine carboxy-lyase (taurine-forming)
R01714	cpd00932[c] => cpd00009[c] + cpd00216[c] + cpd00067[c]	4.2.3.5	5-O-(1-Carboxyvinyl)-3-phosphoshikimate phosphate-lyase (chorismate-forming)
R01715	cpd00216[c] <=> cpd00219[c]	5.4.99.5	Chorismate pyruvatemutase
R01716	cpd00053[c] + cpd00216[c] <=> cpd00023[c] + cpd08210[c]	2.6.1.85	chorismate:L-glutamine aminotransferase
R01724	cpd00067[c] + cpd00103[c] + cpd00218[c] => cpd00012[c] + cpd00873[c]	2.4.2.11	nicotinic acid mononucleotide pyrophosphorylase
R01728	cpd00003[c] + cpd00219[c] + cpd00067[c] => cpd00868[c] + cpd00011[c] + cpd00067[c] + cpd00004[c]	1.3.1.12	Prephenate:NAD + oxidoreductase(decarboxylating)
R01731	cpd00032[c] + cpd00616[c] <=> cpd00041[c] + cpd00219[c]	2.6.1.57; 2.6.1.78	2-methyl-4-amino-5-hydroxymethylpyrimidine-diphosphate:4-methyl-5-(2-phosphoethyl)-thiazole 2-methyl-4-aminopyridine-5-methenyltransferase
R01745	cpd00003[c] + cpd00223[c] <=> cpd00067[c] + cpd00004[c] + cpd00843[c]	1.1.1.60	(R)-Glycerate:NAD + oxidoreductase
R01752	cpd00003[c] + cpd00001[c] + cpd00448[c] <=> cpd00067[c] + cpd00004[c] + cpd00223[c] + cpd00067[c]	1.2.1.3	D-Glyceraldehyde:NAD + oxidoreductase
R01771	cpd00002[c] + cpd00227[c] => cpd00008[c] + cpd00809[c]	2.7.1.39	ATP:L-homoserine O-phosphotransferase
R01773	cpd00003[c] + cpd00227[c] <=> cpd00067[c] + cpd00004[c] + cpd00346[c]	1.1.1.3	L-Homoserine:NAD + oxidoreductase
R01775	cpd00227[c] + cpd00006[c] <=> cpd00067[c] + cpd00005[c] + cpd00346[c]	1.1.1.3	L-homoserine:NADP + oxidoreductase
R01776	cpd00022[c] + cpd00227[c] <=> cpd00010[c] + cpd00790[c]	2.3.1.31	Acetyl-CoA:L-homoserine O-acetyltransferase
R01777	cpd00078[c] + cpd00227[c] => cpd00010[c] + cpd00822[c]	2.3.1.46	O-Succinyl-L-homoserine succinate-lyase (adding cysteine)
R01805	cpd00001[c] + cpd03733[c] => cpd00009[c] + cpd00232[c] + cpd00067[c]	3.1.3.29	N-Acetylneuraminate 9-phosphate phosphohydrolase
R01818	cpd00235[c] <=> cpd00485[c]	5.4.2.8	D-mannose 6-phosphate 1,6-phosphomutase
R01826	cpd00001[c] + cpd00061[c] + cpd00236[c] <=> cpd00009[c] + cpd00067[c] + cpd02857[c]	2.5.1.54|4.1.2.15	Phosphoenolpyruvate:D-erythrose-4-phosphate
R01827	cpd00102[c] + cpd00238[c] <=> cpd00072[c] + cpd00236[c]	2.2.1.2	sedoheptulose-7-phosphate:D-glyceraldehyde-3-phosphate glyceronetransferase
R01829	cpd00349[c] <=> cpd00095[c] + cpd00236[c]	4.1.2.13	sedoheptulose 1,7-bisphosphate D-glyceraldehyde-3-phosphate-lyase
R01845	cpd00001[c] + cpd00349[c] => cpd00009[c] + cpd00238[c] + cpd00067[c]	3.1.3.11; 3.1.3.37	Sedoheptulose 1,7-bisphosphate 1-phosphohydrolase
R01857	cpd00002[c] + cpd00295[c] => cpd00008[c] + cpd00241[c]	2.7.4.6	ATP:dGDP phosphotransferase
R01859	cpd00002[c] + cpd00067[c] + cpd00086[c] + cpd00242[c] => cpd00009[c] + cpd00008[c] + cpd00519[c] + (2) cpd00067[c]	6.4.1.3	propanoyl-CoA:carbon-dioxide ligase (ADP-forming)
R01867	cpd00007[c] + cpd00282[c] => cpd00025[c] + cpd00247[c]	1.3.98.1	(S)-dihydroorotate:fumarate oxidoreductase
R01870	cpd00103[c] + cpd00247[c] => cpd00012[c] + cpd00810[c]	2.4.2.10	Orotidine-5'-phosphate:diphosphate phospho-alpha-D-ribosyl-transferase
R01884	cpd00001[c] + cpd00585[c] <=> cpd00250[c]	3.5.2.10	Creatinine amidohydrolase
R01900	cpd00260[c] <=> cpd00001[c] + cpd00331[c]	4.2.1.3	isocitrate hydro-lyase (cis-aconitate-forming)
R01919	cpd00118[c] + cpd00264[c] => cpd03802[c] + cpd00726[c]	2.5.1.44; 2.5.1.45	UDP diphosphohydrolase
R01920	cpd00118[c] + cpd00837[c] => cpd00147[c] + cpd00264[c] + cpd00067[c]	2.5.1.16	ADP aminohydrolase
R01931	cpd00150[c] + cpd00268[c] <=> cpd00081[c] + cpd01211[c]	2.8.1.1	thiosulfate:cyanide sulfurtranserase
R01934	cpd00003[c] + cpd03372[c] + cpd00067[c] => cpd00011[c] + cpd00067[c] + cpd00004[c] + cpd00269[c]	1.1.1.87; 1.1.1.286	(1R,2S)-1-hydroxybutane-1,2,4-tricarboxylate:NAD + oxidoreductase
R01939	cpd00024[c] + cpd00705[c] <=> cpd00023[c] + cpd00269[c]	2.6.1.39	L-2-Aminoadipate:2-oxoglutarate aminotransferase
R01954	cpd00002[c] + cpd00041[c] + cpd00274[c] => cpd00018[c] + cpd00012[c] + cpd02152[c]	6.3.4.5	L-Citrulline:L-aspartate ligase (AMP-forming)
R01975	cpd00003[c] + cpd00842[c] <=> cpd00067[c] + cpd00004[c] + cpd00279[c]	1.1.1.35	(S)-3-Hydroxybutanoyl-CoA:NAD + oxidoreductase
R01978	cpd00001[c] + cpd00022[c] + cpd00279[c] => cpd00010[c] + cpd00292[c] + cpd00067[c]	2.3.3.10	acetyl-CoA:acetoacetyl-CoA C-acetyltransferase (thioester-hydrolysing, carboxymethyl-forming)
R01993	cpd00343[c] + cpd00067[c] => cpd00001[c] + cpd00282[c]	3.5.2.3	(S)-dihydroorotate amidohydrolase
R02003	cpd00113[c] + cpd00283[c] => cpd00012[c] + cpd00350[c]	2.5.1.10	Geranyl-diphosphate:isopentenyl-diphosphate geranyltrans-transferase
R02014	cpd00002[c] + cpd11421[c] => cpd00001[c] + cpd00115[c] + cpd11420[c]	1.17.4.2	2'-Deoxyadenosine 5'-triphosphate:oxydized-thioredoxin 2'-oxidoreductase
R02016	cpd00006[c] + cpd11421[c] <=> cpd00067[c] + cpd00005[c] + cpd11420[c]	1.8.1.9	NADPH:oxidized-thioredoxin oxidoreductase
R02017	cpd00008[c] + cpd11421[c] => cpd00001[c] + cpd00177[c] + cpd11420[c]	1.17.4.1	2'-Deoxyadenosine 5'-diphosphate:oxidized-thioredoxin 2'-oxidoreductase
R02018	cpd00014[c] + cpd11421[c] => cpd00001[c] + cpd11420[c] + cpd00978[c]	1.17.4.1	2'-Deoxyuridine 5'-diphosphate:oxidized-thioredoxin 2'-oxidoreductase
R02019	cpd00001[c] + cpd00295[c] + cpd11420[c] <=> cpd00031[c] + cpd11421[c]	1.17.4.1	2'-Deoxyguanosine 5'-diphosphate:oxidized-thioredoxin 2'-oxidoreductase
R02020	cpd00038[c] + cpd11421[c] => cpd00001[c] + cpd00241[c] + cpd11420[c]	1.17.4.2	2'-Deoxyguanosine 5'-triphosphate:oxydized-thioredoxin 2'-oxidoreductase
R02021	cpd00044[c] + cpd11421[c] + cpd00001[c] <=> cpd00018[c] + cpd00009[c] + cpd00081[c] + cpd11420[c] + cpd00067[c]	1.8.4.8	adenosine 3',5'-bisphosphate,sulfite:oxidized-thioredoxin oxidoreductase (3'-phosphoadenosine-5'-phosphosulfate -forming)
R02022	cpd00052[c] + cpd11421[c] => cpd00001[c] + cpd11420[c] + cpd00356[c]	1.17.4.2	2'-Deoxyuridine 5'-triphosphate:oxydized-thioredoxin 2'-oxidoreductase
R02023	cpd00062[c] + cpd11421[c] => cpd00001[c] + cpd00358[c] + cpd11420[c]	1.17.4.2	2'-Deoxyuridine 5'-triphosphate:oxydized-thioredoxin 2'-oxidoreductase
R02024	cpd00096[c] + cpd11421[c] => cpd00001[c] + cpd00533[c] + cpd11420[c]	1.17.4.1	2'-Deoxycytidine diphosphate:oxidized-thioredoxin 2'-oxidoreductase
R02035	cpd00001[c] + cpd00911[c] <=> cpd00067[c] + cpd00284[c]	3.1.1.31	6-Phospho-D-glucono-1,5-lactone lactonohydrolase	specific
R02058	cpd00022[c] + cpd00288[c] => cpd00010[c] + cpd00293[c] + cpd00067[c]	2.3.1.4	acetyl-CoA:D-glucosamine-6-phosphate N-acetyltransferase
R02060	cpd00288[c] => cpd03671[c]	5.4.2.10	D-Glucosamine 1-phosphate 1,6-phosphomutase
R02061	cpd00350[c] + cpd00113[c] => cpd00012[c] + cpd00289[c]	2.5.1.29	trans,trans-Farnesyl-diphosphate:isopentenyl-diphosphate farnesyltranstransferase
R02063	(3) cpd00067[c] + cpd00289[c] + (3) cpd00005[c] <=> cpd03214[c] + (3) cpd00006[c]	1.3.1.83	L-Aspartate:tRNAAsp ligase (AMP-forming)
R02081	(2) cpd00003[c] + cpd00010[c] + cpd00332[c] <=> (2) cpd00067[c] + (2) cpd00004[c] + cpd00292[c]	1.1.1.88	(R)-Mevalonate:NAD + oxidoreductase (CoA-acetylating)
R02087	cpd00293[c] <=> cpd02612[c]	5.1.3.9	L-Asparagine:tRNA(Asn) ligase (AMP-forming)
R02092	cpd00001[c] + cpd00297[c] => cpd00009[c] + cpd00298[c] + cpd00067[c]	3.6.1.5	L-Glutamate:tRNA(Gln) ligase (AMP-forming)
R02093	cpd00002[c] + cpd00297[c] => cpd00008[c] + cpd00357[c]	2.7.4.6	ATP:dTDP phosphotransferase
R02094	cpd00002[c] + cpd00298[c] => cpd00008[c] + cpd00297[c]	2.7.4.9; 2.7.4.12	ATP:dTMP phosphotransferase
R02098	cpd00002[c] + cpd00299[c] => cpd00008[c] + cpd00978[c]	2.7.4.4; 2.7.4.9	ATP:dUMP phosphotransferase
R02100	cpd00001[c] + cpd00358[c] => cpd00012[c] + cpd00299[c]	3.6.1.19; 3.6.1.23	Glutaminyl-tRNA synthetase
R02102	cpd00001[c] + cpd00299[c] => cpd00009[c] + cpd00412[c] + cpd00067[c]	3.1.3.5	5'-nucleotidase (dUMP)
R02124	cpd00003[c] + cpd00365[c] <=> cpd00067[c] + cpd00004[c] + cpd00304[c]	1.1.1.1; 1.1.1.105	retinol:NAD + oxidoreductase
R02163	cpd00003[c] + cpd11665[c] => cpd00004[c] + cpd11669[c] + cpd00067[e]		NADH:ubiquinone oxidoreductase
R02164	cpd00036[c] + cpd11669[c] => cpd00106[c] + cpd11665[c]	1.3.5.1	Succinate:ubiquinone oxidoreductase
R02199	cpd00024[c] + cpd00322[c] <=> cpd00023[c] + cpd00508[c]	2.6.1.42	L-Isoleucine:2-oxoglutarate aminotransferase
R02200	cpd00156[c] + cpd00508[c] <=> cpd00123[c] + cpd00322[c]	2.6.1.32
R02237	cpd00002[c] + cpd00023[c] + cpd00683[c] => cpd00009[c] + cpd00008[c] + cpd00330[c] + cpd00067[c]	6.3.2.12; 6.3.2.17	7,8-dihydropteroate:L-glutamate ligase (ADP-forming)
R02243	cpd00331[c] + cpd00067[c] => cpd00011[c] + cpd00380[c]	4.1.1.6	NADPH:trypanathione oxidoreductase
R02245	cpd00002[c] + cpd00332[c] => cpd00008[c] + cpd00812[c]	2.7.1.36	ATP:(R)-mevalonate 5-phosphotransferase
R02252	cpd00003[c] + cpd03343[c] <=> cpd00067[c] + cpd00004[c] + cpd00333[c]	1.3.1.31	phenylpropanoate:NAD + delta2-oxidoreductase
R02269	cpd00001[c] + cpd00337[c] => cpd01720[c] + cpd00067[c]	3.5.2.2	5,6-Dihydrouracil amidohydrolase
R02272	cpd00338[c] <=> cpd02345[c]	5.4.3.8	(S)-4-Amino-5-oxopentanoate 4,5-aminomutase
R02283	cpd00024[c] + cpd00342[c] <=> cpd00023[c] + cpd00918[c]	2.6.1.11	N2-Acetyl-L-ornithine:2-oxoglutarate aminotransferase
R02291	cpd00067[c] + cpd00005[c] + cpd01977[c] => cpd00009[c] + cpd00006[c] + cpd00346[c] + cpd00067[c]	1.2.1.11	L-Aspartate-4-semialdehyde:NADP + oxidoreductase (phosphorylating)
R02301	cpd00002[c] + cpd00067[c] + cpd02197[c] => cpd00009[c] + cpd00008[c] + cpd00347[c] + cpd00067[c]	6.3.3.2	5-Formyltetrahydrofolate cyclo-ligase (ADP-forming)
R02319	cpd00001[c] + cpd00173[c] => cpd00009[c] + cpd00354[c] + cpd00067[c]	3.6.1.15	NTP phosphohydrolase
R02326	cpd00002[c] + cpd00533[c] => cpd00008[c] + cpd00356[c]	2.7.4.6	ATP:dCDP phosphotransferase
R02331	cpd00002[c] + cpd00978[c] => cpd00008[c] + cpd00358[c]	2.7.4.6	ATP:dUDP phosphotransferase
R02340	cpd00359[c] + cpd00102[c] => cpd02210[c]	4.1.2.8; 4.2.1.20	(1S,2R)-1-C-(indol-3-yl)glycerol 3-phosphate D-glyceraldehyde-3-phosphate-lyase
R02404	cpd00002[c] + cpd00010[c] + cpd00380[c] => cpd00009[c] + cpd00008[c] + cpd00416[c]	6.2.1.5	Itaconate:CoA ligase (ADP-forming)
R02412	cpd00002[c] + cpd00383[c] => cpd00008[c] + cpd02030[c]	2.7.1.71	ATP:shikimate 3-phosphotransferase
R02413	cpd00006[c] + cpd00383[c] <=> cpd00067[c] + cpd00005[c] + cpd01716[c]	1.1.1.25; 1.1.1.282	Shikimate:NADP + 3-oxidoreductase
R02433	cpd00395[c] + cpd00024[c] <=> cpd00023[c] + cpd03285[c]	2.6.1.1	L-cysteate:2-oxoglutarate aminotransferase
R02471	cpd00003[c] + cpd00408[c] <=> cpd00067[c] + cpd00004[c] + cpd00775[c]	1.1.1.106	pantoate 4-dehydrogenase
R02472	cpd00067[c] + cpd00005[c] + cpd00712[c] => cpd00006[c] + cpd00408[c]	1.1.1.169	2-dehydropantoate 2-reductase
R02508	cpd00084[c] + cpd00822[c] => cpd00036[c] + cpd00424[c] + cpd00067[c]	2.5.1.48
R02568	cpd00802[c] + cpd00067[c] <=> cpd00095[c] + cpd00448[c] + cpd00067[c]	4.1.2.13	D-fructose 1-phosphate D-glyceraldehyde-3-phosphate-lyase
R02585	cpd00001[c] + cpd11820[c] <=> cpd00009[c] + cpd11704[c] + cpd00067[c]	3.1.3.48	Protein-tyrosine-phosphate phosphohydrolase
R02619	cpd00467[c] + cpd00024[c] <=> cpd00023[c] + cpd03284[c]	2.6.1.1	3-sulfino-L-alanine:2-oxoglutarate aminotransferase
R02634	cpd00012[c] + cpd00472[c] => cpd00062[c] + cpd02497[c]	2.7.7.-	UTP:1-Phospho-alpha-D-galacturonate uridylyltransferase
R02649	cpd00002[c] + cpd00477[c] + cpd00067[c] => cpd00008[c] + cpd02552[c]	2.7.2.8	ATP:N-acetyl-L-glutamate 5-phosphotransferase
R02698	cpd00007[c] + cpd00489[c] + cpd00067[c] + cpd00004[c] => cpd00003[c] + cpd00001[c] + cpd00854[c]	1.14.14.9	4-hydroxyphenylacetate,NADH:oxygen oxidoreductase (3-hydroxylating)
R02706	cpd00001[c] + cpd02612[c] => cpd00009[c] + cpd00492[c] + cpd00067[c]	3.1.3.-
R02722	cpd00054[c] + cpd02210[c] => cpd00001[c] + cpd00065[c] + cpd00102[c]	4.2.1.20	L-serine hydro-lyase [adding 1-C-(indol-3-yl)glycerol 3-phosphate
R02740	cpd00079[c] <=> cpd00072[c]	5.3.1.9	alpha-D-Glucose 6-phosphate ketol-isomerase
R02750	cpd00002[c] + cpd01242[c] => cpd00008[c] + cpd00067[c] + cpd00510[c]	2.7.1.15	ATP:2-deoxy-D-ribose 5-phosphotransferase	specific
R02765	cpd00891[c] <=> cpd00519[c]	5.1.99.1	Methylmalonyl-CoA epimerase
R02767	cpd00006[c] + cpd11836[c] <=> cpd00067[c] + cpd00005[c] + cpd11726[c]	1.1.1.100	(3R)-3-Hydroxyacyl-[acyl-carrier-protein]:NADP + oxidoreductase
R02853	cpd00001[c] + cpd01665[c] => cpd00009[c] + cpd00550[c] + cpd00067[c]	3.1.3.3	D-O-Phosphoserine phosphohydrolase
R02864	(2) cpd00067[c] + cpd00557[c] <=> cpd03426[c] + cpd10515[c]	4.99.1.4	S-Adenosyl-L-methionine:uroporphyrin-III C-methyltransferase
R02869	cpd00264[c] + cpd00837[c] => cpd00147[c] + cpd00558[c] + cpd00067[c]	2.5.1.16; 2.5.1.22	S-adenosylmethioninamine:spermidine 3-aminopropyltransferase
R02918	cpd00002[c] + cpd00069[c] + cpd11751[c] + cpd00067[c] => cpd00018[c] + cpd00012[c] + cpd12194[c]	6.1.1.1	L-Tyrosine:tRNA(Tyr) ligase (AMP-forming)
R02961	cpd00017[c] + cpd11755[c] => cpd00019[c] + cpd12308[c] + cpd00067[c]	2.1.1.72
R03005	cpd00002[c] + cpd00873[c] => cpd00012[c] + cpd00638[c]	2.7.7.1; 2.7.7.18	ATP:nicotinamide-nucleotide adenylyltransferase
R03012	cpd00003[c] + cpd00641[c] => cpd00067[c] + cpd00004[c] + cpd01324[c]	1.1.1.23	L-Histidinol:NAD + oxidoreductase
R03013	cpd00001[c] + cpd00807[c] <=> cpd00009[c] + cpd00641[c] + cpd00067[c]	3.1.3.15	L-histidinol-phosphate phosphohydrolase
R03020	cpd11767[c] <=> cpd12182[c]	5.4.99.12	tRNA-uridine uracilmutase
R03026	cpd00842[c] <=> cpd00001[c] + cpd00650[c]	4.2.1.17; 4.2.1.55	(S)-3-Hydroxybutanoyl-CoA hydro-lyase
R03035	cpd00002[c] + cpd00834[c] => cpd00012[c] + cpd00655[c]	2.7.7.3	ATP:pantetheine-4'-phosphate adenylyltransferase
R03038	cpd00002[c] + cpd00035[c] + cpd11906[c] + cpd00067[c] <=> cpd00018[c] + cpd00012[c] + cpd11770[c]	6.1.1.7	L-Alanine:tRNA(Ala) ligase (AMP-forming)
R03045	cpd03375[c] => cpd00001[c] + cpd00663[c]	4.2.1.17; 4.2.1.116	3-Hydroxypropionyl-CoA hydro-lyase
R03051	cpd00067[c] + cpd00005[c] + cpd00668[c] <=> cpd00006[c] + cpd02498[c]	1.1.1.86	2,3-Dihydroxy-3-methylbutanoate:NADP + oxidoreductase (isomerizing)
R03055	cpd00001[c] + cpd00673[c] <=> cpd03034[c] + cpd00067[c]	3.5.2.2	5,6-Dihydrothymine amidohydrolase
R03066	cpd00954[c] + cpd00443[c] => cpd00001[c] + cpd00683[c]	2.5.1.15	2-amino-4-hydroxy-6-hydroxymethyl-7,8-dihydropteridine:4-aminobenzoate 2-amino-4-hydroxydihydropteridine-6-methenyltransferase
R03067	cpd00443[c] + cpd02920[c] => cpd00012[c] + cpd00683[c]	2.5.1.15	2-amino-4-hydroxy-6-hydroxymethyl-7,8-dihydropteridine-diphosphate:4-aminobenzoate 2-amino-4-hydroxydihydropteridine-6-methenyltransferase
R03083	cpd02857[c] => cpd00009[c] + cpd00067[c] + cpd00699[c]	|4.2.3.4|4.6.1.3|	2-Dehydro-3-deoxy-D-arabino-heptonate 7-phosphate phosphate-lyase
R03084	cpd00699[c] <=> cpd00001[c] + cpd01716[c]	4.2.1.10	3-Dehydroquinate hydro-lyase
R03093	(2) cpd00001[c] + cpd01881[c] => cpd00013[c] + cpd00703[c]	3.5.5.1	3-Indoleacetonitrile aminohydrolase
R03105	cpd00081[c] + cpd00706[c] <=> cpd00020[c] + cpd00268[c] + cpd00067[c]	2.8.1.2	3-Mercaptopyruvate:cyanide sulfurtransferase
R03106	cpd00150[c] + cpd00706[c] <=> cpd00020[c] + cpd01211[c] + cpd00067[c]	2.8.1.2	3-mercaptopyruvate:cyanide sulfurtransferase
R03132	cpd00268[c] + cpd00722[c] => cpd00029[c] + cpd03456[c]	2.5.1.47; 2.5.1.48	O3-acetyl-L-serine acetate-lyase (adding hydrogen sulfide)
R03157	cpd00002[c] + cpd00010[c] + cpd00745[c] => cpd00009[c] + cpd00008[c] + cpd03375[c]	3.1.2.4; 6.2.1.13	3-hydroxypropionyl-CoA synthetase (ADP-forming)
R03165	cpd00755[c] <=> cpd00001[c] + cpd00774[c]	4.2.1.75	Hydroxymethylbilane hydro-lyase(cyclizing)
R03173	cpd00003[c] + cpd00760[c] => cpd00004[c] + cpd02125[c] + cpd00067[c]	1.3.99.12	2-Methylbutanoyl-CoA:(acceptor) oxidoreductase
R03182	cpd00011[c] + cpd00002[c] + cpd00764[c] => cpd00009[c] + cpd00008[c] + cpd01311[c] + (3) cpd00067[c]	6.3.3.3	7,8-Diaminononanoate:carbon-dioxide cyclo-ligase
R03195	(3) cpd00003[c] + cpd00774[c] <=> (3) cpd00004[c] + (3) cpd00067[c] + cpd01624[c]		precorrin-3A,NADH:oxygen oxidoreductase (20-hydroxylating)
R03231	cpd00017[c] + cpd00800[c] => cpd00764[c] + cpd02701[c]	2.6.1.62	S-Adenosyl-L-methionine:8-amino-7-oxononanoate aminotransferase
R03243	cpd00024[c] + cpd00807[c] <=> cpd00023[c] + cpd00930[c]	2.6.1.9	5-Amino-2-oxopentanoate:2-oxoglutarate aminotransferase
R03269	cpd02666[c] + cpd00067[c] => cpd00011[c] + cpd00834[c]	4.1.1.36	N-[(R)-4'-Phosphopantothenoyl]-L-cysteine carboxy-lyase
R03299	cpd00007[c] + cpd00067[c] + cpd00004[c] + cpd03320[c] => cpd00003[c] + cpd00001[c] + cpd00854[c]	1.14.14.9	3-Hydroxyphenylacetate,NADH:oxygen oxidoreductase (3-hydroxylating)
R03319	cpd00862[c] <=> cpd02340[c]	5.4.2.2	alpha-D-Hexose 1-phosphate 1,6-phosphomutase
R03348	cpd00103[c] + cpd02333[c] + (2) cpd00067[c] => cpd00011[c] + cpd00012[c] + cpd00873[c]	2.4.2.19	Nicotinate-nucleotide:pyrophosphate phosphoribosyltransferase (carboxylating)
R03443	cpd00067[c] + cpd00005[c] + cpd02552[c] => cpd00009[c] + cpd00006[c] + cpd00067[c] + cpd00918[c]	1.2.1.38	N-acetyl-L-glutamate-5-semialdehyde:NADP + 5-oxidoreductase (phosphrylating)
R03444	cpd00919[c] => cpd00001[c] + cpd02483[c]	4.2.1.114	2-Hydroxybutane-1,2,4-tricarboxylate hydro-lyase
R03457	cpd02843[c] <=> cpd00001[c] + cpd00930[c]	4.2.1.19	D-erythro-1-(Imidazol-4-yl)glycerol 3-phosphate hydro-lyase
R03458	cpd00006[c] + cpd02720[c] <=> cpd00067[c] + cpd00005[c] + cpd00931[c]	1.1.1.193	5-amino-6-(5-phosphoribitylamino)uracil:NADP + 1'-oxidoreductase
R03460	cpd00061[c] + cpd02030[c] => cpd00009[c] + cpd00932[c] + cpd00067[c]	2.5.1.19	Phosphoenolpyruvate:3-phosphoshikimate 5-O-(1-carboxyvinyl)-transferase
R03471	cpd00002[c] + cpd00939[c] => cpd00008[c] + cpd02775[c]	2.7.1.49	ATP:4-amino-5-hydroxymethyl-2-methylpyrimidine 5-phosphotransferase
R03472	cpd00017[c] + cpd02140[c] => cpd00060[c] + cpd00047[c] + cpd03091[c] + cpd02775[c] + cpd00204[c] + (2) cpd00067[c]	4.1.99.17	5-amino-1-(5-phospho-D-ribosyl)imidazole formate-lyase (decarboxylating, 4-amino-2-methyl-5-phosphomethylpyrimidine-forming)
R03503	cpd00002[c] + cpd00954[c] => cpd00018[c] + cpd02920[c]	2.7.6.3	6-hydroxymethyl-dihydropterin pyrophosphokinase
R03504	cpd02961[c] <=> cpd00229[c] + cpd00954[c]	4.1.2.25	2-amino-4-hydroxy-6-(D-erythro-1,2,3-trihydroxypropyl)-7,8-dihydropteridine glycolaldehyde-lyase
R03508	cpd00956[c] + cpd00067[c] => cpd00011[c] + cpd00001[c] + cpd02210[c]	4.1.1.48	1-(2-Carboxyphenylamino)-1-deoxy-D-ribulose-5-phosphate carboxy-lyase(cyclizing)
R03509	cpd02642[c] => cpd00956[c]	5.3.1.24	N-(5-Phospho-beta-D-ribosyl)anthranilate ketol-isomerase
R03530	cpd00002[c] + cpd00976[c] <=> cpd00008[c] + cpd00977[c]	2.7.4.6	ATP:dIDP phosphotransferase
R03552	cpd00022[c] + cpd12101[c] <=> cpd00010[c] + cpd11990[c]	2.3.1.48	Acetyl-CoA:histone acetyltransferase
R03595	cpd00001[c] + cpd00002[c] + cpd01078[c] <=> cpd00009[c] + cpd00018[c] + (3) cpd00067[c] + cpd03078[c]	2.7.9.3	ATP:selenide, water phosphotransferase	specific
R03598	cpd00004[c] + cpd01608[c] + cpd00067[c] <=> cpd00003[c] + cpd00035[c] + cpd01078[c]	4.4.1.16
R03599	cpd00004[c] + cpd03389[c] + cpd00067[c] <=> cpd00003[c] + cpd00035[c] + cpd01078[c]	4.4.1.16	L-selenocysteine selenide-lyase (L-alanine-forming)
R03601	cpd00722[c] + cpd01078[c] => cpd00029[c] + cpd03389[c] + cpd00067[c]	2.5.1.47	O3-Acetyl-L-serine acetate-lyase (adding hydrogen sulfide)
R03646	cpd00002[c] + cpd00051[c] + cpd11907[c] + cpd00067[c] => cpd00018[c] + cpd00012[c] + cpd12036[c]	6.1.1.19	L-Arginine:tRNA(Arg) ligase (AMP-forming)
R03650	cpd00002[c] + cpd00084[c] + cpd11910[c] + cpd00067[c] => cpd00018[c] + cpd00012[c] + cpd12255[c]	6.1.1.16	L-Cysteine:tRNA(Cys) ligase (AMP-forming)
R03654	cpd00002[c] + cpd00033[c] + cpd11913[c] + cpd00067[c] => cpd00018[c] + cpd00012[c] + cpd12100[c]	6.1.1.14	Glycine:tRNA(Gly) ligase (AMP-forming)
R03655	cpd00002[c] + cpd00119[c] + cpd11914[c] + cpd00067[c] => cpd00018[c] + cpd00012[c] + cpd12228[c]	6.1.1.21	L-Histidine:tRNA(His) ligase (AMP-forming)
R03656	cpd00002[c] + cpd00322[c] + cpd11915[c] + cpd00067[c] => cpd00018[c] + cpd00012[c] + cpd12256[c]	6.1.1.5	L-Isoleucine:tRNA(Ile) ligase (AMP-forming)
R03657	cpd00002[c] + cpd00107[c] + cpd11916[c] + cpd00067[c] => cpd00018[c] + cpd00012[c] + cpd12003[c]	6.1.1.4	L-Leucine:tRNA(Leu) ligase (AMP-forming)
R03658	cpd00002[c] + cpd00039[c] + cpd11917[c] + cpd00067[c] => cpd00018[c] + cpd00012[c] + cpd01326[c]	6.1.1.6	L-Lysine:tRNALys ligase (AMP-forming)
R03659	cpd00002[c] + cpd00060[c] + cpd11918[c] + cpd00067[c] => cpd00018[c] + cpd00012[c] + cpd12105[c]	6.1.1.10	L-Methionine:tRNAMet ligase (AMP-forming)
R03660	cpd00002[c] + cpd00066[c] + cpd11919[c] + cpd00067[c] => cpd00018[c] + cpd00012[c] + cpd12335[c]	6.1.1.20	L-Phenylalanine:tRNA(Ala) ligase (AMP-forming)
R03661	cpd00002[c] + cpd00129[c] + cpd11920[c] + cpd00067[c] => cpd00018[c] + cpd00012[c] + cpd12164[c]	6.1.1.15	L-Proline:tRNA(Pro) ligase (AMP-forming)
R03662	cpd00002[c] + cpd00054[c] + cpd11921[c] => cpd00018[c] + cpd00012[c] + cpd12132[c]	6.1.1.11	L-Serine:tRNA(Ser) ligase (AMP-forming)
R03663	cpd00002[c] + cpd00161[c] + cpd11922[c] => cpd00018[c] + cpd00012[c] + cpd12229[c]	6.1.1.3	L-Threonine:tRNA(Thr) ligase (AMP-forming)
R03664	cpd00002[c] + cpd00065[c] + cpd11923[c] + cpd00067[c] => cpd00018[c] + cpd00012[c] + cpd12336[c]	6.1.1.2	L-Tryptophan -tRNA(Trp) ligase (AMP-forming)
R03665	cpd00002[c] + cpd00156[c] + cpd11924[c] + cpd00067[c] => cpd00018[c] + cpd00012[c] + cpd12133[c]	6.1.1.9	L-Valine:tRNAVal ligase (AMP-forming)
R03758	cpd02211[c] + cpd00067[c] => cpd00011[c] + cpd01298[c]	1.1.1.381	L-2-amino-3-oxobutanoate decarboxylation (spontaneous)
R03759	cpd00067[c] + cpd00004[c] + cpd01298[c] => cpd00003[c] + cpd02039[c]	1.1.1.75	(R)-1-Aminopropan-2-ol:NAD + oxidoreductase
R03789	cpd11985[c] + cpd01029[c] <=> cpd00207[c] + cpd11986[c] + cpd00067[c]	2.4.2.29	tRNA-guanosine34:queuine tRNA-D-ribosyltransferase
R03896	cpd01700[c] <=> cpd00001[c] + cpd01502[c]	4.2.1.35	(R)-2-Methylmalate hydro-lyase (2-methylmaleate-forming)
R03898	cpd00001[c] + cpd01502[c] <=> cpd03593[c]		2-methylmaleate hydratase
R03905	cpd00009[c] + cpd00008[c] + cpd00023[c] + cpd12060[c] => cpd00001[c] + cpd00002[c] + cpd00053[c] + cpd12828[c]	6.3.5.7	Glu-tRNA(Gln):L-glutamine amido-ligase(ADP-forming)
R03920	cpd00002[c] + cpd00082[c] => cpd00008[c] + cpd00072[c]	2.7.1.1; 2.7.1.4	ATP:D-fructose 6-phosphotransferase
R03947	cpd00003[c] + cpd01620[c] => cpd00067[c] + cpd00004[c] + cpd03426[c]	1.3.1.76	S-Adenosyl-L-methionine:uroporphyrin-III C-methyltransferase
R03948	cpd00017[c] + cpd01620[c] + (2) cpd00067[c] => cpd00067[c] + cpd03420[c] + cpd00019[c]	2.1.1.130	S-adenosyl-L-methionine:precorrin-4 C20-methyltransferase
R03966	cpd01644[c] <=> cpd02183[c]	5.3.2.-	4-oxalocrotonate tautomerase
R03968	cpd01646[c] <=> cpd00001[c] + cpd01710[c]	4.2.1.33	2-Isopropylmalate hydro-lyase
R04001	cpd02693[c] <=> cpd00001[c] + cpd01710[c]	4.2.1.33	3-Isopropylmalate hydro-lyase
R04035	cpd00001[c] + cpd01775[c] <=> cpd00012[c] + cpd01777[c]	3.6.1.31	Phosphoribosyl-ATP pyrophosphohydrolase
R04037	cpd00001[c] + cpd01777[c] <=> cpd02979[c]	3.5.4.19	1-(5-phospho-D-ribosyl)-AMP 1,6-hydrolase
R04109	cpd00067[c] + cpd00005[c] + cpd12227[c] <=> cpd00006[c] + cpd02345[c] + cpd11912[c]	1.2.1.70	L-glutamate-semialdehyde: NADP + oxidoreductase(L-glutamyl-tRNA(Glu)-forming)
R04120	cpd00001[c] + cpd11420[c] + cpd12237[c] <=> cpd11421[c] + cpd12420[c]	1.8.4.11	peptide-L-methionine:thioredoxin-disulfide S-oxidoreductase [L-methionine (S)-S-oxide-forming]
R04144	cpd00002[c] + cpd00033[c] + cpd01982[c] => cpd00009[c] + cpd00008[c] + cpd02394[c] + cpd00067[c]	6.3.4.13	5-Phospho-D-ribosylamine:glycine ligase (ADP-forming)
R04148	cpd00873[c] + cpd01997[c] => cpd00067[c] + cpd02904[c] + cpd00218[c]	2.4.2.21	Nicotinate-nucleotide:dimethylbenzimidazole phospho-D-ribosyltransferase
R04158	cpd00080[c] + cpd00289[c] => cpd00012[c] + cpd02797[c]	2.5.1.41	geranylgeranyl diphosphate:sn-glyceryl phosphate geranylgeranyltransferase
R04173	cpd00023[c] + cpd02069[c] => cpd00024[c] + cpd00738[c]	2.6.1.52	3-Phosphoserine:2-oxoglutarate aminotransferase
R04203	cpd00003[c] + cpd02691[c] <=> cpd00067[c] + cpd00004[c] + cpd02124[c]	1.1.1.35; 1.1.1.178	(2S,3S)-3-hydroxy-2-methylbutanoyl-CoA:NAD + oxidoreductase
R04204	cpd00001[c] + cpd02125[c] => cpd02691[c]	4.2.1.17	3-hydroxyacyl-CoA dehydratase (3-hydroxybutanoyl-CoA)
R04206	cpd02132[c] <=> cpd00001[c] + cpd02645[c]	4.2.1.11	3-Phospho-D-erythronate hydro-lyase
R04208	cpd00002[c] + cpd02826[c] => cpd00009[c] + cpd00008[c] + cpd02140[c] + cpd00067[c]	6.3.3.1	2-(Formamido)-N1-(5-phosphoribosyl)acetamidine cyclo-ligase (ADP-forming)
R04216	cpd12494[c] + cpd12235[c] <=> cpd11713[c] + cpd13386[c]	2.4.1.119	dolichyl-diphosphooligosaccharide:protein-L-asparagine oligopolysaccharidotransferase
R04230	cpd00002[c] + cpd00084[c] + cpd02201[c] => cpd00018[c] + cpd00012[c] + cpd02666[c]	6.3.2.5	(R)-4'-Phosphopantothenate:L-cysteine ligase
R04231	cpd00052[c] + cpd00084[c] + cpd02201[c] => cpd00012[c] + cpd00046[c] + cpd02666[c]	6.3.2.5	(R)-4'-Phosphopantothenate:L-cysteine ligase
R04238	cpd00001[c] + cpd12414[c] <=> cpd12338[c] + cpd11615[c] + cpd00067[c]	3.1.1.29	Aminoacyl-tRNA aminoacylhydrolase
R04273	cpd12390[c] <=> cpd12358[c]	5.2.1.8	Peptidylproline cis-trans-isomerase
R04274	cpd00002[c] + cpd12362[c] => cpd00018[c] + cpd00012[c] + cpd12517[c]	6.5.1.4	RNA-3'-phosphate:RNA ligase (cyclizing, AMP-forming)
R04292	(2) cpd00001[c] + cpd00009[c] + cpd02333[c] + cpd00067[c] <=> cpd00095[c] + cpd03470[c]	2.5.1.72	glycerone phosphate:iminosuccinate alkyltransferase (cyclizing)
R04294	cpd11421[c] + cpd12378[c] => cpd00001[c] + cpd11420[c] + cpd02602[c]	1.17.4.1	2'-Deoxyribonucleoside diphosphate:oxidized-thioredoxin 2'-oxidoreductase
R04315	cpd00001[c] + cpd11420[c] + cpd02627[c] <=> cpd11421[c] + cpd02379[c]	1.17.4.2	2'-Deoxyribonucleoside triphosphate:oxydized-thioredoxin 2'-oxidoreductase
R04316	cpd00022[c] + cpd12394[c] <=> cpd00010[c] + cpd12524[c]	2.3.1.128	Acetyl-CoA:ribosomal-protein-L-alanine N-acetyltransferase
R04325	cpd00201[c] + cpd02394[c] => cpd00087[c] + cpd02678[c] + cpd00067[c]	2.1.2.2	10-Formyltetrahydrofolate:5'-phosphoribosylglycinamide formyltransferase
R04326	cpd00001[c] + cpd00347[c] + cpd02394[c] => cpd00087[c] + cpd02678[c] + (2) cpd00067[c]	2.1.2.2	5'-Phosphoribosylglycinamide + 5,10-Methenyltetrahydrofolate + H2O <=> 5'-Phosphoribosyl-N-formylglycinamide + Tetrahydrofolate
R04347	cpd02737[c] + cpd02246[c] => cpd00895[c] + cpd02438[c]	2.1.1.86	5-Methyl-5,6,7,8-tetrahydromethanopterin:2-mercaptoethanesulfonate 2-methyltransferas
R04371	cpd00001[c] + cpd02483[c] => cpd03372[c]	4.2.1.36; 4.2.1.114	Homoisocitrate hydro-lyase
R04378	cpd00103[c] + cpd02506[c] => cpd00012[c] + cpd02851[c]	2.4.2.7	1-(5'-Phosphoribosyl)-5-amino-4-imidazolecarboxamide:pyrophosphate phosphoribosyltransferase
R04420	cpd02574[c] <=> cpd02791[c]	5.3.1.23	5-Methylthio-5-deoxy-D-ribose-1-phosphate ketol-isomerase
R04426	cpd00003[c] + cpd02693[c] <=> cpd00067[c] + cpd00004[c] + cpd02605[c]	1.1.1.85	(2R,3S)-3-isopropylmalate:NAD + oxidoreductase
R04440	cpd00067[c] + cpd00005[c] + cpd02569[c] => cpd00006[c] + cpd02498[c]	1.1.1.86	(R)-2,3-Dihydroxy-3-methylbutanoate:NADP + oxidoreductase (isomerizing)
R04457	cpd11225[c] + cpd02882[c] => (2) cpd00001[c] + cpd00009[c] + cpd02656[c] + cpd00067[c]	2.5.1.78	6,7-Dimethyl-8-(1-D-ribityl)lumazine:6,7-dimethyl-8-(1-D-ribityl)
R04463	cpd00001[c] + cpd00002[c] + cpd00053[c] + cpd02678[c] => cpd00009[c] + cpd00008[c] + cpd00023[c] + cpd02826[c] + cpd00067[c]	6.3.5.3	5'-Phosphoribosylformylglycinamide:L-glutamine amido-ligase (ADP-forming)
R04475	cpd00024[c] + cpd02698[c] <=> cpd00023[c] + cpd02724[c]	2.6.1.17	N-Succinyl-L-2,6-diaminoheptanedioate:2-oxoglutarate amino-transferase
R04481	cpd00017[c] + cpd02710[c] <=> cpd00019[c] + cpd02858[c] + cpd00067[c]	2.1.1.98	S-Adenosyl-L-methionine:2-(3-carboxy-3-aminopropyl)-L-histidine methyltransferase
R04509	cpd00002[c] + cpd02775[c] => cpd00008[c] + cpd02894[c]	2.7.4.7	ATP:4-amino-2-methyl-5-phosphomethylpyrimidine phosphotransferase
R04520	cpd00289[c] + cpd02797[c] => cpd00012[c] + cpd02824[c]	2.5.1.42	geranylgeranyl diphosphate:sn-3-O-(geranylgeranyl)glycerol 1-phosphate geranylgeranyltransferase
R04533	cpd00006[c] + cpd11478[c] <=> cpd00067[c] + cpd00005[c] + cpd11488[c]	1.1.1.100; 2.3.1.85; 2.3.1.86	(3R)-3-Hydroxybutanoyl-[acyl-carrier protein]:NADP + oxidoreductase
R04534	cpd00006[c] + cpd11482[c] <=> cpd00005[c] + cpd11487[c] + cpd00067[c]	1.1.1.100; 2.3.1.85; 2.3.1.86	(3R)-3-Hydroxydecanoyl-[acyl-carrier-protein]:NADP + oxidoreductase
R04536	cpd00006[c] + cpd11483[c] <=> cpd00067[c] + cpd00005[c] + cpd11490[c]	1.1.1.100; 2.3.1.85; 2.3.1.86	(3R)-3-Hydroxyoctanoyl-[acyl-carrier-protein]:NADP + oxidoreductase
R04543	cpd00006[c] + cpd11481[c] <=> cpd00067[c] + cpd00005[c] + cpd11485[c]	1.1.1.100; 2.3.1.85; 2.3.1.86	(3R)-3-Hydroxypalmitoyl-[acyl-carrier-protein]:NADP + oxidoreductase
R04558	cpd00053[c] + cpd02991[c] => cpd00023[c] + cpd02843[c] + cpd02851[c] + cpd00067[c]	2.4.2.-; 4.1.3.-	Imidazole-glycerol-3-phosphate synthase
R04559	cpd02921[c] <=> cpd00106[c] + cpd02851[c]	4.3.2.2	1-(5'-Phosphoribosyl)-5-amino-4-(N-succinocarboxamide)-imidazole AMP-lyase
R04566	cpd00006[c] + cpd11484[c] <=> cpd00067[c] + cpd00005[c] + cpd11491[c]	1.1.1.100; 2.3.1.85; 2.3.1.86	(3R)-3-Hydroxytetradecanoyl-[acyl-carrier-protein]:NADP + oxidoreductase
R04591	cpd00002[c] + cpd00041[c] + cpd02893[c] => cpd00009[c] + cpd00008[c] + (2) cpd00067[c] + cpd02921[c]	6.3.2.6	1-(5-Phosphoribosyl)-5-amino-4-carboxyimidazole:L-aspartate ligase (ADP-forming)
R04594	cpd00001[c] + cpd02904[c] => cpd00009[c] + cpd00067[c] + cpd03423[c]	3.1.3.73	adenosylcobalamin/alpha-ribazole phosphatase;
R04621	cpd00001[c] + cpd03521[c] => cpd00009[c] + cpd02961[c] + cpd00067[c]	3.6.1.-	Dihydroneopterin monophosphate dephosphorylase
R04639	cpd00001[c] + cpd02978[c] <=> cpd03666[c]	3.5.4.16	2-amino-4-hydroxy-6-(erythro-1,2,3-trihydroxypropyl) dihydropteridine triphosphate hydrolase
R04640	cpd02979[c] <=> cpd02991[c]	5.3.1.16	N-(5'-phospho-D-ribosylformimino)-5-amino-1- (5''-phospho-D-ribosyl)-4-imidazolecarboxamide ketol-isomerase
R04672	cpd00668[c] + cpd00056[c] <=> cpd00020[c] + cpd03049[c]	2.2.1.6	(S)-2-Acetolactate pyruvate-lyase (carboxylating)
R04673	cpd03049[c] + cpd00094[c] => cpd00056[c] + cpd00498[c]	2.2.1.6	(S)-2-Aceto-2-hydroxybutanoate pyruvate-lyase (carboxylating)
R04734	cpd03897[c] <=> cpd00001[c] + cpd00231[c]	4.2.1.96	4a-hydroxytetrahydrobiopterin hydro-lyase
R04771	cpd00001[c] + cpd00002[c] + cpd03163[c] => cpd00009[c] + cpd00012[c] + cpd03392[c]	2.5.1.6	ATP:L-selenomethione S-adenosyltransferase
R04773	cpd00002[c] + cpd11918[c] + cpd03163[c] => cpd00018[c] + cpd00012[c] + cpd12704[c]	6.1.1.10	Selenomethionine:tRNAMet ligase (AMP-forming)
R04805	cpd00003[c] + cpd03227[c] <=> cpd00067[c] + cpd00004[c] + cpd03228[c]	1.1.1.1	alcohol dehydrogenase (glycerol)
R04859	cpd00067[c] + cpd00268[c] + cpd00722[c] + cpd11421[c] => cpd00029[c] + cpd00084[c] + cpd00081[c] + cpd11420[c] + cpd00067[c]	2.5.1.47; 2.5.1.49	O3-acetyl-L-serine:thiosulfate 2-amino-2-carboxyethyltransferase (reducing, L-cysteine-forming)
R04880	cpd00003[c] + cpd03306[c] <=> cpd00067[c] + cpd00004[c] + cpd03307[c]	1.1.1.1	3,4-dihydroxyphenylethyleneglycol:NAD + oxidoreductase
R04929	cpd00002[c] + cpd03396[c] => cpd00012[c] + cpd03388[c]	2.7.7.4	ATP:selenate adenylyltransferase
R04936	cpd00001[c] + cpd03393[c] => cpd00182[c] + cpd03397[c]	3.3.1.1	Se-Adenosylselenohomocysteine hydrolase
R04951	cpd00001[c] + cpd16496[c] => cpd00033[c] + cpd12344[c] + cpd00067[c]	3.4.11.1; 3.4.11.2; 3.4.11.23; 3.4.13.-
R04953	cpd00006[c] + cpd11479[c] <=> cpd00067[c] + cpd00005[c] + cpd11486[c]	1.1.1.100; 2.3.1.85; 2.3.1.86	(3R)-3-Hydroxyhexanoyl-[acyl-carrier-protein]:NADP + oxidoreductase
R04964	cpd00006[c] + cpd11480[c] <=> cpd00067[c] + cpd00005[c] + cpd11489[c]	1.1.1.100; 2.3.1.85; 2.3.1.86	(3R)-3-Hydroxydodecanoyl-[acyl-carrier-protein]:NADP + oxidoreductase
R04985	cpd12785[c] + cpd00067[c] => cpd00011[c] + cpd12780[c]	4.1.1.-	4-hydroxy-3-polyprenylbenzoate carboxy-lyase
R04986	cpd03443[c] + cpd00067[c] => cpd00011[c] + cpd03444[c]	4.1.1.-	3-octaprenyl-4-hydroxybenzoate carboxy-lyase
R04990	cpd00017[c] + cpd03447[c] => cpd00019[c] + cpd03448[c] + cpd00067[c]	2.1.1.201	UDP-L-rhamnose:flavonol-3-O-D-glucoside L-rhamnosyltransferase
R04993	cpd00017[c] + cpd11425[c] => cpd00019[c] + cpd11451[c] + cpd00067[c]	2.1.1.163	S-adenosyl-L-methione:demethylmenaquinone methyltransferase
R05032	cpd00037[c] + cpd03494[c] => cpd00014[c] + cpd03495[c]	2.4.1.227	UDP-N-acetyl-D-glucosamine:undecaprenyl-diphospho-N-acetylmuramoyl-L-alanyl-gamma-D-glutamyl-meso-2,6-diaminopimeloyl-D-alanyl-D-alanine 4-beta-N-acetylglucosaminlytransferase
R05046	cpd00001[c] + cpd03518[c] => cpd00047[c] + cpd03519[c] + cpd00067[c]	3.5.4.16	formamidopyrimidine nucleoside triphosphate amidohydrolase
R05048	cpd03519[c] => cpd03666[c]	3.5.4.16	2,5-diaminopyrimidine nucleoside triphosphate mutase
R05052	cpd00024[c] + cpd01974[c] <=> cpd00830[c] + cpd00023[c]	2.6.1.1; 2.6.1.23	L-erythro-4-hydroxyglutamate:2-oxoglutarate aminotransferase
R05068	cpd00067[c] + cpd00005[c] + cpd10162[c] => cpd00006[c] + cpd02535[c]	1.1.1.86	(R)-2,3-Dihydroxy-3-methylpentanoate:NADP + oxidoreductase
R05069	cpd00498[c] <=> cpd10162[c]	1.1.1.86; 5.4.99.3	(S)-2-Aceto-2-hydroxybutanoate:NADP + oxidoreductase (isomerizing)
R05070	cpd02535[c] => cpd00001[c] + cpd00508[c]	4.2.1.9	dihydroxy-acid dehydratase (2,3-dihydroxy-3-methylbutanoate)
R05071	cpd00668[c] <=> cpd02569[c]	1.1.1.86; 5.4.99.3	ketol-acid reductoisomerase (2,3-dihydroxy-3-methylbutanoate)
R05086	cpd00001[c] + cpd03607[c] => cpd00009[c] + cpd03608[c] + cpd00067[c]	4.2.3.1	O-Phospho-4-hydroxy-L-threonine phospho-lyase (adding water)
R05149	(2) cpd00017[c] + cpd03760[c] => cpd00011[c] + (2) cpd00019[c] + cpd03835[c] + (2) cpd00067[c]	2.1.1.132	S-Adenosyl-L-methionine:1-precorrin-6Y C5,15-methyltransferase (C-12-decarboxylating)
R05150	cpd00006[c] + cpd03760[c] <=> cpd00067[c] + cpd00005[c] + cpd03761[c]	1.3.1.54	precorrin-6Y:NADP + oxidoreductase
R05177	cpd03835[c] + cpd00067[c] <=> cpd03832[c]	5.4.1.2	precorrin 8X 11,12-methylmutase
R05180	cpd03833[c] + cpd00017[c] => cpd00019[c] + cpd03834[c] + (2) cpd00067[c]	2.1.1.131	S-adenosyl-L-methionine:precorrin-3B C17-methyltransferase
R05181	cpd00017[c] + cpd03834[c] => cpd00019[c] + cpd03839[c] + cpd00067[c]	2.1.1.133	S-adenosyl-L-methionine:precorrin-4 C11 methyltransferase
R05217	cpd00007[c] + cpd00067[c] + cpd00004[c] + cpd03420[c] => cpd00003[c] + cpd00001[c] + cpd03833[c]	1.14.13.83	2,3-bis-(O-phytany)l-sn-glycerol 1-phosphate:NAD + oxidoreductase
R05218	(2) cpd03914[c] + cpd01270[c] <=> (2) cpd00067[c] + (2) cpd03915[c] + cpd00050[c]	1.16.8.1	cob(II)yrinic acid-a,c-diamide:FMN oxidoreductase
R05219	cpd00001[c] + cpd00017[c] + cpd03839[c] => cpd00029[c] + (2) cpd00067[c] + cpd00019[c] + cpd03761[c]	2.1.1.152	precorrin-6A synthase (deacetylating);
R05220	cpd00002[c] + cpd03915[c] => cpd00421[c] + cpd03916[c]	2.5.1.17	ATP:cob(I)yrinic acid-a,c-diamide Cobeta-adenosyltransferase
R05222	cpd00067[c] + cpd00038[c] + cpd03919[c] => cpd00012[c] + cpd03920[c]	2.7.7.62	GTP:adenosylcobinamide-phosphate guanylyltransferase
R05223	cpd00126[c] + cpd00166[c] <=> cpd03920[c] + cpd03423[c]	2.7.8.26	Adenosylcobalamin 5'-phosphate synthase
R05224	(2) cpd00001[c] + (2) cpd00002[c] + (2) cpd00053[c] + cpd03832[c] => (2) cpd00009[c] + (2) cpd00008[c] + (2) cpd00023[c] + cpd03913[c] + (2) cpd00067[c]	6.3.5.9	cobyrinic acid a,c-diamide synthase
R05225	(4) cpd00001[c] + (4) cpd00002[c] + (4) cpd00053[c] + cpd03916[c] => (4) cpd00009[c] + (4) cpd00008[c] + (4) cpd00023[c] + cpd03917[c] + (4) cpd00067[c]	6.3.5.10	adenosylcobyric acid synthase (glutamine-hydrolysing)
R05227	cpd00001[c] + cpd00002[c] + cpd00149[c] + cpd03913[c] => cpd00009[c] + cpd00008[c] + (2) cpd00067[c] + cpd03914[c]	6.6.1.2R02472
R05233	cpd00003[c] + cpd04015[c] <=> cpd00067[c] + cpd00004[c] + cpd04017[c]	1.1.1.1	trans-3-Chloro-2-propene-1-ol:NAD + oxidoreductase
R05234	cpd00003[c] + cpd04016[c] <=> cpd00067[c] + cpd00004[c] + cpd15064[c]	1.1.1.1	cis-3-chloro-2-propene-1-ol:NAD + oxidoreductase
R05298	cpd00020[c] + cpd00371[c] <=> cpd04141[c]	4.1.3.39	4-hydroxy-2-oxohexanoate pyruvate-lyase (propanal-forming)
R05329	cpd13044[c] + cpd00264[c] <=> cpd13045[c] + cpd00726[c] + cpd00067[c]	2.5.1.46	Spermidine:eIF5A-lysine 4-aminobutyltransferase (propane-1,3-diamine-forming)
R05332	cpd00022[c] + cpd03671[c] => cpd00010[c] + cpd02611[c] + cpd00067[c]	2.3.1.157	glucosamine-1-phosphate N-acetyltransferase
R05553	cpd08210[c] <=> cpd00020[c] + cpd00443[c] + cpd00067[c]	4.1.3.38	4-amino-4-deoxychorismate pyruvate-lyase
R05555	cpd00350[c] + cpd00113[c] <=> cpd00012[c] + cpd08211[c]	2.5.1.-	CDP-2,3-bis-O-(geranylgeranyl)-sn-glycerol:L-serine 2,3-bis-O-(geranylgeranyl)-sn-glycerol phosphotransferase
R05577	cpd00002[c] + cpd00041[c] + cpd11909[c] + cpd00067[c] => cpd00018[c] + cpd00012[c] + cpd12226[c]	6.1.1.12; 6.1.1.23	L-Aspartate:tRNA(Asp) ligase (AMP-forming)
R05578	cpd00002[c] + cpd00023[c] + cpd11912[c] + cpd00067[c] => cpd00018[c] + cpd00012[c] + cpd12227[c]	6.1.1.17; 6.1.1.24	L-glutamate:tRNA(Glu) ligase (AMP-forming)
R05662	cpd00037[c] + cpd02948[c] => cpd00014[c] + cpd03491[c]	2.4.1.227	UDP-N-acetyl-D-glucosamine:N-acetyl-alpha-D-muramyl(oyl-L-Ala-gamma-D-Glu-L-Lys-D-Ala-D-Ala)-diphosphoundecaprenol 4-beta-N-acetylglucosaminlytransferase
R05679	cpd00003[c] + cpd00080[c] <=> cpd00067[c] + cpd00004[c] + cpd00095[c]	1.1.1.261	sn-glycerol-1-phosphate:NAD 2-oxidoreductase
R05680	cpd00080[c] + cpd00006[c] <=> cpd00067[c] + cpd00095[c] + cpd00005[c]	1.1.1.261	sn-glycerol-1-phosphate:NADP 2-oxidoreductase
R05705	cpd00004[c] + cpd00050[c] + cpd00067[c] => cpd00003[c] + cpd01270[c]	1.5.1.39	FMNH2:NAD+ oxidoreductase	specific
R05706	cpd00005[c] + cpd00050[c] + cpd00067[c] => cpd00006[c] + cpd01270[c]	1.5.1.39	FMNH2:NADP+ oxidoreductase	specific
R05721	cpd00007[c] + cpd00099[c] <=> cpd01054[c]	1.13.11.49	chloride:oxygen oxidoreductase
R05809	cpd00017[c] + cpd08369[c] => cpd00019[c] + cpd08370[c]	2.1.1.131	precorrin-3B C17-methyltransferase
R05810	cpd00017[c] + cpd08370[c] => cpd00019[c] + cpd08371[c]	2.1.1.133	cobalt-precorrin-4 methyltransferase
R05812	cpd00067[c] + cpd00004[c] + cpd08372[c] => cpd00003[c] + cpd08373[c]	1.3.1.54	precorrin-6A reductase
R05813	(2) cpd00017[c] + cpd08373[c] => cpd00011[c] + (2) cpd00019[c] + cpd08375[c] + cpd00067[c]	2.1.1.132	precorrin-6Y C5,15-methyltransferase (decarboxylating)
R05814	cpd08375[c] <=> cpd03421[c]	5.4.1.2	precorrin-8 11,12-methylmutase
R05815	(2) cpd00001[c] + (2) cpd00002[c] + (2) cpd00053[c] + cpd03421[c] => (2) cpd00009[c] + (2) cpd00008[c] + (2) cpd00023[c] + cpd03914[c] + (2) cpd00067[c]	6.3.5.11	cobyrinate:L-glutamine amido-ligase (ADP-forming)
R05976	cpd12235[c] + G00008[c] <=> cpd11713[c] + G00009[c]	2.4.1.119
R06137	cpd00001[c] + cpd12819[c] <=> cpd00013[c] + cpd13399[c]	3.5.4.1; 3.5.4.2; 3.5.4.3; 3.5.4.4	Cytosine deaminase
R06172	cpd00037[c] + G10551[c] <=> cpd00014[c] + G10550[c]	2.4.1.227
R06447	(8) cpd00113[c] + cpd00350[c] <=> (8) cpd00012[c] + cpd02229[c]	2.5.1.31	(2E,6E)-farnesyl-diphosphate:isopentenyl-diphosphate cistransferase (adding 8 isopentenyl units)
R06513	cpd00626[c] => cpd00001[c] + cpd00521[c]	4.2.1.46	dTDPglucose 4,6-hydro-lyase	specific
R06529	cpd00002[c] + cpd03917[c] + cpd02547[c] => cpd00009[c] + cpd00008[c] + cpd03919[c] + (2) cpd00067[c]	6.3.1.10	adenosylcobyric acid:(R)-1-aminopropan-2-yl phosphate ligase
R06530	cpd00067[c] + cpd08928[c] => cpd00011[c] + cpd02547[c]	4.1.1.81	L-threonine-O-3-phosphate carboxy-lyase
R06531	cpd00002[c] + cpd00161[c] => cpd00008[c] + cpd08928[c]	2.7.1.177	ATP:L-threonine O-phosphotransferase
R06590	cpd00101[c] + cpd08993[c] <=> cpd00238[c] + cpd08994[c]	2.2.1.1	sedoheptulose-7-phosphate:D-glyceraldehyde-3-phosphate glycolaldehydetransferase
R06614	cpd01651[c] + cpd00067[c] => cpd00011[c] + cpd03377[c]	4.1.1.-	3-cyano-L-alanine carboxy-lyase (3-aminopropiononitrile-forming)
R06782	cpd00007[c] + cpd00067[c] + cpd00004[c] + cpd03343[c] => cpd00003[c] + cpd08405[c]	1.14.12.19	3-phenylpropanoate,NADH:oxygen oxidoreductase (2,3-hydroxylating)
R06783	cpd00007[c] + cpd00067[c] + cpd00004[c] + cpd00333[c] => cpd00003[c] + cpd09253[c]	1.14.12.19	trans-cinnamate,NADH:oxygen oxidoreductase (2,3-hydroxylating)
R06858	cpd03214[c] + cpd02295[c] => cpd00011[c] + cpd00012[c] + cpd09410[c] + cpd00067[c]	2.5.1.-	1,4-dihydroxy-2-naphthoate phytyltransferase
R06859	cpd00017[c] + cpd09410[c] <=> cpd00019[c] + cpd01401[c] + cpd00067[c]	2.1.1.163	demethylphylloquinone methyltransferase
R06861	cpd00056[c] + cpd00198[c] <=> cpd00102[c] + cpd09421[c]	2.2.1.1; 2.2.1.3	D-xylulose-5-phosphate:thiamin diphosphate glycolaldehydetransferase
R06863	cpd00056[c] + cpd00238[c] <=> cpd00101[c] + cpd09421[c]	2.2.1.1	D-sedoheptulose-7-phosphate:thiamin diphosphate glycolaldehydetransferase
R06917	cpd00003[c] + cpd09792[c] <=> cpd00067[c] + cpd00004[c] + cpd09793[c]	1.1.1.1	1-hydroxymethylnaphthalene:NAD + oxidoreductase
R06927	cpd00003[c] + cpd01859[c] <=> cpd00067[c] + cpd00004[c] + cpd09802[c]	1.1.1.1	(2-naphthyl)methanol:NAD + oxidoreductase
R06974	cpd00002[c] + cpd00047[c] + cpd02394[c] => cpd00009[c] + cpd00008[c] + cpd02678[c] + cpd00067[c]	2.1.2.-	glycinamide ribonucleotide transformylase
R06975	cpd00002[c] + cpd00047[c] + cpd02851[c] => cpd00009[c] + cpd00008[c] + cpd02884[c]	6.3.4.-	5-formaminoimidazole-4-carboxamide-1-beta-D-ribofuranosyl 5'-monophosphate synthetase
R07105	cpd00067[c] + cpd00004[c] + cpd04248[c] <=> cpd00003[c] + cpd00001[c] + cpd04661[c]	1.1.1.1	alcohol dehydrogenase (glycerol)
R07145	cpd00003[c] + cpd01066[c] <=> cpd00067[c] + cpd00004[c] + cpd00212[c]	1.1.1.14	L-iditol:NAD + 2-oxidoreductase
R07164	cpd00003[c] + cpd00001[c] + cpd00041[c] <=> cpd00067[c] + cpd00013[c] + cpd00004[c] + cpd00032[c]	1.4.1.21	L-aspartate:NAD + oxidoreductase (deaminating)
R07180	cpd14475[c] + (2) cpd11849[c] <=> cpd00001[c] + cpd00057[c] + cpd14474[c]	1.11.1.15
R07237	cpd00774[c] + cpd00017[c] => cpd00019[c] + cpd11206[c] + cpd00067[c]	2.1.1.107	S-adenosyl-L-methionine:uroporphyrinogen-III C-methyltransferase
R07238	cpd00017[c] + cpd11206[c] => cpd00019[c] + cpd01620[c] + cpd00067[c]	2.1.1.107	S-adenosyl-L-methionine:precorrin-1 C-methyltransferase
R07268	cpd00002[c] + cpd03422[c] => cpd00421[c] + cpd03918[c]	2.5.1.17	ATP:cobinamide Cobeta-adenosyltransferase
R07280	cpd00001[c] + cpd02720[c] => cpd00009[c] + cpd02882[c] + cpd00067[c]	3.1.3.-	pyrimidine phosphatase
R07281	cpd00171[c] => cpd00047[c] + cpd11225[c] + cpd00067[c]	4.1.99.12	D-ribulose 5-phosphate formate-lyase (L-3,4-dihydroxybutan-2-one 4-phosphate-forming)
R07302	cpd00002[c] + cpd03917[c] + cpd02039[c] => cpd00009[c] + cpd00008[c] + cpd03918[c] + cpd00067[c]	6.3.1.10	adenosylcobyric acid:(R)-1-aminopropan-2-ol ligase (ADP-forming)
R07306	(3) cpd00001[c] + cpd00038[c] <=> (2) cpd00009[c] + cpd11231[c] + (2) cpd00067[c]	3.5.4.29	GTP 8,9-hydrolase (phosphate-forming)
R07324	cpd00079[c] <=> cpd02484[c]	5.5.1.4	1D-myo-inositol-3-phosphate lyase (isomerizing)
R07326	cpd00003[c] + cpd00057[c] <=> cpd00067[c] + cpd00004[c] + cpd11616[c]	1.1.1.1; 1.1.1.71	alcohol dehydrogenase (glycerol)
R07343	cpd00001[c] + cpd14496[c] <=> cpd00009[c] + cpd00121[c]	3.1.3.25	myo-inositol-phosphate phosphohydrolase
R07349	cpd00003[c] + cpd14502[c] <=> cpd00067[c] + cpd00004[c] + cpd14503[c]	1.3.1.74	n-alkanal:NAD + 2-oxidoreductase
R07353	(3) cpd00007[c] + cpd16330[c] => (2) cpd00001[c] + (2) cpd00025[c] + cpd00097[c] + cpd00067[c]	1.3.3.11	6-(2-Amino-2-carboxyethyl)-7,8-dioxo-7,8-dihydroquinoline-2,4-dicarboxylate:oxygen oxidoreductase (cyclizing)
R07399	cpd00001[c] + cpd00020[c] + cpd00022[c] <=> cpd00010[c] + cpd01700[c] + cpd00067[c]	2.3.1.182
R07404	cpd00002[c] + cpd00242[c] + cpd02140[c] => cpd00009[c] + cpd00008[c] + cpd11310[c] + (2) cpd00067[c]	6.3.4.18	5-amino-1-(5-phospho-D-ribosyl)imidazole:carbon-dioxide ligase (ADP-forming)
R07405	cpd11310[c] + cpd00067[c] <=> cpd02893[c]	5.4.99.18	5-carboxyamino-1-(5-phospho-D-ribosyl)imidazole carboxymutase
R07410	cpd00003[c] + cpd00041[c] <=> cpd00067[c] + cpd00004[c] + cpd03470[c] + cpd00067[c]	1.4.1.21	L-aspartate:NAD + oxidoreductase (deaminating)
R07456	cpd00053[c] + cpd00102[c] + cpd00171[c] => (3) cpd00001[c] + cpd00009[c] + cpd00016[c] + cpd00023[c] + (2) cpd00067[c]		D-ribulose 5-phosphate,D-glyceraldehyde 3-phosphate pyridoxal 5'-phosphate-lyase
R07461	cpd14548[c] + cpd14549[c] <=> cpd14550[c]
R07477	cpd00003[c] + cpd00264[c] <=> cpd00067[c] + cpd00004[c] + cpd14584[c] + cpd00067[c]	2.5.1.46	spermidine:NAD + oxidoreductase
R07606	cpd00001[c] + cpd00060[c] + cpd11420[c] <=> cpd11421[c] + cpd14721[c]	1.8.4.11; 1.8.4.13	L-methionine:thioredoxin-disulfide S-oxidoreductase
R07607	cpd00001[c] + cpd11420[c] + cpd12237[c] <=> cpd11421[c] + cpd14507[c]	1.8.4.12	peptide-methionine:thioredoxin-disulfide S-oxidoreductase
R07641	(2) cpd00002[c] + cpd00013[c] + cpd00242[c] => cpd00009[c] + (2) cpd00008[c] + cpd00067[c] + cpd00146[c]	6.3.5.5	carbamoyl-phosphate synthase (glutamine-hydrolysing)
R07759	cpd00067[c] + cpd00005[c] + cpd14935[c] <=> cpd00006[c] + cpd14936[c]	1.1.1.-
R07763	cpd00067[c] + cpd00005[c] + cpd14938[c] <=> cpd00006[c] + cpd14939[c]	1.1.1.100	3-oxoacyl-[acyl-carrier-protein] reductase (n-C10:0)
R07772	cpd00001[c] + cpd08371[c] => cpd00071[c] + cpd14960[c] + cpd00067[c]	3.7.1.12	cobalt-precorrin 5A acylhydrolase
R07773	cpd00017[c] + cpd14960[c] <=> cpd00019[c] + cpd08372[c] + cpd00067[c]	2.1.1.195	S-adenosyl-L-methionine:cobalt-precorrin-5B (C1)-methyltransferase
R07774	cpd00017[c] + cpd08373[c] <=> cpd00019[c] + cpd14961[c] + cpd00067[c]	2.1.1.132	S-adenosyl-L-methionine:cobalt-precorrin-6B C15-methyltransferase (C12-decarboxylating)
R07775	cpd00017[c] + cpd14961[c] => cpd00011[c] + cpd00019[c] + cpd08375[c]	2.1.1.196	S-adenosyl-L-methionine:cobalt-precorrin-7 C5-methyltransferase
R08193	cpd00293[c] <=> cpd02611[c]	5.4.2.3	N-Acetyl-D-glucosamine 1-phosphate 1,6-phosphomutase
R08198	cpd00003[c] + cpd01709[c] <=> cpd00067[c] + cpd00004[c] + cpd00024[c]	1.1.1.95	NAD-binding D-isomer specific 2-hydroxyacid dehydrogenase
R08227	cpd00001[c] + cpd16434[c] <=> cpd16435[c] + cpd00067[c]	3.5.2.2	5,6-dihydro-5-fluorouracil amidohydrolase
R08231	cpd00103[c] + cpd04810[c] <=> cpd00012[c] + cpd16438[c]	2.4.2.10	5-fluorouridine monophosphate:diphosphate phospho-alpha-D-ribosyl-transferase
R08240	cpd00003[c] + cpd00001[c] + cpd02832[c] <=> cpd00067[c] + cpd00004[c] + cpd16422[c]	1.1.1.205	6-thioinosine 5'-monophosphate:NAD + oxidoreductase
R08244	cpd00001[c] + cpd00002[c] + cpd00053[c] + cpd16422[c] => cpd00018[c] + cpd00012[c] + cpd00023[c] + cpd16423[c] + cpd00067[c]	6.3.5.2	6-thioxanthine 5'-monophosphate:L-glutamine amido-ligase (AMP-forming)
R08281	cpd00067[c] + cpd00004[c] + cpd04806[c] <=> cpd00003[c] + cpd16365[c]	1.1.1.1	alcophosphamide:NAD + oxidoreductase
R08306	cpd00003[c] + cpd16395[c] <=> cpd00067[c] + cpd00004[c] + cpd16396[c]	1.1.1.1	2-phenyl-1,3-propanediol monocarbamate:NAD + oxidoreductase
R08310	cpd00003[c] + cpd16401[c] <=> cpd00067[c] + cpd00004[c] + cpd16402[c]	1.1.1.1	4-hydroxy-5-phenyltetrahydro-1,3-oxazin-2-one:NAD + oxidoreductase
R08363	cpd12378[c] + cpd16464[c] + (2) cpd00067[c] => cpd00001[c] + cpd02602[c] + cpd16465[c]	1.17.4.1	2'-deoxyribonucleoside-diphosphate:tryparedoxin-disulfide 2'-oxidoreductase
R08364	cpd00001[c] + cpd02602[c] + cpd02026[c] <=> cpd12378[c] + cpd01418[c]	1.17.4.1	2'-deoxyribonucleoside-diphosphate:trypanothione-disulfide 2'-oxidoreductase
R08368	cpd00009[c] + cpd01197[c] + cpd00067[c] => cpd00475[c] + cpd00360[c]	2.4.2.1	Purine nucleoside:orthophosphate ribosyltransferase
R08557	cpd00003[c] + cpd00098[c] <=> cpd00067[c] + cpd00004[c] + cpd00447[c]	1.1.1.1	choline dehydrogenase
R08574	cpd00052[c] + cpd00220[c] => cpd00050[c] + cpd00096[c]	2.7.1.161	CTP:riboflavin 5'-phosphotransferase
R08639	cpd00089[c] <=> cpd00079[c]	5.4.2.2; 5.4.2.5	alpha-D-glucose 1,6-phosphomutase
R08648	cpd00020[c] + cpd00094[c] + cpd00067[c] => cpd00011[c] + cpd00498[c]	2.2.1.6	pyruvate:2-oxobutanoate acetaldehydetransferase (decarboxylating)
R08701	cpd00033[c] + cpd11610[c] + cpd02197[c] + cpd17467[c] <=> cpd00001[c] + cpd11609[c] + cpd00087[c] + cpd17468[c]		Pyruvate:oxygen 2-oxidoreductase (phosphorylating)
R08702	cpd00007[c] + cpd00001[c] + cpd17468[c] <=> cpd00040[c] + cpd00025[c] + cpd13372[c]	1.5.3.-	UTP:alpha-D-glucose-1-phosphate uridylyltransferase
R08716	cpd17535[c] + (3) cpd00067[c] => cpd08369[c]		cobalt-precorrin 3 dehydrogenase
R08924	cpd00002[c] + cpd00067[c] + cpd00242[c] + cpd00120[c] + (2) cpd00067[c] => cpd00009[c] + cpd00008[c] + cpd18009[c]	6.4.1.3	butanoyl-CoA:carbon-dioxide ligase (ADP-forming)
R08966	cpd00052[c] + cpd02824[c] + (2) cpd00067[c] => cpd00012[c] + cpd18042[c]	2.7.7.67	CTP:2,3-bis-O-(geranylgeranyl)-sn-glycerol-1-phosphate cytidylyltransferase
R09099	cpd00054[c] + cpd00895[c] <=> cpd00001[c] + cpd00033[c] + cpd02679[c]	2.1.2.1	5,10-methylenetetrahydromethanopterin:glycine hydroxymethyltransferase
R09248	cpd00350[c] + (5) cpd00113[c] <=> (5) cpd00012[c] + cpd02557[c]	2.5.1.90	(2E,6E)-farnesyl-diphosphate:isopentenyl-diphosphate farnesyltranstransferase (adding 5 isopentenyl units)
R09280	cpd00067[c] + cpd00078[c] + cpd00005[c] => cpd00010[c] + cpd00006[c] + cpd00199[c]	1.2.1.76	succinate-semialdehyde:NADP + oxidoreductase (CoA-acylating)
R09281	cpd00067[c] + cpd00005[c] + cpd00199[c] => cpd00006[c] + cpd00728[c]	1.1.1.-	4-hydroxybutanoate:NADP + oxidoreductase
R09289	cpd00067[c] + cpd00005[c] + cpd00191[c] => cpd00006[c] + cpd00745[c]	1.1.1.298	3-hydroxypropionate:NADP + oxidoreductase
R09374	cpd00001[c] + cpd11231[c] => cpd00047[c] + cpd00957[c] + cpd00067[c]	3.5.1.102	2-amino-5-formylamino-6-(5-phospho-D-ribosylamino)pyrimidin-4(3H)-one amidohydrolase
R09375	cpd00067[c] + cpd00004[c] + cpd00957[c] => cpd00003[c] + cpd15807[c] + cpd00067[c]	1.1.1.302	2,5-diamino-6-(5-phospho-D-ribitylamino)pyrimidin-4(3H)-one:NAD + 1'-oxidoreductase
R09377	cpd00001[c] + cpd15807[c] + (2) cpd00067[c] => cpd00013[c] + cpd02720[c]		2,5-diamino-6-(5-phospho-D-ribitylamino)pyrimidin-4(3H)-one 2-aminohydrolase
R09379	cpd00002[c] + cpd00085[c] + cpd00775[c] => cpd00018[c] + cpd00012[c] + cpd02201[c]	6.3.2.36	4-phosphopantoate---beta-alanine ligase
R09397	cpd00038[c] + cpd15809[c] + cpd00067[c] => cpd00012[c] + cpd15889[c]	2.7.7.68	GTP:2-phospho-L-lactate guanylyltransferase
R09398	cpd15839[c] + cpd15889[c] => cpd00126[c] + cpd15864[c]	2.7.8.28	(2S)-lactyl-2-diphospho-5'-guanosine:7,8-didemethyl-8-hydroxy-5-deazariboflavin lactylphosphotransferase
R09518	cpd00007[c] + cpd01024[c] + cpd00415[c] => cpd00001[c] + cpd00116[c] + cpd00364[c]	1.14.18.3	methane,quinol:oxygen oxidoreductase
R09775	cpd00002[c] + cpd00705[c] + C19885[c] => cpd00009[c] + cpd00008[c] + C19886[c]	6.3.2.-	LysW:L-2-aminoadipate ligase (ADP-forming)
R09776	cpd00002[c] + C19886[c] + cpd00067[c] => cpd00008[c] + C19887[c]	2.7.2.-	ATP:LysW-gamma-L-alpha-aminoadipate 6-phosphotransferase
R09777	cpd00067[c] + cpd00005[c] + C19887[c] => cpd00009[c] + cpd00006[c] + C19888[c] + (2) cpd00067[c]	1.2.1.-	LysW-gamma-L-alpha-aminoadipate 6-semialdehyde:NADP + 6-oxidoreductase (phosphorylating)
R09778	cpd00023[c] + C19888[c] => cpd00024[c] + C19889[c] + cpd00067[c]	2.6.1.-	LysW-gamma-L-lysine:2-oxoglutarate 6-aminotransferase
R09779	cpd00001[c] + C19889[c] + cpd00067[c] => cpd00039[c] + C19885[c]		LysW-gamma-L-lysine carboxypeptidase
R10088	cpd00013[c] + cpd00102[c] + cpd00101[c] => (4) cpd00001[c] + cpd00009[c] + cpd00016[c] + (2) cpd00067[c]	4.3.3.6	D-ribose 5-phosphate,D-glyceraldehyde 3-phosphate pyridoxal 5'-phosphate-lyase
R10093	cpd00002[c] + cpd17039[c] + cpd00067[c] <=> cpd00008[c] + cpd00113[c]	2.7.4.26	ATP:isopentenyl phosphate phosphotransferase
R10255	cpd00054[c] + cpd18042[c] => cpd00067[c] + cpd00046[c] + cpd15841[c] + cpd00067[c]	2.7.8.38	NAD + glycohydrolase
R10325	(8) cpd00067[c] + (8) cpd00004[c] + cpd02824[c] + cpd00067[c] => (8) cpd00003[c] + C20518[c]	1.3.1.101	4-hydroxyphenylpyruvate:oxygen oxidoreductase (decarboxylating)
R10326	(8) cpd00067[c] + (8) cpd00005[c] + cpd02824[c] + cpd00067[c] => (8) cpd00006[c] + C20518[c]	1.3.1.101	2,3-bis-(O-phytany)l-sn-glycerol 1-phosphate:NADP + oxidoreductase
R10344	cpd00001[c] + C20567[c] => cpd03521[c] + cpd00067[c]	3.1.4.56
R10348	cpd00001[c] + cpd00038[c] => cpd00012[c] + cpd00047[c] + C20567[c]	3.5.4.39
R10561	cpd00002[c] + cpd00812[c] => cpd00011[c] + cpd00009[c] + cpd00008[c] + cpd00067[c] + cpd17039[c]	4.1.1.99	ATP:phosphomevalonate carboxy-lyase (adding ATP; isopentenyl-phosphate-forming)
R10758	cpd00002[c] + cpd00010[c] + cpd00728[c] => cpd00009[c] + cpd00008[c] + cpd07946[c]	6.2.1.-	4-hydroxybutanoate:CoA ligase (ADP-forming)
R10782	cpd07946[c] <=> cpd00001[c] + cpd00650[c]	4.2.1.120	4-hydroxybutanoyl-CoA hydro-lyase
R10929	cpd00002[c] + cpd00023[c] + C19885[c] => cpd00009[c] + cpd00008[c] + C20948[c]	6.3.2.-
R10930	cpd00002[c] + C20948[c] + cpd00067[c] => cpd00008[c] + C20949[c]	2.7.2.8
R10931	cpd00067[c] + cpd00005[c] + C20949[c] => cpd00009[c] + cpd00006[c] + C20950[c] + (2) cpd00067[c]	1.2.1.38
R10932	cpd00023[c] + C20950[c] <=> cpd00024[c] + C20951[c] + cpd00067[c]	2.6.1.11
R10933	cpd00001[c] + C20951[c] + cpd00067[c] => cpd00064[c] + C19885[c]	3.5.1.-
rxn05145	cpd00001[c] + cpd00002[c] + cpd00009[e] => (2) cpd00009[c] + cpd00008[c] + cpd00067[c]
rxn05319	cpd00001[c] => cpd00001[e]
rxn05467	cpd00011[e] <=> cpd00011[c]
rxn05468	cpd00007[e] <=> cpd00007[c]
rxn05493	cpd00067[e] + cpd00024[e] => cpd00067[c] + cpd00024[c]
rxn05616	cpd00254[c] <=> cpd00254[e]
rxn05651	cpd00067[e] + cpd00048[e] => cpd00067[c] + cpd00048[c]
rxn08013	cpd00001[c] + cpd03091[c] <=> cpd00128[c] + cpd15380[c]	2.4.2.28	5'-deoxyadenosine nuclosidase
rxn08966	cpd00659[c] => cpd00659[e]
rxn09008	cpd00418[c] => cpd00418[e]
rxn10042	cpd00009[c] + cpd00008[c] + (4) cpd00067[e] => cpd00001[c] + cpd00002[c] + (3) cpd00067[c]		ATP synthase (four protons for one ATP)
rxn10441	(8) cpd00067[c] + (8) cpd00005[c] + cpd15842[c] => (8) cpd00006[c] + cpd15859[c]		archaetidylglycerol hydrogenase
rxn10442	(8) cpd00067[c] + (8) cpd00005[c] + cpd15844[c] => (8) cpd00006[c] + cpd15860[c]		archaetidylinositol hydrogenase
rxn10480	cpd00204[e] <=> cpd00204[c]
rxn10487	cpd00001[c] + cpd15843[c] => cpd00009[c] + cpd15842[c]		digeranyl-sn-glycerol-1-phospho-3'-sn-glycerol phosphatase
rxn10499	cpd00868[c] + cpd00001[c] + (2) cpd00006[c] + cpd02882[c] => (2) cpd00067[c] + cpd00013[c] + (2) cpd00005[c] + cpd00180[c] + cpd15839[c]
rxn10525	cpd00023[c] + cpd00038[c] + cpd15864[c] <=> cpd00009[c] + cpd00067[c] + cpd00031[c] + cpd15865[c]		gamma-F420-0:gamma-L-glutamate ligase
rxn10526	cpd00023[c] + cpd00038[c] + cpd15865[c] <=> cpd00009[c] + cpd00067[c] + cpd00031[c] + cpd15866[c]		gamma-F420-1:gamma-L-glutamate ligase
rxn10527	cpd00023[c] + cpd00038[c] + cpd15866[c] <=> cpd00009[c] + cpd00067[c] + cpd00031[c] + cpd15868[c]		gamma-F420-2:gamma-L-glutamate ligase
rxn10823	cpd00075[c] => cpd00075[e]
rxn10826	cpd00242[e] <=> cpd00242[c]
rxn10832	cpd00010[e] => cpd00010[c]
rxn10963	cpd00001[c] + cpd00002[c] + cpd10515[e] => cpd00009[c] + cpd00008[c] + cpd00067[c] + cpd10515[c]
rxn11007	cpd00299[c] + cpd00125[c] + cpd01270[c] => cpd00298[c] + cpd00087[c] + cpd00050[c]	2.1.1.45	5,10-Methylenetetrahydrofolate:dUMP C-methyltransferase
rxn13300	cpd00026[c] + cpd00067[c] => cpd00014[c] + cpd00067[c] + cpd00155[c]		glycogen synthase (UDPGlc)
rxn13892	cpd00001[c] + cpd00002[c] + cpd04099[e] => cpd00009[c] + cpd00008[c] + cpd00067[c] + cpd04099[c]
sink_biomass	biomass[c] =>
Trans_NH4	cpd00013[e] + cpd00067[c] => cpd00013[c] + cpd00067[e]

## Sheet: 2-Compounds
id	name	charge	formula
biomass	biomass of Thaumarchaeota
C19885	[LysW]	0	C5H8NO4R
C19886	[LysW]-L-2-aminoadipate	0	C11H17N2O7R
C19887	LysW-gamma-L-alpha-aminoadipyl 6-phosphate	0	C11H18N2O10PR
C19888	LysW-gamma-L-alpha-aminoadipate 6-semialdehyde	0	C11H17N2O6R
C19889	LysW-gamma-L-lysine	0	C11H20N3O5R
C20518	2,3-Bis-(O-phytanyl)-sn-glycerol 1-phosphate	0	C43H89O6P
C20567	7,8-Dihydroneopterin 2',3'-cyclic phosphate	0	C9H12N5O6P
C20948	LysW-L-glutamate	0	C10H15N2O7R
C20949	LysW-L-glutamyl 5-phosphate	0	C10H16N2O10PR
C20950	LysW-L-glutamate 5-semialdehyde	0	C10H15N2O6R
C20951	LysW-L-ornithine	0	C10H18N3O5R
cpd00001	H2O	0	H2O
cpd00002	ATP	-3	C10H13N5O13P3
cpd00003	NAD	-1	C21H26N7O14P2
cpd00004	NADH	-2	C21H27N7O14P2
cpd00005	NADPH	-3	C21H27N7O17P3
cpd00006	NADP	-2	C21H26N7O17P3
cpd00007	O2	0	O2
cpd00008	ADP	-2	C10H13N5O10P2
cpd00009	Phosphate	-2	HO4P
cpd00010	CoA	-3	C21H33N7O16P3S
cpd00011	CO2	0	CO2
cpd00012	PPi	-2	H2O7P2
cpd00013	NH3	1	H4N
cpd00014	UDP	-2	C9H12N2O12P2
cpd00015	FAD	-2	C27H31N9O15P2
cpd00016	Pyridoxal phosphate	-1	C8H9NO6P
cpd00017	S-Adenosyl-L-methionine	1	C15H23N6O5S
cpd00018	AMP	-1	C10H13N5O7P
cpd00019	S-Adenosyl-homocysteine	0	C14H20N6O5S
cpd00020	Pyruvate	-1	C3H3O3
cpd00022	Acetyl-CoA	-3	C23H35N7O17P3S
cpd00023	L-Glutamate	-1	C5H8NO4
cpd00024	2-Oxoglutarate	-2	C5H4O5
cpd00025	H2O2	0	H2O2
cpd00026	UDP-glucose	-2	C15H22N2O17P2
cpd00028	Heme	-2	C34H30FeN4O4
cpd00029	Acetate	-1	C2H3O2
cpd00031	GDP	-2	C10H13N5O11P2
cpd00032	Oxaloacetate	-2	C4H2O5
cpd00033	Glycine	0	C2H5NO2
cpd00035	L-Alanine	0	C3H7NO2
cpd00036	Succinate	-2	C4H4O4
cpd00037	UDP-N-acetylglucosamine	-2	C17H25N3O17P2
cpd00038	GTP	-3	C10H13N5O14P3
cpd00039	L-Lysine	1	C6H15N2O2
cpd00040	Glyoxalate	-1	C2HO3
cpd00041	L-Aspartate	-1	C4H6NO4
cpd00042	GSH	-1	C10H16N3O6S
cpd00043	UDP-galactose	-2	C15H22N2O17P2
cpd00044	3-phosphoadenylylsulfate	-3	C10H12N5O13P2S
cpd00045	Adenosine 3-5-bisphosphate	-2	C10H13N5O10P2
cpd00046	CMP	-1	C9H13N3O8P
cpd00047	Formate	-1	CHO2
cpd00048	Sulfate	-2	O4S
cpd00049	Carboxylic acid	-1	CO2R
cpd00050	FMN	-1	C17H20N4O9P
cpd00051	L-Arginine	1	C6H15N4O2
cpd00052	CTP	-3	C9H13N3O14P3
cpd00053	L-Glutamine	0	C5H10N2O3
cpd00054	L-Serine	0	C3H7NO3
cpd00055	Formaldehyde	0	CH2O
cpd00056	TPP	-1	C12H17N4O7P2S
cpd00057	Alcohol	0	HOCH2R
cpd00060	L-Methionine	0	C5H11NO2S
cpd00061	Phosphoenolpyruvate	-2	C3H3O6P
cpd00062	UTP	-3	C9H12N2O15P3
cpd00064	Ornithine	1	C5H13N2O2
cpd00065	L-Tryptophan	0	C11H12N2O2
cpd00066	L-Phenylalanine	0	C9H11NO2
cpd00067	H+	1	H
cpd00068	ITP	-3	C10H12N4O14P3
cpd00069	L-Tyrosine	0	C9H11NO3
cpd00070	Malonyl-CoA	-4	C24H34N7O19P3S
cpd00071	Acetaldehyde	0	C2H4O
cpd00072	D-fructose-6-phosphate	-1	C6H12O9P
cpd00074	S	0	S
cpd00075	Nitrite	-1	NO2
cpd00076	Sucrose	0	C12H22O11
cpd00078	Succinyl-CoA	-4	C25H36N7O19P3S
cpd00079	D-glucose-6-phosphate	-1	C6H12O9P
cpd00080	Glycerol-3-phosphate	-1	C3H8O6P
cpd00081	Sulfite	-1	HO3S
cpd00082	D-Fructose	0	C6H12O6
cpd00083	GDP-mannose	-2	C16H23N5O16P2
cpd00084	L-Cysteine	0	C3H7NO2S
cpd00085	beta-Alanine	0	C3H7NO2
cpd00086	Propionyl-CoA	-3	C24H37N7O17P3S
cpd00087	Tetrahydrofolate	-2	C19H21N7O6
cpd00089	Glucose-1-phosphate	-1	C6H12O9P
cpd00090	IDP	-2	C10H12N4O11P2
cpd00091	UMP	-1	C9H12N2O9P
cpd00092	Uracil	0	C4H4N2O2
cpd00093	Anthranilate	-1	C7H6NO2
cpd00094	2-Oxobutyrate	-1	C4H5O3
cpd00095	Glycerone-phosphate	-1	C3H6O6P
cpd00096	CDP	-2	C9H13N3O11P2
cpd00097	Pyrroloquinoline-quinone	-3	C14H3N2O8
cpd00098	Choline	1	C5H14NO
cpd00099	Cl-	-1	Cl
cpd00100	Glycerol	0	C3H8O3
cpd00101	ribose-5-phosphate	-1	C5H10O8P
cpd00102	Glyceraldehyde3-phosphate	-1	C3H6O6P
cpd00103	PRPP	-3	C5H10O14P3
cpd00105	D-Ribose	0	C5H10O5
cpd00106	Fumarate	-2	C4H2O4
cpd00107	L-Leucine	0	C6H13NO2
cpd00109	Cytochrome c3+	5	C42H52FeN8O6S2
cpd00110	Cytochrome c2+	4	C42H52FeN8O6S2
cpd00113	Isopentenyldiphosphate	-2	C5H10O7P2
cpd00114	IMP	-1	C10H12N4O8P
cpd00115	dATP	-3	C10H13N5O12P3
cpd00116	Methanol	0	CH4O
cpd00118	Putrescine	2	C4H14N2
cpd00119	L-Histidine	0	C6H9N3O2
cpd00120	Butyryl-CoA	-3	C25H39N7O17P3S
cpd00121	L-Inositol	0	C6H12O6
cpd00123	3-Methyl-2-oxobutanoate	-1	C5H7O3
cpd00125	5-10-Methylenetetrahydrofolate	-2	C20H21N7O6
cpd00126	GMP	-1	C10H13N5O8P
cpd00128	Adenine	0	C5H5N5
cpd00129	L-Proline	-1	C5H8NO2
cpd00130	L-Malate	-2	C4H4O5
cpd00132	L-Asparagine	0	C4H8N2O3
cpd00133	Nicotinamide	0	C6H6N2O
cpd00135	Homocysteine	0	C4H9NO2S
cpd00136	4-Hydroxybenzoate	-1	C7H5O3
cpd00137	Citrate	-3	C6H5O7
cpd00139	Glycolate	-1	C2H3O3
cpd00141	Propionate	-1	C3H5O2
cpd00143	Phenylpyruvate	-1	C9H7O3
cpd00144	UDPglucuronate	-3	C15H19N2O18P2
cpd00145	Hydroxypyruvate	-1	C3H3O4
cpd00146	Carbamoylphosphate	-1	CH3NO5P
cpd00147	5-Methylthioadenosine	0	C11H15N5O3S
cpd00149	Co2+	2	Co
cpd00150	HCN	0	CHN
cpd00152	Agmatine	2	C5H16N4
cpd00153	Benzoate	-1	C7H5O2
cpd00154	Xylose	0	C5H10O5
cpd00155	Glycogen	0	C6H10O5
cpd00156	L-Valine	0	C5H11NO2
cpd00159	L-Lactate	-1	C3H5O3
cpd00161	L-Threonine	0	C4H9NO3
cpd00165	Hydroxylamine	0	H3NO
cpd00166	Calomide	1	C72H101CoN18O17P
cpd00169	3-Phosphoglycerate	-2	C3H5O7P
cpd00171	D-Ribulose5-phosphate	-1	C5H10O8P
cpd00173	NTP	-3	C5H9O13P3R
cpd00177	dADP	-2	C10H13N5O9P2
cpd00180	Oxalate	-2	C2O4
cpd00182	Adenosine	0	C10H13N5O4
cpd00186	D-Glutamate	-1	C5H8NO4
cpd00191	3-Oxopropanoate	-1	C3H3O3
cpd00193	APS	-2	C10H12N5O10PS
cpd00195	1-Alcohol	0	CH3OR
cpd00196	Acetylphosphate	-1	C2H4O5P
cpd00197	3,4-Dihydroxybenzoate	-1	C7H5O4
cpd00198	D-Xylulose5-phosphate	-1	C5H10O8P
cpd00199	4-Oxobutanoate	-1	C4H5O3
cpd00200	4MOP	-1	C6H9O3
cpd00201	10-Formyltetrahydrofolate	-2	C20H21N7O7
cpd00202	DMAPP	-2	C5H10O7P2
cpd00203	1,3-Bisphospho-D-glycerate	-2	C3H6O10P2
cpd00204	CO	1	CHO
cpd00206	dCMP	-1	C9H13N3O7P
cpd00207	Guanine	0	C5H5N5O
cpd00210	Taurine	0	C2H7NO3S
cpd00212	L-Sorbose	0	C6H12O6
cpd00216	Chorismate	-2	C10H8O6
cpd00218	Niacin	-1	C6H4NO2
cpd00219	Prephenate	-2	C10H8O6
cpd00220	Riboflavin	0	C17H20N4O6
cpd00223	Glycerate	-1	C3H5O4
cpd00227	L-Homoserine	0	C4H9NO3
cpd00229	Glycolaldehyde	0	C2H4O2
cpd00231	Dihydrobiopterin	0	C9H13N5O3
cpd00232	Neu5Ac	-1	C11H18NO9
cpd00235	D-mannose-6-phosphate	-1	C6H12O9P
cpd00236	D-Erythrose4-phosphate	-1	C4H8O7P
cpd00238	Sedoheptulose7-phosphate	-1	C7H14O10P
cpd00239	H2S	0	H2S
cpd00241	dGTP	-3	C10H13N5O13P3
cpd00242	H2CO3	-1	CHO3
cpd00247	Orotate	-1	C5H3N2O4
cpd00249	Uridine	0	C9H12N2O6
cpd00250	Creatine	0	C4H9N3O2
cpd00251	ADPribose	-2	C15H21N5O14P2
cpd00254	Mg	2	Mg
cpd00259	D-Lyxulose	0	C5H10O5
cpd00260	Isocitrate	-3	C6H5O7
cpd00264	Spermidine	3	C7H22N3
cpd00268	H2S2O3	-2	O3S2
cpd00269	2-Oxoadipate	-2	C6H6O5
cpd00274	Citrulline	0	C6H13N3O3
cpd00279	Acetoacetyl-CoA	-3	C25H37N7O18P3S
cpd00280	D-Galacturonate	-1	C6H9O7
cpd00282	S-Dihydroorotate	-1	C5H5N2O4
cpd00283	Geranyldiphosphate	-2	C10H18O7P2
cpd00284	6-Phospho-D-gluconate	-3	C6H10O10P
cpd00288	D-Glucosamine phosphate	0	C6H14NO8P
cpd00289	Geranylgeranyl diphosphate	-2	C20H34O7P2
cpd00290	D-fructose-1,6-bisphosphate	-2	C6H12O12P2
cpd00292	HMG-CoA	-4	C27H40N7O20P3S
cpd00293	N-Acetyl-D-glucosamine 6-phosphate	-1	C8H15NO9P
cpd00294	dAMP	-1	C10H13N5O6P
cpd00295	dGDP	-2	C10H13N5O10P2
cpd00297	dTDP	-2	C10H14N2O11P2
cpd00298	dTMP	-1	C10H14N2O8P
cpd00299	dUMP	-1	C9H12N2O8P
cpd00304	Retinal	0	C20H28O
cpd00322	L-Isoleucine	0	C6H13NO2
cpd00330	Dihydrofolate	-2	C19H19N7O6
cpd00331	cis-Aconitate	-3	C6H3O6
cpd00332	Mevalonic acid	-1	C6H11O4
cpd00333	(E)-Cinnamate	-1	C9H7O2
cpd00337	Hydrouracil	0	C4H6N2O2
cpd00338	5-Aminolevulinate	0	C5H9NO3
cpd00342	N-Acetylornithine	0	C7H14N2O3
cpd00343	N-Carbamoyl-L-aspartate	-2	C5H6N2O5
cpd00345	5-Methyltetrahydrofolate	-2	C20H23N7O6
cpd00346	L-Aspartate4-semialdehyde	0	C4H7NO3
cpd00347	5-10-Methenyltetrahydrofolate	-1	C20H20N7O6
cpd00348	D-Galactose 1-phosphate	-1	C6H12O9P
cpd00349	Sedoheptulose 1,7-bisphosphate	-2	C7H14O13P2
cpd00350	Farnesyldiphosphate	-2	C15H26O7P2
cpd00354	NDP	-2	C5H9O10P2R
cpd00355	Nicotinamide ribonucleotide	0	C11H15N2O8P
cpd00356	dCTP	-3	C9H13N3O13P3
cpd00357	TTP	-3	C10H14N2O14P3
cpd00358	dUTP	-3	C9H12N2O14P3
cpd00359	indol	0	C8H7N
cpd00360	Purine	0	C5H4N4
cpd00363	Ethanol	0	C2H6O
cpd00364	Chinone	0	C6H4O2
cpd00365	Retinol	0	C20H30O
cpd00367	Cytidine	0	C9H13N3O5
cpd00371	Propanal	0	C3H6O
cpd00380	Itaconate	-2	C5H4O4
cpd00383	Shikimate	-1	C7H9O5
cpd00395	L-Cysteate	-1	C3H6NO5S
cpd00402	CDPglycerol	-2	C12H19N3O13P2
cpd00408	Pantoate	-1	C6H11O4
cpd00412	Deoxyuridine	0	C9H12N2O5
cpd00415	Quinol	0	C6H6O2
cpd00416	Itaconyl-CoA	-4	C26H36N7O19P3S
cpd00418	NO	0	NO
cpd00421	Triphosphate	-4	HO10P3
cpd00424	Cystathionine	0	C7H14N2O4S
cpd00442	(3S)-Citryl-CoA	-5	C27H37N7O22P3S
cpd00443	ABEE	-1	C7H6NO2
cpd00447	Betaine aldehyde	1	C5H12NO
cpd00448	D-Glyceraldehyde	0	C3H6O3
cpd00467	3-Sulfinoalanine	1	C3H6NO4S
cpd00472	UDPgalacturonate	-3	C15H19N2O18P2
cpd00475	Ribose 1-phosphate	-1	C5H10O8P
cpd00477	N-Acetyl-L-glutamate	-2	C7H9NO5
cpd00482	2-Phospho-D-glycerate	-2	C3H5O7P
cpd00485	D-Mannose1-phosphate	-1	C6H12O9P
cpd00489	4-Hydroxyphenylacetate	-1	C8H7O3
cpd00492	N-Acetyl-D-mannosamine	0	C8H15NO6
cpd00497	XMP	-1	C10H12N4O9P
cpd00498	2-Aceto-2-hydroxybutanoate	-1	C6H9O4
cpd00508	3MOP	-1	C6H9O3
cpd00510	deoxyribose-5-phosphate	-2	C5H9O7P
cpd00519	D-methylmalonyl-CoA	-4	C25H36N7O19P3S
cpd00521	dTDP-4-oxo-6-deoxy-D-glucose	-2	C16H22N2O15P2
cpd00532	O2-	0	HO2
cpd00533	dCDP	-2	C9H13N3O10P2
cpd00550	D-Serine	0	C3H7NO3
cpd00557	Siroheme	-8	C42H36FeN4O16
cpd00558	Spermine	4	C10H30N4
cpd00585	Creatinine	0	C4H7N3O
cpd00588	Sorbitol	0	C6H14O6
cpd00616	Pretyrosine	-1	C10H12NO5
cpd00626	dTDPglucose	-2	C16H24N2O16P2
cpd00635	Cbl	0	C62H89CoN13O14P
cpd00638	Deamido-NAD	-2	C21H24N6O15P2
cpd00641	L-Histidinol	1	C6H12N3O
cpd00650	Crotonyl-CoA	-3	C25H37N7O17P3S
cpd00654	Deoxycytidine	0	C9H13N3O4
cpd00655	Dephospho-CoA	-2	C21H33N7O13P2S
cpd00659	Nitrous oxide		HN2O
cpd00663	Acrylyl-CoA	-3	C24H35N7O17P3S
cpd00668	ALCTT	-1	C5H7O4
cpd00673	Dihydrothymine	0	C5H8N2O2
cpd00683	Dihydropteroate	-1	C14H13N6O3
cpd00689	Porphobilinogen	-1	C10H13N2O4
cpd00699	5-Dehydroquinate	-1	C7H9O6
cpd00703	Indoleacetate	-1	C10H8NO2
cpd00705	L-2-Aminoadipate	-1	C6H10NO4
cpd00706	Mercaptopyruvate	-1	C3H3O3S
cpd00712	2-Dehydropantoate	-1	C6H9O4
cpd00722	O-Acetyl-L-serine	0	C5H9NO4
cpd00726	1,3-Propanediamine	2	C3H12N2
cpd00728	4-Hydroxybutanoate	-1	C4H7O3
cpd00738	phosphoserine	-1	C3H7NO6P
cpd00745	Hydracrylic acid	-1	C3H5O3
cpd00755	Hydroxymethylbilane	-8	C40H38N4O17
cpd00760	2-Methylbutyryl-CoA	-3	C26H41N7O17P3S
cpd00764	7-8-Diaminononanoate	1	C9H21N2O2
cpd00774	UroporphyrinogenIII	-8	C40H36N4O16
cpd00775	(R)-4-Dehydropantoate	-1	C6H9O4
cpd00790	O-Acetyl-L-homoserine	0	C6H11NO4
cpd00793	Thiamine phosphate	0	C12H17N4O4PS
cpd00800	8-Amino-7-oxononanoate	0	C9H17NO3
cpd00802	D-fructose-1-phosphate	-1	C6H12O9P
cpd00807	L-histidinol-phosphate	0	C6H12N3O4P
cpd00809	O-Phospho-L-homoserine	-1	C4H9NO6P
cpd00810	Orotidylic acid	-2	C10H11N2O11P
cpd00812	5-phosphomevalonate	-2	C6H11O7P
cpd00822	O-Succinyl-L-homoserine	-1	C8H12NO6
cpd00830	4-Hydroxy-2-oxoglutarate	-2	C5H4O6
cpd00834	Phosphopantetheine	-1	C11H22N2O7PS
cpd00837	S-Adenosylmethioninamine	2	C14H24N6O3S
cpd00842	(S)-3-Hydroxybutyryl-CoA	-3	C25H39N7O18P3S
cpd00843	Tartronate semialdehyde	-1	C3H3O4
cpd00853	DPG	-3	C3H5O10P2
cpd00854	Homoprotocatechuate	-1	C8H7O4
cpd00862	alpha-D-Hexose 1-phosphate	-1	C6H12O9P
cpd00867	Inositol 1-phosphate	-1	C6H12O9P
cpd00868	p-hydroxyphenylpyruvate	-1	C9H7O4
cpd00873	Nicotinate ribonucleotide	-1	C11H13NO9P
cpd00891	L-methylmalonyl-CoA	-4	C25H36N7O19P3S
cpd00895	H4MPT	-3	C30H42N6O16P
cpd00911	6-phospho-D-glucono-1-5-lactone	-2	C6H9O9P
cpd00918	2-Acetamido-5-oxopentanoate	-1	C7H10NO4
cpd00919	Homocitrate	-3	C7H7O7
cpd00930	imidazole acetol-phosphate	-1	C6H8N2O5P
cpd00931	5-Amino-6--5-phosphoribosylaminouracil	-1	C9H14N4O9P
cpd00932	5-O--1-Carboxyvinyl-3-phosphoshikimate	-3	C10H10O10P
cpd00939	Toxopyrimidine	0	C6H9N3O
cpd00954	6-hydroxymethyl dihydropterin	0	C7H9N5O2
cpd00956	1-(2-carboxyphenylamino)-1-deoxyribulose 5-phosphate	-2	C12H14NO9P
cpd00957	2,5-Diamino-6-(5'-phosphoribosylamino)-4-pyrimidineone	-1	C9H15N5O8P
cpd00976	dIDP	-2	C10H12N4O10P2
cpd00977	dITP	-3	C10H12N4O13P3
cpd00978	dUDP	-2	C9H12N2O11P2
cpd00982	FADH2	-2	C27H33N9O15P2
cpd01017	Cys-Gly	0	C5H10N2O3S
cpd01024	Methane	0	CH4
cpd01029	Base Q	1	C12H16N5O3
cpd01054	Chlorite	-1	O2Cl
cpd01066	L-Iditol	0	C6H14O6
cpd01078	Selenide	0	H2Se
cpd01197	Nebularine	0	C10H12N4O4
cpd01211	Thiocyanate	-1	CNS
cpd01242	Thyminose	0	C5H10O4
cpd01270	FMNH2	-1	C17H22N4O9P
cpd01298	Aminoacetone	1	C3H8NO
cpd01311	Dethiobiotin	-1	C10H17N2O3
cpd01324	L-Histidinal	1	C6H10N3O
cpd01326	L-Lysyl-tRNA	2	C6H14N2OR
cpd01401	Vitamin K1	0	C31H46O2
cpd01418	TSH	1	C27H50N9O10S2
cpd01431	2-Glyceride	0	C4H7O4R
cpd01476	Protoporphyrin	-2	C34H32N4O4
cpd01502	Citraconate	-2	C5H4O4
cpd01608	L-Selenocysteine	0	C3H7NO2Se
cpd01620	Precorrin 2	-8	C42H40N4O16
cpd01624	Uroporphyrin III	-8	C40H30N4O16
cpd01644	2-Hydroxymuconate	-2	C6H4O5
cpd01646	2-Isopropylmalate	-2	C7H10O5
cpd01651	L-3-Cyanoalanine	0	C4H6N2O2
cpd01665	D-O-Phosphoserine	-1	C3H7NO6P
cpd01693	6-Phosphosucrose	-1	C12H22O14P
cpd01700	D-Citramalate	-2	C5H6O5
cpd01709	2-Hydroxyglutarate	-2	C5H6O5
cpd01710	2-Isopropylmaleate	-2	C7H8O4
cpd01716	3-Dehydroshikimate	-1	C7H7O5
cpd01720	3-Ureidopropanoate	-1	C4H7N2O3
cpd01775	Phosphoribosyl-ATP	-4	C15H21N5O20P4
cpd01777	Phosphoribosyl-AMP	-2	C15H21N5O14P2
cpd01859	(2-Naphthyl)methanol	0	C11H10O
cpd01881	3-Indoleacetonitrile	0	C10H8N2
cpd01974	4-Hydroxy-L-glutamate	-1	C5H8NO5
cpd01977	4-Phospho-L-aspartate	-1	C4H7NO7P
cpd01982	5-Phosphoribosylamine	0	C5H12NO7P
cpd01997	Dimethylbenzimidazole	0	C9H10N2
cpd02026	TSST	1	C27H48N9O10S2
cpd02030	3-phosphoshikimate	-2	C7H9O8P
cpd02039	1-Aminopropan-2-ol	1	C3H10NO
cpd02069	3-Phosphonooxypyruvate	-2	C3H3O7P
cpd02124	2-Methylacetoacetyl-CoA	-3	C26H39N7O18P3S
cpd02125	Tiglyl-CoA	-3	C26H39N7O17P3S
cpd02132	3-Phospho-D-erythronate	-2	C4H7O8P
cpd02140	AIR	0	C8H14N3O7P
cpd02152	L-Argininosuccinate	-1	C10H17N4O6
cpd02183	4-Oxalocrotonate	-2	C6H4O5
cpd02197	5-Formyltetrahydrofolate	-2	C20H21N7O7
cpd02201	4-phosphopantothenate	-2	C9H16NO8P
cpd02210	Indoleglycerol phosphate	-1	C11H13NO6P
cpd02211	L-2-Amino-acetoacetate	0	C4H7NO3
cpd02227	S-Ribosylhomocysteine	0	C9H17NO6S
cpd02229	Bactoprenyl diphosphate	-2	C55H90O7P2
cpd02230	Inositol 4-phosphate	-1	C6H12O9P
cpd02246	CoM	-1	C2H5O3S2
cpd02295	1-4-Dihydroxy-2-naphthoate	-1	C11H7O4
cpd02333	Quinolinate	-2	C7H3NO4
cpd02340	alpha-D-Hexose 6-phosphate	-1	C6H12O9P
cpd02345	L-Glutamate1-semialdehyde	0	C5H9NO3
cpd02375	Adenylosuccinate	-3	C14H15N5O11P
cpd02379	Ribonucleoside triphosphate	-3	C5H9O13P3R
cpd02394	GAR	0	C7H15N2O8P
cpd02438	Methyl CoM	-1	C3H7O3S2
cpd02483	cis-Homoaconitate	-3	C7H5O6
cpd02484	Inositol 3-phosphate	-1	C6H12O9P
cpd02497	D-Galacturonate 1-phosphate	-2	C6H9O10P
cpd02498	2,3-Dihydroxy-isovalerate	-1	C5H9O4
cpd02506	5-Amino-4-imidazolecarboxyamide	0	C4H6N4O
cpd02535	2,3-Dihydroxy-3-methylvalerate	-1	C6H11O4
cpd02547	(R)-1-Aminopropan-2-yl phosphate	0	C3H10NO4P
cpd02552	n-acetylglutamyl-phosphate	-2	C7H10NO8P
cpd02557	Farnesylfarnesylgeraniol	-2	C40H66O7P2
cpd02569	2-Oxo-3-hydroxyisovalerate	-1	C5H7O4
cpd02574	methylthioribose-1-phosphate	-1	C6H12O7PS
cpd02602	2'-Deoxyribonucleoside diphosphate	-2	C5H9O9P2R
cpd02605	2-isopropyl-3-oxosuccinate	-2	C7H8O5
cpd02611	N-Acetyl-D-glucosamine1-phosphate	-1	C8H15NO9P
cpd02612	N-Acetylmannosamine 6-phosphate	-1	C8H15NO9P
cpd02627	2'-Deoxyribonucleoside triphosphate	-3	C5H9O12P3R
cpd02642	N-5-phosphoribosyl-anthranilate	-2	C12H14NO9P
cpd02645	Phosphoenol-4-deoxy-3-tetrulosonate	-2	C4H5O7P
cpd02656	6-7-Dimethyl-8--1-D-ribityllumazine	0	C13H18N4O6
cpd02666	(R)-4'-Phosphopantothenoyl-L-cysteine	-2	C12H21N2O9PS
cpd02678	N-Formyl-GAR	-1	C8H14N2O9P
cpd02679	5,10-Methylenetetrahydromethanopterin	-3	C31H42N6O16P
cpd02691	2-methyl-3-hydroxy-butyryl-CoA	-3	C26H41N7O18P3S
cpd02693	3-Isopropylmalate	-2	C7H10O5
cpd02698	N-Succinyl-L-2,6-diaminopimelate	-2	C11H16N2O7
cpd02701	S-Adenosyl-4-methylthio-2-oxobutanoate	0	C15H19N5O6S
cpd02710	2-(3-Carboxy-3-aminopropyl)-L-histidine	0	C10H16N4O4
cpd02720	5-Amino-6--5-phosphoribitylaminouracil	-1	C9H16N4O9P
cpd02724	N-Succinyl-L-2-amino-6-oxopimelate	-3	C11H12NO8
cpd02737	5-Methyl-H4MPT	-3	C31H44N6O16P
cpd02775	4-Amino-5-phosphomethyl-2-methylpyrimidine	-1	C6H9N3O4P
cpd02791	methylthioribulose-1-phosphate	-1	C6H12O7PS
cpd02797	sn-3-O-(Geranylgeranyl)glycerol 1-phosphate	-1	C23H40O6P
cpd02799	Methylisocitrate	-3	C7H7O7
cpd02820	UDP-N-acetylglucosamine enolpyruvate	-3	C20H26N3O19P2
cpd02824	2,3-Bis-O-(geranylgeranyl)glycerol 1-phosphate	-1	C43H72O6P
cpd02826	5'-Phosphoribosylformylglycinamidine	0	C8H16N3O8P
cpd02832	6-Thioinosine 5'-monophosphate	-1	C10H12N4O7PS
cpd02843	D-erythro-imidazol-glycerol-phosphate	-1	C6H10N2O6P
cpd02851	AICAR	-1	C9H14N4O8P
cpd02857	2dda7p	-2	C7H11O10P
cpd02858	2-[3-Carboxy-3-(methylammonio)propyl]-L-histidine	0	C11H18N4O4
cpd02882	4--1-D-Ribitylamino-5-aminouracil	0	C9H16N4O6
cpd02884	FAICAR	-1	C10H14N4O9P
cpd02893	5'-Phosphoribosyl-4-carboxy-5-aminoimidazole	-1	C9H13N3O9P
cpd02894	4-Amino-2-methyl-5-diphosphomethylpyrimidine	-2	C6H9N3O7P2
cpd02904	alpha-Ribazole 5'-phosphate	-1	C14H18N2O7P
cpd02920	7,8-Dihydropterin pyrophosphate	-2	C7H9N5O8P2
cpd02921	SAICAR	-3	C13H16N4O12P
cpd02948	MurAc(oyl-L-Ala-D-gamma-Glu-L-Lys-D-Ala-D-Ala)-diphospho- undecaprenol	-3	C86H140N7O21P2
cpd02961	Dihydroneopterin	0	C9H13N5O4
cpd02978	7,8-Dihydroneopterin 3'-triphosphate	-3	C9H13N5O13P3
cpd02979	phosphoribosylformiminoaicar-phosphate	-2	C15H23N5O15P2
cpd02991	phosphoribulosylformimino-AICAR-phosphate	-2	C15H23N5O15P2
cpd03034	3-Ureidoisobutyrate	-1	C5H9N2O3
cpd03049	2-Hydroxyethyl-ThPP	-1	C14H21N4O8P2S
cpd03077	alpha-Amino acid	-1	C2H3NO2R
cpd03078	Selenophosphate	-3	O3PSe
cpd03091	5'-Deoxyadenosine	0	C10H13N5O3
cpd03123	3-Oxohexanoyl-CoA	-3	C27H41N7O18P3S
cpd03163	Selenomethionine	0	C5H11NO2Se
cpd03214	Phytyl diphosphate	-2	C20H40O7P2
cpd03227	5beta-Cholestane-3alpha,7alpha,26-triol	0	C27H48O3
cpd03228	3alpha,7alpha-Dihydroxy-5beta-cholestan-26-al	0	C27H46O3
cpd03284	3-Sulfinopyruvate	0	C3H2O5S
cpd03285	3-Sulfopyruvate	-2	C3H2O6S
cpd03306	3,4-Dihydroxyphenylethyleneglycol	0	C8H10O4
cpd03307	3,4-Dihydroxymandelaldehyde	0	C8H8O4
cpd03320	3-Hydroxyphenylacetate	-1	C8H7O3
cpd03343	Phenylpropanoate	-1	C9H9O2
cpd03372	Homoisocitrate	-3	C7H7O7
cpd03375	3-Hydroxypropanoyl-CoA	-3	C24H37N7O18P3S
cpd03377	3-Aminopropiononitrile	1	C3H7N2
cpd03388	Adenylylselenate	3	C10H13N5O10PSe
cpd03389	Selenocysteine	0	C3H7NO2Se
cpd03392	Se-Adenosylselenomethionine	1	C15H23N6O5Se
cpd03393	Se-Adenosylselenohomocysteine	0	C14H20N6O5Se
cpd03396	Selenate	4	H2O4Se
cpd03397	Selenohomocysteine	0	C4H9NO2Se
cpd03420	Precorrin 3A	-6	C43H44N4O16
cpd03421	Cobyrinate	-5	C45H53CoN4O14
cpd03422	Cobinamide	1	C48H73CoN11O8
cpd03423	alpha-Ribazole	0	C14H18N2O4
cpd03426	Sirohydrochlorin	-8	C42H38N4O16
cpd03443	3-Octaprenyl-4-hydroxybenzoate	-1	C47H69O3
cpd03444	2-Octaprenylphenol	0	C46H70O
cpd03447	2-Octaprenyl-6-methoxy-1,4-benzoquinone	0	C47H70O3
cpd03448	2-Octaprenyl-3-methyl-6-methoxy-1,4-benzoquinone	0	C48H72O3
cpd03456	S-sulfocysteine	-1	C3H6NO5S2
cpd03470	Iminoaspartate	-2	C4H3NO4
cpd03491	Undecaprenyl-diphospho-N-acetylmuramoyl-(N-acetylglucosamine)-L-alanyl-gamma-D-glutamyl-L-lysyl-D-alanyl-D-alanine	-3	C94H153N8O26P2
cpd03494	Undecaprenyl-diphospho-N-acetylmuramoyl-L-alanyl-D-glutamyl-meso-2-6-diaminopimeloyl-D-alanyl-D-alanine	-4	C87H139N7O23P2
cpd03495	Undecaprenyl-diphospho-N-acetylmuramoyl--N-acetylglucosamine-L-ala-D-glu-meso-2-6-diaminopimeloyl-D-ala-D-ala	-4	C95H152N8O28P2
cpd03518	Formamidopyrimidine nucleoside triphosphate	-3	C10H15N5O15P3
cpd03519	2,5-Diaminopyrimidine nucleoside triphosphate	-3	C9H15N5O14P3
cpd03521	Dihydroneopterin phosphate	-1	C9H13N5O7P
cpd03560	Propionyladenylate	-1	C13H17N5O8P
cpd03566	Acetyl adenylate	-1	C12H15N5O8P
cpd03593	D-erythro-3-Methylmalate	-2	C5H6O5
cpd03607	4-(Phosphonooxy)-threonine	-1	C4H9NO7P
cpd03608	4-Hydroxy-L-threonine	0	C4H9NO4
cpd03666	2,5-Diamino-6-(5'-triphosphoryl-3',4'-trihydroxy-2'-oxopentyl)- amino-4-oxopyrimidine	-3	C9H15N5O14P3
cpd03671	D-Glucosamine1-phosphate	0	C6H14NO8P
cpd03713	Benzoyl phosphate	-1	C7H6O5P
cpd03733	N-Acetylneuraminate 9-phosphate	-2	C11H18NO12P
cpd03760	Precorrin 6B	-7	C44H49N4O16
cpd03761	Precorrin 6A	-7	C44H47N4O16
cpd03802	Homospermidine	3	C8H24N3
cpd03832	Hydrogenobyrinate	-6	C45H54N4O14
cpd03833	Precorrin 3B	-6	C43H44N4O17
cpd03834	Precorrin 4	-7	C44H45N4O17
cpd03835	Precorrin 8	-7	C45H53N4O14
cpd03839	Precorrin 5	-7	C45H47N4O17
cpd03897	4a-Hydroxytetrahydrobiopterin	0	C9H15N5O4
cpd03913	Hydrogenobyrinate diamide	-4	C45H58N6O12
cpd03914	Cob(II)yrinate diamide	-3	C45H57CoN6O12
cpd03915	Cob(I)yrinate diamide	-4	C45H57CoN6O12
cpd03916	Adenosyl cobyrinate diamide	-3	C55H69CoN11O15
cpd03917	Adenosylcobyric acid	1	C55H77CoN15O11
cpd03918	Adenosyl cobinamide	2	C58H85CoN16O11
cpd03919	Adenosyl cobinamide phosphate	0	C58H84CoN16O14P
cpd03920	Adenosylcobinamide-GDP	0	C68H96CoN21O21P2
cpd04015	trans-3-Chloro-2-propene-1-ol	0	C3H5OCl
cpd04016	cis-3-Chloro-2-propene-1-ol	0	C3H5OCl
cpd04017	3-Chloroallyl aldehyde	0	C3H3OCl
cpd04099	Phosphonate	-1	H2O3P
cpd04141	4-Hydroxy-2-oxohexanoate	-1	C6H9O4
cpd04248	Chloral hydrate	0	C2H3O2Cl3
cpd04661	Trichloroethanol	0	C2H3OCl3
cpd04806	Aldophosphamide	0	C7H15N2O3PCl2
cpd04810	5-FU	0	C4H3N2O2F
cpd07923	2'-Deoxy-5-hydroxymethylcytidine-5'-diphosphate	-2	C10H15N3O11P2
cpd07924	2'-Deoxy-5-hydroxymethylcytidine-5'-triphosphate	-3	C10H15N3O14P3
cpd07946	4-Hydroxybutyryl-CoA	-3	C25H39N7O18P3S
cpd08210	ADC	-1	C10H10NO5
cpd08211	trans,trans,cis-Geranylgeranyl diphosphate	-2	C20H34O7P2
cpd08369	Cobalt-precorrin 3	-7	C43H41CoN4O16
cpd08370	Cobalt-precorrin 4	-6	C44H44CoN4O16
cpd08371	Cobalt-precorrin 5	-5	C45H47CoN4O16
cpd08372	Cobalt-precorrin 6	-6	C44H46CoN4O16
cpd08373	Cobalt-precorrin 6B	-6	C44H48CoN4O16
cpd08375	Cobalt-precorrin 8	-5	C45H53CoN4O14
cpd08405	cis-3-(3-carboxyethyl)-3,5-cyclohexadiene-1,2-diol	-1	C9H11O4
cpd08928	L-Threonine phosphate	-1	C4H9NO6P
cpd08993	Aminofructose 6-phosphate	0	C6H14NO8P
cpd08994	Iminoerythrose 4-phosphate	0	C4H10NO6P
cpd09253	cis-3-(3-Carboxyethenyl)-3,5-cyclohexadiene-1,2-diol	-1	C9H9O4
cpd09410	Demethylphylloquinone	0	C30H44O2
cpd09421	2-(1,2-Dihydroxyethyl)-TPP	-1	C14H21N4O9P2S
cpd09792	1-Naphthalenemethanol	0	C11H10O
cpd09793	1-Naphthaldehyde	0	C11H8O
cpd09802	2-Naphthaldehyde	0	C11H8O
cpd10162	(R)-3-Hydroxy-3-methyl-2-oxopentanoate	-1	C6H9O4
cpd10515	Fe2+	2	Fe
cpd10516	fe3	3	Fe
cpd11206	Precorrin 1	-8	C41H38N4O16
cpd11225	3-4-dihydroxy-2-butanone4-phosphate	-1	C4H8O6P
cpd11231	2-Amino-5-formylamino-6-(5-phosphoribosylamino)pyrimidin-4(3H)-one	-1	C10H15N5O9P
cpd11310	5-phosphoribosyl-5-carboxyaminoimidazole	-2	C9H12N3O9P
cpd11420	trdox	0	C6H7NO2R2S2
cpd11421	trdrd	0	C6H9NO2R2S2
cpd11425	2dmmq7	0	C20H22O2
cpd11451	mql7	0	C21H24O2
cpd11478	(R)-3-Hydroxybutanoyl-[acyl-carrier protein]	-1	C15H27N2O9PRS
cpd11479	D-3-Hydroxyhexanoyl-[acp]	-1	C17H31N2O9PRS
cpd11480	D-3-Hydroxydodecanoyl-[acp]	-1	C23H43N2O9PRS
cpd11481	R-3-hydroxypalmitoyl-acyl-carrierprotein-	-1	C27H51N2O9PRS
cpd11482	(R)-3-Hydroxydecanoyl-[acyl-carrier protein]	-1	C21H39N2O9PRS
cpd11483	(R)-3-Hydroxyoctanoyl-[acyl-carrier protein]	-1	C19H35N2O9PRS
cpd11484	HMA	-1	C25H47N2O9PRS
cpd11485	3-oxohexadecanoyl-acp	-1	C27H49N2O9PRS
cpd11486	3-Oxohexanoyl-[acp]	-1	C17H29N2O9PRS
cpd11487	3-oxodecanoyl-acp	-1	C21H37N2O9PRS
cpd11488	Acetoacetyl-ACP	-1	C15H25N2O9PRS
cpd11489	3-oxododecanoyl-acp	-1	C23H41N2O9PRS
cpd11490	3-oxooctanoyl-acp	-1	C19H33N2O9PRS
cpd11491	3-oxotetradecanoyl-acp	-1	C25H45N2O9PRS
cpd11609	A	0	H2NR
cpd11610	AH2	0	H2
cpd11613	RNA	-3	C15H23O19P3R3
cpd11615	tRNA	-2	C15H23O16P2R3
cpd11616	RCHO	0	CHOR
cpd11619	Dolichyl phosphate	-1	C15H28O4P
cpd11620	Reducedferredoxin	4	Fe2R4S6
cpd11621	Oxidizedferredoxin	6	Fe2R4S6
cpd11625	2-Oxo acid	-1	C2O3R
cpd11665	QH2	0	C19H28O4
cpd11669	Q	0	C19H26O4
cpd11704	Protein tyrosine	0	C10H10N2O3R2
cpd11713	Dolichyl diphosphate	-2	C25H44O7P2
cpd11726	3-Oxoacyl-[acyl-carrier protein]	0	C3H2O2R2S
cpd11751	tRNA(Tyr)	0	C10H12N5O3R
cpd11755	DNA adenine	-3	C20H27N5O16P3R2
cpd11767	tRNA uridine	-3	C19H26N2O21P3R2
cpd11770	L-Alanyl-tRNA	1	C13H18N6O4R
cpd11796	oxidized Ferricytochrome c2	3
cpd11798	reduced Ferrocytochrome c2	2
cpd11820	Protein tyrosine phosphate	-1	C10H10N2O6PR2
cpd11836	(R)-3-Hydroxyacyl-[acyl-carrier protein]	-1	C15H27N2O9PRS
cpd11849	RSH	0	HRS
cpd11872	R-CO-R'	0	COR2
cpd11901	R-CHOH-R'	0	CH2OR2
cpd11906	tRNA(Ala)	0	C10H12N5O3R
cpd11907	tRNA(Arg)	0	C10H12N5O3R
cpd11909	tRNA(Asp)	0	C10H12N5O3R
cpd11910	tRNA(Cys)	0	C10H12N5O3R
cpd11912	tRNA-Glu	0	C10H12N5O3R
cpd11913	tRNA(Gly)	0	C10H12N5O3R
cpd11914	tRNA(His)	0	C10H12N5O3R
cpd11915	tRNA(Ile)	0	C10H12N5O3R
cpd11916	tRNA(Leu)	0	C10H12N5O3R
cpd11917	tRNA(Lys)	0	R
cpd11918	tRNA(Met)	0	C10H12N5O3R
cpd11919	tRNA(Phe)	0	C10H12N5O3R
cpd11920	tRNA(Pro)	0	C10H12N5O3R
cpd11921	tRNA(Ser)	0	C10H12N5O3R
cpd11922	tRNA(Thr)	0	C10H12N5O3R
cpd11923	tRNA(Trp)	0	C10H12N5O3R
cpd11924	tRNA(Val)	0	C10H12N5O3R
cpd11985	tRNA guanine	-3	C20H27N5O20P3R2
cpd11986	tRNA queuine	-3	C27H37N5O22P3R2
cpd11990	Acetylhistone	0	C9H15N3O3R2
cpd12003	L-Leucyl-tRNA	1	C16H24N6O4R
cpd12031	Acyl phosphate	-1	CHO5PR
cpd12036	L-Arginyl-tRNA	2	C16H26N9O4R
cpd12060	Gln-tRNA(Gln)	1	C15H21N7O5R
cpd12100	Glycyl-tRNA(Gly)	1	C12H16N6O4R
cpd12101	Histone-L-lysine	0	C7H13N3O2R2
cpd12105	L-Methionyl-tRNA	1	C15H22N6O4RS
cpd12132	L-Seryl-tRNA(Ser)	0	C13H17N6O5R
cpd12133	L-Valyl-tRNA(Val)	1	C15H22N6O4R
cpd12164	L-Prolyl-tRNA(Pro)	0	C15H19N6O4R
cpd12182	tRNA pseudouridine	-3	C19H26N2O21P3R2
cpd12194	L-Tyrosyl-tRNA(Tyr)	1	C19H22N6O5R
cpd12226	L-Aspartyl-tRNA(Asp)	0	C14H17N6O6R
cpd12227	L-Glutamyl-tRNA-Glu	0	C15H19N6O6R
cpd12228	L-Histidyl-tRNA(His)	1	C16H20N8O4R
cpd12229	L-Threonyl-tRNA(Thr)	0	C14H19N6O5R
cpd12235	Protein asparagine	0	C5H7N3O3R2
cpd12237	Peptide-L-methionine	0	C6H10N2O2R2S
cpd12255	L-Cysteinyl-tRNA(Cys)	1	C13H18N6O4RS
cpd12256	L-Isoleucyl-tRNA(Ile)	1	C16H24N6O4R
cpd12308	DNA 6-methylaminopurine	-3	C21H29N5O16P3R2
cpd12335	L-Phenylalanyl-tRNA(Phe)	1	C19H22N6O4R
cpd12336	L-Tryptophanyl-tRNA(Trp)	1	C21H23N7O4R
cpd12338	N-Substituted amino acid	-1	C3H2NO3R2
cpd12344	R-S-Alanine	-1	C3H5NO2RS
cpd12358	Peptidylproline (omega=0)	0	C6H8N2O2R2
cpd12362	RNA 3'-terminal-phosphate	-3	C15H23O19P3R3
cpd12378	Ribonucleoside diphosphate	-2	C5H9O10P2R
cpd12390	Peptidylproline (omega=180)	0	C6H8N2O2R2
cpd12394	Ribosomal-protein L-alanine	0	C3H7N2OR
cpd12407	Dolichyl phosphate D-mannose	-1	C21H38O9P
cpd12414	N-Substituted aminoacyl-tRNA	-2	C18H24NO18P2R5
cpd12420	Peptide-L-methionine (S)-S-oxide	0	C6H10N2O3R2S
cpd12484	tRNA containing N2-methylguanine	-3	C21H29N5O20P3R2
cpd12494	Oligosaccharide-PP-Dol	-2	C41H69N2O17P2R
cpd12517	RNA terminal-2',3'-cyclic-phosphate	-3	C15H21O18P3R3
cpd12524	Ribosomal-protein N-acetyl-L-alanine	0	C5H9N2O2R
cpd12704	Selenomethionyl-tRNA(Met)	0	C15H21N6O4RSe
cpd12732	S-Glutathionyl-L-cysteine	0
cpd12780	2-Polyprenylphenol	0	C16H22O
cpd12785	4-Hydroxy-3-polyprenylbenzoate	-1	C17H21O3
cpd12819	Cyclic amidines
cpd12828	Glu-tRNA(Gln)	-1	C15H18N6O6R
cpd13044	[enzyme]-lysine	0	C7H13N3O2R2
cpd13045	[eIF5A-precursor]-deoxyhypusine	0	C11H22N4O2R2
cpd13372	tRNA containing 5-aminomethyl-2-thiouridine	0
cpd13386	Glycoprotein with the oligosaccharide chain attached by N-glycosyl linkage to protein L-asparagine	0	C21H32N5O13R3
cpd13399	Cyclic amide	0
cpd14474	R-S-S-R	0	R2S2
cpd14475	RCOOH	0	CHO2R
cpd14496	myo-Inositol phosphate
cpd14502	n-Alkanal	0
cpd14503	Alk-2-enal	0
cpd14507	Peptide-L-methionine (R)-S-oxide	0	C6H10N2O3R2S
cpd14548	C15812	0	C4H6N2O2S2R2
cpd14549	C15813	0
cpd14550	C15814	0
cpd14584	Dehydrospermidine	2	C7H19N3
cpd14721	L-Methionine (S)-S-oxide	0	C5H11NO3S
cpd14935	3-Oxostearoyl-CoA	-3	C39H65N7O18P3S
cpd14936	3-Hydroxystearoyl-CoA	-3	C39H67N7O18P3S
cpd14938	3-Oxostearoyl-[acp]	0	C18H33O2RS
cpd14939	3-Hydroxystearoyl-[acp]	0	C18H35O2RS
cpd14960	Cobalt-precorrin 5B	-6	C43H44CoN4O16
cpd14961	Cobalt-precorrin 7	-6	C45H50CoN4O16
cpd15064	cis-3-Chloroallyl aldehyde	0	C3H3OCl
cpd15380	5'-deoxyribose	0	C5H10O4
cpd15807	2,5-diamino-6-ribitylamino-4(3H)-pyrimidinone 5'-phosphate	-2	C9H16N5O8P
cpd15809	2-phospho-L-lactate	-3	C3H4O6P
cpd15839	7,8-didemethyl-8-hydroxy-5-deazariboflavin	0	C16H17N3O7
cpd15841	2,3-di-O-geranylgeranyl-sn-glyceroserine	-1	C46H77NO8P
cpd15842	2,3-di-O-geranyl-sn-glycerol-1-phospho-3?-sn-glycerol	-1	C46H78O8P
cpd15843	2,3-di-O-geranyl-sn-glycerol-1-phospho-3?-sn-glycerol phosphate	-3	C46H77O11P2
cpd15844	2,3-di-O-geranyl-sn-glycero-1-phospho-myo-inositol	-1	C49H82O11P
cpd15859	2,3-di-O-phytanyl-sn-glycerol-1-phospho-3?-sn-glycerol	-1	C46H94O8P
cpd15860	2,3-O-phytanyl-sn-glycero-1-phospho-myo-inositol	-1	C49H98O11P
cpd15861	2,3-O-phytanyl-sn-glycero-1-phosphoserine	-1	C46H93NO8P
cpd15864	coenzyme ferredoxin 420-0	-2	C19H20N3O12P
cpd15865	coenzyme ferredoxin 420-1	-3	C24H26N4O15P
cpd15866	coenzyme ferredoxin 420-2 (oxidized)	-4	C29H32N5O18P
cpd15868	coenzyme ferredoxin 420-3	-5	C34H38N6O21P
cpd15889	lactyl-(2)-diphospho-(5')-guanosine	-3	C13H16N5O13P2
cpd16330	6-(2-Amino-2-carboxyethyl)-7,8-dioxo-1,2,3,4,7,8-hexahydroquinoline- 2,4-dicarboxylate	-2	C14H12N2O8
cpd16365	Alcophosphamide	0	C7H17N2O3PCl2
cpd16395	2-Phenyl-1,3-propanediol monocarbamate	0	C10H13NO3
cpd16396	3-Carbamoyl-2-phenylpropionaldehyde	0	C10H11NO3
cpd16401	4-Hydroxy-5-phenyltetrahydro-1,3-oxazin-2-one	0	C10H11NO3
cpd16402	5-Phenyl-1,3-oxazinane-2,4-dione	0	C10H9NO3
cpd16422	6-Thioxanthine 5'-monophosphate	-1	C10H12N4O8PS
cpd16423	6-Thioguanosine monophosphate	-1	C10H13N5O7PS
cpd16434	5-Fluorodihydrouracil	0	C4H5N2O2F
cpd16435	2-Fluoro-3-ureidopropionic acid	-1	C4H6N2O3F
cpd16438	5-Fluorouridine monophosphate	-1	C9H11N2O9PF
cpd16464	Tryparedoxin	-1	C8H13O2
cpd16465	Tryparedoxin disulfide	-1	C8H13O2
cpd16496	R-S-Cysteinylglycine	0	C5H9N2O3RS
cpd17039	Isopentenyl phosphate	-2	C5H9O4P
cpd17467	tRNA containing s2U	0
cpd17468	tRNA containing cnm5s2U	0
cpd17535	Cobalt-factor III	-8	C43H38CoN4O16
cpd18009	Ethylmalonyl-CoA	0	C26H42N7O19P3S
cpd18042	CDP-2,3-bis-O-(geranylgeranyl)-sn-glycerol	0	C52H85N3O13P2
cpd19001	alpha-D-Glucose	0	C6H12O6
G00008	(Glc)3 (GlcNAc)2 (Man)9 (PP-Dol)1	0
G00009	(Glc)3 (GlcNAc)2 (Man)9 (Asn)1	0
G10550	(GlcNAc)1 (MurNAc)1 (D-Ala-D-Ala-Lys-D-Glu-Ala)1 (PP-Und)1	0
G10551	(MurNAc)1 (D-Ala-D-Ala-Lys-D-Glu-Ala)1 (PP-Und)1	0
PCY	PCY
PCYm	PCYm

## Sheet: 3-Gene_rxn_list
below are gene-reaction associations included in the GEM for both Thaumarchaeota populations (the unit of all 8 MAGs) and individual MAG. Repsentative genes (in light yellow) were from the pangenome results of 8 MAGs of Thaumarcheaota (in light blue) and the genome of reference model (in grey). Reference model is NmrFL417 of Nitrosopumilus maritimus SCM1 (pmid: 29946801).
Rep_gene	Associated_reactions_in_model	LB2	LB3	LB5	MB1	MB3	MB4	YB1	YB3	Reference (Nitrosopumilus maritimus SCM1)	Source	COG
AB19_LB2_1089_length_9646_cov_60_9	R00615#R02319	AB19_LB2_1089_length_9646_cov_60_9	AB19_LB3_248_length_30000_cov_68_10	AB19_LB5_7329_length_2823_cov_662_2	AB19_MB1_6093_length_3197_cov_112_2	-	AB19_MB4_35872_length_1493_cov_191_2	-	AB19_YB3_379_length_15453_cov_72_3	Nmar_1530	psammotate	F
AB19_LB2_1097_length_9608_cov_63_10	R01123	AB19_LB2_1097_length_9608_cov_63_10	AB19_LB3_490_length_20993_cov_69_20	AB19_LB5_1667_length_6289_cov_629_2	AB19_MB1_17232_length_1956_cov_127_2	AB19_MB3_47_length_25876_cov_74_16	AB19_MB4_38_length_28625_cov_222_16	AB19_YB1_21150_length_1755_cov_31_1	AB19_YB3_13_length_77074_cov_77_32	-	Curation based on EggNOG annotation	C
AB19_LB2_1097_length_9608_cov_63_4	R00435	AB19_LB2_1097_length_9608_cov_63_4	AB19_LB3_490_length_20993_cov_69_14	AB19_LB5_1667_length_6289_cov_629_7	-	AB19_MB3_47_length_25876_cov_74_10	AB19_MB4_38_length_28625_cov_222_11	-	AB19_YB3_13_length_77074_cov_77_26	Nmar_0318	psammotate	K
AB19_LB2_1097_length_9608_cov_63_5	R00658#R04206	AB19_LB2_1097_length_9608_cov_63_5	AB19_LB3_490_length_20993_cov_69_15	AB19_LB5_1667_length_6289_cov_629_6	-	AB19_MB3_47_length_25876_cov_74_11	AB19_MB4_38_length_28625_cov_222_12	AB19_YB1_2865_length_5120_cov_46_5	AB19_YB3_13_length_77074_cov_77_27	Nmar_0317	psammotate	G
AB19_LB2_1097_length_9608_cov_63_8	R02245	AB19_LB2_1097_length_9608_cov_63_8	AB19_LB3_490_length_20993_cov_69_18	-	AB19_MB1_3547_length_4122_cov_135_2	AB19_MB3_47_length_25876_cov_74_14	AB19_MB4_38_length_28625_cov_222_15	AB19_YB1_5980_length_3490_cov_52_3	AB19_YB3_13_length_77074_cov_77_30	Nmar_0315	psammotate	I
AB19_LB2_10_length_76718_cov_55_17	R01993#R02269#R03055#R08227	AB19_LB2_10_length_76718_cov_55_17	AB19_LB3_29_length_63275_cov_69_48	AB19_LB5_808_length_9011_cov_525_7	AB19_MB1_1587_length_5960_cov_151_6	AB19_MB3_4973_length_3172_cov_66_2	AB19_MB4_192_length_17931_cov_253_12	-	AB19_YB3_381_length_15408_cov_66_10	Nmar_0214	psammotate	F
AB19_LB2_10_length_76718_cov_55_38	R03896#R03898#R03968#R04001	AB19_LB2_10_length_76718_cov_55_38	AB19_LB3_29_length_63275_cov_69_27	AB19_LB5_758_length_9332_cov_674_1	AB19_MB1_225_length_15072_cov_165_2	AB19_MB3_40_length_28836_cov_80_25	AB19_MB4_28_length_30444_cov_234_26	AB19_YB1_509_length_11861_cov_59_1	AB19_YB3_202_length_21019_cov_73_14	Nmar_0421	psammotate	E
AB19_LB2_10_length_76718_cov_55_39	R03896#R03898#R03968#R04001	AB19_LB2_10_length_76718_cov_55_39	AB19_LB3_29_length_63275_cov_69_26	AB19_LB5_758_length_9332_cov_674_2	AB19_MB1_225_length_15072_cov_165_3	AB19_MB3_40_length_28836_cov_80_24	AB19_MB4_28_length_30444_cov_234_25	AB19_YB1_509_length_11861_cov_59_2	AB19_YB3_202_length_21019_cov_73_15	Nmar_0420	psammotate	E
AB19_LB2_10_length_76718_cov_55_55	R03661	AB19_LB2_10_length_76718_cov_55_55	AB19_LB3_29_length_63275_cov_69_10	AB19_LB5_1724_length_6205_cov_796_5	-	AB19_MB3_40_length_28836_cov_80_8	AB19_MB4_28_length_30444_cov_234_9	AB19_YB1_2726_length_5248_cov_36_5	AB19_YB3_538_length_12835_cov_87_6	Nmar_0658	psammotate	J
AB19_LB2_10_length_76718_cov_55_7	R03348	AB19_LB2_10_length_76718_cov_55_7	AB19_LB3_29_length_63275_cov_69_58	AB19_LB5_3000_length_4630_cov_633_4	AB19_MB1_776_length_8502_cov_153_2	AB19_MB3_354_length_9280_cov_67_2	AB19_MB4_192_length_17931_cov_253_2	AB19_YB1_897_length_9026_cov_33_9	AB19_YB3_5122_length_3720_cov_62_4	Nmar_1237	psammotate	H
AB19_LB2_1100_length_9587_cov_61_10	R00081#R00082	AB19_LB2_1100_length_9587_cov_61_10	AB19_LB3_165_length_35235_cov_65_19	AB19_LB5_1920_length_5874_cov_395_8,AB19_LB5_3804_length_4069_cov_524_1	-	-	AB19_MB4_2098_length_6513_cov_213_1	-	-	Nmar_0184	psammotate	C
AB19_LB2_117_length_36527_cov_59_25	R05721	AB19_LB2_117_length_36527_cov_59_25	AB19_LB3_5_length_100116_cov_71_28	AB19_LB5_989_length_8144_cov_719_4	AB19_MB1_13957_length_2165_cov_131_2	AB19_MB3_712_length_6856_cov_84_3	AB19_MB4_3_length_61958_cov_239_21	-	AB19_YB3_366_length_15704_cov_79_5	Nmar_0515	psammotate	S
AB19_LB2_117_length_36527_cov_59_30	R00253	AB19_LB2_117_length_36527_cov_59_30	AB19_LB3_5_length_100116_cov_71_32	AB19_LB5_989_length_8144_cov_719_9	AB19_MB1_1308_length_6555_cov_160_2	AB19_MB3_712_length_6856_cov_84_8	AB19_MB4_3_length_61958_cov_239_16	AB19_YB1_19366_length_1844_cov_57_1	AB19_YB3_366_length_15704_cov_79_9	Nmar_1790	psammotate	E
AB19_LB2_119_length_36298_cov_55_29	R01324#R01325#R01900	AB19_LB2_119_length_36298_cov_55_29	AB19_LB3_92_length_43325_cov_66_5	AB19_LB5_3742_length_4099_cov_670_1	AB19_MB1_5027_length_3499_cov_190_1	-	AB19_MB4_1530_length_7684_cov_239_6	AB19_YB1_11809_length_2434_cov_48_2	AB19_YB3_140_length_25258_cov_76_13	Nmar_1482	psammotate	C
AB19_LB2_1231_length_8985_cov_60_3	R03665	AB19_LB2_1231_length_8985_cov_60_3	AB19_LB3_11_length_84535_cov_71_3	AB19_LB5_2481_length_5172_cov_748_1	-	AB19_MB3_403_length_8808_cov_74_2	AB19_MB4_1119_length_8919_cov_247_6	AB19_YB1_5138_length_3766_cov_35_1	AB19_YB3_1259_length_7944_cov_69_2	Nmar_1477	psammotate	J
AB19_LB2_1317_length_8560_cov_51_2	R01216#R01226	AB19_LB2_1317_length_8560_cov_51_2	AB19_LB3_1251_length_12594_cov_69_6	AB19_LB5_19551_length_1626_cov_420_2	AB19_MB1_338_length_12585_cov_138_5	AB19_MB3_3451_length_3683_cov_84_3	AB19_MB4_144_length_19939_cov_238_15	AB19_YB1_10680_length_2571_cov_38_2	AB19_YB3_84_length_34464_cov_69_32	Nmar_1720	psammotate	H
AB19_LB2_134_length_33363_cov_58_18	R01298	AB19_LB2_134_length_33363_cov_58_18	AB19_LB3_146_length_37124_cov_71_22	AB19_LB5_10539_length_2304_cov_507_2,AB19_LB5_2896_length_4730_cov_457_3	-	-	-	AB19_YB1_253_length_15873_cov_39_1	-	-	Curation based on EggNOG annotation	CH
AB19_LB2_134_length_33363_cov_58_19	R01298	AB19_LB2_134_length_33363_cov_58_19	AB19_LB3_146_length_37124_cov_71_21	-	-	-	-	-	-	-	Curation based on EggNOG annotation	CH
AB19_LB2_146_length_32253_cov_64_19	R00408#R00412	AB19_LB2_146_length_32253_cov_64_19	AB19_LB3_153_length_36379_cov_66_26	AB19_LB5_18_length_32730_cov_657_22	AB19_MB1_811_length_8277_cov_183_4	AB19_MB3_46_length_26042_cov_94_20	AB19_MB4_16_length_36300_cov_248_19	-	AB19_YB3_90_length_32280_cov_94_25	Nmar_0258	psammotate	C
AB19_LB2_146_length_32253_cov_64_22	R00408#R00412	AB19_LB2_146_length_32253_cov_64_22	AB19_LB3_153_length_36379_cov_66_29	AB19_LB5_18_length_32730_cov_657_25	AB19_MB1_811_length_8277_cov_183_7	AB19_MB3_46_length_26042_cov_94_23	AB19_MB4_16_length_36300_cov_248_16	AB19_YB1_752_length_9902_cov_63_4	AB19_YB3_90_length_32280_cov_94_28	Nmar_0261	psammotate	C
AB19_LB2_146_length_32253_cov_64_24	R01086	AB19_LB2_146_length_32253_cov_64_24	AB19_LB3_153_length_36379_cov_66_31	-	AB19_MB1_811_length_8277_cov_183_9	AB19_MB3_46_length_26042_cov_94_25	AB19_MB4_16_length_36300_cov_248_14	AB19_YB1_752_length_9902_cov_63_6	AB19_YB3_90_length_32280_cov_94_30	Nmar_0263	psammotate	E
AB19_LB2_15_length_69823_cov_57_33	R06447	AB19_LB2_15_length_69823_cov_57_33	AB19_LB3_21_length_69852_cov_72_33	AB19_LB5_1924_length_5872_cov_657_5	AB19_MB1_2639_length_4720_cov_156_7	AB19_MB3_121_length_15557_cov_84_7	AB19_MB4_704_length_11001_cov_252_5	AB19_YB1_517_length_11812_cov_47_6	AB19_YB3_438_length_14330_cov_67_6	Nmar_1416	psammotate	H
AB19_LB2_15_length_69823_cov_57_45	R00405#R02404	AB19_LB2_15_length_69823_cov_57_45	AB19_LB3_21_length_69852_cov_72_45	AB19_LB5_7704_length_2746_cov_659_2	AB19_MB1_335_length_12620_cov_134_16	AB19_MB3_121_length_15557_cov_84_19	AB19_MB4_5_length_44703_cov_252_8	-	AB19_YB3_648_length_11694_cov_87_8	Nmar_1124	psammotate	C
AB19_LB2_15_length_69823_cov_57_46	NIR	AB19_LB2_15_length_69823_cov_57_46	AB19_LB3_21_length_69852_cov_72_46	AB19_LB5_30497_length_1271_cov_433_1,AB19_LB5_30692_length_1267_cov_363_1	AB19_MB1_335_length_12620_cov_134_15	-	AB19_MB4_5_length_44703_cov_252_9	-	AB19_YB3_648_length_11694_cov_87_9	Nmar_1131	Curation based on EggNOG annotation	Q
AB19_LB2_15_length_69823_cov_57_60	R00190#R01229#R04378	AB19_LB2_15_length_69823_cov_57_60	AB19_LB3_21_length_69852_cov_72_60	AB19_LB5_502_length_11249_cov_689_5	AB19_MB1_335_length_12620_cov_134_4	AB19_MB3_148_length_13950_cov_95_10	AB19_MB4_5_length_44703_cov_252_25	AB19_YB1_2330_length_5677_cov_38_5	AB19_YB3_1544_length_7045_cov_88_9	Nmar_1400	psammotate	F
AB19_LB2_16_length_68884_cov_56_48	R01773#R01775	AB19_LB2_16_length_68884_cov_56_48	AB19_LB3_3_length_116123_cov_69_80	-	AB19_MB1_304_length_13170_cov_166_4	AB19_MB3_35_length_30609_cov_80_23	AB19_MB4_7_length_43015_cov_238_14	AB19_YB1_21744_length_1729_cov_48_3	AB19_YB3_315_length_17002_cov_94_10	Nmar_0696	psammotate	E
AB19_LB2_16_length_68884_cov_56_54	R00955	AB19_LB2_16_length_68884_cov_56_54	AB19_LB3_3_length_116123_cov_69_74	AB19_LB5_37_length_26208_cov_658_21	AB19_MB1_17563_length_1939_cov_137_2	AB19_MB3_35_length_30609_cov_80_29	AB19_MB4_7_length_43015_cov_238_8	AB19_YB1_5188_length_3748_cov_44_4	AB19_YB3_315_length_17002_cov_94_4	Nmar_0538	psammotate	C
AB19_LB2_183_length_27627_cov_58_16	R00598	AB19_LB2_183_length_27627_cov_58_16	AB19_LB3_15_length_72816_cov_67_54	AB19_LB5_21491_length_1544_cov_387_1,AB19_LB5_224_length_15882_cov_510_9	AB19_MB1_105_length_21633_cov_173_14	AB19_MB3_102_length_17093_cov_90_7	AB19_MB4_54_length_25722_cov_228_10	AB19_YB1_20252_length_1798_cov_46_2	AB19_YB3_747_length_10740_cov_81_3	Nmar_1394	psammotate	J
AB19_LB2_187_length_27206_cov_61_7	R05224#R05815	AB19_LB2_187_length_27206_cov_61_7	AB19_LB3_168_length_35009_cov_69_21	AB19_LB5_218_length_15994_cov_693_7	AB19_MB1_2118_length_5241_cov_115_1	AB19_MB3_129_length_15025_cov_87_9	AB19_MB4_288_length_15087_cov_265_9	AB19_YB1_627_length_10763_cov_40_4	AB19_YB3_1201_length_8171_cov_72_4	Nmar_0079	psammotate	H
AB19_LB2_193_length_26806_cov_74_1	R07349	AB19_LB2_193_length_26806_cov_74_1	AB19_LB3_312_length_26452_cov_70_21	AB19_LB5_42475_length_1048_cov_689_1	AB19_MB1_2337_length_4997_cov_127_3	AB19_MB3_594_length_7420_cov_79_7	AB19_MB4_312_length_14767_cov_221_9	AB19_YB1_242_length_16268_cov_43_9	AB19_YB3_812_length_10124_cov_72_11	Nmar_1146	psammotate	O
AB19_LB2_2029_length_6715_cov_55_1	R01195	AB19_LB2_2029_length_6715_cov_55_1	AB19_LB3_490_length_20993_cov_69_9	AB19_LB5_5322_length_3387_cov_702_1	AB19_MB1_409_length_11543_cov_160_8	AB19_MB3_47_length_25876_cov_74_5	AB19_MB4_38_length_28625_cov_222_6	-	AB19_YB3_13_length_77074_cov_77_21	Nmar_0253	psammotate	C
AB19_LB2_208_length_25984_cov_63_8	R02272	AB19_LB2_208_length_25984_cov_63_8	AB19_LB3_276_length_28169_cov_68_23	AB19_LB5_3230_length_4447_cov_753_4	AB19_MB1_535_length_10328_cov_152_10	AB19_MB3_92_length_17830_cov_79_9	AB19_MB4_36_length_28764_cov_237_23	AB19_YB1_1499_length_7036_cov_48_1	AB19_YB3_268_length_18105_cov_81_1	Nmar_0490	psammotate	H
AB19_LB2_208_length_25984_cov_63_9	R00036	AB19_LB2_208_length_25984_cov_63_9	AB19_LB3_276_length_28169_cov_68_22	AB19_LB5_1049_length_7890_cov_664_2,AB19_LB5_3230_length_4447_cov_753_3	AB19_MB1_535_length_10328_cov_152_9	AB19_MB3_92_length_17830_cov_79_8	AB19_MB4_36_length_28764_cov_237_22	AB19_YB1_3997_length_4287_cov_42_1	AB19_YB3_268_length_18105_cov_81_2	Nmar_0509	psammotate	H
AB19_LB2_2143_length_6518_cov_55_2	R00878#R01432	AB19_LB2_2143_length_6518_cov_55_2	AB19_LB3_3759_length_6553_cov_60_6	AB19_LB5_4533_length_3700_cov_575_2,AB19_LB5_8106_length_2673_cov_417_2	AB19_MB1_3944_length_3926_cov_182_4	-	AB19_MB4_13900_length_2471_cov_302_2	-	AB19_YB3_161_length_23576_cov_77_10	-	Curation based on EggNOG annotation	G
AB19_LB2_221_length_24942_cov_58_3	R07456#R10088	AB19_LB2_221_length_24942_cov_58_3	AB19_LB3_149_length_36742_cov_70_28	AB19_LB5_852_length_8782_cov_641_8	-	AB19_MB3_100_length_17160_cov_81_9	AB19_MB4_91_length_22582_cov_249_2	AB19_YB1_30716_length_1421_cov_45_2	AB19_YB3_2882_length_5041_cov_74_2	Nmar_1479	psammotate	H
AB19_LB2_221_length_24942_cov_58_5	R00148	AB19_LB2_221_length_24942_cov_58_5	AB19_LB3_149_length_36742_cov_70_27	AB19_LB5_852_length_8782_cov_641_6	AB19_MB1_885_length_7954_cov_139_7	-	-	-	AB19_YB3_2882_length_5041_cov_74_1	Nmar_1500	psammotate	S
AB19_LB2_221_length_24942_cov_58_7	R01196#R01197	AB19_LB2_221_length_24942_cov_58_7	-	-	-	-	-	-	-	-	Curation based on EggNOG annotation	C
AB19_LB2_221_length_24942_cov_58_8	R00148	AB19_LB2_221_length_24942_cov_58_8	AB19_LB3_149_length_36742_cov_70_24	AB19_LB5_852_length_8782_cov_641_3	AB19_MB1_885_length_7954_cov_139_4	AB19_MB3_100_length_17160_cov_81_7	AB19_MB4_91_length_22582_cov_249_6	AB19_YB1_3063_length_4936_cov_52_4	AB19_YB3_156_length_24160_cov_82_22	Nmar_1503	psammotate	C
AB19_LB2_2339_length_6225_cov_67_5	R04316	AB19_LB2_2339_length_6225_cov_67_5	AB19_LB3_649_length_17917_cov_70_13	AB19_LB5_973_length_8227_cov_631_5	AB19_MB1_896_length_7886_cov_119_4	-	AB19_MB4_135_length_20451_cov_241_16	-	AB19_YB3_1397_length_7497_cov_79_6	Nmar_0292	psammotate	K
AB19_LB2_256_length_23290_cov_63_12	R00235#R00236#R00316#R00925#R00926#R01354	AB19_LB2_256_length_23290_cov_63_12	AB19_LB3_5_length_100116_cov_71_83	AB19_LB5_243_length_15390_cov_700_4	AB19_MB1_220_length_15189_cov_149_12	AB19_MB3_1151_length_5738_cov_88_4	-	-	AB19_YB3_157_length_24093_cov_88_14	Nmar_0701	psammotate	I
AB19_LB2_256_length_23290_cov_63_17	R02767#R04533#R04534#R04536#R04543#R04566#R04953#R04964#R07759#R07763	AB19_LB2_256_length_23290_cov_63_17	AB19_LB3_5_length_100116_cov_71_88	AB19_LB5_2081_length_5675_cov_454_2	AB19_MB1_1515_length_6093_cov_160_3	AB19_MB3_3922_length_3500_cov_69_4	AB19_MB4_2847_length_5581_cov_264_2	-	AB19_YB3_157_length_24093_cov_88_19	Nmar_0634	psammotate	I
AB19_LB2_256_length_23290_cov_63_6	R00375#R00376#R00377#R00378	AB19_LB2_256_length_23290_cov_63_6	AB19_LB3_5_length_100116_cov_71_77	AB19_LB5_243_length_15390_cov_700_10	AB19_MB1_220_length_15189_cov_149_6	-	AB19_MB4_282_length_15284_cov_264_9	-	AB19_YB3_157_length_24093_cov_88_8	Nmar_1794	psammotate	L
AB19_LB2_2587_length_5846_cov_66_4	R03966	AB19_LB2_2587_length_5846_cov_66_4	-	AB19_LB5_2791_length_4809_cov_282_7	AB19_MB1_219_length_15386_cov_159_3	-	AB19_MB4_79_length_23397_cov_239_27	-	AB19_YB3_81_length_35222_cov_79_28	Nmar_1634	psammotate	S
AB19_LB2_25_length_62241_cov_55_21	R00260	AB19_LB2_25_length_62241_cov_55_21	AB19_LB3_11_length_84535_cov_71_29	AB19_LB5_118_length_19412_cov_712_18	AB19_MB1_510_length_10522_cov_161_9	-	AB19_MB4_29_length_30407_cov_242_28	AB19_YB1_8627_length_2883_cov_53_1	AB19_YB3_114_length_28929_cov_76_26	Nmar_0060	psammotate	M
AB19_LB2_25_length_62241_cov_55_23	R01049	AB19_LB2_25_length_62241_cov_55_23	AB19_LB3_11_length_84535_cov_71_31	AB19_LB5_118_length_19412_cov_712_16	AB19_MB1_7247_length_2951_cov_125_3	AB19_MB3_65_length_22609_cov_91_2	AB19_MB4_29_length_30407_cov_242_26	-	AB19_YB3_114_length_28929_cov_76_24	Nmar_1774	psammotate	F
AB19_LB2_25_length_62241_cov_55_30	R05149#R05812#R07774	AB19_LB2_25_length_62241_cov_55_30	AB19_LB3_11_length_84535_cov_71_38	AB19_LB5_118_length_19412_cov_712_9	AB19_MB1_7682_length_2873_cov_163_4	AB19_MB3_65_length_22609_cov_91_9	AB19_MB4_29_length_30407_cov_242_19	-	AB19_YB3_114_length_28929_cov_76_17	Nmar_0057	psammotate	J
AB19_LB2_25_length_62241_cov_55_34	rxn10042	AB19_LB2_25_length_62241_cov_55_34	AB19_LB3_11_length_84535_cov_71_42	AB19_LB5_118_length_19412_cov_712_5	AB19_MB1_29956_length_1492_cov_153_2	AB19_MB3_65_length_22609_cov_91_13	AB19_MB4_29_length_30407_cov_242_16	AB19_YB1_21721_length_1730_cov_61_3	AB19_YB3_114_length_28929_cov_76_13	Nmar_1692	Curation based on EggNOG annotation	C
AB19_LB2_25_length_62241_cov_55_35	rxn10042	AB19_LB2_25_length_62241_cov_55_35	AB19_LB3_11_length_84535_cov_71_43	AB19_LB5_118_length_19412_cov_712_4	-	AB19_MB3_65_length_22609_cov_91_14	AB19_MB4_29_length_30407_cov_242_15	-	AB19_YB3_114_length_28929_cov_76_12	Nmar_1691	Curation based on EggNOG annotation	F
AB19_LB2_25_length_62241_cov_55_37	rxn10042	AB19_LB2_25_length_62241_cov_55_37	AB19_LB3_11_length_84535_cov_71_45	AB19_LB5_118_length_19412_cov_712_2	AB19_MB1_1602_length_5938_cov_190_3	AB19_MB3_65_length_22609_cov_91_16	AB19_MB4_29_length_30407_cov_242_13	-	AB19_YB3_114_length_28929_cov_76_10	Nmar_1689	Curation based on EggNOG annotation	C
AB19_LB2_25_length_62241_cov_55_50	R05329#R07477	AB19_LB2_25_length_62241_cov_55_50	AB19_LB3_11_length_84535_cov_71_58	AB19_LB5_5300_length_3395_cov_531_2	AB19_MB1_6361_length_3131_cov_104_1	-	AB19_MB4_29_length_30407_cov_242_1	AB19_YB1_7519_length_3097_cov_28_5	AB19_YB3_152_length_24566_cov_84_4	Nmar_0928	psammotate	O
AB19_LB2_305_length_21029_cov_59_17	R06530	AB19_LB2_305_length_21029_cov_59_17	AB19_LB3_540_length_19722_cov_68_27	AB19_LB5_103_length_20317_cov_617_24	AB19_MB1_2167_length_5180_cov_128_2	AB19_MB3_74_length_20945_cov_84_8	AB19_MB4_24_length_33416_cov_242_28	AB19_YB1_82_length_22447_cov_43_22	AB19_YB3_130_length_27478_cov_78_8	Nmar_1585	psammotate	E
AB19_LB2_305_length_21029_cov_59_18	R05225	AB19_LB2_305_length_21029_cov_59_18	AB19_LB3_540_length_19722_cov_68_26	AB19_LB5_103_length_20317_cov_617_23	AB19_MB1_2167_length_5180_cov_128_3	AB19_MB3_74_length_20945_cov_84_7	AB19_MB4_24_length_33416_cov_242_27	AB19_YB1_82_length_22447_cov_43_21	AB19_YB3_130_length_27478_cov_78_9	Nmar_1584	psammotate	H
AB19_LB2_30_length_58967_cov_60_1	R00623#R00624#R00754#R02124#R04805#R04880#R05233#R05234#R06917#R06927#R07105#R07326#R08281#R08306#R08310#R08557	AB19_LB2_30_length_58967_cov_60_1	AB19_LB3_27_length_64046_cov_72_64	AB19_LB5_22337_length_1512_cov_601_1	AB19_MB1_773_length_8515_cov_153_4	-	AB19_MB4_4647_length_4409_cov_262_2	-	AB19_YB3_118_length_28472_cov_78_4	Nmar_0523	psammotate	C
AB19_LB2_30_length_58967_cov_60_19	R01185#R01186#R01187#R07343	AB19_LB2_30_length_58967_cov_60_19	AB19_LB3_27_length_64046_cov_72_46	AB19_LB5_102_length_20478_cov_623_11	AB19_MB1_458_length_11022_cov_130_3	AB19_MB3_1795_length_4834_cov_92_1	AB19_MB4_2_length_63561_cov_232_13	AB19_YB1_14614_length_2159_cov_37_1	AB19_YB3_118_length_28472_cov_78_21	Nmar_0268	psammotate	G
AB19_LB2_30_length_58967_cov_60_22	R00214#R00216	AB19_LB2_30_length_58967_cov_60_22	-	-	-	-	-	-	-	-	Curation based on EggNOG annotation	C
AB19_LB2_30_length_58967_cov_60_23	R00214#R00216	AB19_LB2_30_length_58967_cov_60_23	-	-	-	-	-	-	-	-	Curation based on EggNOG annotation	C
AB19_LB2_30_length_58967_cov_60_33	Cytbc1	AB19_LB2_30_length_58967_cov_60_33	AB19_LB3_27_length_64046_cov_72_33	AB19_LB5_10820_length_2269_cov_517_2	AB19_MB1_20821_length_1788_cov_69_2	AB19_MB3_186_length_12500_cov_80_7	AB19_MB4_2_length_63561_cov_232_30	-	AB19_YB3_240_length_19398_cov_77_12	Nmar_1544	Curation based on EggNOG annotation	C
AB19_LB2_30_length_58967_cov_60_39	R03662	AB19_LB2_30_length_58967_cov_60_39	AB19_LB3_27_length_64046_cov_72_27	AB19_LB5_259_length_15151_cov_685_18	AB19_MB1_2055_length_5312_cov_158_6	AB19_MB3_186_length_12500_cov_80_1	AB19_MB4_2_length_63561_cov_232_36	-	AB19_YB3_240_length_19398_cov_77_6	Nmar_1511	psammotate	J
AB19_LB2_310_length_20778_cov_61_7	R00946	AB19_LB2_310_length_20778_cov_61_7	AB19_LB3_501_length_20778_cov_66_11	-	AB19_MB1_25227_length_1623_cov_144_1	-	AB19_MB4_1952_length_6739_cov_212_1	AB19_YB1_3190_length_4831_cov_43_3	AB19_YB3_968_length_9209_cov_73_1	Nmar_1267	psammotate	H
AB19_LB2_358_length_19237_cov_56_8	R03657	AB19_LB2_358_length_19237_cov_56_8	AB19_LB3_45_length_54037_cov_71_8	-	AB19_MB1_1021_length_7382_cov_144_5	-	-	-	AB19_YB3_161_length_23576_cov_77_22	Nmar_0367	psammotate	J
AB19_LB2_388_length_18287_cov_61_23	R01071	AB19_LB2_388_length_18287_cov_61_23	AB19_LB3_680_length_17419_cov_78_21	AB19_LB5_897_length_8563_cov_714_3	AB19_MB1_511_length_10517_cov_161_6	AB19_MB3_248_length_10879_cov_106_10	AB19_MB4_274_length_15553_cov_257_10	-	AB19_YB3_1029_length_8889_cov_98_4	Nmar_1559	psammotate	E
AB19_LB2_465_length_16518_cov_58_1	R00375#R00376#R00377#R00378	AB19_LB2_465_length_16518_cov_58_1	AB19_LB3_405_length_23286_cov_65_1	AB19_LB5_305_length_14117_cov_683_12	AB19_MB1_6581_length_3082_cov_115_1	AB19_MB3_116_length_15919_cov_82_1	AB19_MB4_235_length_16590_cov_240_1	-	-	Nmar_0948	psammotate	L
AB19_LB2_465_length_16518_cov_58_10	R00571#R00573	AB19_LB2_465_length_16518_cov_58_10	AB19_LB3_405_length_23286_cov_65_10	-	AB19_MB1_1887_length_5510_cov_127_5	AB19_MB3_116_length_15919_cov_82_10	AB19_MB4_235_length_16590_cov_240_10	-	AB19_YB3_1374_length_7573_cov_80_3	Nmar_0919	psammotate	F
AB19_LB2_465_length_16518_cov_58_6	R00674#R02340#R02722	AB19_LB2_465_length_16518_cov_58_6	AB19_LB3_405_length_23286_cov_65_6	-	-	AB19_MB3_116_length_15919_cov_82_6	AB19_MB4_235_length_16590_cov_240_6	-	AB19_YB3_7065_length_3137_cov_61_2	Nmar_0916	psammotate	E
AB19_LB2_465_length_16518_cov_58_8	R03508#R03509	AB19_LB2_465_length_16518_cov_58_8	AB19_LB3_405_length_23286_cov_65_8	AB19_LB5_305_length_14117_cov_683_5	AB19_MB1_1887_length_5510_cov_127_3	AB19_MB3_116_length_15919_cov_82_8	AB19_MB4_235_length_16590_cov_240_8	AB19_YB1_15697_length_2072_cov_34_3	AB19_YB3_1374_length_7573_cov_80_1	Nmar_0914	psammotate	E
AB19_LB2_471_length_16415_cov_73_11	R10758	AB19_LB2_471_length_16415_cov_73_11	AB19_LB3_317_length_26174_cov_72_8	AB19_LB5_210_length_16151_cov_664_6	AB19_MB1_1151_length_6954_cov_186_1	AB19_MB3_122_length_15344_cov_102_6	AB19_MB4_751_length_10693_cov_282_11	-	AB19_YB3_746_length_10742_cov_97_11	Nmar_0206	psammotate	C
AB19_LB2_509_length_15571_cov_57_4	R03660	AB19_LB2_509_length_15571_cov_57_4	AB19_LB3_264_length_29092_cov_65_4	AB19_LB5_2731_length_4879_cov_606_2	-	AB19_MB3_72_length_21290_cov_82_11	AB19_MB4_25_length_33039_cov_222_15	AB19_YB1_8212_length_2958_cov_44_2	AB19_YB3_2844_length_5075_cov_88_2	Nmar_1489	psammotate	J
AB19_LB2_51_length_48544_cov_62_10	R01658#R09248	AB19_LB2_51_length_48544_cov_62_10	AB19_LB3_84_length_45083_cov_71_38	AB19_LB5_22037_length_1523_cov_695_2	-	-	AB19_MB4_51_length_25979_cov_244_19	-	AB19_YB3_15718_length_2045_cov_65_2	Nmar_0287	psammotate	H
AB19_LB2_51_length_48544_cov_62_21	R04144	AB19_LB2_51_length_48544_cov_62_21	AB19_LB3_84_length_45083_cov_71_27	AB19_LB5_19170_length_1644_cov_689_2	AB19_MB1_401_length_11643_cov_139_12	AB19_MB3_2369_length_4320_cov_93_4	AB19_MB4_51_length_25979_cov_244_9	AB19_YB1_22845_length_1681_cov_64_1	AB19_YB3_1416_length_7457_cov_74_4	Nmar_1119	psammotate	F
AB19_LB2_51_length_48544_cov_62_22	R02301	AB19_LB2_51_length_48544_cov_62_22	AB19_LB3_84_length_45083_cov_71_26	AB19_LB5_19170_length_1644_cov_689_1	AB19_MB1_401_length_11643_cov_139_11	AB19_MB3_2369_length_4320_cov_93_3	AB19_MB4_51_length_25979_cov_244_8	AB19_YB1_6072_length_3468_cov_46_5	AB19_YB3_1416_length_7457_cov_74_5	Nmar_1118	psammotate	H
AB19_LB2_51_length_48544_cov_62_34	R03656	AB19_LB2_51_length_48544_cov_62_34	AB19_LB3_84_length_45083_cov_71_14	AB19_LB5_422_length_12031_cov_638_7	AB19_MB1_2099_length_5262_cov_125_1	-	AB19_MB4_426_length_13195_cov_244_9	AB19_YB1_2315_length_5687_cov_40_3	AB19_YB3_1247_length_8007_cov_89_7	Nmar_1120	psammotate	J
AB19_LB2_56_length_47613_cov_61_13	R04274	AB19_LB2_56_length_47613_cov_61_13	AB19_LB3_70_length_47783_cov_70_13	AB19_LB5_233_length_15682_cov_685_9	AB19_MB1_1413_length_6295_cov_167_6	AB19_MB3_36_length_30578_cov_96_22	AB19_MB4_12_length_37938_cov_253_25	AB19_YB1_4383_length_4103_cov_61_1	AB19_YB3_185_length_21914_cov_73_23	Nmar_1733	psammotate	J
AB19_LB2_56_length_47613_cov_61_14	R00137#R03005	AB19_LB2_56_length_47613_cov_61_14	AB19_LB3_70_length_47783_cov_70_14	AB19_LB5_233_length_15682_cov_685_8	AB19_MB1_1413_length_6295_cov_167_5	AB19_MB3_36_length_30578_cov_96_21	AB19_MB4_12_length_37938_cov_253_24	-	AB19_YB3_185_length_21914_cov_73_24	Nmar_1732	psammotate	H
AB19_LB2_56_length_47613_cov_61_19	R00238#R00927#R01177	AB19_LB2_56_length_47613_cov_61_19	AB19_LB3_70_length_47783_cov_70_19	AB19_LB5_233_length_15682_cov_685_4	AB19_MB1_960_length_7638_cov_148_1	AB19_MB3_36_length_30578_cov_96_16	AB19_MB4_12_length_37938_cov_253_19	AB19_YB1_15478_length_2088_cov_66_1	AB19_YB3_680_length_11375_cov_88_2	Nmar_1631	psammotate	I
AB19_LB2_56_length_47613_cov_61_23	R02017#R02018#R02019#R02024#R04294#R08363#R08364	AB19_LB2_56_length_47613_cov_61_23	AB19_LB3_70_length_47783_cov_70_23	AB19_LB5_284_length_14619_cov_687_13	AB19_MB1_960_length_7638_cov_148_5	AB19_MB3_36_length_30578_cov_96_13	AB19_MB4_12_length_37938_cov_253_15	-	AB19_YB3_680_length_11375_cov_88_6	Nmar_1627	psammotate	F
AB19_LB2_56_length_47613_cov_61_32	R03026#R03045#R04204	AB19_LB2_56_length_47613_cov_61_32	AB19_LB3_70_length_47783_cov_70_32	AB19_LB5_284_length_14619_cov_687_4	AB19_MB1_684_length_9144_cov_148_5	AB19_MB3_36_length_30578_cov_96_4	AB19_MB4_12_length_37938_cov_253_6	AB19_YB1_3171_length_4842_cov_61_5	AB19_YB3_1849_length_6382_cov_96_3	Nmar_1308	psammotate	I
AB19_LB2_56_length_47613_cov_61_33	R01771	AB19_LB2_56_length_47613_cov_61_33	AB19_LB3_70_length_47783_cov_70_33	AB19_LB5_284_length_14619_cov_687_3	AB19_MB1_684_length_9144_cov_148_6	AB19_MB3_36_length_30578_cov_96_3	AB19_MB4_12_length_37938_cov_253_5	AB19_YB1_3171_length_4842_cov_61_4	AB19_YB3_1849_length_6382_cov_96_4	Nmar_0041	psammotate	E
AB19_LB2_56_length_47613_cov_61_4	rxn05145	AB19_LB2_56_length_47613_cov_61_4	AB19_LB3_70_length_47783_cov_70_4	-	AB19_MB1_10971_length_2428_cov_176_2	AB19_MB3_2151_length_4502_cov_88_5	AB19_MB4_12_length_37938_cov_253_34	AB19_YB1_3108_length_4903_cov_36_1	AB19_YB3_185_length_21914_cov_73_14	Nmar_0481	Curation based on EggNOG annotation	P
AB19_LB2_56_length_47613_cov_61_41	R03066#R03067	AB19_LB2_56_length_47613_cov_61_41	AB19_LB3_70_length_47783_cov_70_41	AB19_LB5_8922_length_2536_cov_564_1	AB19_MB1_2365_length_4970_cov_163_4	-	AB19_MB4_8413_length_3228_cov_243_1	-	AB19_YB3_938_length_9346_cov_85_4	Nmar_1570	psammotate	H
AB19_LB2_56_length_47613_cov_61_6	rxn05145	AB19_LB2_56_length_47613_cov_61_6	AB19_LB3_70_length_47783_cov_70_6	AB19_LB5_233_length_15682_cov_685_16	AB19_MB1_17575_length_1938_cov_160_1	AB19_MB3_36_length_30578_cov_96_27	AB19_MB4_12_length_37938_cov_253_32	AB19_YB1_3108_length_4903_cov_36_3	AB19_YB3_185_length_21914_cov_73_16	Nmar_0483	Curation based on EggNOG annotation	P
AB19_LB2_57_length_47380_cov_63_13	R00899#R04951	AB19_LB2_57_length_47380_cov_63_13	AB19_LB3_669_length_17570_cov_61_9	AB19_LB5_33811_length_1198_cov_405_1	AB19_MB1_3307_length_4258_cov_158_3	AB19_MB3_22_length_36402_cov_75_29	AB19_MB4_113_length_21662_cov_213_17	-	AB19_YB3_242_length_19392_cov_68_16	Nmar_0296	psammotate	E
AB19_LB2_592_length_14389_cov_60_12	R03905	AB19_LB2_592_length_14389_cov_60_12	AB19_LB3_966_length_14499_cov_74_12	AB19_LB5_326_length_13623_cov_654_6	AB19_MB1_1913_length_5484_cov_163_4	AB19_MB3_136_length_14480_cov_98_11	AB19_MB4_328_length_14534_cov_252_11	-	AB19_YB3_430_length_14471_cov_87_11	Nmar_0099	psammotate	J
AB19_LB2_61_length_46753_cov_56_14	R00742#R01859	AB19_LB2_61_length_46753_cov_56_14	AB19_LB3_121_length_40072_cov_81_16	AB19_LB5_4972_length_3518_cov_705_1	AB19_MB1_7133_length_2974_cov_88_2	AB19_MB3_161_length_13445_cov_78_4	AB19_MB4_19_length_35840_cov_249_22	AB19_YB1_27979_length_1501_cov_22_2	AB19_YB3_669_length_11477_cov_73_8	Nmar_0272	psammotate	I
AB19_LB2_61_length_46753_cov_56_24	R00435	AB19_LB2_61_length_46753_cov_56_24	AB19_LB3_121_length_40072_cov_81_26	-	AB19_MB1_1434_length_6250_cov_133_4	-	AB19_MB4_19_length_35840_cov_249_13	AB19_YB1_1352_length_7454_cov_42_3	AB19_YB3_929_length_9402_cov_83_1	Nmar_0347	psammotate	K
AB19_LB2_61_length_46753_cov_56_25	R00435	AB19_LB2_61_length_46753_cov_56_25	AB19_LB3_121_length_40072_cov_81_27	AB19_LB5_1037_length_7975_cov_732_3	AB19_MB1_1434_length_6250_cov_133_3	AB19_MB3_199_length_12129_cov_74_2	AB19_MB4_19_length_35840_cov_249_12	-	AB19_YB3_223_length_19897_cov_76_1	Nmar_0346	psammotate	K
AB19_LB2_635_length_13703_cov_62_7	R01466#R05086	AB19_LB2_635_length_13703_cov_62_7	AB19_LB3_3_length_116123_cov_69_43	AB19_LB5_546_length_10838_cov_567_1	AB19_MB1_144_length_18589_cov_162_9	-	AB19_MB4_48_length_26244_cov_254_9	AB19_YB1_262_length_15659_cov_53_9	AB19_YB3_211_length_20581_cov_79_25	Nmar_0833	psammotate	E
AB19_LB2_65_length_45455_cov_60_1	R00717#R01388	AB19_LB2_65_length_45455_cov_60_1	-	-	-	-	-	-	-	-	Curation based on EggNOG annotation	C
AB19_LB2_65_length_45455_cov_60_18	R09775	AB19_LB2_65_length_45455_cov_60_18	AB19_LB3_15_length_72816_cov_67_18	AB19_LB5_68_length_23292_cov_704_9	AB19_MB1_1040_length_7304_cov_152_7	AB19_MB3_31_length_31856_cov_78_17	AB19_MB4_9_length_38459_cov_240_23	-	AB19_YB3_13_length_77074_cov_77_69	Nmar_1288	psammotate	H
AB19_LB2_65_length_45455_cov_60_19	R03443#R09777#R10931	AB19_LB2_65_length_45455_cov_60_19	AB19_LB3_15_length_72816_cov_67_19	AB19_LB5_68_length_23292_cov_704_10	AB19_MB1_1040_length_7304_cov_152_8	AB19_MB3_31_length_31856_cov_78_18	AB19_MB4_9_length_38459_cov_240_24	-	AB19_YB3_13_length_77074_cov_77_70	Nmar_1289	psammotate	E
AB19_LB2_65_length_45455_cov_60_20	R02649#R09776#R10930	AB19_LB2_65_length_45455_cov_60_20	AB19_LB3_15_length_72816_cov_67_20	AB19_LB5_68_length_23292_cov_704_11	-	AB19_MB3_31_length_31856_cov_78_19	AB19_MB4_9_length_38459_cov_240_25	-	AB19_YB3_13_length_77074_cov_77_71	Nmar_1290	psammotate	E
AB19_LB2_65_length_45455_cov_60_21	R02283#R04475#R09778#R10932	AB19_LB2_65_length_45455_cov_60_21	AB19_LB3_15_length_72816_cov_67_21	AB19_LB5_68_length_23292_cov_704_12	AB19_MB1_4260_length_3779_cov_123_2	AB19_MB3_31_length_31856_cov_78_20	AB19_MB4_9_length_38459_cov_240_26	AB19_YB1_21722_length_1730_cov_56_2	AB19_YB3_13_length_77074_cov_77_72	Nmar_1291	psammotate	E
AB19_LB2_65_length_45455_cov_60_23	R01213	AB19_LB2_65_length_45455_cov_60_23	AB19_LB3_15_length_72816_cov_67_23	AB19_LB5_68_length_23292_cov_704_14	AB19_MB1_4260_length_3779_cov_123_4	AB19_MB3_31_length_31856_cov_78_22	AB19_MB4_9_length_38459_cov_240_28	-	AB19_YB3_13_length_77074_cov_77_74	Nmar_1293	psammotate	E
AB19_LB2_65_length_45455_cov_60_25	R09775	AB19_LB2_65_length_45455_cov_60_25	AB19_LB3_15_length_72816_cov_67_25	AB19_LB5_68_length_23292_cov_704_16	-	AB19_MB3_31_length_31856_cov_78_24	AB19_MB4_9_length_38459_cov_240_30	-	AB19_YB3_13_length_77074_cov_77_76	Nmar_1295	psammotate	H
AB19_LB2_65_length_45455_cov_60_26	R09779#R10933	AB19_LB2_65_length_45455_cov_60_26	AB19_LB3_15_length_72816_cov_67_26	AB19_LB5_68_length_23292_cov_704_17	AB19_MB1_16079_length_2023_cov_137_2	AB19_MB3_31_length_31856_cov_78_25	AB19_MB4_9_length_38459_cov_240_31	-	AB19_YB3_13_length_77074_cov_77_77	Nmar_1296	psammotate	E
AB19_LB2_65_length_45455_cov_60_37	R00192#R04936	AB19_LB2_51_length_48544_cov_62_42,AB19_LB2_65_length_45455_cov_60_37	AB19_LB3_15_length_72816_cov_67_37,AB19_LB3_84_length_45083_cov_71_6	AB19_LB5_422_length_12031_cov_638_1,AB19_LB5_639_length_10139_cov_666_4	AB19_MB1_1233_length_6733_cov_153_1,AB19_MB1_999_length_7460_cov_158_7	AB19_MB3_1167_length_5713_cov_93_7,AB19_MB3_265_length_10571_cov_84_4	AB19_MB4_426_length_13195_cov_244_1	AB19_YB1_30414_length_1430_cov_34_1	AB19_YB3_37031_length_1294_cov_84_1,AB19_YB3_4433_length_4024_cov_87_3,AB19_YB3_707_length_11103_cov_85_9	Nmar_0964	psammotate	H
AB19_LB2_65_length_45455_cov_60_42	R01975#R04203	AB19_LB2_65_length_45455_cov_60_42	AB19_LB3_15_length_72816_cov_67_42	AB19_LB5_639_length_10139_cov_666_8	AB19_MB1_999_length_7460_cov_158_3	-	AB19_MB4_1194_length_8662_cov_252_5	AB19_YB1_3114_length_4900_cov_49_6	AB19_YB3_707_length_11103_cov_85_13	Nmar_1028	psammotate	I
AB19_LB2_65_length_45455_cov_60_8	R08574	AB19_LB2_65_length_45455_cov_60_8	AB19_LB3_15_length_72816_cov_67_8	AB19_LB5_68_length_23292_cov_704_2	AB19_MB1_1459_length_6203_cov_177_5	AB19_MB3_31_length_31856_cov_78_5	AB19_MB4_9_length_38459_cov_240_11	AB19_YB1_1073_length_8310_cov_53_8	AB19_YB3_13_length_77074_cov_77_58	Nmar_1301	psammotate	H
AB19_LB2_690_length_13092_cov_51_14	R02163	AB19_LB2_690_length_13092_cov_51_14	AB19_LB3_1164_length_13095_cov_68_13	AB19_LB5_6767_length_2948_cov_739_2	AB19_MB1_1727_length_5754_cov_139_6	-	AB19_MB4_9_length_38459_cov_240_2	AB19_YB1_291_length_15124_cov_47_15	AB19_YB3_13_length_77074_cov_77_48	Nmar_0286	psammotate	C
AB19_LB2_690_length_13092_cov_51_3	R10325#R10326	AB19_LB2_690_length_13092_cov_51_3	AB19_LB3_1164_length_13095_cov_68_2	AB19_LB5_1623_length_6388_cov_366_5,AB19_LB5_6860_length_2927_cov_361_1	-	AB19_MB3_47_length_25876_cov_74_21	-	AB19_YB1_291_length_15124_cov_47_4	AB19_YB3_13_length_77074_cov_77_37	Nmar_0631	Curation based on EggNOG annotation	C
AB19_LB2_690_length_13092_cov_51_4	R02163	AB19_LB2_690_length_13092_cov_51_4	AB19_LB3_1164_length_13095_cov_68_3	AB19_LB5_6860_length_2927_cov_361_2	AB19_MB1_5921_length_3237_cov_161_2	AB19_MB3_47_length_25876_cov_74_22	AB19_MB4_38_length_28625_cov_222_22	AB19_YB1_53860_length_1006_cov_29_2	AB19_YB3_13_length_77074_cov_77_38	Nmar_0276	psammotate	C
AB19_LB2_690_length_13092_cov_51_5	R02163	AB19_LB2_690_length_13092_cov_51_5	AB19_LB3_1164_length_13095_cov_68_4	AB19_LB5_6860_length_2927_cov_361_3	-	AB19_MB3_47_length_25876_cov_74_23	AB19_MB4_38_length_28625_cov_222_23	AB19_YB1_53860_length_1006_cov_29_1	AB19_YB3_13_length_77074_cov_77_39	Nmar_0277	psammotate	C
AB19_LB2_784_length_12093_cov_58_3	R09375	AB19_LB2_784_length_12093_cov_58_3	AB19_LB3_540_length_19722_cov_68_17	AB19_LB5_103_length_20317_cov_617_14	AB19_MB1_317_length_12984_cov_147_3	-	AB19_MB4_24_length_33416_cov_242_18	AB19_YB1_82_length_22447_cov_43_13	AB19_YB3_130_length_27478_cov_78_17	Nmar_1612	psammotate	H
AB19_LB2_784_length_12093_cov_58_7	R07281	AB19_LB2_784_length_12093_cov_58_7	AB19_LB3_540_length_19722_cov_68_13	AB19_LB5_103_length_20317_cov_617_10	AB19_MB1_317_length_12984_cov_147_7	AB19_MB3_4696_length_3251_cov_91_5	AB19_MB4_24_length_33416_cov_242_14	AB19_YB1_82_length_22447_cov_43_9	AB19_YB3_130_length_27478_cov_78_21	Nmar_1616	psammotate	H
AB19_LB2_84_length_42164_cov_66_12	R04035#R04037	AB19_LB2_84_length_42164_cov_66_12	AB19_LB3_105_length_42011_cov_73_33	AB19_LB5_3244_length_4434_cov_768_4	AB19_MB1_1304_length_6561_cov_164_4	AB19_MB3_63_length_23112_cov_98_21	AB19_MB4_3_length_61958_cov_239_64	AB19_YB1_2608_length_5372_cov_46_5	AB19_YB3_167_length_22951_cov_85_17	Nmar_1551	psammotate	E
AB19_LB2_84_length_42164_cov_66_23	R01057#R01818#R08639	AB19_LB2_84_length_42164_cov_66_23	AB19_LB3_105_length_42011_cov_73_22	AB19_LB5_517_length_11123_cov_739_7	AB19_MB1_1059_length_7239_cov_167_5	AB19_MB3_81_length_19349_cov_105_15	AB19_MB4_517_length_12280_cov_263_9	AB19_YB1_12435_length_2361_cov_65_4	AB19_YB3_1215_length_8124_cov_76_6	Nmar_1447	Curation based on EggNOG annotation	G
AB19_LB2_86_length_41833_cov_61_24	R01209#R05070	AB19_LB2_86_length_41833_cov_61_24	AB19_LB3_3_length_116123_cov_69_5	AB19_LB5_71_length_23186_cov_654_31	AB19_MB1_246_length_14428_cov_152_14	AB19_MB3_67_length_22467_cov_94_30	AB19_MB4_89_length_22607_cov_236_30	-	AB19_YB3_54_length_41696_cov_85_20	Nmar_0886	psammotate	E
AB19_LB2_86_length_41833_cov_61_3	R02585	AB19_LB2_86_length_41833_cov_61_3	AB19_LB3_648_length_17925_cov_70_3	AB19_LB5_1439_length_6789_cov_530_4	AB19_MB1_2460_length_4881_cov_104_3	-	AB19_MB4_2050_length_6599_cov_261_4	AB19_YB1_1578_length_6849_cov_43_4	-	Nmar_1760	psammotate	T
AB19_LB2_8_length_78800_cov_54_23	R04463	AB19_LB2_8_length_78800_cov_54_23	AB19_LB3_422_length_22782_cov_65_10	AB19_LB5_675_length_9810_cov_385_10,AB19_LB5_804_length_9023_cov_506_8	AB19_MB1_1382_length_6380_cov_150_3	AB19_MB3_11_length_44516_cov_80_6	AB19_MB4_1_length_65054_cov_214_54	AB19_YB1_652_length_10567_cov_41_7	AB19_YB3_591_length_12270_cov_87_9	Nmar_0779	psammotate	F
AB19_LB2_8_length_78800_cov_54_31	R03182	AB19_LB2_8_length_78800_cov_54_31	AB19_LB3_422_length_22782_cov_65_2	AB19_LB5_1386_length_6938_cov_530_4	AB19_MB1_2391_length_4946_cov_113_4	AB19_MB3_11_length_44516_cov_80_21	AB19_MB4_1_length_65054_cov_214_39	-	AB19_YB3_20768_length_1762_cov_76_2	Nmar_0823	psammotate	H
AB19_LB2_8_length_78800_cov_54_32	R00885#R01818	AB19_LB2_8_length_78800_cov_54_32	AB19_LB3_63_length_48923_cov_67_49	AB19_LB5_1386_length_6938_cov_530_3	AB19_MB1_2391_length_4946_cov_113_5	AB19_MB3_11_length_44516_cov_80_22	AB19_MB4_1_length_65054_cov_214_38	-	AB19_YB3_6445_length_3303_cov_50_4	Nmar_0541	psammotate	M
AB19_LB2_8_length_78800_cov_54_50	R00355#R00694#R00734#R00896#R01731#R02433#R02619#R05052	AB19_LB2_8_length_78800_cov_54_50	AB19_LB3_63_length_48923_cov_67_31	AB19_LB5_3088_length_4556_cov_397_2	AB19_MB1_3382_length_4213_cov_124_2	AB19_MB3_11_length_44516_cov_80_41	AB19_MB4_1_length_65054_cov_214_19	AB19_YB1_1370_length_7398_cov_57_4	AB19_YB3_4489_length_3995_cov_73_1	Nmar_0546	psammotate	E
AB19_LB2_8_length_78800_cov_54_54	R02413	AB19_LB2_8_length_78800_cov_54_54	AB19_LB3_63_length_48923_cov_67_27	-	AB19_MB1_16051_length_2025_cov_155_1	-	AB19_MB4_1_length_65054_cov_214_15	-	AB19_YB3_1449_length_7364_cov_84_4	Nmar_0550	psammotate	E
AB19_LB2_8_length_78800_cov_54_62	R00351	AB19_LB2_8_length_78800_cov_54_62	AB19_LB3_63_length_48923_cov_67_19	AB19_LB5_2827_length_4777_cov_650_4	AB19_MB1_7296_length_2941_cov_159_3	-	AB19_MB4_1_length_65054_cov_214_8	AB19_YB1_18890_length_1869_cov_63_1	AB19_YB3_553_length_12632_cov_73_5	Nmar_1099	psammotate	C
AB19_LB2_8_length_78800_cov_54_63	R04208	AB19_LB2_8_length_78800_cov_54_63	AB19_LB3_63_length_48923_cov_67_18	AB19_LB5_2827_length_4777_cov_650_3	-	-	AB19_MB4_1_length_65054_cov_214_7	AB19_YB1_18890_length_1869_cov_63_2	AB19_YB3_553_length_12632_cov_73_6	Nmar_0582	psammotate	F
AB19_LB2_8_length_78800_cov_54_64	R03552	AB19_LB2_8_length_78800_cov_54_64	AB19_LB3_63_length_48923_cov_67_17	AB19_LB5_2827_length_4777_cov_650_2	AB19_MB1_1216_length_6781_cov_153_2	AB19_MB3_1020_length_5998_cov_65_1	AB19_MB4_1_length_65054_cov_214_6	-	-	Nmar_0579	psammotate	K
AB19_LB2_8_length_78800_cov_54_65	R03658	AB19_LB2_8_length_78800_cov_54_65	AB19_LB3_63_length_48923_cov_67_16	-	AB19_MB1_1216_length_6781_cov_153_3	AB19_MB3_1020_length_5998_cov_65_2	AB19_MB4_1_length_65054_cov_214_5	-	-	Nmar_0578	psammotate	J
AB19_LB2_8_length_78800_cov_54_80	R00885	AB19_LB2_8_length_78800_cov_54_80	AB19_LB3_63_length_48923_cov_67_2	AB19_LB5_32124_length_1236_cov_581_1	-	-	AB19_MB4_4043_length_4739_cov_228_1	AB19_YB1_19480_length_1839_cov_37_2	AB19_YB3_161_length_23576_cov_77_7	-	Curation based on EggNOG annotation	G
AB19_LB2_92_length_41290_cov_65_24	R00158	AB19_LB2_92_length_41290_cov_65_24	AB19_LB3_45_length_54037_cov_71_32	AB19_LB5_147_length_18003_cov_413_20	AB19_MB1_738_length_8736_cov_141_6	AB19_MB3_490_length_8125_cov_73_6	AB19_MB4_194_length_17885_cov_214_19	AB19_YB1_1596_length_6816_cov_37_1	AB19_YB3_502_length_13406_cov_91_8	Nmar_1705	psammotate	F
AB19_LB2_92_length_41290_cov_65_27	R06975	AB19_LB2_92_length_41290_cov_65_27	AB19_LB3_45_length_54037_cov_71_29	-	AB19_MB1_738_length_8736_cov_141_9	AB19_MB3_490_length_8125_cov_73_3	AB19_MB4_41_length_27368_cov_237_1	-	AB19_YB3_502_length_13406_cov_91_5	Nmar_0770	psammotate	F
AB19_LB2_92_length_41290_cov_65_28	R03038	AB19_LB2_92_length_41290_cov_65_28	AB19_LB3_45_length_54037_cov_71_28	AB19_LB5_709_length_9636_cov_636_2	-	AB19_MB3_490_length_8125_cov_73_2	AB19_MB4_41_length_27368_cov_237_2	-	AB19_YB3_502_length_13406_cov_91_4	Nmar_0368	psammotate	J
AB19_LB2_92_length_41290_cov_65_32	R03905	AB19_LB2_92_length_41290_cov_65_32	AB19_LB3_45_length_54037_cov_71_24	AB19_LB5_709_length_9636_cov_636_6	AB19_MB1_10035_length_2534_cov_102_1	AB19_MB3_843_length_6396_cov_77_5	AB19_MB4_41_length_27368_cov_237_6	-	AB19_YB3_879_length_9722_cov_79_11	Nmar_0869	psammotate	J
AB19_LB2_92_length_41290_cov_65_33	R03905	AB19_LB2_92_length_41290_cov_65_33	AB19_LB3_45_length_54037_cov_71_23	AB19_LB5_709_length_9636_cov_636_7	AB19_MB1_10035_length_2534_cov_102_2	AB19_MB3_843_length_6396_cov_77_4	AB19_MB4_41_length_27368_cov_237_7	AB19_YB1_12454_length_2359_cov_36_1	AB19_YB3_879_length_9722_cov_79_10	Nmar_0868	psammotate	J
AB19_LB2_938_length_10585_cov_72_1	R03093#NIR	AB19_LB2_938_length_10585_cov_72_1	-	-	AB19_MB1_430_length_11267_cov_172_5	-	AB19_MB4_27022_length_1736_cov_278_1	AB19_YB1_21725_length_1730_cov_35_2	AB19_YB3_4559_length_3968_cov_66_4	Nmar_1663	psammotate	Q
AB19_LB2_945_length_10541_cov_62_5	R03789	AB19_LB2_945_length_10541_cov_62_5	AB19_LB3_1986_length_9555_cov_70_8	AB19_LB5_2438_length_5225_cov_764_4	-	AB19_MB3_648_length_7140_cov_111_7	AB19_MB4_806_length_10402_cov_257_11	AB19_YB1_1931_length_6230_cov_46_6	AB19_YB3_4253_length_4112_cov_83_5	Nmar_1536	psammotate	J
AB19_LB2_97_length_40357_cov_60_13	R05577	AB19_LB2_97_length_40357_cov_60_13	AB19_LB3_17_length_71508_cov_69_14	-	-	AB19_MB3_52_length_25457_cov_86_12	AB19_MB4_20_length_35637_cov_241_14	-	AB19_YB3_109_length_29572_cov_83_8	Nmar_1066	psammotate	J
AB19_LB2_97_length_40357_cov_60_19	R03598#R03599	AB19_LB2_97_length_40357_cov_60_19	AB19_LB3_17_length_71508_cov_69_19	AB19_LB5_19_length_32302_cov_612_26	AB19_MB1_15066_length_2090_cov_139_2	AB19_MB3_52_length_25457_cov_86_17	AB19_MB4_20_length_35637_cov_241_19	-	AB19_YB3_109_length_29572_cov_83_13	Nmar_0497	psammotate	E
AB19_LB2_97_length_40357_cov_60_27	R03157	AB19_LB2_97_length_40357_cov_60_27	AB19_LB3_17_length_71508_cov_69_27	AB19_LB5_19_length_32302_cov_612_18	AB19_MB1_6457_length_3109_cov_154_1	AB19_MB3_52_length_25457_cov_86_24	AB19_MB4_20_length_35637_cov_241_26	AB19_YB1_22456_length_1698_cov_69_1	AB19_YB3_109_length_29572_cov_83_21	Nmar_1309	psammotate	C
AB19_LB2_97_length_40357_cov_60_28	R04990#R04993#R06859	AB19_LB2_97_length_40357_cov_60_28	AB19_LB3_17_length_71508_cov_69_28	AB19_LB5_19_length_32302_cov_612_17	AB19_MB1_6457_length_3109_cov_154_2	-	AB19_MB4_20_length_35637_cov_241_27	AB19_YB1_6867_length_3255_cov_51_5	AB19_YB3_109_length_29572_cov_83_22	Nmar_1315	psammotate	Q
AB19_LB2_97_length_40357_cov_60_32	R00424#R00428#R04639#R05046#R05048	AB19_LB2_97_length_40357_cov_60_32	AB19_LB3_17_length_71508_cov_69_32	AB19_LB5_19_length_32302_cov_612_13	AB19_MB1_266_length_13911_cov_169_11	AB19_MB3_52_length_25457_cov_86_28	AB19_MB4_20_length_35637_cov_241_31	AB19_YB1_13249_length_2278_cov_66_3	AB19_YB3_109_length_29572_cov_83_26	Nmar_0038	psammotate	H
AB19_LB3_1177_length_13057_cov_64_10	R01054	AB19_LB2_305_length_21029_cov_59_10	AB19_LB3_1177_length_13057_cov_64_10	AB19_LB5_899_length_8550_cov_626_8	AB19_MB1_545_length_10196_cov_152_7	AB19_MB3_74_length_20945_cov_84_16	AB19_MB4_24_length_33416_cov_242_36	AB19_YB1_14540_length_2164_cov_38_2	AB19_YB3_130_length_27478_cov_78_2	Nmar_1716	psammotate	L
AB19_LB3_149_length_36742_cov_70_11	R00768	AB19_LB2_221_length_24942_cov_58_21	AB19_LB3_149_length_36742_cov_70_11	AB19_LB5_3409_length_4316_cov_665_2,AB19_LB5_6452_length_3027_cov_645_2	AB19_MB1_5569_length_3332_cov_135_3	AB19_MB3_572_length_7582_cov_94_5	AB19_MB4_91_length_22582_cov_249_18	AB19_YB1_16268_length_2031_cov_54_1	AB19_YB3_156_length_24160_cov_82_9	Nmar_0323	psammotate	M
AB19_LB3_168_length_35009_cov_69_25	R07773	AB19_LB2_187_length_27206_cov_61_3	AB19_LB3_168_length_35009_cov_69_25	AB19_LB5_218_length_15994_cov_693_11	AB19_MB1_2020_length_5360_cov_127_4	AB19_MB3_129_length_15025_cov_87_5	AB19_MB4_288_length_15087_cov_265_5	-	AB19_YB3_2190_length_5863_cov_84_5	Nmar_0083	psammotate	H
AB19_LB3_264_length_29092_cov_65_5	R03664	AB19_LB2_509_length_15571_cov_57_5	AB19_LB3_264_length_29092_cov_65_5	AB19_LB5_2731_length_4879_cov_606_1	-	AB19_MB3_72_length_21290_cov_82_10	AB19_MB4_25_length_33039_cov_222_14	-	AB19_YB3_2844_length_5075_cov_88_3	Nmar_1490	psammotate	J
AB19_LB3_2977_length_7506_cov_71_1	R07404	-	AB19_LB3_2977_length_7506_cov_71_1	AB19_LB5_3040_length_4597_cov_450_4,AB19_LB5_7368_length_2814_cov_451_1	AB19_MB1_5020_length_3501_cov_131_3	-	AB19_MB4_25_length_33039_cov_222_9	AB19_YB1_5213_length_3740_cov_50_5	AB19_YB3_5548_length_3570_cov_89_4	Nmar_0846	psammotate	F
AB19_LB3_29_length_63275_cov_69_47	R01056	AB19_LB2_10_length_76718_cov_55_18	AB19_LB3_29_length_63275_cov_69_47	AB19_LB5_9717_length_2411_cov_360_2	AB19_MB1_1587_length_5960_cov_151_5	AB19_MB3_4973_length_3172_cov_66_3	AB19_MB4_192_length_17931_cov_253_13	-	AB19_YB3_381_length_15408_cov_66_11	Nmar_0218	psammotate	G
AB19_LB3_317_length_26174_cov_72_21	R02918	-	AB19_LB3_317_length_26174_cov_72_21	-	-	-	-	-	-	Nmar_1751	psammotate	J
AB19_LB5_11009_length_2247_cov_531_2	R02163	-	-	AB19_LB5_11009_length_2247_cov_531_2	-	-	-	-	-	-	Curation based on EggNOG annotation	C
AB19_LB5_14954_length_1889_cov_377_3	R01068#R01829#R02568	-	-	AB19_LB5_14954_length_1889_cov_377_3	-	-	-	-	-	-	Curation based on EggNOG annotation	G
AB19_LB5_1916_length_5879_cov_290_1	rxn05616	AB19_LB2_938_length_10585_cov_72_2	-	AB19_LB5_1916_length_5879_cov_290_1	AB19_MB1_430_length_11267_cov_172_4	-	-	-	AB19_YB3_4559_length_3968_cov_66_5	Nmar_1130	psammotate	P
AB19_LB5_2345_length_5330_cov_629_6	R00148#R09518	-	-	AB19_LB5_2345_length_5330_cov_629_6	-	-	-	-	-	Nmar_1502	psammotate	S
AB19_LB5_27480_length_1348_cov_778_2	R00691#R01373	AB19_LB2_56_length_47613_cov_61_43	AB19_LB3_70_length_47783_cov_70_43	AB19_LB5_27480_length_1348_cov_778_2	-	AB19_MB3_901_length_6268_cov_111_2	AB19_MB4_2244_length_6281_cov_204_5	-	AB19_YB3_938_length_9346_cov_85_6	Nmar_1567	psammotate	E
AB19_LB5_2896_length_4730_cov_457_2	R01298	-	-	AB19_LB5_2896_length_4730_cov_457_2	-	-	-	-	-	-	Curation based on EggNOG annotation	CH
AB19_LB5_300_length_14194_cov_628_16	R00985#R00986	AB19_LB2_635_length_13703_cov_62_8	AB19_LB3_3_length_116123_cov_69_44	AB19_LB5_300_length_14194_cov_628_16	AB19_MB1_144_length_18589_cov_162_10	-	AB19_MB4_48_length_26244_cov_254_10	AB19_YB1_262_length_15659_cov_53_10	AB19_YB3_211_length_20581_cov_79_24	Nmar_0911	psammotate	E
AB19_LB5_326_length_13623_cov_654_3	R00945#R09099	AB19_LB2_592_length_14389_cov_60_15	AB19_LB3_966_length_14499_cov_74_15	AB19_LB5_326_length_13623_cov_654_3	AB19_MB1_50172_length_1143_cov_104_1	-	AB19_MB4_328_length_14534_cov_252_14	-	AB19_YB3_430_length_14471_cov_87_14	Nmar_1793	psammotate	E
AB19_LB5_349_length_12971_cov_539_4	R00014#R00226#R04672#R04673#R08648	AB19_LB2_16_length_68884_cov_56_33,AB19_LB2_719_length_12788_cov_57_2	AB19_LB3_122_length_39979_cov_72_29,AB19_LB3_3_length_116123_cov_69_95	AB19_LB5_349_length_12971_cov_539_4	AB19_MB1_1110_length_7049_cov_126_3	AB19_MB3_353_length_9291_cov_79_5,AB19_MB3_35_length_30609_cov_80_8	AB19_MB4_108_length_21982_cov_241_8,AB19_MB4_7_length_43015_cov_238_29	AB19_YB1_200_length_17347_cov_41_10,AB19_YB1_668_length_10476_cov_38_8	AB19_YB3_173_length_22692_cov_72_5,AB19_YB3_265_length_18164_cov_74_17	Nmar_1072	psammotate	E
AB19_LB5_37019_length_1137_cov_418_1	R01324#R01325#R01900	-	-	AB19_LB5_37019_length_1137_cov_418_1	-	-	-	-	-	-	Curation based on EggNOG annotation	C
AB19_LB5_42655_length_1045_cov_712_1	R04120#R07606	AB19_LB2_286_length_21986_cov_63_14	AB19_LB3_5_length_100116_cov_71_51	AB19_LB5_42655_length_1045_cov_712_1	-	-	AB19_MB4_1040_length_9208_cov_265_6	AB19_YB1_13959_length_2212_cov_55_2	AB19_YB3_491_length_13513_cov_86_14	Nmar_0995	psammotate	O
AB19_LB5_776_length_9159_cov_617_11	R00158#R00512#R01665	AB19_LB2_57_length_47380_cov_63_24	AB19_LB3_463_length_21767_cov_70_4	AB19_LB5_776_length_9159_cov_617_11	AB19_MB1_1808_length_5624_cov_135_1	AB19_MB3_22_length_36402_cov_75_17	AB19_MB4_1593_length_7518_cov_245_5	AB19_YB1_888_length_9076_cov_41_11	AB19_YB3_1248_length_8001_cov_75_2	Nmar_0405	psammotate	F
AB19_LB5_8261_length_2649_cov_740_1	R01135	AB19_LB2_15_length_69823_cov_57_22	AB19_LB3_21_length_69852_cov_72_22	AB19_LB5_8261_length_2649_cov_740_1	AB19_MB1_524_length_10402_cov_179_1	AB19_MB3_1790_length_4837_cov_84_5	AB19_MB4_704_length_11001_cov_252_13	AB19_YB1_39728_length_1220_cov_29_1	AB19_YB3_438_length_14330_cov_67_13	Nmar_1420	psammotate	F
AB19_LB5_8572_length_2595_cov_764_4	R01518	-	-	AB19_LB5_8572_length_2595_cov_764_4	-	-	-	-	-	-	Curation based on EggNOG annotation	G
AB19_LB5_9382_length_2465_cov_455_2	R01398	AB19_LB2_15_length_69823_cov_57_70	AB19_LB3_21_length_69852_cov_72_70	AB19_LB5_6441_length_3030_cov_609_1,AB19_LB5_9382_length_2465_cov_455_2	AB19_MB1_3661_length_4063_cov_136_2	-	AB19_MB4_5_length_44703_cov_252_35	AB19_YB1_3465_length_4630_cov_60_1	AB19_YB3_446_length_14201_cov_77_8	Nmar_0397	psammotate	E
AB19_MB1_1016_length_7403_cov_158_5	R05032#R05662#R06172	AB19_LB2_15_length_69823_cov_57_5	AB19_LB3_21_length_69852_cov_72_5	-	AB19_MB1_1016_length_7403_cov_158_5	AB19_MB3_155_length_13732_cov_89_10	AB19_MB4_234_length_16666_cov_242_13	AB19_YB1_3748_length_4440_cov_44_1	AB19_YB3_495_length_13465_cov_74_8	Nmar_0194	psammotate	G
AB19_MB1_1151_length_6954_cov_186_2	R03157#R10758	-	-	-	AB19_MB1_1151_length_6954_cov_186_2	-	-	-	-	-	Curation based on EggNOG annotation	C
AB19_MB1_11826_length_2342_cov_138_2	R02412	AB19_LB2_8_length_78800_cov_54_53	AB19_LB3_63_length_48923_cov_67_28	AB19_LB5_3642_length_4171_cov_590_3	AB19_MB1_11826_length_2342_cov_138_2	AB19_MB3_11_length_44516_cov_80_44	AB19_MB4_1_length_65054_cov_214_16	AB19_YB1_1370_length_7398_cov_57_1	AB19_YB3_1449_length_7364_cov_84_5	Nmar_0549	psammotate	E
AB19_MB1_1602_length_5938_cov_190_2	rxn10042	AB19_LB2_25_length_62241_cov_55_36	AB19_LB3_11_length_84535_cov_71_44	AB19_LB5_118_length_19412_cov_712_3	AB19_MB1_1602_length_5938_cov_190_2	AB19_MB3_65_length_22609_cov_91_15	AB19_MB4_29_length_30407_cov_242_14	AB19_YB1_11412_length_2480_cov_60_2	AB19_YB3_114_length_28929_cov_76_11	Nmar_1690	Curation based on EggNOG annotation	C
AB19_MB1_1949_length_5429_cov_125_7	R01512	-	-	-	AB19_MB1_1949_length_5429_cov_125_7	-	-	-	-	-	Curation based on EggNOG annotation	G
AB19_MB1_246_length_14428_cov_152_18	R04591	AB19_LB2_86_length_41833_cov_61_28	AB19_LB3_3_length_116123_cov_69_9	AB19_LB5_71_length_23186_cov_654_26	AB19_MB1_246_length_14428_cov_152_18	AB19_MB3_67_length_22467_cov_94_26	AB19_MB4_89_length_22607_cov_236_26	AB19_YB1_890_length_9062_cov_42_7	AB19_YB3_54_length_41696_cov_85_24	Nmar_0784	psammotate	F
AB19_MB1_33404_length_1414_cov_58_3	R03157#R10758	-	-	-	AB19_MB1_33404_length_1414_cov_58_3	-	-	-	-	-	Curation based on EggNOG annotation	C
AB19_MB1_3382_length_4213_cov_124_5	R00833	AB19_LB2_8_length_78800_cov_54_47	AB19_LB3_63_length_48923_cov_67_34	AB19_LB5_282_length_14670_cov_645_13	AB19_MB1_3382_length_4213_cov_124_5	AB19_MB3_11_length_44516_cov_80_38	AB19_MB4_1_length_65054_cov_214_22	AB19_YB1_34181_length_1335_cov_42_2	AB19_YB3_4489_length_3995_cov_73_4	Nmar_0958	psammotate	I
AB19_MB1_3501_length_4149_cov_124_1	R02163	-	-	-	AB19_MB1_3501_length_4149_cov_124_1	-	-	-	-	-	Curation based on EggNOG annotation	C
AB19_MB1_3547_length_4122_cov_135_5	R00658	-	-	-	AB19_MB1_3547_length_4122_cov_135_5	-	-	-	-	-	Curation based on EggNOG annotation	G
AB19_MB1_388_length_11797_cov_158_1	R01512	-	-	-	AB19_MB1_388_length_11797_cov_158_1	-	-	-	-	-	Curation based on EggNOG annotation	G
AB19_MB1_3944_length_3926_cov_182_1	R00875	-	-	-	AB19_MB1_3944_length_3926_cov_182_1	-	-	-	-	-	Curation based on EggNOG annotation	C
AB19_MB1_409_length_11543_cov_160_12	R00658	-	-	-	AB19_MB1_409_length_11543_cov_160_12	-	-	-	-	-	Curation based on EggNOG annotation	G
AB19_MB1_4305_length_3760_cov_135_3	NIR	-	-	-	AB19_MB1_4305_length_3760_cov_135_3	AB19_MB3_607_length_7327_cov_23_4	-	-	AB19_YB3_1120_length_8519_cov_68_6	Nmar_1354	Curation based on EggNOG annotation	CQ
AB19_MB1_6361_length_3131_cov_104_2	R05329#R07477	AB19_LB2_25_length_62241_cov_55_51	AB19_LB3_11_length_84535_cov_71_59	-	AB19_MB1_6361_length_3131_cov_104_2	-	-	AB19_YB1_5803_length_3544_cov_37_2	AB19_YB3_152_length_24566_cov_84_5	Nmar_0648	psammotate	O
AB19_MB1_9136_length_2647_cov_154_1	R00214#R00216	-	-	-	AB19_MB1_9136_length_2647_cov_154_1	-	-	-	-	-	Curation based on EggNOG annotation	C
AB19_MB3_100_length_17160_cov_81_10	R07456	AB19_LB2_221_length_24942_cov_58_2	AB19_LB3_149_length_36742_cov_70_29	AB19_LB5_852_length_8782_cov_641_9	AB19_MB1_13913_length_2168_cov_126_2	AB19_MB3_100_length_17160_cov_81_10	AB19_MB4_91_length_22582_cov_249_1	AB19_YB1_10315_length_2620_cov_42_1	AB19_YB3_2882_length_5041_cov_74_3	Nmar_1478	psammotate	H
AB19_MB3_1155_length_5734_cov_57_4	R00490	AB19_LB2_134_length_33363_cov_58_33	AB19_LB3_146_length_37124_cov_71_6	AB19_LB5_278_length_14745_cov_590_8	-	AB19_MB3_1155_length_5734_cov_57_4	AB19_MB4_6_length_44557_cov_241_5	AB19_YB1_30650_length_1423_cov_50_1	AB19_YB3_568_length_12479_cov_77_11	Nmar_1260	psammotate	C
AB19_MB3_116_length_15919_cov_82_3	R03663	AB19_LB2_465_length_16518_cov_58_3	AB19_LB3_405_length_23286_cov_65_3	AB19_LB5_305_length_14117_cov_683_10	-	AB19_MB3_116_length_15919_cov_82_3	AB19_MB4_235_length_16590_cov_240_3	-	AB19_YB3_1899_length_6318_cov_66_4	Nmar_0926	psammotate	J
AB19_MB3_11_length_44516_cov_80_23	R03471#R04509	AB19_LB2_8_length_78800_cov_54_33	AB19_LB3_63_length_48923_cov_67_48	AB19_LB5_2232_length_5474_cov_371_7	-	AB19_MB3_11_length_44516_cov_80_23	AB19_MB4_1_length_65054_cov_214_37	-	AB19_YB3_6445_length_3303_cov_50_3	Nmar_0542	psammotate	H
AB19_MB3_11_length_44516_cov_80_34	R03659#R04773	AB19_LB2_8_length_78800_cov_54_43	AB19_LB3_63_length_48923_cov_67_38	AB19_LB5_282_length_14670_cov_645_9	AB19_MB1_2542_length_4812_cov_154_2	AB19_MB3_11_length_44516_cov_80_34	AB19_MB4_1_length_65054_cov_214_26	AB19_YB1_8490_length_2907_cov_38_2	AB19_YB3_3382_length_4635_cov_89_1	Nmar_0963	psammotate	J
AB19_MB3_11_length_44516_cov_80_39	R02472#R03051#R04440#R05068#R05069#R05071	AB19_LB2_8_length_78800_cov_54_48	AB19_LB3_63_length_48923_cov_67_33	AB19_LB5_282_length_14670_cov_645_14	AB19_MB1_3382_length_4213_cov_124_4	AB19_MB3_11_length_44516_cov_80_39	AB19_MB4_1_length_65054_cov_214_21	AB19_YB1_1370_length_7398_cov_57_6	AB19_YB3_4489_length_3995_cov_73_3	Nmar_0959	psammotate	E
AB19_MB3_11_length_44516_cov_80_42	R01714	AB19_LB2_8_length_78800_cov_54_51	AB19_LB3_63_length_48923_cov_67_30	AB19_LB5_3088_length_4556_cov_397_3	AB19_MB1_45526_length_1206_cov_45_2	AB19_MB3_11_length_44516_cov_80_42	AB19_MB4_1_length_65054_cov_214_18	AB19_YB1_1370_length_7398_cov_57_3	AB19_YB3_1449_length_7364_cov_84_7	Nmar_0547	psammotate	E
AB19_MB3_129_length_15025_cov_87_6	R07772	AB19_LB2_187_length_27206_cov_61_4	AB19_LB3_168_length_35009_cov_69_24	AB19_LB5_218_length_15994_cov_693_10	AB19_MB1_2020_length_5360_cov_127_5	AB19_MB3_129_length_15025_cov_87_6	AB19_MB4_288_length_15087_cov_265_6	-	AB19_YB3_2190_length_5863_cov_84_6	Nmar_0082	psammotate	H
AB19_MB3_136_length_14480_cov_98_10	R03905	AB19_LB2_592_length_14389_cov_60_11	AB19_LB3_966_length_14499_cov_74_11	AB19_LB5_326_length_13623_cov_654_7	AB19_MB1_1913_length_5484_cov_163_5	AB19_MB3_136_length_14480_cov_98_10	AB19_MB4_328_length_14534_cov_252_10	-	AB19_YB3_430_length_14471_cov_87_10	Nmar_0100	psammotate	J
AB19_MB3_148_length_13950_cov_95_14	R00513#R00964#R01051#R01666#R02750	AB19_LB2_15_length_69823_cov_57_56	AB19_LB3_21_length_69852_cov_72_56	AB19_LB5_502_length_11249_cov_689_8	AB19_MB1_335_length_12620_cov_134_8	AB19_MB3_148_length_13950_cov_95_14	AB19_MB4_5_length_44703_cov_252_21	AB19_YB1_2330_length_5677_cov_38_1	AB19_YB3_1544_length_7045_cov_88_5	Nmar_1745	Curation based on EggNOG annotation	G
AB19_MB3_1666_length_4970_cov_76_1	R02016	-	-	-	-	AB19_MB3_1666_length_4970_cov_76_1	-	-	-	-	Curation based on EggNOG annotation	C
AB19_MB3_1795_length_4834_cov_92_3	R06513	AB19_LB2_30_length_58967_cov_60_21	AB19_LB3_27_length_64046_cov_72_44	-	-	AB19_MB3_1795_length_4834_cov_92_3	AB19_MB4_2_length_63561_cov_232_15	AB19_YB1_14614_length_2159_cov_37_3	-	Nmar_0977	Curation based on EggNOG annotation	GM
AB19_MB3_2477_length_4245_cov_67_5	R00258#R00355	AB19_LB2_1100_length_9587_cov_61_4	AB19_LB3_165_length_35235_cov_65_13	AB19_LB5_8572_length_2595_cov_764_1	AB19_MB1_870_length_8032_cov_155_3	AB19_MB3_2477_length_4245_cov_67_5	AB19_MB4_3870_length_4843_cov_235_1	AB19_YB1_2495_length_5490_cov_39_7	AB19_YB3_2087_length_6015_cov_70_2	Nmar_0177	psammotate	E
AB19_MB3_287_length_10232_cov_43_6	R00253	-	-	-	-	AB19_MB3_287_length_10232_cov_43_6	-	-	-	Nmar_1771	psammotate	E
AB19_MB3_352_length_9296_cov_92_10	R00480	AB19_LB2_30_length_58967_cov_60_57	AB19_LB3_27_length_64046_cov_72_9	AB19_LB5_259_length_15151_cov_685_1	AB19_MB1_359_length_12248_cov_163_15	AB19_MB3_352_length_9296_cov_92_10	AB19_MB4_2_length_63561_cov_232_54	-	AB19_YB3_435_length_14385_cov_78_6	Nmar_1754	psammotate	E
AB19_MB3_35_length_30609_cov_80_3	R06858	AB19_LB2_16_length_68884_cov_56_30	AB19_LB3_3_length_116123_cov_69_98	AB19_LB5_9975_length_2374_cov_661_3	AB19_MB1_4366_length_3739_cov_145_1	AB19_MB3_35_length_30609_cov_80_3	AB19_MB4_7_length_43015_cov_238_34	-	AB19_YB3_265_length_18164_cov_74_11	Nmar_0938	psammotate	H
AB19_MB3_35_length_30609_cov_80_31	R01518#R01662	AB19_LB2_16_length_68884_cov_56_56	AB19_LB3_3_length_116123_cov_69_72	AB19_LB5_37_length_26208_cov_658_23	AB19_MB1_1599_length_5941_cov_168_6	AB19_MB3_35_length_30609_cov_80_31	AB19_MB4_7_length_43015_cov_238_6	AB19_YB1_19779_length_1823_cov_49_1	AB19_YB3_315_length_17002_cov_94_2	Nmar_0537	psammotate	G
AB19_MB3_3697_length_3578_cov_72_2	R00228#R00710#R00713#R00714#R09280	AB19_LB2_42_length_53564_cov_59_4	AB19_LB3_42_length_56717_cov_65_3	AB19_LB5_1598_length_6447_cov_459_7,AB19_LB5_3236_length_4440_cov_537_3	AB19_MB1_7089_length_2982_cov_120_4	AB19_MB3_3697_length_3578_cov_72_2	AB19_MB4_144_length_19939_cov_238_4	AB19_YB1_119_length_20163_cov_41_5	AB19_YB3_84_length_34464_cov_69_19	Nmar_1608	psammotate	C
AB19_MB3_47_length_25876_cov_74_17	R01658#R02003#R02061	-	AB19_LB3_490_length_20993_cov_69_21	AB19_LB5_1623_length_6388_cov_366_1	-	AB19_MB3_47_length_25876_cov_74_17	AB19_MB4_38_length_28625_cov_222_17	-	AB19_YB3_13_length_77074_cov_77_33	Nmar_0312	psammotate	H
AB19_MB3_47_length_25876_cov_74_18	R05578	-	AB19_LB3_490_length_20993_cov_69_22	AB19_LB5_1623_length_6388_cov_366_2	AB19_MB1_12167_length_2310_cov_106_2	AB19_MB3_47_length_25876_cov_74_18	AB19_MB4_38_length_28625_cov_222_18	-	AB19_YB3_13_length_77074_cov_77_34	Nmar_0311	psammotate	J
AB19_MB3_5141_length_3128_cov_106_4	R00189	AB19_LB2_8_length_78800_cov_54_61	AB19_LB3_63_length_48923_cov_67_20	AB19_LB5_19657_length_1621_cov_332_1,AB19_LB5_3822_length_4060_cov_462_2	AB19_MB1_7296_length_2941_cov_159_2	AB19_MB3_5141_length_3128_cov_106_4	AB19_MB4_1_length_65054_cov_214_9	AB19_YB1_1985_length_6145_cov_39_6	AB19_YB3_553_length_12632_cov_73_4	Nmar_0966	psammotate	H
AB19_MB3_572_length_7582_cov_94_7	R01931#R03105#R03106	AB19_LB2_221_length_24942_cov_58_23	AB19_LB3_149_length_36742_cov_70_9,AB19_LB3_9116_length_3810_cov_59_2	AB19_LB5_12866_length_2054_cov_640_2,AB19_LB5_25161_length_1416_cov_572_2	AB19_MB1_11514_length_2372_cov_164_1	AB19_MB3_572_length_7582_cov_94_7	AB19_MB4_20_length_35637_cov_241_2,AB19_MB4_91_length_22582_cov_249_20	AB19_YB1_3291_length_4755_cov_37_4	AB19_YB3_156_length_24160_cov_82_7,AB19_YB3_1755_length_6550_cov_78_2	Nmar_0441	psammotate	P
AB19_MB3_72_length_21290_cov_82_3	R01009	AB19_LB2_282_length_22070_cov_56_11,AB19_LB2_509_length_15571_cov_57_12	AB19_LB3_264_length_29092_cov_65_12,AB19_LB3_47_length_53305_cov_70_41	AB19_LB5_360_length_12821_cov_321_2,AB19_LB5_605_length_10363_cov_662_3	AB19_MB1_1674_length_5832_cov_168_3,AB19_MB1_2210_length_5130_cov_164_3	AB19_MB3_1003_length_6040_cov_23_1,AB19_MB3_230_length_11379_cov_50_5,AB19_MB3_72_length_21290_cov_82_3	AB19_MB4_5830_length_3911_cov_253_1,AB19_MB4_597_length_11628_cov_177_7	AB19_YB1_2176_length_5857_cov_28_3,AB19_YB1_28647_length_1481_cov_46_1	AB19_YB3_13005_length_2269_cov_70_2,AB19_YB3_339_length_16540_cov_71_8	Nmar_0062	psammotate	M
AB19_MB3_749_length_6764_cov_67_1	R02016	-	-	-	-	AB19_MB3_749_length_6764_cov_67_1	-	-	-	-	Curation based on EggNOG annotation	C
AB19_MB3_799_length_6600_cov_75_6	R01827	-	-	-	-	AB19_MB3_799_length_6600_cov_75_6	-	-	-	-	Curation based on EggNOG annotation	G
AB19_MB3_92_length_17830_cov_79_16	R01513#R08198	AB19_LB2_208_length_25984_cov_63_1	AB19_LB3_276_length_28169_cov_68_30	AB19_LB5_2309_length_5376_cov_676_1	AB19_MB1_3070_length_4412_cov_132_3	AB19_MB3_92_length_17830_cov_79_16	AB19_MB4_36_length_28764_cov_237_30	AB19_YB1_25604_length_1578_cov_43_2	AB19_YB3_1231_length_8057_cov_78_9	Nmar_1258	psammotate	H
AB19_MB3_933_length_6188_cov_87_4	R00375#R00376#R00377#R00378	AB19_LB2_256_length_23290_cov_63_7	AB19_LB3_5_length_100116_cov_71_78	AB19_LB5_243_length_15390_cov_700_9	AB19_MB1_220_length_15189_cov_149_7	AB19_MB3_933_length_6188_cov_87_4	AB19_MB4_282_length_15284_cov_264_10	AB19_YB1_5151_length_3761_cov_46_2	AB19_YB3_157_length_24093_cov_88_9	Nmar_0002	psammotate	L
AB19_MB4_144_length_19939_cov_238_17	R00409	AB19_LB2_1317_length_8560_cov_51_4	AB19_LB3_1251_length_12594_cov_69_8	AB19_LB5_4623_length_3653_cov_728_2	AB19_MB1_338_length_12585_cov_138_3	-	AB19_MB4_144_length_19939_cov_238_17	-	AB19_YB3_84_length_34464_cov_69_34	Nmar_0256	Curation based on EggNOG annotation	G
AB19_MB4_1983_length_6694_cov_253_6	R01298	-	-	-	AB19_MB1_4506_length_3683_cov_171_4	-	AB19_MB4_1983_length_6694_cov_253_6	-	AB19_YB3_53_length_42095_cov_80_40	-	Curation based on EggNOG annotation	CH
AB19_MB4_19_length_35840_cov_249_1	R04273	AB19_LB2_61_length_46753_cov_56_39	AB19_LB3_248_length_30000_cov_68_4	-	-	AB19_MB3_1405_length_5343_cov_91_4	AB19_MB4_19_length_35840_cov_249_1	AB19_YB1_14511_length_2167_cov_42_1	-	Nmar_1730	psammotate	O
AB19_MB4_19_length_35840_cov_249_23	R00742#R01859	AB19_LB2_61_length_46753_cov_56_13	AB19_LB3_121_length_40072_cov_81_15	-	-	-	AB19_MB4_19_length_35840_cov_249_23	-	AB19_YB3_669_length_11477_cov_73_7	Nmar_0273	psammotate	I
AB19_MB4_2441_length_6026_cov_261_2	R03472	-	-	AB19_LB5_338_length_13201_cov_291_3	AB19_MB1_505_length_10537_cov_158_6	-	AB19_MB4_2441_length_6026_cov_261_2,AB19_MB4_556_length_11954_cov_225_8	-	AB19_YB3_1434_length_7403_cov_77_2,AB19_YB3_5833_length_3476_cov_66_3	Nmar_0543	psammotate	H
AB19_MB4_25_length_33039_cov_222_16	R03660	-	AB19_LB3_264_length_29092_cov_65_3	-	-	AB19_MB3_72_length_21290_cov_82_12	AB19_MB4_25_length_33039_cov_222_16	-	AB19_YB3_2844_length_5075_cov_88_1	Nmar_1488	psammotate	J
AB19_MB4_25_length_33039_cov_222_7	R07164#R07410	-	AB19_LB3_2977_length_7506_cov_71_3	AB19_LB5_3040_length_4597_cov_450_2,AB19_LB5_7368_length_2814_cov_451_3	AB19_MB1_5020_length_3501_cov_131_5	-	AB19_MB4_25_length_33039_cov_222_7	AB19_YB1_22414_length_1700_cov_57_1	AB19_YB3_5548_length_3570_cov_89_2	Nmar_1240	psammotate	H
AB19_MB4_25_length_33039_cov_222_8	R07405	AB19_LB2_279_length_22125_cov_57_4	AB19_LB3_2977_length_7506_cov_71_2,AB19_LB3_464_length_21739_cov_68_12	AB19_LB5_3040_length_4597_cov_450_3,AB19_LB5_505_length_11212_cov_291_9,AB19_LB5_7368_length_2814_cov_451_2	AB19_MB1_5020_length_3501_cov_131_4	-	AB19_MB4_25_length_33039_cov_222_8	AB19_YB1_3987_length_4291_cov_29_1,AB19_YB1_5213_length_3740_cov_50_6	AB19_YB3_1257_length_7960_cov_69_6,AB19_YB3_5548_length_3570_cov_89_3	Nmar_0847	psammotate	F
AB19_MB4_38_length_28625_cov_222_21	R10325#R10326	-	-	-	AB19_MB1_5921_length_3237_cov_161_3	-	AB19_MB4_38_length_28625_cov_222_21	-	-	-	Curation based on EggNOG annotation	C
AB19_MB4_48_length_26244_cov_254_17	R04463	AB19_LB2_635_length_13703_cov_62_15	AB19_LB3_3_length_116123_cov_69_51	AB19_LB5_300_length_14194_cov_628_10	AB19_MB1_144_length_18589_cov_162_17	-	AB19_MB4_48_length_26244_cov_254_17	AB19_YB1_7232_length_3163_cov_33_3	AB19_YB3_211_length_20581_cov_79_17	Nmar_0777	psammotate	F
AB19_MB4_48_length_26244_cov_254_26	R03646	-	AB19_LB3_3_length_116123_cov_69_60	AB19_LB5_300_length_14194_cov_628_1	-	-	AB19_MB4_48_length_26244_cov_254_26	-	AB19_YB3_211_length_20581_cov_79_7	Nmar_0686	psammotate	J
AB19_MB4_4948_length_4255_cov_136_4	R01920#R02869	AB19_LB2_110_length_38933_cov_58_8	AB19_LB3_131_length_39030_cov_69_8	AB19_LB5_1109_length_7687_cov_313_6,AB19_LB5_735_length_9474_cov_422_5	AB19_MB1_812_length_8269_cov_145_1	AB19_MB3_1258_length_5553_cov_29_1	AB19_MB4_4948_length_4255_cov_136_4	AB19_YB1_12141_length_2398_cov_18_2	AB19_YB3_671_length_11470_cov_66_10	Nmar_1135	psammotate	H
AB19_MB4_96_length_22481_cov_245_2	R04216#R05976	AB19_LB2_25_length_62241_cov_55_52	AB19_LB3_11_length_84535_cov_71_60	AB19_LB5_1879_length_5943_cov_616_2	AB19_MB1_3483_length_4158_cov_114_1	AB19_MB3_77_length_20554_cov_92_1	AB19_MB4_96_length_22481_cov_245_2	AB19_YB1_5803_length_3544_cov_37_1	AB19_YB3_152_length_24566_cov_84_6	Nmar_0075	psammotate	G
AB19_YB1_1010_length_8572_cov_43_10	R03020	AB19_LB2_57_length_47380_cov_63_23	AB19_LB3_463_length_21767_cov_70_3	AB19_LB5_776_length_9159_cov_617_10	AB19_MB1_2208_length_5136_cov_155_2	AB19_MB3_22_length_36402_cov_75_18	AB19_MB4_1593_length_7518_cov_245_4	AB19_YB1_1010_length_8572_cov_43_10	AB19_YB3_1248_length_8001_cov_75_1	Nmar_0406	psammotate	J
AB19_YB1_1010_length_8572_cov_43_4	R04420	AB19_LB2_57_length_47380_cov_63_18	AB19_LB3_669_length_17570_cov_61_4	-	-	AB19_MB3_22_length_36402_cov_75_23	AB19_MB4_113_length_21662_cov_213_23	AB19_YB1_1010_length_8572_cov_43_4	AB19_YB3_4937_length_3796_cov_80_5	Nmar_0169	psammotate	J
AB19_YB1_10417_length_2605_cov_41_1	R00243	AB19_LB2_97_length_40357_cov_60_25	AB19_LB3_17_length_71508_cov_69_25	AB19_LB5_19_length_32302_cov_612_20	-	AB19_MB3_52_length_25457_cov_86_22	AB19_MB4_20_length_35637_cov_241_24	AB19_YB1_10417_length_2605_cov_41_1	AB19_YB3_109_length_29572_cov_83_19	Nmar_1312	psammotate	E
AB19_YB1_1062_length_8354_cov_47_6	R05577	AB19_LB2_92_length_41290_cov_65_30	AB19_LB3_45_length_54037_cov_71_26	AB19_LB5_709_length_9636_cov_636_4	AB19_MB1_4335_length_3753_cov_105_2	-	AB19_MB4_41_length_27368_cov_237_4	AB19_YB1_1062_length_8354_cov_47_6	AB19_YB3_502_length_13406_cov_91_2	Nmar_0871	psammotate	J
AB19_YB1_10680_length_2571_cov_38_1	R03269#R04230#R04231	AB19_LB2_1317_length_8560_cov_51_3	AB19_LB3_1251_length_12594_cov_69_7	AB19_LB5_4623_length_3653_cov_728_3	AB19_MB1_338_length_12585_cov_138_4	AB19_MB3_3451_length_3683_cov_84_4	AB19_MB4_144_length_19939_cov_238_16	AB19_YB1_10680_length_2571_cov_38_1	AB19_YB3_84_length_34464_cov_69_33	Nmar_1721	psammotate	H
AB19_YB1_1073_length_8310_cov_53_2	R01015	AB19_LB2_65_length_45455_cov_60_14	AB19_LB3_15_length_72816_cov_67_14	AB19_LB5_68_length_23292_cov_704_6	AB19_MB1_1040_length_7304_cov_152_3	AB19_MB3_31_length_31856_cov_78_11	AB19_MB4_9_length_38459_cov_240_19	AB19_YB1_1073_length_8310_cov_53_2	AB19_YB3_13_length_77074_cov_77_65	Nmar_0950	psammotate	G
AB19_YB1_11651_length_2453_cov_33_1	R00409	-	-	-	-	-	-	AB19_YB1_11651_length_2453_cov_33_1	-	-	Curation based on EggNOG annotation	G
AB19_YB1_12096_length_2403_cov_34_1	R00078	AB19_LB2_1503_length_7893_cov_67_7	AB19_LB3_175_length_34132_cov_83_11	AB19_LB5_4127_length_3908_cov_407_4	AB19_MB1_5067_length_3486_cov_141_2	AB19_MB3_357_length_9259_cov_64_7	AB19_MB4_17877_length_2162_cov_234_1	AB19_YB1_12096_length_2403_cov_34_1	-	Nmar_0573	psammotate	P
AB19_YB1_1215_length_7833_cov_53_6	R00435	AB19_LB2_30_length_58967_cov_60_54	AB19_LB3_27_length_64046_cov_72_12	AB19_LB5_259_length_15151_cov_685_4	AB19_MB1_359_length_12248_cov_163_12	AB19_MB3_352_length_9296_cov_92_7	AB19_MB4_2_length_63561_cov_232_51	AB19_YB1_1215_length_7833_cov_53_6	AB19_YB3_435_length_14385_cov_78_9	Nmar_1757	psammotate	K
AB19_YB1_13422_length_2261_cov_28_2	R00623#R00624#R00754#R02124#R04805#R04880#R05233#R05234#R06917#R06927#R07105#R07326#R08281#R08306#R08310#R08557	AB19_LB2_16_length_68884_cov_56_7	AB19_LB3_3_length_116123_cov_69_119	AB19_LB5_1522_length_6593_cov_546_1	AB19_MB1_1142_length_6980_cov_116_4,AB19_MB1_6503_length_3100_cov_204_2	AB19_MB3_1856_length_4763_cov_48_2	AB19_MB4_1320_length_8213_cov_237_9,AB19_MB4_4863_length_4294_cov_182_1	AB19_YB1_13422_length_2261_cov_28_2,AB19_YB1_4941_length_3843_cov_20_1	AB19_YB3_4829_length_3847_cov_57_2,AB19_YB3_672_length_11457_cov_80_10	Nmar_1193	psammotate	S
AB19_YB1_13521_length_2251_cov_56_1	R01127#R06975	AB19_LB2_305_length_21029_cov_59_9	AB19_LB3_1177_length_13057_cov_64_9	AB19_LB5_899_length_8550_cov_626_7	AB19_MB1_545_length_10196_cov_152_6	AB19_MB3_74_length_20945_cov_84_17	AB19_MB4_24_length_33416_cov_242_37	AB19_YB1_13521_length_2251_cov_56_1	AB19_YB3_130_length_27478_cov_78_1	Nmar_0872	psammotate	F
AB19_YB1_1352_length_7454_cov_42_2	R00435	AB19_LB2_61_length_46753_cov_56_23	AB19_LB3_121_length_40072_cov_81_25	-	-	AB19_MB3_161_length_13445_cov_78_13	AB19_MB4_19_length_35840_cov_249_14	AB19_YB1_1352_length_7454_cov_42_2	AB19_YB3_929_length_9402_cov_83_2	Nmar_0348	psammotate	K
AB19_YB1_1370_length_7398_cov_57_2	R03460	AB19_LB2_8_length_78800_cov_54_52	AB19_LB3_63_length_48923_cov_67_29	AB19_LB5_3642_length_4171_cov_590_2	AB19_MB1_11826_length_2342_cov_138_3	AB19_MB3_11_length_44516_cov_80_43	AB19_MB4_1_length_65054_cov_214_17	AB19_YB1_1370_length_7398_cov_57_2	AB19_YB3_1449_length_7364_cov_84_6	Nmar_0548	psammotate	E
AB19_YB1_14360_length_2180_cov_48_2	R00405#R02404	AB19_LB2_15_length_69823_cov_57_44	AB19_LB3_21_length_69852_cov_72_44	AB19_LB5_7704_length_2746_cov_659_3	-	AB19_MB3_121_length_15557_cov_84_18	AB19_MB4_5_length_44703_cov_252_7	AB19_YB1_14360_length_2180_cov_48_2	AB19_YB3_648_length_11694_cov_87_7	Nmar_1123	psammotate	C
AB19_YB1_14384_length_2178_cov_38_2	R05181#R05810	AB19_LB2_25_length_62241_cov_55_28	AB19_LB3_11_length_84535_cov_71_36	AB19_LB5_118_length_19412_cov_712_11	AB19_MB1_7682_length_2873_cov_163_2	AB19_MB3_65_length_22609_cov_91_7	AB19_MB4_29_length_30407_cov_242_21	AB19_YB1_14384_length_2178_cov_38_2	AB19_YB3_114_length_28929_cov_76_19	Nmar_0059	psammotate	H
AB19_YB1_14384_length_2178_cov_38_3	R03948	AB19_LB2_25_length_62241_cov_55_29	AB19_LB3_11_length_84535_cov_71_37	AB19_LB5_118_length_19412_cov_712_10	AB19_MB1_7682_length_2873_cov_163_3	AB19_MB3_65_length_22609_cov_91_8	AB19_MB4_29_length_30407_cov_242_20	AB19_YB1_14384_length_2178_cov_38_3	AB19_YB3_114_length_28929_cov_76_18	Nmar_0058	psammotate	H
AB19_YB1_14511_length_2167_cov_42_2	R05679#R05680	AB19_LB2_61_length_46753_cov_56_38	AB19_LB3_248_length_30000_cov_68_3	AB19_LB5_6492_length_3017_cov_480_3	-	AB19_MB3_1405_length_5343_cov_91_3	AB19_MB4_19_length_35840_cov_249_2	AB19_YB1_14511_length_2167_cov_42_2	AB19_YB3_223_length_19897_cov_76_13	Nmar_1729	psammotate	C
AB19_YB1_14964_length_2130_cov_69_2	R02961	AB19_LB2_25_length_62241_cov_55_61	AB19_LB3_11_length_84535_cov_71_69	AB19_LB5_7561_length_2774_cov_790_2	AB19_MB1_2582_length_4774_cov_105_2	AB19_MB3_77_length_20554_cov_92_10	AB19_MB4_96_length_22481_cov_245_11	AB19_YB1_14964_length_2130_cov_69_2	AB19_YB3_152_length_24566_cov_84_13	Nmar_1499	psammotate	L
AB19_YB1_1499_length_7036_cov_48_3	R03947#R07237#R07238	AB19_LB2_208_length_25984_cov_63_6	AB19_LB3_276_length_28169_cov_68_25	AB19_LB5_17771_length_1715_cov_412_1	AB19_MB1_535_length_10328_cov_152_12	AB19_MB3_92_length_17830_cov_79_11	AB19_MB4_36_length_28764_cov_237_25	AB19_YB1_1499_length_7036_cov_48_3	AB19_YB3_3094_length_4860_cov_81_5	Nmar_0492	psammotate	H
AB19_YB1_1499_length_7036_cov_48_4	R03165	AB19_LB2_208_length_25984_cov_63_5	AB19_LB3_276_length_28169_cov_68_26	AB19_LB5_2309_length_5376_cov_676_4	AB19_MB1_15006_length_2093_cov_139_4	AB19_MB3_92_length_17830_cov_79_12	AB19_MB4_36_length_28764_cov_237_26	AB19_YB1_1499_length_7036_cov_48_4	AB19_YB3_3094_length_4860_cov_81_4	Nmar_0493	psammotate	H
AB19_YB1_15374_length_2096_cov_46_3	R03896#R03898#R03968#R04001	AB19_LB2_945_length_10541_cov_62_8	AB19_LB3_1986_length_9555_cov_70_5	AB19_LB5_2438_length_5225_cov_764_1	AB19_MB1_2833_length_4574_cov_164_4	AB19_MB3_648_length_7140_cov_111_4	AB19_MB4_806_length_10402_cov_257_8	AB19_YB1_15374_length_2096_cov_46_3	AB19_YB3_185_length_21914_cov_73_2	Nmar_0423	psammotate	E
AB19_YB1_15767_length_2067_cov_42_1	R03650	AB19_LB2_8_length_78800_cov_54_41	AB19_LB3_63_length_48923_cov_67_40	AB19_LB5_282_length_14670_cov_645_7	AB19_MB1_2542_length_4812_cov_154_4	AB19_MB3_11_length_44516_cov_80_32	AB19_MB4_1_length_65054_cov_214_28	AB19_YB1_15767_length_2067_cov_42_1	AB19_YB3_3382_length_4635_cov_89_3	Nmar_0967	psammotate	J
AB19_YB1_1578_length_6849_cov_43_3	rxn10042	AB19_LB2_86_length_41833_cov_61_2	AB19_LB3_648_length_17925_cov_70_2	AB19_LB5_1439_length_6789_cov_530_5	AB19_MB1_2460_length_4881_cov_104_4	AB19_MB3_4092_length_3444_cov_88_1	AB19_MB4_2050_length_6599_cov_261_3	AB19_YB1_1578_length_6849_cov_43_3	AB19_YB3_1866_length_6361_cov_91_2	Nmar_1693	Curation based on EggNOG annotation	C
AB19_YB1_1596_length_6816_cov_37_3	R02094#R02098	AB19_LB2_92_length_41290_cov_65_22	AB19_LB3_45_length_54037_cov_71_34	AB19_LB5_147_length_18003_cov_413_19	AB19_MB1_738_length_8736_cov_141_4	-	AB19_MB4_194_length_17885_cov_214_17	AB19_YB1_1596_length_6816_cov_37_3	AB19_YB3_502_length_13406_cov_91_10	Nmar_1707	psammotate	F
AB19_YB1_15974_length_2052_cov_55_1	R02471	-	AB19_LB3_1251_length_12594_cov_69_4	AB19_LB5_13191_length_2028_cov_677_1	AB19_MB1_338_length_12585_cov_138_7	AB19_MB3_4073_length_3451_cov_71_1	AB19_MB4_144_length_19939_cov_238_13	AB19_YB1_15974_length_2052_cov_55_1	AB19_YB3_84_length_34464_cov_69_30	Nmar_1718	psammotate	S
AB19_YB1_15974_length_2052_cov_55_2	R09379	AB19_LB2_1317_length_8560_cov_51_1	AB19_LB3_1251_length_12594_cov_69_5	AB19_LB5_44225_length_1022_cov_350_1	AB19_MB1_338_length_12585_cov_138_6	AB19_MB3_3451_length_3683_cov_84_2	AB19_MB4_144_length_19939_cov_238_14	AB19_YB1_15974_length_2052_cov_55_2	AB19_YB3_84_length_34464_cov_69_31	Nmar_1719	psammotate	S
AB19_YB1_17472_length_1954_cov_35_1	R01197	AB19_LB2_221_length_24942_cov_58_6	AB19_LB3_149_length_36742_cov_70_26	AB19_LB5_852_length_8782_cov_641_5	AB19_MB1_885_length_7954_cov_139_6	-	AB19_MB4_91_length_22582_cov_249_4	AB19_YB1_17472_length_1954_cov_35_1	AB19_YB3_156_length_24160_cov_82_24	Nmar_0414	psammotate	C
AB19_YB1_17472_length_1954_cov_35_2	R01196#R01197	-	-	-	-	-	-	AB19_YB1_17472_length_1954_cov_35_2	-	-	Curation based on EggNOG annotation	C
AB19_YB1_1756_length_6538_cov_41_7	R09281#R09289	AB19_LB2_2096_length_6595_cov_54_10	AB19_LB3_29_length_63275_cov_69_65	AB19_LB5_3385_length_4330_cov_679_2	AB19_MB1_4030_length_3885_cov_179_2	AB19_MB3_678_length_6999_cov_81_7	AB19_MB4_1678_length_7321_cov_252_2	AB19_YB1_1756_length_6538_cov_41_7	AB19_YB3_911_length_9523_cov_67_7	Nmar_1110	psammotate	C
AB19_YB1_1774_length_6511_cov_31_4	R04238	AB19_LB2_1102_length_9585_cov_56_8,AB19_LB2_8_length_78800_cov_54_12	AB19_LB3_1487_length_11450_cov_65_9,AB19_LB3_422_length_22782_cov_65_21	AB19_LB5_1935_length_5861_cov_424_4,AB19_LB5_3872_length_4034_cov_319_4	AB19_MB1_2067_length_5299_cov_132_4,AB19_MB1_9311_length_2625_cov_123_1	AB19_MB3_473_length_8276_cov_77_5	AB19_MB4_1320_length_8213_cov_237_3,AB19_MB4_1691_length_7296_cov_233_6	AB19_YB1_1774_length_6511_cov_31_4,AB19_YB1_3552_length_4568_cov_33_2	AB19_YB3_53_length_42095_cov_80_5	Nmar_1200	psammotate	S
AB19_YB1_18470_length_1893_cov_43_2	R00660#R01492#R05220#R07268	-	AB19_LB3_14315_length_2892_cov_66_3	AB19_LB5_27110_length_1358_cov_746_1	AB19_MB1_11043_length_2422_cov_234_3	-	AB19_MB4_2439_length_6028_cov_330_5	AB19_YB1_18470_length_1893_cov_43_2	AB19_YB3_8404_length_2869_cov_82_2	Nmar_0078	psammotate	H
AB19_YB1_18470_length_1893_cov_43_3	R04347	-	AB19_LB3_14315_length_2892_cov_66_5	AB19_LB5_20621_length_1579_cov_554_1	AB19_MB1_11043_length_2422_cov_234_2	-	AB19_MB4_2439_length_6028_cov_330_6	AB19_YB1_18470_length_1893_cov_43_3	AB19_YB3_8404_length_2869_cov_82_3	Nmar_1747	psammotate	H
AB19_YB1_18907_length_1868_cov_44_2	R00435	AB19_LB2_208_length_25984_cov_63_14	AB19_LB3_276_length_28169_cov_68_17	AB19_LB5_1049_length_7890_cov_664_6	AB19_MB1_535_length_10328_cov_152_4	AB19_MB3_92_length_17830_cov_79_3	AB19_MB4_36_length_28764_cov_237_17	AB19_YB1_18907_length_1868_cov_44_2	AB19_YB3_268_length_18105_cov_81_7	Nmar_1383	psammotate	K
AB19_YB1_1926_length_6245_cov_54_2	R00317#R00539#R01421#R01515	AB19_LB2_592_length_14389_cov_60_3	AB19_LB3_966_length_14499_cov_74_3	AB19_LB5_326_length_13623_cov_654_14	AB19_MB1_3360_length_4224_cov_134_2	AB19_MB3_136_length_14480_cov_98_3	AB19_MB4_328_length_14534_cov_252_3	AB19_YB1_1926_length_6245_cov_54_2	AB19_YB3_430_length_14471_cov_87_3	Nmar_0103	psammotate	C
AB19_YB1_1926_length_6245_cov_54_3	R04640	AB19_LB2_592_length_14389_cov_60_5	AB19_LB3_966_length_14499_cov_74_5	AB19_LB5_326_length_13623_cov_654_12	AB19_MB1_3360_length_4224_cov_134_4	AB19_MB3_136_length_14480_cov_98_5	AB19_MB4_328_length_14534_cov_252_5	AB19_YB1_1926_length_6245_cov_54_3	AB19_YB3_430_length_14471_cov_87_5	Nmar_1553	psammotate	E
AB19_YB1_1926_length_6245_cov_54_4	R04558	AB19_LB2_592_length_14389_cov_60_6	AB19_LB3_966_length_14499_cov_74_6	AB19_LB5_326_length_13623_cov_654_11	AB19_MB1_3360_length_4224_cov_134_5	AB19_MB3_136_length_14480_cov_98_6	AB19_MB4_328_length_14534_cov_252_6	AB19_YB1_1926_length_6245_cov_54_4	AB19_YB3_430_length_14471_cov_87_6	Nmar_1554	psammotate	E
AB19_YB1_1926_length_6245_cov_54_5	R03013#R03457	AB19_LB2_592_length_14389_cov_60_7	AB19_LB3_966_length_14499_cov_74_7	AB19_LB5_326_length_13623_cov_654_10	AB19_MB1_3360_length_4224_cov_134_6	AB19_MB3_136_length_14480_cov_98_7	AB19_MB4_328_length_14534_cov_252_7	AB19_YB1_1926_length_6245_cov_54_5	AB19_YB3_430_length_14471_cov_87_7	Nmar_1555	psammotate	E
AB19_YB1_1985_length_6145_cov_39_1	R03084	AB19_LB2_8_length_78800_cov_54_56	AB19_LB3_63_length_48923_cov_67_25	AB19_LB5_32826_length_1220_cov_369_1,AB19_LB5_37907_length_1121_cov_600_2	AB19_MB1_16051_length_2025_cov_155_2	AB19_MB3_4789_length_3225_cov_87_3	AB19_MB4_1_length_65054_cov_214_14	AB19_YB1_1985_length_6145_cov_39_1	AB19_YB3_1449_length_7364_cov_84_3	Nmar_0551	psammotate	E
AB19_YB1_1985_length_6145_cov_39_5	R01068#R01829#R02568	AB19_LB2_8_length_78800_cov_54_60	AB19_LB3_63_length_48923_cov_67_21	AB19_LB5_3822_length_4060_cov_462_3	AB19_MB1_5114_length_3474_cov_201_4	AB19_MB3_5141_length_3128_cov_106_3	AB19_MB4_1_length_65054_cov_214_10	AB19_YB1_1985_length_6145_cov_39_5	AB19_YB3_553_length_12632_cov_73_3	Nmar_0553	psammotate	E
AB19_YB1_20293_length_1796_cov_48_1	R00674#R02340#R02722	AB19_LB2_465_length_16518_cov_58_7	AB19_LB3_405_length_23286_cov_65_7	AB19_LB5_305_length_14117_cov_683_6	AB19_MB1_1887_length_5510_cov_127_2	AB19_MB3_116_length_15919_cov_82_7	AB19_MB4_235_length_16590_cov_240_7	AB19_YB1_20293_length_1796_cov_48_1	AB19_YB3_7065_length_3137_cov_61_3	Nmar_0915	psammotate	E
AB19_YB1_2040_length_6076_cov_55_2	R01083#R04559	AB19_LB2_703_length_12955_cov_63_3	AB19_LB3_1207_length_12909_cov_74_3	AB19_LB5_407_length_12172_cov_742_6	-	AB19_MB3_211_length_11783_cov_101_7	AB19_MB4_582_length_11715_cov_273_3	AB19_YB1_2040_length_6076_cov_55_2	AB19_YB3_499_length_13446_cov_92_7	Nmar_1455	psammotate	F
AB19_YB1_2080_length_5991_cov_65_6	R01057#R01818#R02060#R03319#R08639	AB19_LB2_146_length_32253_cov_64_10	AB19_LB3_153_length_36379_cov_66_16	AB19_LB5_18_length_32730_cov_657_13	AB19_MB1_429_length_11275_cov_148_10	AB19_MB3_46_length_26042_cov_94_10	AB19_MB4_16_length_36300_cov_248_29	AB19_YB1_2080_length_5991_cov_65_6	AB19_YB3_90_length_32280_cov_94_15	Nmar_0224	psammotate	G
AB19_YB1_2146_length_5899_cov_44_2	R07324	-	AB19_LB3_1251_length_12594_cov_69_2	AB19_LB5_17787_length_1714_cov_459_1	AB19_MB1_338_length_12585_cov_138_9	-	AB19_MB4_144_length_19939_cov_238_11	AB19_YB1_2146_length_5899_cov_44_2	AB19_YB3_84_length_34464_cov_69_28	Nmar_0649	psammotate	I
AB19_YB1_2218_length_5805_cov_47_3	rxn13892	-	-	AB19_LB5_725_length_9530_cov_300_6	AB19_MB1_548_length_10187_cov_168_6	-	AB19_MB4_593_length_11665_cov_229_6	AB19_YB1_2218_length_5805_cov_47_3	-	Nmar_0873	psammotate	P
AB19_YB1_22215_length_1708_cov_24_2	R02058	AB19_LB2_3215_length_5135_cov_69_2	AB19_LB3_153_length_36379_cov_66_2	-	AB19_MB1_20626_length_1796_cov_141_2	-	AB19_MB4_16_length_36300_cov_248_43	AB19_YB1_22215_length_1708_cov_24_2	AB19_YB3_90_length_32280_cov_94_2	Nmar_0540	psammotate	K
AB19_YB1_22457_length_1698_cov_67_3	R01870#R08231	AB19_LB2_183_length_27627_cov_58_11	AB19_LB3_15_length_72816_cov_67_58	AB19_LB5_2076_length_5677_cov_427_2	AB19_MB1_105_length_21633_cov_173_10	AB19_MB3_102_length_17093_cov_90_11	-	AB19_YB1_22457_length_1698_cov_67_3	AB19_YB3_747_length_10740_cov_81_7	Nmar_0289	psammotate	F
AB19_YB1_2315_length_5687_cov_40_2	R00004	AB19_LB2_51_length_48544_cov_62_35	AB19_LB3_84_length_45083_cov_71_13	AB19_LB5_422_length_12031_cov_638_6	AB19_MB1_1233_length_6733_cov_153_8	AB19_MB3_1167_length_5713_cov_93_1	AB19_MB4_426_length_13195_cov_244_8	AB19_YB1_2315_length_5687_cov_40_2	AB19_YB3_1247_length_8007_cov_89_6	Nmar_1175	psammotate	C
AB19_YB1_2330_length_5677_cov_38_3	R01073	AB19_LB2_15_length_69823_cov_57_58	AB19_LB3_21_length_69852_cov_72_58	-	AB19_MB1_335_length_12620_cov_134_6	AB19_MB3_148_length_13950_cov_95_12	AB19_MB4_5_length_44703_cov_252_23	AB19_YB1_2330_length_5677_cov_38_3	AB19_YB3_1544_length_7045_cov_88_7	Nmar_0913	psammotate	E
AB19_YB1_2330_length_5677_cov_38_6	R01402#rxn08013	AB19_LB2_15_length_69823_cov_57_61	AB19_LB3_21_length_69852_cov_72_61	AB19_LB5_502_length_11249_cov_689_4	AB19_MB1_335_length_12620_cov_134_3	AB19_MB3_148_length_13950_cov_95_9	AB19_MB4_5_length_44703_cov_252_26	AB19_YB1_2330_length_5677_cov_38_6	AB19_YB3_1544_length_7045_cov_88_10	Nmar_1401	psammotate	F
AB19_YB1_24642_length_1613_cov_35_3	R02765	AB19_LB2_752_length_12449_cov_56_11	AB19_LB3_54_length_50666_cov_68_28	AB19_LB5_638_length_10146_cov_477_3	AB19_MB1_2280_length_5067_cov_178_7	-	AB19_MB4_5860_length_3897_cov_236_2	AB19_YB1_24642_length_1613_cov_35_3	AB19_YB3_30_length_56725_cov_84_5	Nmar_0953	psammotate	E
AB19_YB1_2495_length_5490_cov_39_4	R01518#R01662#R04594	AB19_LB2_1100_length_9587_cov_61_7	AB19_LB3_165_length_35235_cov_65_16	-	AB19_MB1_870_length_8032_cov_155_6	AB19_MB3_2477_length_4245_cov_67_2	AB19_MB4_3870_length_4843_cov_235_4	AB19_YB1_2495_length_5490_cov_39_4	AB19_YB3_2087_length_6015_cov_70_5	Nmar_0181	psammotate	G
AB19_YB1_25200_length_1593_cov_76_3	R01068#R01829#R02568	-	-	-	-	-	-	AB19_YB1_25200_length_1593_cov_76_3	-	-	Curation based on EggNOG annotation	G
AB19_YB1_25951_length_1567_cov_65_1	R00139#R00156#R00330#R00331#R00570#R00722#R01137#R01857#R02093#R02326#R02331#R03530	AB19_LB2_146_length_32253_cov_64_14	AB19_LB3_153_length_36379_cov_66_20	-	AB19_MB1_429_length_11275_cov_148_14	AB19_MB3_46_length_26042_cov_94_14	AB19_MB4_16_length_36300_cov_248_25	AB19_YB1_25951_length_1567_cov_65_1	AB19_YB3_90_length_32280_cov_94_19	Nmar_0228	psammotate	F
AB19_YB1_262_length_15659_cov_53_1	R00371	AB19_LB2_86_length_41833_cov_61_54	AB19_LB3_3_length_116123_cov_69_35	AB19_LB5_546_length_10838_cov_567_9	AB19_MB1_144_length_18589_cov_162_1	-	AB19_MB4_48_length_26244_cov_254_1	AB19_YB1_262_length_15659_cov_53_1	AB19_YB3_54_length_41696_cov_85_49	Nmar_0819	psammotate	E
AB19_YB1_262_length_15659_cov_53_4	R03231	AB19_LB2_635_length_13703_cov_62_2	AB19_LB3_3_length_116123_cov_69_38	AB19_LB5_546_length_10838_cov_567_6	AB19_MB1_144_length_18589_cov_162_4	-	AB19_MB4_48_length_26244_cov_254_4	AB19_YB1_262_length_15659_cov_53_4	AB19_YB3_54_length_41696_cov_85_52	Nmar_0822	psammotate	H
AB19_YB1_262_length_15659_cov_53_8	R00256#R00483#R00578	AB19_LB2_635_length_13703_cov_62_6	AB19_LB3_3_length_116123_cov_69_42	AB19_LB5_546_length_10838_cov_567_2	AB19_MB1_144_length_18589_cov_162_8	-	AB19_MB4_48_length_26244_cov_254_8	AB19_YB1_262_length_15659_cov_53_8	AB19_YB3_211_length_20581_cov_79_26	Nmar_0935	psammotate	E
AB19_YB1_2749_length_5227_cov_40_2	R00856	AB19_LB2_65_length_45455_cov_60_7	AB19_LB3_15_length_72816_cov_67_7	AB19_LB5_68_length_23292_cov_704_1	AB19_MB1_1459_length_6203_cov_177_4	AB19_MB3_31_length_31856_cov_78_4	AB19_MB4_9_length_38459_cov_240_10	AB19_YB1_2749_length_5227_cov_40_2	AB19_YB3_13_length_77074_cov_77_57	Nmar_1298	psammotate	M
AB19_YB1_27816_length_1506_cov_34_2	R03157	-	-	-	-	-	-	AB19_YB1_27816_length_1506_cov_34_2	-	-	Curation based on EggNOG annotation	C
AB19_YB1_2865_length_5120_cov_46_3	R07180	AB19_LB2_1097_length_9608_cov_63_2	AB19_LB3_490_length_20993_cov_69_12	AB19_LB5_10917_length_2258_cov_565_2	AB19_MB1_409_length_11543_cov_160_10	AB19_MB3_47_length_25876_cov_74_8	AB19_MB4_38_length_28625_cov_222_9	AB19_YB1_2865_length_5120_cov_46_3	AB19_YB3_13_length_77074_cov_77_24	Nmar_0560	psammotate	O
AB19_YB1_291_length_15124_cov_47_10	R02163	AB19_LB2_690_length_13092_cov_51_9	AB19_LB3_1164_length_13095_cov_68_8	AB19_LB5_3249_length_4431_cov_785_4	AB19_MB1_3501_length_4149_cov_124_2	AB19_MB3_47_length_25876_cov_74_27	AB19_MB4_38_length_28625_cov_222_27	AB19_YB1_291_length_15124_cov_47_10	AB19_YB3_13_length_77074_cov_77_43	Nmar_0281	psammotate	C
AB19_YB1_291_length_15124_cov_47_11	R02163	AB19_LB2_690_length_13092_cov_51_10	AB19_LB3_1164_length_13095_cov_68_9	AB19_LB5_3249_length_4431_cov_785_3	-	AB19_MB3_47_length_25876_cov_74_28	AB19_MB4_38_length_28625_cov_222_28	AB19_YB1_291_length_15124_cov_47_11	AB19_YB3_13_length_77074_cov_77_44	Nmar_0282	psammotate	C
AB19_YB1_291_length_15124_cov_47_12	R02163	AB19_LB2_690_length_13092_cov_51_11	AB19_LB3_1164_length_13095_cov_68_10	AB19_LB5_3249_length_4431_cov_785_2	AB19_MB1_4885_length_3550_cov_142_2	AB19_MB3_47_length_25876_cov_74_29	AB19_MB4_38_length_28625_cov_222_29	AB19_YB1_291_length_15124_cov_47_12	AB19_YB3_13_length_77074_cov_77_45	Nmar_0283	psammotate	C
AB19_YB1_291_length_15124_cov_47_13	R02163	AB19_LB2_690_length_13092_cov_51_12	AB19_LB3_1164_length_13095_cov_68_11	-	AB19_MB1_4885_length_3550_cov_142_3	AB19_MB3_47_length_25876_cov_74_30	-	AB19_YB1_291_length_15124_cov_47_13	AB19_YB3_13_length_77074_cov_77_46	Nmar_0284	psammotate	C
AB19_YB1_291_length_15124_cov_47_17	R00717	-	AB19_LB3_15_length_72816_cov_67_1	AB19_LB5_6285_length_3074_cov_542_1	AB19_MB1_1727_length_5754_cov_139_3	-	AB19_MB4_9_length_38459_cov_240_4	AB19_YB1_291_length_15124_cov_47_17	AB19_YB3_13_length_77074_cov_77_50	Nmar_0412	psammotate	C
AB19_YB1_291_length_15124_cov_47_8	R02163	AB19_LB2_690_length_13092_cov_51_7	AB19_LB3_1164_length_13095_cov_68_6	AB19_LB5_3249_length_4431_cov_785_6	AB19_MB1_3501_length_4149_cov_124_4	AB19_MB3_47_length_25876_cov_74_25	AB19_MB4_38_length_28625_cov_222_25	AB19_YB1_291_length_15124_cov_47_8	AB19_YB3_13_length_77074_cov_77_41	Nmar_0279	psammotate	C
AB19_YB1_291_length_15124_cov_47_9	R02163	AB19_LB2_690_length_13092_cov_51_8	AB19_LB3_1164_length_13095_cov_68_7	AB19_LB5_3249_length_4431_cov_785_5	AB19_MB1_3501_length_4149_cov_124_3	AB19_MB3_47_length_25876_cov_74_26	AB19_MB4_38_length_28625_cov_222_26	AB19_YB1_291_length_15124_cov_47_9	AB19_YB3_13_length_77074_cov_77_42	Nmar_0280	psammotate	C
AB19_YB1_3010_length_4991_cov_39_3	R00566	-	-	-	AB19_MB1_3879_length_3955_cov_93_2	AB19_MB3_2987_length_3913_cov_70_3	AB19_MB4_294_length_15032_cov_275_3	AB19_YB1_3010_length_4991_cov_39_3	AB19_YB3_253_length_18824_cov_81_15	Nmar_1180	psammotate	E
AB19_YB1_3063_length_4936_cov_52_2	R01196#R01197	-	-	-	-	-	-	AB19_YB1_3063_length_4936_cov_52_2	-	-	Curation based on EggNOG annotation	C
AB19_YB1_3063_length_4936_cov_52_3	R01197	-	AB19_LB3_149_length_36742_cov_70_25	AB19_LB5_852_length_8782_cov_641_4	AB19_MB1_885_length_7954_cov_139_5	-	AB19_MB4_91_length_22582_cov_249_5	AB19_YB1_3063_length_4936_cov_52_3	AB19_YB3_156_length_24160_cov_82_23	Nmar_0413	psammotate	C
AB19_YB1_3108_length_4903_cov_36_2	rxn05145	AB19_LB2_56_length_47613_cov_61_5	AB19_LB3_70_length_47783_cov_70_5	AB19_LB5_33371_length_1208_cov_473_1	AB19_MB1_17575_length_1938_cov_160_2	-	AB19_MB4_12_length_37938_cov_253_33	AB19_YB1_3108_length_4903_cov_36_2	AB19_YB3_185_length_21914_cov_73_15	Nmar_0482	Curation based on EggNOG annotation	P
AB19_YB1_31538_length_1399_cov_40_2	R00617	AB19_LB2_84_length_42164_cov_66_24	AB19_LB3_105_length_42011_cov_73_21	AB19_LB5_517_length_11123_cov_739_6	AB19_MB1_1059_length_7239_cov_167_6	AB19_MB3_81_length_19349_cov_105_14	AB19_MB4_517_length_12280_cov_263_10	AB19_YB1_31538_length_1399_cov_40_2	AB19_YB3_1215_length_8124_cov_76_5	Nmar_1448	psammotate	H
AB19_YB1_33684_length_1346_cov_26_2	R00742#R01859	AB19_LB2_61_length_46753_cov_56_12	AB19_LB3_121_length_40072_cov_81_14	AB19_LB5_4972_length_3518_cov_705_3	AB19_MB1_606_length_9652_cov_126_9	AB19_MB3_161_length_13445_cov_78_2	AB19_MB4_19_length_35840_cov_249_24	AB19_YB1_33684_length_1346_cov_26_2	-	Nmar_0274	psammotate	I
AB19_YB1_3445_length_4640_cov_46_3	R03654	AB19_LB2_211_length_25729_cov_55_21	AB19_LB3_133_length_38901_cov_71_28	AB19_LB5_3021_length_4613_cov_535_1	AB19_MB1_361_length_12243_cov_155_4	AB19_MB3_59_length_23377_cov_70_19	AB19_MB4_185_length_18147_cov_264_15	AB19_YB1_3445_length_4640_cov_46_3	AB19_YB3_260_length_18352_cov_82_15	Nmar_0063	psammotate	J
AB19_YB1_3748_length_4440_cov_44_3	R01090#R01214#R02199	AB19_LB2_15_length_69823_cov_57_7	AB19_LB3_21_length_69852_cov_72_7	-	AB19_MB1_1016_length_7403_cov_158_3	AB19_MB3_155_length_13732_cov_89_8	AB19_MB4_234_length_16666_cov_242_11	AB19_YB1_3748_length_4440_cov_44_3	AB19_YB3_495_length_13465_cov_74_10	Nmar_0192	psammotate	E
AB19_YB1_3782_length_4419_cov_51_1	R02272	AB19_LB2_183_length_27627_cov_58_1	AB19_LB3_15_length_72816_cov_67_67	AB19_LB5_42543_length_1047_cov_430_1	AB19_MB1_105_length_21633_cov_173_1	-	AB19_MB4_54_length_25722_cov_228_21	AB19_YB1_3782_length_4419_cov_51_1	AB19_YB3_3533_length_4526_cov_93_5	Nmar_1017	psammotate	H
AB19_YB1_397_length_13358_cov_45_9	R00104	AB19_LB2_465_length_16518_cov_58_11	AB19_LB3_405_length_23286_cov_65_11	AB19_LB5_305_length_14117_cov_683_2	AB19_MB1_1887_length_5510_cov_127_6	AB19_MB3_116_length_15919_cov_82_11	AB19_MB4_235_length_16590_cov_240_11	AB19_YB1_397_length_13358_cov_45_9	AB19_YB3_1374_length_7573_cov_80_4	Nmar_0921	psammotate	HK
AB19_YB1_3997_length_4287_cov_42_2	R04109	AB19_LB2_208_length_25984_cov_63_10	AB19_LB3_276_length_28169_cov_68_21	AB19_LB5_1049_length_7890_cov_664_3,AB19_LB5_3230_length_4447_cov_753_2	AB19_MB1_535_length_10328_cov_152_8	AB19_MB3_92_length_17830_cov_79_7	AB19_MB4_36_length_28764_cov_237_21	AB19_YB1_3997_length_4287_cov_42_2	AB19_YB3_268_length_18105_cov_81_3	Nmar_0510	psammotate	H
AB19_YB1_3997_length_4287_cov_42_3	R02864#R03947#R07237	AB19_LB2_208_length_25984_cov_63_11	AB19_LB3_276_length_28169_cov_68_20	AB19_LB5_1049_length_7890_cov_664_4	AB19_MB1_535_length_10328_cov_152_7	AB19_MB3_92_length_17830_cov_79_6	AB19_MB4_36_length_28764_cov_237_20	AB19_YB1_3997_length_4287_cov_42_3	AB19_YB3_268_length_18105_cov_81_4	Nmar_0511	psammotate	H
AB19_YB1_4141_length_4221_cov_47_2	R04481	AB19_LB2_65_length_45455_cov_60_27	AB19_LB3_15_length_72816_cov_67_27	AB19_LB5_68_length_23292_cov_704_18	AB19_MB1_4055_length_3872_cov_119_3	AB19_MB3_31_length_31856_cov_78_26	AB19_MB4_9_length_38459_cov_240_32	AB19_YB1_4141_length_4221_cov_47_2	AB19_YB3_13_length_77074_cov_77_78	Nmar_1297	psammotate	J
AB19_YB1_4382_length_4103_cov_62_5	R00435	AB19_LB2_388_length_18287_cov_61_13	AB19_LB3_680_length_17419_cov_78_10	AB19_LB5_8347_length_2635_cov_675_2	AB19_MB1_3567_length_4114_cov_129_5	AB19_MB3_956_length_6142_cov_87_7	AB19_MB4_10385_length_2879_cov_270_2	AB19_YB1_4382_length_4103_cov_62_5	AB19_YB3_3206_length_4766_cov_72_3	Nmar_0428	psammotate	K
AB19_YB1_44679_length_1133_cov_31_1	R00944	AB19_LB2_10_length_76718_cov_55_22	AB19_LB3_29_length_63275_cov_69_43	AB19_LB5_21385_length_1548_cov_458_2	AB19_MB1_1587_length_5960_cov_151_1	-	-	AB19_YB1_44679_length_1133_cov_31_1	AB19_YB3_381_length_15408_cov_66_15	Nmar_0223	psammotate	F
AB19_YB1_4578_length_4010_cov_44_1	R06513	-	-	-	-	-	-	AB19_YB1_4578_length_4010_cov_44_1	-	-	Curation based on EggNOG annotation	GM
AB19_YB1_4578_length_4010_cov_44_2	R00214#R00216	-	AB19_LB3_27_length_64046_cov_72_43	AB19_LB5_102_length_20478_cov_623_14	AB19_MB1_14162_length_2150_cov_88_2	AB19_MB3_1795_length_4834_cov_92_4	AB19_MB4_2_length_63561_cov_232_17	AB19_YB1_4578_length_4010_cov_44_2	AB19_YB3_118_length_28472_cov_78_25	-	Curation based on EggNOG annotation	C
AB19_YB1_5069_length_3793_cov_45_5	R03020	AB19_LB2_1476_length_7994_cov_61_9	AB19_LB3_77_length_46076_cov_69_10	-	AB19_MB1_2153_length_5203_cov_187_2	-	AB19_MB4_1859_length_6918_cov_262_1	AB19_YB1_5069_length_3793_cov_45_5	-	Nmar_1198	psammotate	J
AB19_YB1_5099_length_3782_cov_60_2	R02021	AB19_LB2_256_length_23290_cov_63_9	AB19_LB3_5_length_100116_cov_71_80	AB19_LB5_243_length_15390_cov_700_7	AB19_MB1_220_length_15189_cov_149_9	-	AB19_MB4_282_length_15284_cov_264_12	AB19_YB1_5099_length_3782_cov_60_2	AB19_YB3_157_length_24093_cov_88_11	-	Curation based on EggNOG annotation	C
AB19_YB1_5099_length_3782_cov_60_3	R05149#R05813#R07775	AB19_LB2_256_length_23290_cov_63_10	AB19_LB3_5_length_100116_cov_71_81	-	AB19_MB1_220_length_15189_cov_149_10	AB19_MB3_933_length_6188_cov_87_2	AB19_MB4_282_length_15284_cov_264_13	AB19_YB1_5099_length_3782_cov_60_3	AB19_YB3_157_length_24093_cov_88_12	Nmar_0005	psammotate	H
AB19_YB1_509_length_11861_cov_59_10	R09398	AB19_LB2_10_length_76718_cov_55_49	AB19_LB3_29_length_63275_cov_69_16	-	AB19_MB1_225_length_15072_cov_165_13	AB19_MB3_40_length_28836_cov_80_14	AB19_MB4_28_length_30444_cov_234_15	AB19_YB1_509_length_11861_cov_59_10	AB19_YB3_538_length_12835_cov_87_12	Nmar_0626	psammotate	H
AB19_YB1_509_length_11861_cov_59_9	R09397	AB19_LB2_10_length_76718_cov_55_48	AB19_LB3_29_length_63275_cov_69_17	AB19_LB5_758_length_9332_cov_674_10	AB19_MB1_225_length_15072_cov_165_12	AB19_MB3_40_length_28836_cov_80_15	AB19_MB4_28_length_30444_cov_234_16	AB19_YB1_509_length_11861_cov_59_9	AB19_YB3_538_length_12835_cov_87_13	Nmar_0625	psammotate	H
AB19_YB1_517_length_11812_cov_47_12	R01230#R01231#R08244	AB19_LB2_15_length_69823_cov_57_39	AB19_LB3_21_length_69852_cov_72_39	AB19_LB5_13143_length_2032_cov_748_2	AB19_MB1_2232_length_5109_cov_149_6	AB19_MB3_121_length_15557_cov_84_13	AB19_MB4_5_length_44703_cov_252_2	AB19_YB1_517_length_11812_cov_47_12	AB19_YB3_648_length_11694_cov_87_2	Nmar_1573	psammotate	F
AB19_YB1_517_length_11812_cov_47_14	R00965	AB19_LB2_15_length_69823_cov_57_41	AB19_LB3_21_length_69852_cov_72_41	AB19_LB5_12328_length_2109_cov_360_1	AB19_MB1_2232_length_5109_cov_149_4	AB19_MB3_121_length_15557_cov_84_15	AB19_MB4_5_length_44703_cov_252_4	AB19_YB1_517_length_11812_cov_47_14	AB19_YB3_648_length_11694_cov_87_4	Nmar_1418	psammotate	F
AB19_YB1_5213_length_3740_cov_50_3	R03035	AB19_LB2_509_length_15571_cov_57_8	AB19_LB3_264_length_29092_cov_65_8	AB19_LB5_16974_length_1759_cov_408_2,AB19_LB5_4489_length_3719_cov_473_3	-	AB19_MB3_72_length_21290_cov_82_7	AB19_MB4_25_length_33039_cov_222_11	AB19_YB1_5213_length_3740_cov_50_3	AB19_YB3_27644_length_1516_cov_65_2	Nmar_1494	psammotate	H
AB19_YB1_5271_length_3717_cov_34_2	R07607	AB19_LB2_965_length_10408_cov_52_8	AB19_LB3_649_length_17917_cov_70_8	AB19_LB5_2033_length_5739_cov_272_4,AB19_LB5_2443_length_5216_cov_455_2	AB19_MB1_620_length_9584_cov_173_7	AB19_MB3_749_length_6764_cov_67_4	AB19_MB4_135_length_20451_cov_241_11	AB19_YB1_5271_length_3717_cov_34_2	AB19_YB3_776_length_10480_cov_80_6	Nmar_0697	psammotate	O
AB19_YB1_53705_length_1008_cov_60_1	R07353	-	AB19_LB3_66879_length_1072_cov_80_1	-	AB19_MB1_341_length_12561_cov_185_8	-	AB19_MB4_1307_length_8246_cov_201_11	AB19_YB1_53705_length_1008_cov_60_1	AB19_YB3_3179_length_4790_cov_70_2	Nmar_0288	psammotate	K
AB19_YB1_5586_length_3614_cov_59_1	R01466#R05086	AB19_LB2_84_length_42164_cov_66_13	AB19_LB3_105_length_42011_cov_73_32	AB19_LB5_3244_length_4434_cov_768_3	AB19_MB1_1304_length_6561_cov_164_3	AB19_MB3_63_length_23112_cov_98_22	AB19_MB4_3_length_61958_cov_239_65	AB19_YB1_5586_length_3614_cov_59_1	AB19_YB3_167_length_22951_cov_85_18	Nmar_1549	psammotate	E
AB19_YB1_5980_length_3490_cov_52_4	R10093	AB19_LB2_1097_length_9608_cov_63_9	AB19_LB3_490_length_20993_cov_69_19	AB19_LB5_1667_length_6289_cov_629_3	AB19_MB1_3547_length_4122_cov_135_1	AB19_MB3_47_length_25876_cov_74_15	-	AB19_YB1_5980_length_3490_cov_52_4	AB19_YB3_13_length_77074_cov_77_31	Nmar_0314	psammotate	I
AB19_YB1_6072_length_3468_cov_46_4	R01220#R01655	AB19_LB2_51_length_48544_cov_62_23	AB19_LB3_84_length_45083_cov_71_25	-	AB19_MB1_401_length_11643_cov_139_10	AB19_MB3_2369_length_4320_cov_93_2	-	AB19_YB1_6072_length_3468_cov_46_4	AB19_YB3_1416_length_7457_cov_74_6	Nmar_1117	psammotate	F
AB19_YB1_6105_length_3460_cov_49_3	R04985#R04986	AB19_LB2_86_length_41833_cov_61_6	AB19_LB3_648_length_17925_cov_70_7	-	AB19_MB1_2341_length_4996_cov_160_1	-	AB19_MB4_1889_length_6866_cov_219_6	AB19_YB1_6105_length_3460_cov_49_3	AB19_YB3_54_length_41696_cov_85_2	Nmar_0555	psammotate	H
AB19_YB1_6251_length_3417_cov_32_8	R04985#R04986	AB19_LB2_15_length_69823_cov_57_55	AB19_LB3_21_length_69852_cov_72_55	AB19_LB5_502_length_11249_cov_689_9	AB19_MB1_335_length_12620_cov_134_9	AB19_MB3_148_length_13950_cov_95_15	AB19_MB4_5_length_44703_cov_252_20	AB19_YB1_6251_length_3417_cov_32_8	AB19_YB3_1544_length_7045_cov_88_4	Nmar_0771	psammotate	H
AB19_YB1_627_length_10763_cov_40_5	R05177#R05814	AB19_LB2_187_length_27206_cov_61_6	AB19_LB3_168_length_35009_cov_69_22	AB19_LB5_218_length_15994_cov_693_8	AB19_MB1_49621_length_1150_cov_177_2	AB19_MB3_129_length_15025_cov_87_8	AB19_MB4_288_length_15087_cov_265_8	AB19_YB1_627_length_10763_cov_40_5	AB19_YB3_1201_length_8171_cov_72_5	Nmar_0080	psammotate	P
AB19_YB1_6307_length_3402_cov_58_1	R01397	AB19_LB2_56_length_47613_cov_61_24	AB19_LB3_70_length_47783_cov_70_24	AB19_LB5_284_length_14619_cov_687_12	AB19_MB1_8844_length_2688_cov_153_3	AB19_MB3_36_length_30578_cov_96_12	AB19_MB4_12_length_37938_cov_253_14	AB19_YB1_6307_length_3402_cov_58_1	AB19_YB3_680_length_11375_cov_88_7	Nmar_1686	psammotate	F
AB19_YB1_652_length_10567_cov_41_8	R04463	AB19_LB2_8_length_78800_cov_54_24	AB19_LB3_422_length_22782_cov_65_9	AB19_LB5_804_length_9023_cov_506_9	AB19_MB1_1382_length_6380_cov_150_2	-	AB19_MB4_1_length_65054_cov_214_53	AB19_YB1_652_length_10567_cov_41_8	AB19_YB3_591_length_12270_cov_87_10	Nmar_0780	psammotate	F
AB19_YB1_668_length_10476_cov_38_10	R00875#R07145	AB19_LB2_16_length_68884_cov_56_31	AB19_LB3_3_length_116123_cov_69_97	-	AB19_MB1_4366_length_3739_cov_145_5	AB19_MB3_35_length_30609_cov_80_6	AB19_MB4_7_length_43015_cov_238_31	AB19_YB1_668_length_10476_cov_38_10	AB19_YB3_265_length_18164_cov_74_15	Nmar_1079	psammotate	C
AB19_YB1_668_length_10476_cov_38_5	R00994#R04426	AB19_LB2_16_length_68884_cov_56_36	AB19_LB3_3_length_116123_cov_69_92	AB19_LB5_37_length_26208_cov_658_4	AB19_MB1_1186_length_6856_cov_127_4	AB19_MB3_35_length_30609_cov_80_11	AB19_MB4_7_length_43015_cov_238_26	AB19_YB1_668_length_10476_cov_38_5	AB19_YB3_265_length_18164_cov_74_20	Nmar_1069	psammotate	C
AB19_YB1_668_length_10476_cov_38_6	R00271#R01213	AB19_LB2_16_length_68884_cov_56_35	AB19_LB3_3_length_116123_cov_69_93	AB19_LB5_37_length_26208_cov_658_3	AB19_MB1_1186_length_6856_cov_127_5	AB19_MB3_35_length_30609_cov_80_10	AB19_MB4_7_length_43015_cov_238_27	AB19_YB1_668_length_10476_cov_38_6	AB19_YB3_265_length_18164_cov_74_19	Nmar_1070	psammotate	E
AB19_YB1_668_length_10476_cov_38_7	R00014#R00226#R04672#R04673#R08648	AB19_LB2_16_length_68884_cov_56_34	AB19_LB3_3_length_116123_cov_69_94	-	AB19_MB1_1186_length_6856_cov_127_6	AB19_MB3_35_length_30609_cov_80_9	AB19_MB4_7_length_43015_cov_238_28	AB19_YB1_668_length_10476_cov_38_7	AB19_YB3_265_length_18164_cov_74_18	Nmar_1071	psammotate	E
AB19_YB1_7229_length_3164_cov_53_3	R03655	AB19_LB2_146_length_32253_cov_64_16	AB19_LB3_153_length_36379_cov_66_23	AB19_LB5_18_length_32730_cov_657_19	AB19_MB1_811_length_8277_cov_183_1	AB19_MB3_46_length_26042_cov_94_17	AB19_MB4_16_length_36300_cov_248_22	AB19_YB1_7229_length_3164_cov_53_3	AB19_YB3_90_length_32280_cov_94_22	Nmar_0236	psammotate	J
AB19_YB1_752_length_9902_cov_63_1	R02164	-	-	-	-	-	-	AB19_YB1_752_length_9902_cov_63_1	-	-	Curation based on EggNOG annotation	C
AB19_YB1_752_length_9902_cov_63_2	R02164	AB19_LB2_146_length_32253_cov_64_20	AB19_LB3_153_length_36379_cov_66_27	AB19_LB5_18_length_32730_cov_657_23	AB19_MB1_811_length_8277_cov_183_5	AB19_MB3_46_length_26042_cov_94_21	AB19_MB4_16_length_36300_cov_248_18	AB19_YB1_752_length_9902_cov_63_2	AB19_YB3_90_length_32280_cov_94_26	Nmar_0259	Curation based on EggNOG annotation	C
AB19_YB1_752_length_9902_cov_63_3	R02164	AB19_LB2_146_length_32253_cov_64_21	AB19_LB3_153_length_36379_cov_66_28	AB19_LB5_18_length_32730_cov_657_24	AB19_MB1_811_length_8277_cov_183_6	AB19_MB3_46_length_26042_cov_94_22	AB19_MB4_16_length_36300_cov_248_17	AB19_YB1_752_length_9902_cov_63_3	AB19_YB3_90_length_32280_cov_94_27	Nmar_0260	Curation based on EggNOG annotation	C
AB19_YB1_752_length_9902_cov_63_9	R01090#R01214#R02199	AB19_LB2_146_length_32253_cov_64_27	AB19_LB3_153_length_36379_cov_66_34	AB19_LB5_18_length_32730_cov_657_30	AB19_MB1_38866_length_1311_cov_157_2	AB19_MB3_46_length_26042_cov_94_28	AB19_MB4_16_length_36300_cov_248_11	AB19_YB1_752_length_9902_cov_63_9	AB19_YB3_90_length_32280_cov_94_33	Nmar_0248	psammotate	E
AB19_YB1_7602_length_3076_cov_45_2	R00694#R00734#R03243	AB19_LB2_388_length_18287_cov_61_21	AB19_LB3_680_length_17419_cov_78_19	AB19_LB5_897_length_8563_cov_714_5	AB19_MB1_511_length_10517_cov_161_8	AB19_MB3_248_length_10879_cov_106_8	AB19_MB4_274_length_15553_cov_257_12	AB19_YB1_7602_length_3076_cov_45_2	AB19_YB3_1029_length_8889_cov_98_6	Nmar_1557	psammotate	E
AB19_YB1_7602_length_3076_cov_45_3	R01163#R03012	AB19_LB2_388_length_18287_cov_61_22	AB19_LB3_680_length_17419_cov_78_20	AB19_LB5_897_length_8563_cov_714_4	AB19_MB1_511_length_10517_cov_161_7	AB19_MB3_248_length_10879_cov_106_9	AB19_MB4_274_length_15553_cov_257_11	AB19_YB1_7602_length_3076_cov_45_3	AB19_YB3_1029_length_8889_cov_98_5	Nmar_1558	psammotate	E
AB19_YB1_7638_length_3067_cov_45_2	R00275	AB19_LB2_15_length_69823_cov_57_76	AB19_LB3_21_length_69852_cov_72_76	AB19_LB5_2000_length_5787_cov_616_5	AB19_MB1_759_length_8614_cov_167_2	AB19_MB3_1958_length_4671_cov_99_5	AB19_MB4_5_length_44703_cov_252_41	AB19_YB1_7638_length_3067_cov_45_2	AB19_YB3_446_length_14201_cov_77_14	Nmar_0394	psammotate	P
AB19_YB1_801_length_9554_cov_46_5	R01978	AB19_LB2_358_length_19237_cov_56_14	AB19_LB3_45_length_54037_cov_71_14	AB19_LB5_817_length_8973_cov_620_7	AB19_MB1_1842_length_5580_cov_136_1	AB19_MB3_179_length_12776_cov_81_6	AB19_MB4_41_length_27368_cov_237_17	AB19_YB1_801_length_9554_cov_46_5	AB19_YB3_2146_length_5939_cov_89_5	Nmar_0828	psammotate	I
AB19_YB1_801_length_9554_cov_46_6	R00220#R00996	AB19_LB2_92_length_41290_cov_65_41	AB19_LB3_45_length_54037_cov_71_15	AB19_LB5_10198_length_2346_cov_406_1	AB19_MB1_12122_length_2314_cov_226_1	AB19_MB3_179_length_12776_cov_81_5	AB19_MB4_41_length_27368_cov_237_16	AB19_YB1_801_length_9554_cov_46_6	AB19_YB3_879_length_9722_cov_79_1	Nmar_0848	psammotate	E
AB19_YB1_8187_length_2963_cov_32_2	R04325#R04326	-	AB19_LB3_3_length_116123_cov_69_57	AB19_LB5_300_length_14194_cov_628_4	AB19_MB1_311_length_13049_cov_128_4	-	AB19_MB4_48_length_26244_cov_254_23	AB19_YB1_8187_length_2963_cov_32_2	AB19_YB3_211_length_20581_cov_79_10	Nmar_1114	psammotate	F
AB19_YB1_82_length_22447_cov_43_10	R04457	AB19_LB2_784_length_12093_cov_58_6	AB19_LB3_540_length_19722_cov_68_14	AB19_LB5_103_length_20317_cov_617_11	AB19_MB1_317_length_12984_cov_147_6	AB19_MB3_4696_length_3251_cov_91_4	AB19_MB4_24_length_33416_cov_242_15	AB19_YB1_82_length_22447_cov_43_10	AB19_YB3_130_length_27478_cov_78_20	Nmar_1615	psammotate	H
AB19_YB1_82_length_22447_cov_43_11	R07306	AB19_LB2_784_length_12093_cov_58_5	AB19_LB3_540_length_19722_cov_68_15	AB19_LB5_103_length_20317_cov_617_12,AB19_LB5_12554_length_2086_cov_425_1	AB19_MB1_317_length_12984_cov_147_5	AB19_MB3_4696_length_3251_cov_91_3	AB19_MB4_24_length_33416_cov_242_16	AB19_YB1_82_length_22447_cov_43_11	AB19_YB3_130_length_27478_cov_78_19	Nmar_1614	psammotate	F
AB19_YB1_82_length_22447_cov_43_19	R05223	AB19_LB2_305_length_21029_cov_59_21	AB19_LB3_540_length_19722_cov_68_23	AB19_LB5_103_length_20317_cov_617_20	AB19_MB1_2167_length_5180_cov_128_6	-	-	AB19_YB1_82_length_22447_cov_43_19	AB19_YB3_130_length_27478_cov_78_11	Nmar_1582	psammotate	H
AB19_YB1_82_length_22447_cov_43_20	R06529#R07302	AB19_LB2_305_length_21029_cov_59_19	AB19_LB3_540_length_19722_cov_68_25	AB19_LB5_103_length_20317_cov_617_22	AB19_MB1_2167_length_5180_cov_128_4	AB19_MB3_74_length_20945_cov_84_6	AB19_MB4_24_length_33416_cov_242_26	AB19_YB1_82_length_22447_cov_43_20	AB19_YB3_130_length_27478_cov_78_10	Nmar_1583	psammotate	H
AB19_YB1_82_length_22447_cov_43_23	R02291	AB19_LB2_305_length_21029_cov_59_16	AB19_LB3_540_length_19722_cov_68_28	AB19_LB5_103_length_20317_cov_617_25	AB19_MB1_2167_length_5180_cov_128_1	AB19_MB3_74_length_20945_cov_84_9	AB19_MB4_24_length_33416_cov_242_29	AB19_YB1_82_length_22447_cov_43_23	AB19_YB3_130_length_27478_cov_78_7	Nmar_1586	psammotate	E
AB19_YB1_82_length_22447_cov_43_7	R00354#R00362	AB19_LB2_784_length_12093_cov_58_9	AB19_LB3_540_length_19722_cov_68_11	AB19_LB5_103_length_20317_cov_617_8,AB19_LB5_8747_length_2567_cov_436_2	AB19_MB1_317_length_12984_cov_147_9	AB19_MB3_1833_length_4787_cov_76_1	AB19_MB4_24_length_33416_cov_242_12	AB19_YB1_82_length_22447_cov_43_7	AB19_YB3_130_length_27478_cov_78_23	Nmar_1621	psammotate	G
AB19_YB1_82_length_22447_cov_43_8	R00066	AB19_LB2_784_length_12093_cov_58_8	AB19_LB3_540_length_19722_cov_68_12	AB19_LB5_103_length_20317_cov_617_9	AB19_MB1_317_length_12984_cov_147_8	-	AB19_MB4_24_length_33416_cov_242_13	AB19_YB1_82_length_22447_cov_43_8	AB19_YB3_130_length_27478_cov_78_22	Nmar_1617	psammotate	H
AB19_YB1_8567_length_2892_cov_44_3	rxn10525#rxn10526	AB19_LB2_16_length_68884_cov_56_43	AB19_LB3_3_length_116123_cov_69_85	AB19_LB5_37_length_26208_cov_658_11	AB19_MB1_304_length_13170_cov_166_9	AB19_MB3_35_length_30609_cov_80_18	AB19_MB4_7_length_43015_cov_238_19	AB19_YB1_8567_length_2892_cov_44_3	AB19_YB3_315_length_17002_cov_94_15	Nmar_0667	psammotate	H
AB19_YB1_8567_length_2892_cov_44_4	R00582#R02853	AB19_LB2_16_length_68884_cov_56_44	AB19_LB3_3_length_116123_cov_69_84	AB19_LB5_37_length_26208_cov_658_12	AB19_MB1_304_length_13170_cov_166_8	AB19_MB3_35_length_30609_cov_80_19	AB19_MB4_7_length_43015_cov_238_18	AB19_YB1_8567_length_2892_cov_44_4	AB19_YB3_315_length_17002_cov_94_14	Nmar_0666	psammotate	E
AB19_YB1_8689_length_2871_cov_55_2	R03595	AB19_LB2_471_length_16415_cov_73_6	AB19_LB3_317_length_26174_cov_72_13	AB19_LB5_210_length_16151_cov_664_11	AB19_MB1_1151_length_6954_cov_186_7	AB19_MB3_122_length_15344_cov_102_11	AB19_MB4_751_length_10693_cov_282_6	AB19_YB1_8689_length_2871_cov_55_2	AB19_YB3_746_length_10742_cov_97_6	-	Curation based on EggNOG annotation	C
AB19_YB1_8689_length_2871_cov_55_3	R02021	AB19_LB2_471_length_16415_cov_73_5	AB19_LB3_317_length_26174_cov_72_14	-	AB19_MB1_1151_length_6954_cov_186_8	AB19_MB3_122_length_15344_cov_102_12	AB19_MB4_751_length_10693_cov_282_5	AB19_YB1_8689_length_2871_cov_55_3	AB19_YB3_746_length_10742_cov_97_5	Nmar_0049	psammotate	E
AB19_YB1_8812_length_2851_cov_38_6	R00405	-	-	-	-	-	-	AB19_YB1_8812_length_2851_cov_38_6	-	-	Curation based on EggNOG annotation	C
AB19_YB1_888_length_9076_cov_41_3	R00214#R00216#R00342	AB19_LB2_57_length_47380_cov_63_32	AB19_LB3_463_length_21767_cov_70_12	AB19_LB5_2983_length_4645_cov_611_2	AB19_MB1_12405_length_2288_cov_209_3	AB19_MB3_22_length_36402_cov_75_10	AB19_MB4_756_length_10669_cov_227_4	AB19_YB1_888_length_9076_cov_41_3	-	Nmar_0338	psammotate	C
AB19_YB1_8891_length_2839_cov_73_2	R02081	AB19_LB2_388_length_18287_cov_61_24	AB19_LB3_680_length_17419_cov_78_22	AB19_LB5_897_length_8563_cov_714_2	AB19_MB1_511_length_10517_cov_161_5	AB19_MB3_248_length_10879_cov_106_11	AB19_MB4_274_length_15553_cov_257_9	AB19_YB1_8891_length_2839_cov_73_2	-	Nmar_1560	psammotate	I
AB19_YB1_897_length_9026_cov_33_10	R00435	AB19_LB2_10_length_76718_cov_55_6	AB19_LB3_29_length_63275_cov_69_59	AB19_LB5_3000_length_4630_cov_633_3	-	-	AB19_MB4_192_length_17931_cov_253_1	AB19_YB1_897_length_9026_cov_33_10	AB19_YB3_5122_length_3720_cov_62_5	Nmar_1235	psammotate	K
AB19_YB1_9162_length_2792_cov_39_1	R07237#R07238	AB19_LB2_16_length_68884_cov_56_45	AB19_LB3_3_length_116123_cov_69_83	AB19_LB5_37_length_26208_cov_658_13	AB19_MB1_304_length_13170_cov_166_7	AB19_MB3_35_length_30609_cov_80_20	AB19_MB4_7_length_43015_cov_238_17	AB19_YB1_9162_length_2792_cov_39_1	AB19_YB3_315_length_17002_cov_94_13	Nmar_0669	psammotate	O
AB19_YB1_9162_length_2792_cov_39_2	R00897#R03132#R03601#R04859	AB19_LB2_16_length_68884_cov_56_46	AB19_LB3_3_length_116123_cov_69_82	AB19_LB5_37_length_26208_cov_658_14	AB19_MB1_304_length_13170_cov_166_6	AB19_MB3_35_length_30609_cov_80_21	AB19_MB4_7_length_43015_cov_238_16	AB19_YB1_9162_length_2792_cov_39_2	AB19_YB3_315_length_17002_cov_94_12	Nmar_0670	psammotate	E
AB19_YB1_920_length_8937_cov_45_8	R00660	AB19_LB2_92_length_41290_cov_65_37	AB19_LB3_45_length_54037_cov_71_19	AB19_LB5_10583_length_2299_cov_585_3	AB19_MB1_7550_length_2896_cov_205_4	AB19_MB3_179_length_12776_cov_81_1	AB19_MB4_41_length_27368_cov_237_11	AB19_YB1_920_length_8937_cov_45_8	AB19_YB3_879_length_9722_cov_79_6	Nmar_0858	psammotate	S
AB19_YB1_958_length_8793_cov_41_2	R01827	AB19_LB2_97_length_40357_cov_60_35	AB19_LB3_17_length_71508_cov_69_35	AB19_LB5_19_length_32302_cov_612_10	AB19_MB1_266_length_13911_cov_169_8	-	AB19_MB4_20_length_35637_cov_241_34	AB19_YB1_958_length_8793_cov_41_2	AB19_YB3_109_length_29572_cov_83_29	Nmar_0301	psammotate	G
AB19_YB1_958_length_8793_cov_41_3	R01067#R01641#R06590#R06861#R06863	AB19_LB2_97_length_40357_cov_60_36	AB19_LB3_17_length_71508_cov_69_36	AB19_LB5_19_length_32302_cov_612_9	AB19_MB1_266_length_13911_cov_169_7	AB19_MB3_799_length_6600_cov_75_5	AB19_MB4_20_length_35637_cov_241_35	AB19_YB1_958_length_8793_cov_41_3	AB19_YB3_109_length_29572_cov_83_30	Nmar_0300	psammotate	G
AB19_YB1_9801_length_2693_cov_41_1	R00256#R00483#R00578	AB19_LB2_1231_length_8985_cov_60_5	AB19_LB3_11_length_84535_cov_71_5	AB19_LB5_2481_length_5172_cov_748_3	AB19_MB1_4849_length_3560_cov_114_2	-	AB19_MB4_1119_length_8919_cov_247_4	AB19_YB1_9801_length_2693_cov_41_1	AB19_YB3_1259_length_7944_cov_69_4	Nmar_1466	psammotate	E
AB19_YB3_118_length_28472_cov_78_24	R06513	-	-	AB19_LB5_102_length_20478_cov_623_13	AB19_MB1_458_length_11022_cov_130_1	-	AB19_MB4_2_length_63561_cov_232_16	-	AB19_YB3_118_length_28472_cov_78_24	-	Curation based on EggNOG annotation	GM
AB19_YB3_1248_length_8001_cov_75_9	R00703	-	-	-	-	-	-	-	AB19_YB3_1248_length_8001_cov_75_9	-	Curation based on EggNOG annotation	C
AB19_YB3_13_length_77074_cov_77_1	R02035	AB19_LB2_456_length_16720_cov_57_6	AB19_LB3_487_length_21090_cov_69_9	AB19_LB5_183_length_16906_cov_424_11,AB19_LB5_7210_length_2852_cov_294_1	AB19_MB1_163_length_17486_cov_162_11	-	AB19_MB4_12327_length_2634_cov_227_1	AB19_YB1_2703_length_5269_cov_32_5	AB19_YB3_13_length_77074_cov_77_1	-	Curation based on EggNOG annotation	G
AB19_YB3_240_length_19398_cov_77_11	Cytbc1	AB19_LB2_30_length_58967_cov_60_34	AB19_LB3_27_length_64046_cov_72_32	-	AB19_MB1_50353_length_1141_cov_66_1	AB19_MB3_186_length_12500_cov_80_6	AB19_MB4_2_length_63561_cov_232_31	-	AB19_YB3_240_length_19398_cov_77_11	Nmar_1543	Curation based on EggNOG annotation	C
AB19_YB3_381_length_15408_cov_66_14	R01884	AB19_LB2_10_length_76718_cov_55_21	AB19_LB3_29_length_63275_cov_69_44	-	AB19_MB1_1587_length_5960_cov_151_2	AB19_MB3_1168_length_5712_cov_53_3	AB19_MB4_192_length_17931_cov_253_15	-	AB19_YB3_381_length_15408_cov_66_14	Nmar_0222	psammotate	H
AB19_YB3_831_length_9979_cov_79_1	R00858	AB19_LB2_84_length_42164_cov_66_30	AB19_LB3_105_length_42011_cov_73_15	AB19_LB5_436_length_11865_cov_697_13	AB19_MB1_7355_length_2931_cov_137_2	AB19_MB3_81_length_19349_cov_105_9	AB19_MB4_522_length_12210_cov_251_1	AB19_YB1_2322_length_5681_cov_63_4	AB19_YB3_831_length_9979_cov_79_1	Nmar_0679	psammotate	C
WP_012214437.1	R00529#R04929	AB19_LB2_471_length_16415_cov_73_4	AB19_LB3_317_length_26174_cov_72_15	AB19_LB5_210_length_16151_cov_664_13	AB19_MB1_860_length_8062_cov_146_1	AB19_MB3_122_length_15344_cov_102_13	AB19_MB4_751_length_10693_cov_282_4	AB19_YB1_25888_length_1569_cov_25_1	AB19_YB3_746_length_10742_cov_97_4	Nmar_0050	psammotate	P
WP_012214472.1	R00177#R04771	-	AB19_LB3_168_length_35009_cov_69_26	AB19_LB5_25204_length_1415_cov_448_1	AB19_MB1_2020_length_5360_cov_127_3	AB19_MB3_129_length_15025_cov_87_4	AB19_MB4_288_length_15087_cov_265_4	-	AB19_YB3_2190_length_5863_cov_84_4	Nmar_0085	psammotate	H
WP_012214590.1	R02698#R03299#R10782	AB19_LB2_15_length_69823_cov_57_65	AB19_LB3_21_length_69852_cov_72_65	AB19_LB5_502_length_11249_cov_689_1	AB19_MB1_6050_length_3207_cov_100_2	AB19_MB3_148_length_13950_cov_95_5	AB19_MB4_5_length_44703_cov_252_30	AB19_YB1_5087_length_3786_cov_51_1	AB19_YB3_446_length_14201_cov_77_3	Nmar_0207	psammotate	Q
WP_012214661.1	R02163	AB19_LB2_690_length_13092_cov_51_6	AB19_LB3_1164_length_13095_cov_68_5	AB19_LB5_3249_length_4431_cov_785_7	AB19_MB1_3501_length_4149_cov_124_5	AB19_MB3_47_length_25876_cov_74_24	AB19_MB4_38_length_28625_cov_222_24	AB19_YB1_291_length_15124_cov_47_7	AB19_YB3_13_length_77074_cov_77_40	Nmar_0278	psammotate	C
WP_012214668.1	R02163	AB19_LB2_690_length_13092_cov_51_13	AB19_LB3_1164_length_13095_cov_68_12	AB19_LB5_6767_length_2948_cov_739_1	-	-	-	AB19_YB1_291_length_15124_cov_47_14	AB19_YB3_13_length_77074_cov_77_47	Nmar_0285	psammotate	C
WP_012214682.1	R01067#R01529#R01641#R06590#R06861#R06863	AB19_LB2_97_length_40357_cov_60_37	AB19_LB3_17_length_71508_cov_69_37	AB19_LB5_19_length_32302_cov_612_8	AB19_MB1_266_length_13911_cov_169_6	AB19_MB3_799_length_6600_cov_75_4	AB19_MB4_20_length_35637_cov_241_36	AB19_YB1_958_length_8793_cov_41_4	AB19_YB3_109_length_29572_cov_83_31	Nmar_0299	psammotate	G
WP_012214786.1	R00127#R01547	AB19_LB2_57_length_47380_cov_63_25	AB19_LB3_463_length_21767_cov_70_5	-	AB19_MB1_1808_length_5624_cov_135_2	AB19_MB3_22_length_36402_cov_75_16	AB19_MB4_1593_length_7518_cov_245_6	AB19_YB1_888_length_9076_cov_41_10	AB19_YB3_1248_length_8001_cov_75_3	Nmar_0403	psammotate	F
WP_012214805.1	R03896#R03898#R03968#R04001	AB19_LB2_945_length_10541_cov_62_7	AB19_LB3_1986_length_9555_cov_70_6	AB19_LB5_2438_length_5225_cov_764_2	AB19_MB1_2833_length_4574_cov_164_5	AB19_MB3_648_length_7140_cov_111_5	AB19_MB4_806_length_10402_cov_257_9	AB19_YB1_1931_length_6230_cov_46_4	AB19_YB3_185_length_21914_cov_73_1	Nmar_0422	psammotate	E
WP_012214823.1	R00104	AB19_LB2_51_length_48544_cov_62_44	AB19_LB3_84_length_45083_cov_71_4	AB19_LB5_3125_length_4530_cov_306_3	-	-	AB19_MB4_1646_length_7395_cov_270_7	AB19_YB1_2944_length_5046_cov_46_6	AB19_YB3_4433_length_4024_cov_87_1	Nmar_0440	psammotate	H
WP_012214862.1	rxn05145	AB19_LB2_56_length_47613_cov_61_3	AB19_LB3_70_length_47783_cov_70_3	AB19_LB5_2607_length_5017_cov_455_2	AB19_MB1_10971_length_2428_cov_176_1	AB19_MB3_2151_length_4502_cov_88_4	-	-	AB19_YB3_185_length_21914_cov_73_13	Nmar_0479	Curation based on EggNOG annotation	P
WP_012214874.1	R00084	AB19_LB2_208_length_25984_cov_63_7	AB19_LB3_276_length_28169_cov_68_24	AB19_LB5_17771_length_1715_cov_412_2	AB19_MB1_535_length_10328_cov_152_11	AB19_MB3_92_length_17830_cov_79_10	AB19_MB4_36_length_28764_cov_237_24	AB19_YB1_1499_length_7036_cov_48_2	AB19_YB3_3094_length_4860_cov_81_6	Nmar_0491	psammotate	H
WP_012214883.1	R01512	AB19_LB2_414_length_17523_cov_56_14	AB19_LB3_165_length_35235_cov_65_27	AB19_LB5_8592_length_2592_cov_475_3,AB19_LB5_8736_length_2569_cov_532_3	-	AB19_MB3_72_length_21290_cov_82_18	AB19_MB4_25_length_33039_cov_222_24	AB19_YB1_7126_length_3191_cov_33_3	AB19_YB3_287_length_17760_cov_75_15	Nmar_0500	psammotate	G
WP_012214971.1	Trans_NH4	AB19_LB2_25_length_62241_cov_55_1	AB19_LB3_11_length_84535_cov_71_9	AB19_LB5_2034_length_5738_cov_688_1	AB19_MB1_2463_length_4879_cov_106_2	AB19_MB3_403_length_8808_cov_74_7	AB19_MB4_1119_length_8919_cov_247_1	-	AB19_YB3_4975_length_3782_cov_55_3	Nmar_0588	psammotate	P
WP_012214975.1	rxn10499	AB19_LB2_8_length_78800_cov_54_45	AB19_LB3_63_length_48923_cov_67_36	AB19_LB5_45149_length_1010_cov_348_1	AB19_MB1_4781_length_3579_cov_135_2	AB19_MB3_11_length_44516_cov_80_36	AB19_MB4_1_length_65054_cov_214_24	AB19_YB1_41225_length_1192_cov_48_1	AB19_YB3_3977_length_4264_cov_79_2	Nmar_0592	psammotate	H
WP_012215055.1	R00900#R02016	AB19_LB2_16_length_68884_cov_56_47	AB19_LB3_3_length_116123_cov_69_81	AB19_LB5_2033_length_5739_cov_272_1,AB19_LB5_37_length_26208_cov_658_15	AB19_MB1_304_length_13170_cov_166_5,AB19_MB1_620_length_9584_cov_173_3	AB19_MB3_35_length_30609_cov_80_22	AB19_MB4_135_length_20451_cov_241_8,AB19_MB4_7_length_43015_cov_238_15	AB19_YB1_27222_length_1525_cov_53_1,AB19_YB1_9162_length_2792_cov_39_3	AB19_YB3_776_length_10480_cov_80_11	Nmar_0672	psammotate	O
WP_012215092.1	R05706#R05705	AB19_LB2_420_length_17433_cov_57_12	AB19_LB3_675_length_17473_cov_69_12	AB19_LB5_3777_length_4083_cov_506_4,AB19_LB5_810_length_9003_cov_405_10	AB19_MB1_1302_length_6564_cov_136_4	-	AB19_MB4_946_length_9604_cov_178_4	AB19_YB1_3947_length_4319_cov_42_5	AB19_YB3_1819_length_6431_cov_72_7	Nmar_0709	Curation based on EggNOG annotation	C
WP_012215164.1	R01072	AB19_LB2_8_length_78800_cov_54_25	AB19_LB3_422_length_22782_cov_65_8	AB19_LB5_6154_length_3115_cov_721_4	AB19_MB1_1382_length_6380_cov_150_1	AB19_MB3_11_length_44516_cov_80_8	AB19_MB4_1_length_65054_cov_214_52	AB19_YB1_652_length_10567_cov_41_9	AB19_YB3_591_length_12270_cov_87_11	Nmar_0781	psammotate	F
WP_012215214.1	R01061	AB19_LB2_15_length_69823_cov_57_66	AB19_LB3_21_length_69852_cov_72_66	-	AB19_MB1_6050_length_3207_cov_100_3	AB19_MB3_148_length_13950_cov_95_4	AB19_MB4_5_length_44703_cov_252_31	-	AB19_YB3_446_length_14201_cov_77_4	Nmar_0831	psammotate	G
WP_012215295.1	R00985#R00986#R01716	AB19_LB2_15_length_69823_cov_57_57	AB19_LB3_21_length_69852_cov_72_57	-	AB19_MB1_335_length_12620_cov_134_7	AB19_MB3_148_length_13950_cov_95_13	AB19_MB4_5_length_44703_cov_252_22	AB19_YB1_2330_length_5677_cov_38_2	AB19_YB3_1544_length_7045_cov_88_6	Nmar_0912	psammotate	E
WP_012215337.1	R00833	AB19_LB2_16_length_68884_cov_56_41	AB19_LB3_3_length_116123_cov_69_87	AB19_LB5_37_length_26208_cov_658_9	AB19_MB1_304_length_13170_cov_166_11	AB19_MB3_35_length_30609_cov_80_16	AB19_MB4_7_length_43015_cov_238_21	-	AB19_YB3_315_length_17002_cov_94_17	Nmar_0954	psammotate	I
WP_012215439.1	R00375#R00376#R00377#R00378	AB19_LB2_56_length_47613_cov_61_47	AB19_LB3_70_length_47783_cov_70_47	AB19_LB5_6529_length_3009_cov_422_1	AB19_MB1_2260_length_5086_cov_157_5	AB19_MB3_901_length_6268_cov_111_6	AB19_MB4_2244_length_6281_cov_204_1	-	AB19_YB3_938_length_9346_cov_85_10	Nmar_1056	psammotate	L
WP_012215468.1	R00256#R00575#R07641	AB19_LB2_51_length_48544_cov_62_15	AB19_LB3_84_length_45083_cov_71_33	AB19_LB5_2580_length_5052_cov_654_3	AB19_MB1_2807_length_4600_cov_182_2	AB19_MB3_1126_length_5788_cov_78_4	AB19_MB4_51_length_25979_cov_244_14	AB19_YB1_13612_length_2244_cov_46_1	AB19_YB3_853_length_9853_cov_82_4	Nmar_1085	psammotate	E
WP_012215469.1	R00256#R00575#R07641	AB19_LB2_51_length_48544_cov_62_16	AB19_LB3_84_length_45083_cov_71_32	AB19_LB5_7312_length_2828_cov_712_3	AB19_MB1_2807_length_4600_cov_182_1	-	AB19_MB4_51_length_25979_cov_244_13	AB19_YB1_23439_length_1657_cov_51_1	AB19_YB3_853_length_9853_cov_82_3	Nmar_1086	psammotate	E
WP_012215622.1	R04292	-	AB19_LB3_29_length_63275_cov_69_57	AB19_LB5_3000_length_4630_cov_633_5	AB19_MB1_776_length_8502_cov_153_3	AB19_MB3_354_length_9280_cov_67_3	AB19_MB4_192_length_17931_cov_253_3	AB19_YB1_897_length_9026_cov_33_8	AB19_YB3_5122_length_3720_cov_62_3	Nmar_1239	psammotate	H
WP_012215651.1	R00946	AB19_LB2_310_length_20778_cov_61_8	AB19_LB3_501_length_20778_cov_66_10	AB19_LB5_8839_length_2552_cov_449_3	-	-	AB19_MB4_58911_length_1138_cov_295_1	AB19_YB1_3190_length_4831_cov_43_2	AB19_YB3_3849_length_4333_cov_77_2	Nmar_1268	psammotate	H
WP_012215669.1	R01954	AB19_LB2_65_length_45455_cov_60_17	AB19_LB3_15_length_72816_cov_67_17	AB19_LB5_68_length_23292_cov_704_8	AB19_MB1_1040_length_7304_cov_152_6	-	AB19_MB4_9_length_38459_cov_240_22	-	AB19_YB3_13_length_77074_cov_77_68	Nmar_1286	psammotate	E
WP_012215762.1	R00267	AB19_LB2_10_length_76718_cov_55_45	AB19_LB3_29_length_63275_cov_69_20	-	AB19_MB1_225_length_15072_cov_165_9	AB19_MB3_40_length_28836_cov_80_18	AB19_MB4_28_length_30444_cov_234_19	AB19_YB1_509_length_11861_cov_59_6	AB19_YB3_202_length_21019_cov_73_21	Nmar_1379	psammotate	C
WP_012215920.1	R02021	AB19_LB2_84_length_42164_cov_66_21	AB19_LB3_105_length_42011_cov_73_24	AB19_LB5_517_length_11123_cov_739_9	AB19_MB1_1059_length_7239_cov_167_3	AB19_MB3_81_length_19349_cov_105_17	AB19_MB4_517_length_12280_cov_263_7	AB19_YB1_12435_length_2361_cov_65_2	AB19_YB3_1215_length_8124_cov_76_8	Nmar_1537	Curation based on EggNOG annotation	C
WP_012215952.1	R01130#R08240	AB19_LB2_15_length_69823_cov_57_20	AB19_LB3_21_length_69852_cov_72_20	AB19_LB5_8261_length_2649_cov_740_2	AB19_MB1_524_length_10402_cov_179_2	-	AB19_MB4_704_length_11001_cov_252_14	-	AB19_YB3_438_length_14330_cov_67_14	Nmar_1569	psammotate	F
WP_012216011.1	R02014#R02020#R02022#R02023#R04315	AB19_LB2_56_length_47613_cov_61_22	AB19_LB3_70_length_47783_cov_70_22	AB19_LB5_233_length_15682_cov_685_1	AB19_MB1_960_length_7638_cov_148_4	-	AB19_MB4_12_length_37938_cov_253_16	AB19_YB1_18804_length_1874_cov_54_2	AB19_YB3_680_length_11375_cov_88_5	Nmar_1628	psammotate	FK
WP_012216049.1	NIR	AB19_LB2_1231_length_8985_cov_60_6	AB19_LB3_11_length_84535_cov_71_6	AB19_LB5_2481_length_5172_cov_748_4	AB19_MB1_2463_length_4879_cov_106_5	AB19_MB3_403_length_8808_cov_74_4	AB19_MB4_1119_length_8919_cov_247_3	AB19_YB1_9801_length_2693_cov_41_2	AB19_YB3_1259_length_7944_cov_69_5	Nmar_1667	Curation based on EggNOG annotation	Q
WP_012216134.1	R05180#R05809#R08716	AB19_LB2_30_length_58967_cov_60_58	AB19_LB3_27_length_64046_cov_72_8	AB19_LB5_11344_length_2208_cov_529_2	AB19_MB1_359_length_12248_cov_163_16	AB19_MB3_352_length_9296_cov_92_11	AB19_MB4_2_length_63561_cov_232_55	AB19_YB1_11148_length_2512_cov_45_2	AB19_YB3_435_length_14385_cov_78_5	Nmar_1752	psammotate	H
WP_148680037.1	R00341	AB19_LB2_15_length_69823_cov_57_73	AB19_LB3_21_length_69852_cov_72_73	AB19_LB5_2000_length_5787_cov_616_2	AB19_MB1_4530_length_3674_cov_111_3	AB19_MB3_1958_length_4671_cov_99_2	AB19_MB4_5_length_44703_cov_252_38	AB19_YB1_3465_length_4630_cov_60_4	AB19_YB3_446_length_14201_cov_77_11	Nmar_0392	psammotate	C
WP_148680098.1	R00238	AB19_LB2_86_length_41833_cov_61_51	AB19_LB3_3_length_116123_cov_69_32	AB19_LB5_71_length_23186_cov_654_3	-	AB19_MB3_67_length_22467_cov_94_3	AB19_MB4_89_length_22607_cov_236_3	-	AB19_YB3_54_length_41696_cov_85_46	Nmar_0841	psammotate	I
WP_148680114.1	R01663#R06137	AB19_LB2_592_length_14389_cov_60_17	AB19_LB3_966_length_14499_cov_74_17	AB19_LB5_326_length_13623_cov_654_1	AB19_MB1_39670_length_1297_cov_177_2	AB19_MB3_136_length_14480_cov_98_15	AB19_MB4_328_length_14534_cov_252_16	AB19_YB1_53128_length_1015_cov_54_1	AB19_YB3_430_length_14471_cov_87_16	Nmar_0947	psammotate	F
WP_148680129.1	R00762#R01068#R01829#R01845#R02568	AB19_LB2_65_length_45455_cov_60_15	AB19_LB3_15_length_72816_cov_67_15	AB19_LB5_68_length_23292_cov_704_7	AB19_MB1_1040_length_7304_cov_152_4	AB19_MB3_31_length_31856_cov_78_12	AB19_MB4_9_length_38459_cov_240_20	-	AB19_YB3_13_length_77074_cov_77_66	Nmar_1035	psammotate	G
WP_148680179.1	CuP460	AB19_LB2_97_length_40357_cov_60_6	AB19_LB3_17_length_71508_cov_69_6	AB19_LB5_19_length_32302_cov_612_36	AB19_MB1_207_length_15699_cov_149_9	AB19_MB3_52_length_25457_cov_86_4	AB19_MB4_20_length_35637_cov_241_6	AB19_YB1_1586_length_6839_cov_49_7	AB19_YB3_109_length_29572_cov_83_1	Nmar_1226	psammotate	C
WP_148680216.1	R04734	AB19_LB2_56_length_47613_cov_61_17	AB19_LB3_70_length_47783_cov_70_17	AB19_LB5_233_length_15682_cov_685_5	AB19_MB1_1413_length_6295_cov_167_2	AB19_MB3_36_length_30578_cov_96_18	AB19_MB4_12_length_37938_cov_253_21	AB19_YB1_4383_length_4103_cov_61_4	AB19_YB3_185_length_21914_cov_73_27	Nmar_1468	psammotate	H
WP_148680228.1	R04558	AB19_LB2_592_length_14389_cov_60_4	AB19_LB3_966_length_14499_cov_74_4	AB19_LB5_326_length_13623_cov_654_13	AB19_MB1_3360_length_4224_cov_134_3	AB19_MB3_136_length_14480_cov_98_4	AB19_MB4_328_length_14534_cov_252_4	-	AB19_YB3_430_length_14471_cov_87_4	Nmar_1552	psammotate	E

## Sheet: 4-Geochemical_data
Below are raw geochemical data and estimation of Thaumarchaeota biomass in situ
Sample	Unit	NOTE	LB2	LB3	LB5	MB1	MB3	MB4	YB1	YB3
Ca3181	mg/g		0.215	0.319	0.226	0.312	0.282	0.557	1.273	1.786
Fe2599	mg/g		0	0	0	0	0	0	0	0
K_7664	mg/g		0.073	0.046	0.029	0.028	0.029	0.043	0.011	0.034
Mg2798	mg/g		0.01	0.013	0.014	0.017	0.015	0.02	0.009	0.011
Mn2576	mg/g		0	0	0	0	0	0	0.001	0
Na5895	mg/g		0.093	0.05	0.033	0.066	0.032	0.164	0.011	0.038
Fluoride	mg/g		0.006	0.004	0.004	0.003	0.004	0.004	<QL	<QL
Chloride	mg/g		0.016	0.015	0.015	0.016	0.016	0.03	<QL	<QL
Nitrate	mg/g		0.005	0.006	0.009	0.011	0.011	0.01	0.005	0.013
Phosphate	mg/g		<QL	<QL	<QL	<QL	<QL	<QL	<QL	0.044
Sulfate	mg/g		0.07	0.059	0.084	0.271	0.659	0.404	2.873	14.574
pH			9.02	8.41	7.79	8.1	7.85	7.55	7.61	7.6
Total Organic Carbon	wt %		0.0131577	<0.0124		<0.0124		<0.0124	0.0141727	0.0136585
thaumarchaeal dry biomass	pg/g soil		88.4464	120.483	342.922	180.902	287.669	208.755	142.447	76.7537
			*<QL treated as 0.0001 to supply the essential compound for growth

## Sheet: 5-Exchange_8sites
Exchange constraints for each sampling site estimated by using geochemical data
Compound	cpd ID	rxn_id	Source	Molecular weight (mg/mmol)	EX_LB2				EX_LB3				EX_LB5				EX_MB1				EX_MB3				EX_MB4				EX_YB1				EX_YB3
					Raw concentration (mg/g soil)	Converted constraint* (nmol/g soil)	lower	upper	Raw concentration (mg/g soil)	Converted constraint* (nmol/g soil)	lower	upper	Raw concentration (mg/g soil)	Converted constraint* (nmol/g soil)	lower	upper	Raw concentration (mg/g soil)	Converted constraint* (nmol/g soil)	lower	upper	Raw concentration (mg/g soil)	Converted constraint* (nmol/g soil)	lower	upper	Raw concentration (mg/g soil)	Converted constraint* (nmol/g soil)	lower	upper	Raw concentration (mg/g soil)	Converted constraint* (nmol/g soil)	lower	upper	Raw concentration (mg/g soil)	Converted constraint* (nmol/g soil)	lower	upper
Ca2+	C00076	EX_Ca	geochemical data	40.078	0.215	5364.54	-5364.54	1000	0.319	7959.48	-7959.48	1000	0.226	5639	-5639	1000	0.312	7784.82	-7784.82	1000	0.282	7036.28	-7036.28	1000	0.557	13897.9	-13897.9	1000	1.273	31763.1	-31763.1	1000	1.786	44563.1	-44563.1	1000
Fe2+	cpd10515	EX_Fe2	geochemical data	55.845	0	0	0	1000	0	0	0	1000	0	0	0	1000	0	0	0	1000	0	0	0	1000	0	0	0	1000	0	0	0	1000	0	0	0	1000
K+	C00238	EX_K	geochemical data	39.0983	0.073	1867.09	-1867.09	1000	0.046	1176.52	-1176.52	1000	0.029	741.72	-741.72	1000	0.028	716.144	-716.144	1000	0.029	741.72	-741.72	1000	0.043	1099.79	-1099.79	1000	0.011	281.342	-281.342	1000	0.034	869.603	-869.603	1000
Mg2+	cpd00254	EX_Mg	geochemical data	24.305	0.01	411.438	-411.438	1000	0.013	534.869	-534.869	1000	0.014	576.013	-576.013	1000	0.017	699.445	-699.445	1000	0.015	617.157	-617.157	1000	0.02	822.876	-822.876	1000	0.009	370.294	-370.294	1000	0.011	452.582	-452.582	1000
Mn2+	C00034	EX_Mn	geochemical data	54.938	0	0	0	1000	0	0	0	1000	0	0	0	1000	0	0	0	1000	0	0	0	1000	0	0	0	1000	0.001	18.2023	-18.2023	1000	0	0	0	1000
Na+	C01330	EX_Na	geochemical data	22.9898	0.093	4045.27	-4045.27	1000	0.05	2174.88	-2174.88	1000	0.033	1435.42	-1435.42	1000	0.066	2870.84	-2870.84	1000	0.032	1391.92	-1391.92	1000	0.164	7133.6	-7133.6	1000	0.011	478.473	-478.473	1000	0.038	1652.91	-1652.91	1000
F-	C00742	EX_F	geochemical data	18.9984	0.006	315.816	-315.816	1000	0.004	210.544	-210.544	1000	0.004	210.544	-210.544	1000	0.003	157.908	-157.908	1000	0.004	210.544	-210.544	1000	0.004	210.544	-210.544	1000	0.0001	5.2636	5.2636	1000	0.0001	5.2636	-5.2636	1000
Cl-	C00698	EX_Cl	geochemical data	35.453	0.016	451.302	-451.302	1000	0.015	423.095	-423.095	1000	0.015	423.095	-423.095	1000	0.016	451.302	-451.302	1000	0.016	451.302	-451.302	1000	0.03	846.191	-846.191	1000	0.0001	2.82064	-2.82064	1000	0.0001	2.82064	2.82064	1000
Nitrate	C00244	EX_NO3-	geochemical data	63.0128	0.005	79.349	-79.349	1000	0.006	95.2187	-95.2187	1000	0.009	142.828	-142.828	1000	0.011	174.568	-174.568	1000	0.011	174.568	-174.568	1000	0.01	158.698	-158.698	1000	0.005	79.349	-79.349	1000	0.013	206.307	-206.307	1000
Phosphate	cpd00009	EX_H3PO4	geochemical data	97.9952	0.0001	1.02046	-1.02046	1000	0.0001	1.02046	-1.02046	1000	0.0001	1.02046	-1.02046	1000	0.0001	1.02046	-1.02046	1000	0.0001	1.02046	-1.02046	1000	0.0001	1.02046	-1.02046	1000	0.0001	1.02046	-1.02046	1000	0.044	449.002	-449.002	1000
Sulfate	cpd00048	EX_SO4	geochemical data	98.0785	0.07	713.714	-713.714	1000	0.059	601.559	-601.559	1000	0.084	856.457	-856.457	1000	0.271	2763.09	-2763.09	1000	0.659	6719.11	-6719.11	1000	0.404	4119.15	-4119.15	1000	2.873	29292.9	-29292.9	1000	14.574	148595	-148595	1000
H2O	cpd00001	EX_H2O	potential source from environment	--	--	(not constrain)	-1000	1000	--	(not constrain)	-1000	1000	--	(not constrain)	-1000	1000	--	(not constrain)	-1000	1000	--	(not constrain)	-1000	1000	--	(not constrain)	-1000	1000	--	(not constrain)	-1000	1000	--	(not constrain)	-1000	1000
CO2	cpd00011	EX_CO2	potential source from environment	--	--	(not constrain)	-1000	1000	--	(not constrain)	-1000	1000	--	(not constrain)	-1000	1000	--	(not constrain)	-1000	1000	--	(not constrain)	-1000	1000	--	(not constrain)	-1000	1000	--	(not constrain)	-1000	1000	--	(not constrain)	-1000	1000
CO	cpd00204	EX_CO	potential source from environment	--	--	(not constrain)	-1000	1000	--	(not constrain)	-1000	1000	--	(not constrain)	-1000	1000	--	(not constrain)	-1000	1000	--	(not constrain)	-1000	1000	--	(not constrain)	-1000	1000	--	(not constrain)	-1000	1000	--	(not constrain)	-1000	1000
NH3	cpd00013	EX_NH3	estimate the maximum avaiable NH3 in environment by converting the Nitrate from the environment.	--	--	estimated by using the Nitrate concentration	-79.349	1000	--	estimated by using the Nitrate concentration	-95.2187	1000	--	estimated by using the Nitrate concentration	-142.828	1000	--	estimated by using the Nitrate concentration	-174.568	1000	--	estimated by using the Nitrate concentration	-174.568	1000	--	estimated by using the Nitrate concentration	-158.698	1000	--	estimated by using the Nitrate concentration	-79.349	1000	--	estimated by using the Nitrate concentration	-206.307	1000
O2	cpd00007	EX_O2	potential source from environment	--	--	(not constrain)	-1000	1000	--	(not constrain)	-1000	1000	--	(not constrain)	-1000	1000	--	(not constrain)	-1000	1000	--	(not constrain)	-1000	1000	--	(not constrain)	-1000	1000	--	(not constrain)	-1000	1000	--	(not constrain)	-1000	1000
H+	cpd00067	EX_He	potential product	--	--	(not constrain)	0	1000	--	(not constrain)	0	1000	--	(not constrain)	0	1000	--	(not constrain)	0	1000	--	(not constrain)	0	1000	--	(not constrain)	0	1000	--	(not constrain)	0	1000	--	(not constrain)	0	1000
NO	cpd00418	EX_NO	potential product	--	--	(not constrain)	0	1000	--	(not constrain)	0	1000	--	(not constrain)	0	1000	--	(not constrain)	0	1000	--	(not constrain)	0	1000	--	(not constrain)	0	1000	--	(not constrain)	0	1000	--	(not constrain)	0	1000
N2O	cpd00659	EX_n2o	potential product	--	--	(not constrain)	0	1000	--	(not constrain)	0	1000	--	(not constrain)	0	1000	--	(not constrain)	0	1000	--	(not constrain)	0	1000	--	(not constrain)	0	1000	--	(not constrain)	0	1000	--	(not constrain)	0	1000
Nitrite	cpd00075	EX_NO2-	potential product	--	--	(not constrain)	0	1000	--	(not constrain)	0	1000	--	(not constrain)	0	1000	--	(not constrain)	0	1000	--	(not constrain)	0	1000	--	(not constrain)	0	1000	--	(not constrain)	0	1000	--	(not constrain)	0	1000
* Converted constraint (nmol/g soil) = [raw concentration (mg/g soil)] / [Molecular weight (g/mmol)] * [1E6 (nmol/mmol)]

## Sheet: 6-Simulation
FVA simulations on the individual metabolic model of each MAG, to optimize the each N-product (i.e., NO, N2O or NO2-) independently, by fixing Thaumarchaeota biomass to the estimated value and using exchange constraints for each site.
Site	Exchange	Biomass constraint based on estimated thaumarchaeal biomass (ng/g soil)*	Maximum uptake (nmol/g soil)	Maximum production (nmol/g soil)			CO2 uptake by optimizing different products (nmol/g soil) (EX_cpd00011[e])			Ratio (C/N)			CO2/NH3 uptake Ratio
			NH3 (EX_cpd00013[e])	NO (EX_cpd00418[e])	N2O (EX_cpd00659[e])	NO2- (EX_cpd00075[e])	NO optimization	N2O optimization	NO2- optimization	CO2 uptake / NO production ratio	CO2 uptake / N2O production ratio	CO2 uptake / NO2- production ratio	NO production	N2O production	NO2- production
LB2	EX_LB2	0.0884464	-79.349	46.5245	31.7363	25.9455	-8.13821	-0.00347841	-6.80767	0.174923	0.000109603	0.262383	0.102562	4.38369e-05	0.085794
LB3	EX_LB3	0.120483	-95.2187	55.8295	38.083	31.1347	-9.76582	-0.00473833	-8.16917	0.174922	0.000124421	0.262382	0.102562	4.97626e-05	0.0857937
LB5	EX_LB5	0.342922	-142.828	68.3889	57.1186	41.0333	-9.19515	-0.0134864	-9.19515	0.134454	0.000236112	0.22409	0.0643791	9.44238e-05	0.0643791
Average of LB							-9.03306	-0.00723437	-8.05733	0.161433	0.000156712	0.249618	0.0898344	6.26744e-05	0.0786556
STD of LB							0.825826	0.00545092	1.19766	0.0233647	6.91603e-05	0.0221084	0.022045	2.7655e-05	0.0123638
MB1	EX_MB1	0.180902	-174.568	83.3759	69.8204	50.0255	-10.2103	-0.00711448	-10.2103	0.122461	0.000101897	0.204101	0.0584888	4.07549e-05	0.0584888
MB3	EX_MB3	0.287669	-174.568	78.9639	69.8165	47.3783	-9.19337	-0.0113134	-9.19337	0.116425	0.000162045	0.194042	0.0526636	6.48082e-05	0.0526636
MB4	EX_MB4	0.208755	-158.698	78.0883	63.4715	46.853	-10.2111	-0.00820989	-10.2111	0.130764	0.000129348	0.21794	0.0643432	5.17328e-05	0.0643432
Average of MB							-9.87158	-0.00887927	-9.87158	0.123216	0.000131097	0.205361	0.0584985	5.2432e-05	0.0584985
STD of MB							0.587349	0.00217803	0.587349	0.00719927	3.01123e-05	0.0119988	0.00583977	1.20419e-05	0.00583977
YB1	EX_YB1	0.142447	-79.349	46.5247	31.7343	25.9456	-8.13811	-0.00560213	-6.80757	0.17492	0.000176532	0.262378	0.102561	7.06012e-05	0.0857928
YB3	EX_YB3	0.0767537	-206.307	120.963	82.5201	67.4581	-21.1596	-0.00301856	-17.7002	0.174926	3.65797e-05	0.262388	0.102563	1.46314e-05	0.0857953
Average of YB							-14.6489	-0.00431035	-12.2539	0.174923	0.000106556	0.262383	0.102562	4.26163e-05	0.0857941
STD of YB							9.20758	0.00182686	7.70226	3.85483e-06	9.89614e-05	6.91234e-06	1.70166e-06	3.95766e-05	1.79298e-06
		*The cell count estimation using metagenomic DNA was adopted from the reference: https://www.nature.com/articles/s41564-020-00840-5; Then used marine thaumarchaeal per cell dry biomass based on the reference: https://aem.asm.org/content/85/14/e00493-19#sec-6.
