# Supplementary material for: Leave no stone unturned: individually adapted xerotolerant Thaumarchaeota sheltered below the boulders of the Atacama Desert hyperarid core
Source: Microbiome. 2021 Nov 26;9:234. doi: 10.1186/s40168-021-01177-9 (PMC8627038; doi:10.1186/s40168-021-01177-9)
Supplement: Supplementary file 5 — Additional file 4. [file 40168_2021_1177_MOESM5_ESM.zip]

Archive with 6 entries (6 files):
- Nitrososphaeraceae_RefNR_20210601.pam100.treefile
- Nitrososphaeraceae_RefNR_20210601.pam100.uniqueseq.phy
- RuBisCO_large_1.bmge30.treefile
- RuBisCO_large_1.bmge30.uniqueseq.phy
- Supplementary_Information3.pdf
- Supplementary_Tables.xlsx
