# Supplementary material for: Leave no stone unturned: individually adapted xerotolerant Thaumarchaeota sheltered below the boulders of the Atacama Desert hyperarid core
Source: Microbiome. 2021 Nov 26;9:234. doi: 10.1186/s40168-021-01177-9 (PMC8627038; doi:10.1186/s40168-021-01177-9)
Supplement: Supplementary file 5 — Additional file 4. [file 40168_2021_1177_MOESM5_ESM.zip › Nitrososphaeraceae_RefNR_20210601.pam100.treefile]

(ABT-MB3:0.0000022157,((((((ABT-LB2:0.0000028812,((ABT-YB3:0.0000010078,((JX523778.1.1048_Archaea_Crenarchaeota_Nitrososphaeria_Nitrososphaerales_Nitrososphaeraceae_uncultured_archaeon:0.0188250039,(JX523782.1.1091_Archaea_Crenarchaeota_Nitrososphaeria_Nitrososphaerales_Nitrososphaeraceae_uncultured_archaeon:0.0093689169,HQ269037.1.1027_Archaea_Crenarchaeota_Nitrososphaeria_Nitrososphaerales_Nitrososphaeraceae_uncultured_archaeon:0.0047459720)0/63:0.0000010079)0/58:0.0000020795,HQ269041.1.1019_Archaea_Crenarchaeota_Nitrososphaeria_Nitrososphaerales_Nitrososphaeraceae_uncultured_archaeon:0.0031755558)0/49:0.0000029569)0/48:0.0000010079,((EF503700.1.900_Archaea_Crenarchaeota_Nitrososphaeria_Nitrososphaerales_Nitrososphaeraceae_uncultured_archaeon:0.0248299360,FJ790520.1.1400_Archaea_Crenarchaeota_Nitrososphaeria_Nitrososphaerales_Nitrososphaeraceae_uncultured_archaeon:0.0082488656)74.6/70:0.0013068375,(EU888342.1.909_Archaea_Crenarchaeota_Nitrososphaeria_Nitrososphaerales_Nitrososphaeraceae_uncultured_crenarchaeote:0.0084373647,EF690622.1.1435_Archaea_Crenarchaeota_Nitrososphaeria_Nitrososphaerales_Nitrososphaeraceae_uncultured_crenarchaeote:0.0026143838)0/50:0.0000704106)0/18:0.0000022881)0/3:0.0000023851)0/3:0.0000021701,((((((((((((((((((((((((((((((((GU113011.1.910_Archaea_Crenarchaeota_Nitrososphaeria_Nitrososphaerales_Nitrososphaeraceae_uncultured_archaeon:0.2103657218,(HQ400564.1.912_Archaea_Crenarchaeota_Nitrososphaeria_Nitrososphaerales_Nitrososphaeraceae_uncultured_archaeon:0.0068946943,(FJ455765.1.913_Archaea_Crenarchaeota_Nitrososphaeria_Nitrososphaerales_Nitrososphaeraceae_uncultured_archaeon:0.0040675120,JN562353.1.1308_Archaea_Crenarchaeota_Nitrososphaeria_Nitrososphaerales_Nitrososphaeraceae_Candidatus_Nitrocosmicus_uncultured_archaeon:0.0053614661)74.7/95:0.0013735780)0/94:0.0000027191)91.7/45:0.0040768232,FJ490651.1.908_Archaea_Crenarchaeota_Nitrososphaeria_Nitrososphaerales_Nitrososphaeraceae_uncultured_archaeon:0.0054045382)0/41:0.0000023104,FJ490646.1.914_Archaea_Crenarchaeota_Nitrososphaeria_Nitrososphaerales_Nitrososphaeraceae_uncultured_archaeon:0.0081521140)88.8/44:0.0025497948,DQ782364.1.1025_Archaea_Crenarchaeota_Nitrososphaeria_Nitrososphaerales_Nitrososphaeraceae_uncultured_archaeon:0.0015239529)73.4/91:0.0013448103,FJ490666.1.912_Archaea_Crenarchaeota_Nitrososphaeria_Nitrososphaerales_Nitrososphaeraceae_uncultured_archaeon:0.0080431411)0/88:0.0000020379,FJ490654.1.915_Archaea_Crenarchaeota_Nitrososphaeria_Nitrososphaerales_Nitrososphaeraceae_uncultured_archaeon:0.0083028083)87.6/90:0.0027807756,((((HQ269045.1.1014_Archaea_Crenarchaeota_Nitrososphaeria_Nitrososphaerales_Nitrososphaeraceae_uncultured_archaeon:0.0063442381,KJ467725.1.1308_Archaea_Crenarchaeota_Nitrososphaeria_Nitrososphaerales_Nitrososphaeraceae_Candidatus_Nitrocosmicus_uncultured_archaeon:0.0026759006)0/80:0.0000021082,FJ784309.1.1437_Archaea_Crenarchaeota_Nitrososphaeria_Nitrososphaerales_Nitrososphaeraceae_uncultured_archaeon:0.0026748363)77.9/97:0.0013185814,LN563296.1.1320_Archaea_Crenarchaeota_Nitrososphaeria_Nitrososphaerales_Nitrososphaeraceae_uncultured_bacterium:0.0068974390)77.1/99:0.0013840120,((GQ871302.1.921_Archaea_Crenarchaeota_Nitrososphaeria_Nitrososphaerales_Nitrososphaeraceae_uncultured_archaeon:0.0232959409,(FJ490659.1.913_Archaea_Crenarchaeota_Nitrososphaeria_Nitrososphaerales_Nitrososphaeraceae_uncultured_archaeon:0.0054171598,FJ784307.1.1437_Archaea_Crenarchaeota_Nitrososphaeria_Nitrososphaerales_Nitrososphaeraceae_uncultured_archaeon:0.0041653976)91/99:0.0045149522)72/93:0.0010597562,KM260264.1.1441_Archaea_Crenarchaeota_Nitrososphaeria_Nitrososphaerales_Nitrososphaeraceae_uncultured_bacterium:0.0027412765)86.5/93:0.0026982197)76.4/87:0.0014346550)93.7/96:0.0049873327,HQ739010.1.911_Archaea_Crenarchaeota_Nitrososphaeria_Nitrososphaerales_Nitrososphaeraceae_uncultured_archaeon:0.0028345225)80.3/94:0.0017651057,((((HQ645145.1.911_Archaea_Crenarchaeota_Nitrososphaeria_Nitrososphaerales_Nitrososphaeraceae_uncultured_archaeon:0.0097315996,KJ094708.1.1309_Archaea_Crenarchaeota_Nitrososphaeria_Nitrososphaerales_Nitrososphaeraceae_Candidatus_Nitrocosmicus_uncultured_bacterium:0.0064614560)73.1/96:0.0020183109,AY278069.1.903_Archaea_Crenarchaeota_Nitrososphaeria_Nitrososphaerales_Nitrososphaeraceae_uncultured_crenarchaeote:0.0370402687)19.4/92:0.0026240699,KJ566474.1.925_Archaea_Crenarchaeota_Nitrososphaeria_Nitrososphaerales_Nitrososphaeraceae_uncultured_euryarchaeote:0.0000020139)0/91:0.0000029312,FPLL01005181.49.1467_Archaea_Crenarchaeota_Nitrososphaeria_Nitrososphaerales_Nitrososphaeraceae_metagenome:0.0041646026)70.6/92:0.0013908823)21.5/78:0.0012141589,(AY522883.1.1316_Archaea_Crenarchaeota_Nitrososphaeria_Nitrososphaerales_Nitrososphaeraceae_uncultured_crenarchaeote:0.0064697881,FJ490675.1.913_Archaea_Crenarchaeota_Nitrososphaeria_Nitrososphaerales_Nitrososphaeraceae_uncultured_archaeon:0.0095284541)0/97:0.0000028474)87.8/94:0.0037903234,KX061118.1.912_Archaea_Crenarchaeota_Nitrososphaeria_Nitrososphaerales_Nitrososphaeraceae_uncultured_archaeon:0.0015239674)73.7/94:0.0017153515,(FJ490661.1.900_Archaea_Crenarchaeota_Nitrososphaeria_Nitrososphaerales_Nitrososphaeraceae_uncultured_archaeon:0.0489989950,HQ645143.1.911_Archaea_Crenarchaeota_Nitrososphaeria_Nitrososphaerales_Nitrososphaeraceae_uncultured_archaeon:0.0089396816)98.1/100:0.0210723432)62.9/95:0.0027496397,((((AB712056.1.918_Archaea_Crenarchaeota_Nitrososphaeria_Nitrososphaerales_Nitrososphaeraceae_uncultured_archaeon:0.0244006800,(HQ269155.1.1226_Archaea_Crenarchaeota_Nitrososphaeria_Nitrososphaerales_Nitrososphaeraceae_uncultured_archaeon:0.0148915403,JF304138.1.1438_Archaea_Crenarchaeota_Nitrososphaeria_Nitrososphaerales_Nitrososphaeraceae_uncultured_archaeon:0.0015633216)27/100:0.0020967109)93.2/96:0.0084012935,(((AY454560.1.1057_Archaea_Crenarchaeota_Nitrososphaeria_Nitrososphaerales_Nitrososphaeraceae_Candidatus_Nitrocosmicus_uncultured_crenarchaeote:0.0163938975,AY454562.1.1029_Archaea_Crenarchaeota_Nitrososphaeria_Nitrososphaerales_Nitrososphaeraceae_Candidatus_Nitrocosmicus_uncultured_crenarchaeote:0.0024763554)86.6/100:0.0105911165,EU284611.1.1401_Archaea_Crenarchaeota_Nitrososphaeria_Nitrososphaerales_Nitrososphaeraceae_uncultured_archaeon:0.0000025573)74.6/100:0.0032805483,EF125528.1.923_Archaea_Crenarchaeota_Nitrososphaeria_Nitrososphaerales_Nitrososphaeraceae_uncultured_archaeon:0.0053068134)85.4/100:0.0042746074)59/94:0.0013807483,EF125529.1.912_Archaea_Crenarchaeota_Nitrososphaeria_Nitrososphaerales_Nitrososphaeraceae_uncultured_archaeon:0.0056625289)95.9/96:0.0111698087,((HM101091.1.918_Archaea_Crenarchaeota_Nitrososphaeria_Nitrososphaerales_Nitrososphaeraceae_uncultured_archaeon:0.0078224000,(JN113059.1.910_Archaea_Crenarchaeota_Nitrososphaeria_Nitrososphaerales_Nitrososphaeraceae_uncultured_archaeon:0.0017414954,HM101090.1.918_Archaea_Crenarchaeota_Nitrososphaeria_Nitrososphaerales_Nitrososphaeraceae_uncultured_archaeon:0.0121763722)83/99:0.0030749245)87.1/98:0.0066903571,(EF367681.1.912_Archaea_Crenarchaeota_Nitrososphaeria_Nitrososphaerales_Nitrososphaeraceae_uncultured_archaeon:0.0086941682,DQ874998.1.901_Archaea_Crenarchaeota_Nitrososphaeria_Nitrososphaerales_Nitrososphaeraceae_uncultured_crenarchaeote:0.0000021520)0/94:0.0000027760)99/98:0.0166661479)92.4/95:0.0089463815)89.9/94:0.0060609465,KT216078.1.912_Archaea_Crenarchaeota_Nitrososphaeria_Nitrososphaerales_Nitrososphaeraceae_uncultured_archaeon:0.0035039179)87.9/93:0.0058755206,(FJ490633.1.914_Archaea_Crenarchaeota_Nitrososphaeria_Nitrososphaerales_Nitrososphaeraceae_uncultured_archaeon:0.0146183216,(GU434686.1.913_Archaea_Crenarchaeota_Nitrososphaeria_Nitrososphaerales_Nitrososphaeraceae_uncultured_euryarchaeote:0.0087126374,(FJ490671.1.913_Archaea_Crenarchaeota_Nitrososphaeria_Nitrososphaerales_Nitrososphaeraceae_uncultured_archaeon:0.0085922922,FJ490663.1.913_Archaea_Crenarchaeota_Nitrososphaeria_Nitrososphaerales_Nitrososphaeraceae_uncultured_archaeon:0.0038501804)95.1/99:0.0089460226)86.9/84:0.0050371538)83.8/71:0.0060481713)74.4/10:0.0016324672,(((((EF444677.1.1232_Archaea_Crenarchaeota_Nitrososphaeria_Nitrososphaerales_Nitrososphaeraceae_uncultured_archaeon:0.0798924844,EF444673.1.1135_Archaea_Crenarchaeota_Nitrososphaeria_Nitrososphaerales_Nitrososphaeraceae_uncultured_archaeon:0.0000024292)0/71:0.0000021520,AY454556.1.1047_Archaea_Crenarchaeota_Nitrososphaeria_Nitrososphaerales_Nitrososphaeraceae_Candidatus_Nitrocosmicus_uncultured_crenarchaeote:0.0074705142)94.6/96:0.0158338842,(GQ249661.1.911_Archaea_Crenarchaeota_Nitrososphaeria_Nitrososphaerales_Nitrososphaeraceae_uncultured_crenarchaeote:0.0284284053,JX196249.1.908_Archaea_Crenarchaeota_Nitrososphaeria_Nitrososphaerales_Nitrososphaeraceae_uncultured_archaeon:0.0265592172)78.9/53:0.0056457789)71/51:0.0015135877,((JN562361.1.1308_Archaea_Crenarchaeota_Nitrososphaeria_Nitrososphaerales_Nitrososphaeraceae_uncultured_archaeon:0.0222381167,JN562342.1.1309_Archaea_Crenarchaeota_Nitrososphaeria_Nitrososphaerales_Nitrososphaeraceae_Candidatus_Nitrocosmicus_uncultured_archaeon:0.0034441911)95.1/99:0.0103804775,JX196262.1.908_Archaea_Crenarchaeota_Nitrososphaeria_Nitrososphaerales_Nitrososphaeraceae_Candidatus_Nitrocosmicus_uncultured_archaeon:0.0089120621)97.5/99:0.0134555069)82.3/55:0.0034444984,JX426841.1.953_Archaea_Crenarchaeota_Nitrososphaeria_Nitrososphaerales_Nitrososphaeraceae_Candidatus_Nitrocosmicus_uncultured_archaeon:0.0235594152)81.8/56:0.0036246815)85.7/14:0.0042692717,((((((FJ415676.1.910_Archaea_Crenarchaeota_Nitrososphaeria_Nitrososphaerales_Nitrososphaeraceae_uncultured_bacterium:0.1260203244,EF020668.1.901_Archaea_Crenarchaeota_Nitrososphaeria_Nitrososphaerales_Nitrososphaeraceae_uncultured_archaeon:0.0017744155)99.6/100:0.0474455656,(EF021295.1.902_Archaea_Crenarchaeota_Nitrososphaeria_Nitrososphaerales_Nitrososphaeraceae_uncultured_archaeon:0.0210209778,(EF022240.1.953_Archaea_Crenarchaeota_Nitrososphaeria_Nitrososphaerales_Nitrososphaeraceae_uncultured_archaeon:0.0805735113,EF022338.1.901_Archaea_Crenarchaeota_Nitrososphaeria_Nitrososphaerales_Nitrososphaeraceae_uncultured_archaeon:0.0000023173)88.5/97:0.0096466682)92.7/100:0.0148005184)100/100:0.0457827076,EF021349.1.901_Archaea_Crenarchaeota_Nitrososphaeria_Nitrososphaerales_Nitrososphaeraceae_uncultured_archaeon:0.0305126932)95.5/100:0.0250043348,EF022239.1.901_Archaea_Crenarchaeota_Nitrososphaeria_Nitrososphaerales_Nitrososphaeraceae_uncultured_archaeon:0.0454661294)99.4/99:0.0329956000,(((((GQ994285.1.911_Archaea_Crenarchaeota_Nitrososphaeria_Nitrososphaerales_Nitrososphaeraceae_uncultured_archaeon:0.0572799016,KX077525.1.913_Archaea_Crenarchaeota_Nitrososphaeria_Nitrososphaerales_Nitrososphaeraceae_uncultured_archaeon:0.0259712532)90.5/75:0.0097232116,GQ302598.1.916_Archaea_Crenarchaeota_Nitrososphaeria_Nitrososphaerales_Nitrososphaeraceae_uncultured_archaeon:0.0378323687)96.8/75:0.0191963843,JN113063.1.913_Archaea_Crenarchaeota_Nitrososphaeria_Nitrososphaerales_Nitrososphaeraceae_uncultured_archaeon:0.0368703083)94.1/98:0.0174567951,JN562363.1.1309_Archaea_Crenarchaeota_Nitrososphaeria_Nitrososphaerales_Nitrososphaeraceae_uncultured_archaeon:0.0180052069)96.5/97:0.0122073967,JN562357.1.1309_Archaea_Crenarchaeota_Nitrososphaeria_Nitrososphaerales_Nitrososphaeraceae_Candidatus_Nitrocosmicus_uncultured_archaeon:0.0000026712)99.9/99:0.0361348114)98.2/81:0.0186227743,KJ094701.1.1309_Archaea_Crenarchaeota_Nitrososphaeria_Nitrososphaerales_Nitrososphaeraceae_Candidatus_Nitrocosmicus_uncultured_bacterium:0.0037344496)70.1/55:0.0029027600)92.3/52:0.0054927901,(((((((((((((((((((((((((GU394949.1.900_Archaea_Crenarchaeota_Nitrososphaeria_Nitrososphaerales_Nitrososphaeraceae_Candidatus_Nitrososphaera_uncultured_archaeon:0.1872046147,(AY454554.1.1030_Archaea_Crenarchaeota_Nitrososphaeria_Nitrososphaerales_Nitrososphaeraceae_Candidatus_Nitrososphaera_uncultured_crenarchaeote:0.0102315542,AY454555.1.1139_Archaea_Crenarchaeota_Nitrososphaeria_Nitrososphaerales_Nitrososphaeraceae_Candidatus_Nitrososphaera_uncultured_crenarchaeote:0.0089898958)76/100:0.0082718135)84.7/93:0.0074528841,HQ141821.1.914_Archaea_Crenarchaeota_Nitrososphaeria_Nitrososphaerales_Nitrososphaeraceae_Candidatus_Nitrososphaera_uncultured_crenarchaeote:0.0041021907)0/89:0.0000028596,(AB541682.1.1403_Archaea_Crenarchaeota_Nitrososphaeria_Nitrososphaerales_Nitrososphaeraceae_Candidatus_Nitrososphaera_uncultured_archaeon:0.0027353861,AB541957.1.1398_Archaea_Crenarchaeota_Nitrososphaeria_Nitrososphaerales_Nitrososphaeraceae_Candidatus_Nitrososphaera_uncultured_archaeon:0.0027502526)78.6/100:0.0013208929)90.9/94:0.0027097423,LN574543.1.1308_Archaea_Crenarchaeota_Nitrososphaeria_Nitrososphaerales_Nitrososphaeraceae_Candidatus_Nitrososphaera_uncultured_bacterium:0.0000023109)92.6/94:0.0027050864,(((((HM187564.1.1299_Archaea_Crenarchaeota_Nitrososphaeria_Nitrososphaerales_Nitrososphaeraceae_Candidatus_Nitrososphaera_uncultured_archaeon:0.0523991255,HM187561.1.1281_Archaea_Crenarchaeota_Nitrososphaeria_Nitrososphaerales_Nitrososphaeraceae_Candidatus_Nitrososphaera_uncultured_archaeon:0.0089260830)62.6/87:0.0008083694,(((HM187572.1.1309_Archaea_Crenarchaeota_Nitrososphaeria_Nitrososphaerales_Nitrososphaeraceae_Candidatus_Nitrososphaera_uncultured_archaeon:0.0276542813,HM187514.1.1315_Archaea_Crenarchaeota_Nitrososphaeria_Nitrososphaerales_Nitrososphaeraceae_Candidatus_Nitrososphaera_uncultured_archaeon:0.0014134739)89.6/99:0.0040244350,FR846894.1.912_Archaea_Crenarchaeota_Nitrososphaeria_Nitrososphaerales_Nitrososphaeraceae_Candidatus_Nitrososphaera_uncultured_crenarchaeote:0.0041306082)76.4/93:0.0027735518,(GQ926184.1.909_Archaea_Crenarchaeota_Nitrososphaeria_Nitrososphaerales_Nitrososphaeraceae_Candidatus_Nitrososphaera_uncultured_archaeon:0.0109558823,FR846888.1.912_Archaea_Crenarchaeota_Nitrososphaeria_Nitrososphaerales_Nitrososphaeraceae_Candidatus_Nitrososphaera_uncultured_crenarchaeote:0.0026319204)76.9/95:0.0016347238)0/48:0.0000024912)0/15:0.0000022079,(((AB712038.1.918_Archaea_Crenarchaeota_Nitrososphaeria_Nitrososphaerales_Nitrososphaeraceae_Candidatus_Nitrososphaera_uncultured_crenarchaeote:0.0134128376,((AB712042.1.960_Archaea_Crenarchaeota_Nitrososphaeria_Nitrososphaerales_Nitrososphaeraceae_Candidatus_Nitrososphaera_uncultured_archaeon:0.0082799321,AB712037.1.919_Archaea_Crenarchaeota_Nitrososphaeria_Nitrososphaerales_Nitrososphaeraceae_Candidatus_Nitrososphaera_uncultured_crenarchaeote:0.0013312318)75.9/96:0.0013854381,(AB712035.1.918_Archaea_Crenarchaeota_Nitrososphaeria_Nitrososphaerales_Nitrososphaeraceae_Candidatus_Nitrososphaera_uncultured_archaeon:0.0013545586,AB712034.1.918_Archaea_Crenarchaeota_Nitrososphaeria_Nitrososphaerales_Nitrososphaeraceae_Candidatus_Nitrososphaera_uncultured_crenarchaeote:0.0229741746)0/74:0.0000020143)87/93:0.0035743703)45.5/89:0.0038088360,LN574538.1.1311_Archaea_Crenarchaeota_Nitrososphaeria_Nitrososphaerales_Nitrososphaeraceae_Candidatus_Nitrososphaera_uncultured_bacterium:0.0102134719)91.1/92:0.0054490463,((KC437211.1.1217_Archaea_Crenarchaeota_Nitrososphaeria_Nitrososphaerales_Nitrososphaeraceae_Candidatus_Nitrososphaera_uncultured_archaeon:0.0048274355,KC588526.1.1400_Archaea_Crenarchaeota_Nitrososphaeria_Nitrososphaerales_Nitrososphaeraceae_Candidatus_Nitrososphaera_uncultured_archaeon:0.0014032282)95.7/98:0.0054924558,(MNFA01000040.1398.2870_Archaea_Crenarchaeota_Nitrososphaeria_Nitrososphaerales_Nitrososphaeraceae_Candidatus_Nitrososphaera_Thaumarchaeota_archaeon_13_1_40CM_4_48_7:0.0027488559,LN574540.1.1311_Archaea_Crenarchaeota_Nitrososphaeria_Nitrososphaerales_Nitrososphaeraceae_Candidatus_Nitrososphaera_uncultured_bacterium:0.0027197468)87.1/98:0.0028110961)71.6/67:0.0027102223)0/18:0.0000022649)0/17:0.0000021322,LC195057.1.1436_Archaea_Crenarchaeota_Nitrososphaeria_Nitrososphaerales_Nitrososphaeraceae_Candidatus_Nitrososphaera_uncultured_thaumarchaeote:0.0082932785)86.3/36:0.0013495665,(EU281332.1.1397_Archaea_Crenarchaeota_Nitrososphaeria_Nitrososphaerales_Nitrososphaeraceae_Candidatus_Nitrososphaera_Candidatus_Nitrososphaera_gargensis:0.0069406829,(EU281335.1.1401_Archaea_Crenarchaeota_Nitrososphaeria_Nitrososphaerales_Nitrososphaeraceae_Candidatus_Nitrososphaera_Candidatus_Nitrososphaera_gargensis:0.0013506229,CP002408.1010506.1011975_Archaea_Crenarchaeota_Nitrososphaeria_Nitrososphaerales_Nitrososphaeraceae_Candidatus_Nitrososphaera_Candidatus_Nitrososphaera_gargensis_Ga9.2:0.0000020835)76.5/100:0.0012643809)87.9/100:0.0027926277)0/63:0.0000026832)85.3/73:0.0027031002,((((((((LN574650.1.1308_Archaea_Crenarchaeota_Nitrososphaeria_Nitrososphaerales_Nitrososphaeraceae_uncultured_bacterium:0.0291844561,EU307012.1.912_Archaea_Crenarchaeota_Nitrososphaeria_Nitrososphaerales_Nitrososphaeraceae_Candidatus_Nitrososphaera_uncultured_crenarchaeote:0.0084188790)98.7/99:0.0129689113,AB712036.1.990_Archaea_Crenarchaeota_Nitrososphaeria_Nitrososphaerales_Nitrososphaeraceae_Candidatus_Nitrososphaera_uncultured_archaeon:0.0325170429)91.6/90:0.0074828778,((EF032793.1.1303_Archaea_Crenarchaeota_Nitrososphaeria_Nitrososphaerales_Nitrososphaeraceae_Candidatus_Nitrososphaera_uncultured_crenarchaeote:0.0082318951,HE796435.1.907_Archaea_Crenarchaeota_Nitrososphaeria_Nitrososphaerales_Nitrososphaeraceae_Candidatus_Nitrososphaera_uncultured_archaeon:0.0054756480)0/88:0.0000029546,JQ817607.1.1401_Archaea_Crenarchaeota_Nitrososphaeria_Nitrososphaerales_Nitrososphaeraceae_Candidatus_Nitrososphaera_uncultured_archaeon:0.0026922256)90.8/96:0.0033240051)0/83:0.0000021047,(LN574465.1.1312_Archaea_Crenarchaeota_Nitrososphaeria_Nitrososphaerales_Nitrososphaeraceae_Candidatus_Nitrososphaera_uncultured_bacterium:0.0068139619,LN574542.1.1309_Archaea_Crenarchaeota_Nitrososphaeria_Nitrososphaerales_Nitrososphaeraceae_Candidatus_Nitrososphaera_uncultured_bacterium:0.0000025717)91.6/88:0.0034587870)89.4/81:0.0026926240,((((((HM187565.1.1332_Archaea_Crenarchaeota_Nitrososphaeria_Nitrososphaerales_Nitrososphaeraceae_uncultured_archaeon:0.0215197797,FJ784312.1.1438_Archaea_Crenarchaeota_Nitrososphaeria_Nitrososphaerales_Nitrososphaeraceae_Candidatus_Nitrososphaera_uncultured_archaeon:0.0026448795)72.8/11:0.0014209075,(((LN574562.1.1308_Archaea_Crenarchaeota_Nitrososphaeria_Nitrososphaerales_Nitrososphaeraceae_Candidatus_Nitrososphaera_uncultured_bacterium:0.0040719581,GQ926233.1.914_Archaea_Crenarchaeota_Nitrososphaeria_Nitrososphaerales_Nitrososphaeraceae_Candidatus_Nitrososphaera_uncultured_archaeon:0.0027060629)0/76:0.0000022459,AB722185.1.1335_Archaea_Crenarchaeota_Nitrososphaeria_Nitrososphaerales_Nitrososphaeraceae_Candidatus_Nitrososphaera_uncultured_archaeon:0.0040600594)0/57:0.0000022213,LN574460.1.1311_Archaea_Crenarchaeota_Nitrososphaeria_Nitrososphaerales_Nitrososphaeraceae_Candidatus_Nitrososphaera_uncultured_bacterium:0.0000010078)0/91:0.0000027799)89.4/11:0.0027593156,LN574462.1.1310_Archaea_Crenarchaeota_Nitrososphaeria_Nitrososphaerales_Nitrososphaeraceae_Candidatus_Nitrososphaera_uncultured_bacterium:0.0013409793)75.9/11:0.0013469483,((((HQ267259.1.915_Archaea_Crenarchaeota_Nitrososphaeria_Nitrososphaerales_Nitrososphaeraceae_uncultured_archaeon:0.0144387021,KC437229.1.1097_Archaea_Crenarchaeota_Nitrososphaeria_Nitrososphaerales_Nitrososphaeraceae_uncultured_archaeon:0.0065156196)88.3/89:0.0042728964,FJ455764.1.913_Archaea_Crenarchaeota_Nitrososphaeria_Nitrososphaerales_Nitrososphaeraceae_Candidatus_Nitrososphaera_uncultured_archaeon:0.0084422673)73.6/89:0.0012552590,HM187463.1.1335_Archaea_Crenarchaeota_Nitrososphaeria_Nitrososphaerales_Nitrososphaeraceae_Candidatus_Nitrososphaera_uncultured_archaeon:0.0013505128)75.9/89:0.0013302990,KC437263.1.1218_Archaea_Crenarchaeota_Nitrososphaeria_Nitrososphaerales_Nitrososphaeraceae_Candidatus_Nitrososphaera_uncultured_archaeon:0.0082766864)87.2/11:0.0027680107)94/87:0.0055687712,((GU434679.1.913_Archaea_Crenarchaeota_Nitrososphaeria_Nitrososphaerales_Nitrososphaeraceae_Candidatus_Nitrososphaera_uncultured_crenarchaeote:0.0202576375,HQ678243.1.912_Archaea_Crenarchaeota_Nitrososphaeria_Nitrososphaerales_Nitrososphaeraceae_Candidatus_Nitrososphaera_uncultured_ammonia-oxidizing_archaeon:0.0043080985)92.3/98:0.0063446340,JQ668094.1.911_Archaea_Crenarchaeota_Nitrososphaeria_Nitrososphaerales_Nitrososphaeraceae_Candidatus_Nitrososphaera_uncultured_soil_archaeon:0.0013519989)54.2/95:0.0033185740)77.7/86:0.0012626686,(JX196260.1.908_Archaea_Crenarchaeota_Nitrososphaeria_Nitrososphaerales_Nitrososphaeraceae_Candidatus_Nitrososphaera_uncultured_archaeon:0.0258299150,(JX196246.1.908_Archaea_Crenarchaeota_Nitrososphaeria_Nitrososphaerales_Nitrososphaeraceae_Candidatus_Nitrososphaera_uncultured_archaeon:0.0068014030,LN574377.1.1308_Archaea_Crenarchaeota_Nitrososphaeria_Nitrososphaerales_Nitrososphaeraceae_Candidatus_Nitrososphaera_uncultured_bacterium:0.0056830297)89.7/96:0.0077905235)74.6/92:0.0021398749)77.2/86:0.0014814903)0/77:0.0000028114,JQ768092.30404.31873_Archaea_Crenarchaeota_Nitrososphaeria_Nitrososphaerales_Nitrososphaeraceae_Candidatus_Nitrososphaera_uncultured_archaeon:0.0000029354)84.4/86:0.0013461626,((((((((GQ302603.1.910_Archaea_Crenarchaeota_Nitrososphaeria_Nitrososphaerales_Nitrososphaeraceae_Candidatus_Nitrososphaera_uncultured_archaeon:0.0150821396,KC505262.1.915_Archaea_Crenarchaeota_Nitrososphaeria_Nitrososphaerales_Nitrososphaeraceae_Candidatus_Nitrososphaera_uncultured_archaeon:0.0058465701)76/98:0.0022966194,((GQ302599.1.914_Archaea_Crenarchaeota_Nitrososphaeria_Nitrososphaerales_Nitrososphaeraceae_Candidatus_Nitrososphaera_uncultured_archaeon:0.0110694033,KX061170.1.912_Archaea_Crenarchaeota_Nitrososphaeria_Nitrososphaerales_Nitrososphaeraceae_Candidatus_Nitrososphaera_uncultured_archaeon:0.0053957591)0/70:0.0000020908,KC505254.1.914_Archaea_Crenarchaeota_Nitrososphaeria_Nitrososphaerales_Nitrososphaeraceae_Candidatus_Nitrososphaera_uncultured_archaeon:0.0013362438)0/79:0.0000022697)47.4/89:0.0024929743,HM187558.1.1316_Archaea_Crenarchaeota_Nitrososphaeria_Nitrososphaerales_Nitrososphaeraceae_Candidatus_Nitrososphaera_uncultured_archaeon:0.0172715266)75.8/88:0.0014653677,DQ190069.1.912_Archaea_Crenarchaeota_Nitrososphaeria_Nitrososphaerales_Nitrososphaeraceae_Candidatus_Nitrososphaera_uncultured_archaeon:0.0027655556)77.7/90:0.0015764801,HM187525.1.1334_Archaea_Crenarchaeota_Nitrososphaeria_Nitrososphaerales_Nitrososphaeraceae_Candidatus_Nitrososphaera_uncultured_archaeon:0.0127005158)77.1/70:0.0012788370,(KC437198.1.1218_Archaea_Crenarchaeota_Nitrososphaeria_Nitrososphaerales_Nitrososphaeraceae_Candidatus_Nitrososphaera_uncultured_archaeon:0.0080920589,KC437106.1.1219_Archaea_Crenarchaeota_Nitrososphaeria_Nitrososphaerales_Nitrososphaeraceae_Candidatus_Nitrososphaera_uncultured_archaeon:0.0113408922)0/72:0.0000023311)87.6/70:0.0027330731,KC505302.1.915_Archaea_Crenarchaeota_Nitrososphaeria_Nitrososphaerales_Nitrososphaeraceae_Candidatus_Nitrososphaera_uncultured_archaeon:0.0200652098)76.4/73:0.0013599927,(LN574544.1.1319_Archaea_Crenarchaeota_Nitrososphaeria_Nitrososphaerales_Nitrososphaeraceae_Candidatus_Nitrososphaera_uncultured_bacterium:0.0040987633,LN574404.1.1317_Archaea_Crenarchaeota_Nitrososphaeria_Nitrososphaerales_Nitrososphaeraceae_Candidatus_Nitrososphaera_uncultured_bacterium:0.0026982624)0/68:0.0000025701)0/39:0.0000022275)93.3/71:0.0027267855,(((LN574561.1.1309_Archaea_Crenarchaeota_Nitrososphaeria_Nitrososphaerales_Nitrososphaeraceae_Candidatus_Nitrososphaera_uncultured_bacterium:0.0082142460,LN574430.1.1310_Archaea_Crenarchaeota_Nitrososphaeria_Nitrososphaerales_Nitrososphaeraceae_Candidatus_Nitrososphaera_uncultured_bacterium:0.0013482598)0/15:0.0000026340,LN574546.1.1310_Archaea_Crenarchaeota_Nitrososphaeria_Nitrososphaerales_Nitrososphaeraceae_Candidatus_Nitrososphaera_uncultured_bacterium:0.0013466681)0/9:0.0000023156,LN574552.1.1309_Archaea_Crenarchaeota_Nitrososphaeria_Nitrososphaerales_Nitrososphaeraceae_Candidatus_Nitrososphaera_uncultured_bacterium:0.0000025490)0/9:0.0000024221)0/17:0.0000025183)79.9/88:0.0027739946,FR846896.1.912_Archaea_Crenarchaeota_Nitrososphaeria_Nitrososphaerales_Nitrososphaeraceae_Candidatus_Nitrososphaera_uncultured_crenarchaeote:0.0027563422)84.9/90:0.0026648965,LN574438.1.1312_Archaea_Crenarchaeota_Nitrososphaeria_Nitrososphaerales_Nitrososphaeraceae_Candidatus_Nitrososphaera_uncultured_bacterium:0.0027539851)75.8/92:0.0013805368,(((((((((EF503699.1.900_Archaea_Crenarchaeota_Nitrososphaeria_Nitrososphaerales_Nitrososphaeraceae_Candidatus_Nitrososphaera_uncultured_archaeon:0.0595118673,EF503693.1.900_Archaea_Crenarchaeota_Nitrososphaeria_Nitrososphaerales_Nitrososphaeraceae_Candidatus_Nitrososphaera_uncultured_archaeon:0.0224049459)93/90:0.0085219009,((EF503697.1.900_Archaea_Crenarchaeota_Nitrososphaeria_Nitrososphaerales_Nitrososphaeraceae_Candidatus_Nitrososphaera_uncultured_archaeon:0.0506369750,EF503695.1.900_Archaea_Crenarchaeota_Nitrososphaeria_Nitrososphaerales_Nitrososphaeraceae_Candidatus_Nitrososphaera_uncultured_archaeon:0.0351061331)82.5/90:0.0114127896,EF503694.1.900_Archaea_Crenarchaeota_Nitrososphaeria_Nitrososphaerales_Nitrososphaeraceae_Candidatus_Nitrososphaera_uncultured_archaeon:0.0242715749)86.3/89:0.0053572042)88.5/75:0.0039640503,AY923103.1.908_Archaea_Crenarchaeota_Nitrososphaeria_Nitrososphaerales_Nitrososphaeraceae_Candidatus_Nitrososphaera_uncultured_archaeon:0.0042012203)0/63:0.0000029358,((((((HQ739000.1.914_Archaea_Crenarchaeota_Nitrososphaeria_Nitrososphaerales_Nitrososphaeraceae_Candidatus_Nitrososphaera_uncultured_archaeon:0.0166946111,KT216178.1.914_Archaea_Crenarchaeota_Nitrososphaeria_Nitrososphaerales_Nitrososphaeraceae_Candidatus_Nitrososphaera_uncultured_archaeon:0.0145374134)97.4/94:0.0154152726,((JQ978498.1.911_Archaea_Crenarchaeota_Nitrososphaeria_Nitrososphaerales_Nitrososphaeraceae_Candidatus_Nitrososphaera_uncultured_archaeon:0.0074997013,GQ249646.1.912_Archaea_Crenarchaeota_Nitrososphaeria_Nitrososphaerales_Nitrososphaeraceae_Candidatus_Nitrososphaera_uncultured_crenarchaeote:0.0159118494)95.7/100:0.0127988532,GU434687.1.914_Archaea_Crenarchaeota_Nitrososphaeria_Nitrososphaerales_Nitrososphaeraceae_Candidatus_Nitrososphaera_unidentified_archaeon:0.0160495404)64.9/85:0.0007570612)47.4/71:0.0043928870,((((KC505301.1.912_Archaea_Crenarchaeota_Nitrososphaeria_Nitrososphaerales_Nitrososphaeraceae_Candidatus_Nitrososphaera_uncultured_archaeon:0.0069971624,KC505282.1.916_Archaea_Crenarchaeota_Nitrososphaeria_Nitrososphaerales_Nitrososphaeraceae_Candidatus_Nitrososphaera_uncultured_archaeon:0.0014124797)77.2/94:0.0013524744,GU434680.1.900_Archaea_Crenarchaeota_Nitrososphaeria_Nitrososphaerales_Nitrososphaeraceae_Candidatus_Nitrososphaera_unidentified_archaeon:0.0262401457)0/76:0.0000027231,HQ739001.1.911_Archaea_Crenarchaeota_Nitrososphaeria_Nitrososphaerales_Nitrososphaeraceae_Candidatus_Nitrososphaera_uncultured_archaeon:0.0055801546)0/66:0.0000020092,HQ739006.1.915_Archaea_Crenarchaeota_Nitrososphaeria_Nitrososphaerales_Nitrososphaeraceae_Candidatus_Nitrososphaera_uncultured_archaeon:0.0041737306)0/89:0.0000023114)74.3/69:0.0013773176,AY367310.1.914_Archaea_Crenarchaeota_Nitrososphaeria_Nitrososphaerales_Nitrososphaeraceae_Candidatus_Nitrososphaera_uncultured_archaeon:0.0069036094)0/57:0.0000024918,(((HM187517.1.1338_Archaea_Crenarchaeota_Nitrososphaeria_Nitrososphaerales_Nitrososphaeraceae_Candidatus_Nitrososphaera_uncultured_archaeon:0.0171716728,JX196229.1.911_Archaea_Crenarchaeota_Nitrososphaeria_Nitrososphaerales_Nitrososphaeraceae_Candidatus_Nitrososphaera_uncultured_archaeon:0.0079471289)93.7/99:0.0059732405,HQ269048.1.1002_Archaea_Crenarchaeota_Nitrososphaeria_Nitrososphaerales_Nitrososphaeraceae_Candidatus_Nitrososphaera_uncultured_archaeon:0.0016064957)49.8/65:0.0013513602,((((HQ269039.1.995_Archaea_Crenarchaeota_Nitrososphaeria_Nitrososphaerales_Nitrososphaeraceae_Candidatus_Nitrososphaera_uncultured_archaeon:0.0080791390,HQ269044.1.1022_Archaea_Crenarchaeota_Nitrososphaeria_Nitrososphaerales_Nitrososphaeraceae_Candidatus_Nitrososphaera_uncultured_archaeon:0.0078120286)87.4/100:0.0077395789,(FJ784245.1.1439_Archaea_Crenarchaeota_Nitrososphaeria_Nitrososphaerales_Nitrososphaeraceae_Candidatus_Nitrososphaera_uncultured_archaeon:0.0033896037,HQ269050.1.990_Archaea_Crenarchaeota_Nitrososphaeria_Nitrososphaerales_Nitrososphaeraceae_Candidatus_Nitrososphaera_uncultured_archaeon:0.0000010078)78.6/99:0.0016012483)40.8/72:0.0017603563,LN574631.1.1324_Archaea_Crenarchaeota_Nitrososphaeria_Nitrososphaerales_Nitrososphaeraceae_Candidatus_Nitrososphaera_uncultured_bacterium:0.0068068153)0/72:0.0000020319,(JQ668098.1.916_Archaea_Crenarchaeota_Nitrososphaeria_Nitrososphaerales_Nitrososphaeraceae_Candidatus_Nitrososphaera_uncultured_soil_archaeon:0.0154996832,U62820.1.1402_Archaea_Crenarchaeota_Nitrososphaeria_Nitrososphaerales_Nitrososphaeraceae_Candidatus_Nitrososphaera_unidentified_archaeon_SCA11:0.0051487297)75/68:0.0017642579)89.8/87:0.0027392064)0/42:0.0000021155)0/59:0.0013504400,HQ269052.1.963_Archaea_Crenarchaeota_Nitrososphaeria_Nitrososphaerales_Nitrososphaeraceae_Candidatus_Nitrososphaera_uncultured_archaeon:0.0086528448)0/63:0.0000021174)0/44:0.0000024346,KF975573.1.1442_Archaea_Crenarchaeota_Nitrososphaeria_Nitrososphaerales_Nitrososphaeraceae_Candidatus_Nitrososphaera_uncultured_archaeon:0.0027148714)73.4/70:0.0012826868,((HQ269049.1.1006_Archaea_Crenarchaeota_Nitrososphaeria_Nitrososphaerales_Nitrososphaeraceae_Candidatus_Nitrososphaera_uncultured_archaeon:0.0098004242,HQ269051.1.989_Archaea_Crenarchaeota_Nitrososphaeria_Nitrososphaerales_Nitrososphaeraceae_Candidatus_Nitrososphaera_uncultured_archaeon:0.0016230799)86.8/100:0.0032766080,KC505261.1.912_Archaea_Crenarchaeota_Nitrososphaeria_Nitrososphaerales_Nitrososphaeraceae_Candidatus_Nitrososphaera_uncultured_archaeon:0.0097897365)0/62:0.0000021326)87/84:0.0051069273,LN574632.1.1308_Archaea_Crenarchaeota_Nitrososphaeria_Nitrososphaerales_Nitrososphaeraceae_Candidatus_Nitrososphaera_uncultured_bacterium:0.0104318870)82.7/94:0.0041782520,KF975585.1.1441_Archaea_Crenarchaeota_Nitrososphaeria_Nitrososphaerales_Nitrososphaeraceae_uncultured_archaeon:0.0180903631)93.6/87:0.0078981775,(((HM187522.1.1316_Archaea_Crenarchaeota_Nitrososphaeria_Nitrososphaerales_Nitrososphaeraceae_Candidatus_Nitrososphaera_uncultured_archaeon:0.0206373698,HM187536.1.1325_Archaea_Crenarchaeota_Nitrososphaeria_Nitrososphaerales_Nitrososphaeraceae_Candidatus_Nitrososphaera_uncultured_archaeon:0.0170024269)96.4/97:0.0114854372,LN574421.1.1307_Archaea_Crenarchaeota_Nitrososphaeria_Nitrososphaerales_Nitrososphaeraceae_Candidatus_Nitrososphaera_uncultured_bacterium:0.0000028865)79.9/89:0.0027025935,((JX196254.1.908_Archaea_Crenarchaeota_Nitrososphaeria_Nitrososphaerales_Nitrososphaeraceae_Candidatus_Nitrososphaera_uncultured_archaeon:0.0219843459,JX196245.1.908_Archaea_Crenarchaeota_Nitrososphaeria_Nitrososphaerales_Nitrososphaeraceae_Candidatus_Nitrososphaera_uncultured_archaeon:0.0114752807)85.9/84:0.0041219996,LN574424.1.1307_Archaea_Crenarchaeota_Nitrososphaeria_Nitrososphaerales_Nitrososphaeraceae_Candidatus_Nitrososphaera_uncultured_bacterium:0.0000027193)0/6:0.0000021309)87.3/83:0.0027533083)74.8/89:0.0013313003)96.4/93:0.0054690667,EU307014.1.910_Archaea_Crenarchaeota_Nitrososphaeria_Nitrososphaerales_Nitrososphaeraceae_uncultured_crenarchaeote:0.0111563981)0/11:0.0000027561,LN574479.1.1310_Archaea_Crenarchaeota_Nitrososphaeria_Nitrososphaerales_Nitrososphaeraceae_Candidatus_Nitrososphaera_uncultured_bacterium:0.0097109024)92.1/56:0.0027413271,((AB050233.1.1407_Archaea_Crenarchaeota_Nitrososphaeria_Nitrososphaerales_Nitrososphaeraceae_Candidatus_Nitrososphaera_uncultured_archaeon_SAGMA-2:0.0111280090,((((((AB050228.1.1407_Archaea_Crenarchaeota_Nitrososphaeria_Nitrososphaerales_Nitrososphaeraceae_Candidatus_Nitrososphaera_uncultured_archaeon_SAGMA-W:0.0114099361,JF747776.1.912_Archaea_Crenarchaeota_Nitrososphaeria_Nitrososphaerales_Nitrososphaeraceae_Candidatus_Nitrososphaera_uncultured_archaeon:0.0057226571)73.3/98:0.0011133874,AB113626.1.1399_Archaea_Crenarchaeota_Nitrososphaeria_Nitrososphaerales_Nitrososphaeraceae_Candidatus_Nitrososphaera_uncultured_crenarchaeote:0.0082238863)0/96:0.0000028214,HQ916511.1.1325_Archaea_Crenarchaeota_Nitrososphaeria_Nitrososphaerales_Nitrososphaeraceae_Candidatus_Nitrososphaera_uncultured_archaeon:0.0029752366)82.9/97:0.0027136957,FR846895.1.912_Archaea_Crenarchaeota_Nitrososphaeria_Nitrososphaerales_Nitrososphaeraceae_Candidatus_Nitrososphaera_uncultured_crenarchaeote:0.0027502029)75.1/98:0.0013416720,LN574478.1.1308_Archaea_Crenarchaeota_Nitrososphaeria_Nitrososphaerales_Nitrososphaeraceae_Candidatus_Nitrososphaera_uncultured_bacterium:0.0041222832)89.2/40:0.0027715275,HM187526.1.1331_Archaea_Crenarchaeota_Nitrososphaeria_Nitrososphaerales_Nitrososphaeraceae_Candidatus_Nitrososphaera_uncultured_archaeon:0.0013441073)74.8/39:0.0012800337)87.3/91:0.0027974765,((EU490286.1.967_Archaea_Crenarchaeota_Nitrososphaeria_Nitrososphaerales_Nitrososphaeraceae_uncultured_archaeon:0.0065972002,EU490283.1.910_Archaea_Crenarchaeota_Nitrososphaeria_Nitrososphaerales_Nitrososphaeraceae_uncultured_archaeon:0.0314190877)76/80:0.0017830545,FR846893.1.912_Archaea_Crenarchaeota_Nitrososphaeria_Nitrososphaerales_Nitrososphaeraceae_uncultured_crenarchaeote:0.0013111717)77.5/72:0.0013899916)0/61:0.0000025086)79.8/50:0.0013482551,((((((((((((((((LN574618.1.1308_Archaea_Crenarchaeota_Nitrososphaeria_Nitrososphaerales_Nitrososphaeraceae_uncultured_bacterium:0.0067442022,LN574364.1.1309_Archaea_Crenarchaeota_Nitrososphaeria_Nitrososphaerales_Nitrososphaeraceae_Candidatus_Nitrososphaera_uncultured_bacterium:0.0000021670)96/100:0.0082572466,((HQ269170.1.1013_Archaea_Crenarchaeota_Nitrososphaeria_Nitrososphaerales_Nitrososphaeraceae_uncultured_archaeon:0.0274795392,(LN574621.1.1308_Archaea_Crenarchaeota_Nitrososphaeria_Nitrososphaerales_Nitrososphaeraceae_uncultured_bacterium:0.0095222525,LN574524.1.1309_Archaea_Crenarchaeota_Nitrososphaeria_Nitrososphaerales_Nitrososphaeraceae_uncultured_bacterium:0.0042964225)64.4/98:0.0026124917)89.1/96:0.0043467708,LN574447.1.1306_Archaea_Crenarchaeota_Nitrososphaeria_Nitrososphaerales_Nitrososphaeraceae_Candidatus_Nitrososphaera_uncultured_bacterium:0.0000025279)30.5/91:0.0050194557)85.9/94:0.0032807602,(((LN574495.1.1307_Archaea_Crenarchaeota_Nitrososphaeria_Nitrososphaerales_Nitrososphaeraceae_Candidatus_Nitrososphaera_uncultured_bacterium:0.0096783433,LN574457.1.1308_Archaea_Crenarchaeota_Nitrososphaeria_Nitrososphaerales_Nitrososphaeraceae_Candidatus_Nitrososphaera_uncultured_bacterium:0.0028030380)78.6/93:0.0012588325,LN574496.1.1308_Archaea_Crenarchaeota_Nitrososphaeria_Nitrososphaerales_Nitrososphaeraceae_Candidatus_Nitrososphaera_uncultured_bacterium:0.0013434499)0/65:0.0000024056,((LN574549.1.1310_Archaea_Crenarchaeota_Nitrososphaeria_Nitrososphaerales_Nitrososphaeraceae_Candidatus_Nitrososphaera_uncultured_bacterium:0.0000000000,LN574418.1.1311_Archaea_Crenarchaeota_Nitrososphaeria_Nitrososphaerales_Nitrososphaeraceae_Candidatus_Nitrososphaera_uncultured_bacterium:0.0000000000):0.0000010078,LN574283.1.1309_Archaea_Crenarchaeota_Nitrososphaeria_Nitrososphaerales_Nitrososphaeraceae_Candidatus_Nitrososphaera_uncultured_bacterium:0.0000010078)0/88:0.0000021755)0/71:0.0000020127)81.7/92:0.0013443455,LN574563.1.1322_Archaea_Crenarchaeota_Nitrososphaeria_Nitrososphaerales_Nitrososphaeraceae_Candidatus_Nitrososphaera_uncultured_bacterium:0.0181289654)0/1:0.0000023235,LN574486.1.1305_Archaea_Crenarchaeota_Nitrososphaeria_Nitrososphaerales_Nitrososphaeraceae_Candidatus_Nitrososphaera_uncultured_bacterium:0.0082757879)0/3:0.0000023803,((((((LN574277.1.1313_Archaea_Crenarchaeota_Nitrososphaeria_Nitrososphaerales_Nitrososphaeraceae_Candidatus_Nitrososphaera_uncultured_bacterium:0.0124292147,LN574489.1.1312_Archaea_Crenarchaeota_Nitrososphaeria_Nitrososphaerales_Nitrososphaeraceae_Candidatus_Nitrososphaera_uncultured_bacterium:0.0068555223)74.6/85:0.0013827198,LN574488.1.1308_Archaea_Crenarchaeota_Nitrososphaeria_Nitrososphaerales_Nitrososphaeraceae_Candidatus_Nitrososphaera_uncultured_bacterium:0.0082271294)0/20:0.0000026619,LN574468.1.1307_Archaea_Crenarchaeota_Nitrososphaeria_Nitrososphaerales_Nitrososphaeraceae_Candidatus_Nitrososphaera_uncultured_bacterium:0.0000010078)0/20:0.0000023102,LN574302.1.1317_Archaea_Crenarchaeota_Nitrososphaeria_Nitrososphaerales_Nitrososphaeraceae_Candidatus_Nitrososphaera_uncultured_bacterium:0.0026935715)0/86:0.0013410063,LN574354.1.1316_Archaea_Crenarchaeota_Nitrososphaeria_Nitrososphaerales_Nitrososphaeraceae_Candidatus_Nitrososphaera_uncultured_bacterium:0.0027022136)0/86:0.0000024084,(LN574492.1.1313_Archaea_Crenarchaeota_Nitrososphaeria_Nitrososphaerales_Nitrososphaeraceae_Candidatus_Nitrososphaera_uncultured_bacterium:0.0026977026,LN574353.1.1313_Archaea_Crenarchaeota_Nitrososphaeria_Nitrososphaerales_Nitrososphaeraceae_Candidatus_Nitrososphaera_uncultured_bacterium:0.0026941275)93.8/99:0.0040585491)0/8:0.0000023226)0/2:0.0000023065,(((LN574612.1.1309_Archaea_Crenarchaeota_Nitrososphaeria_Nitrososphaerales_Nitrososphaeraceae_Candidatus_Nitrocosmicus_uncultured_bacterium:0.0040510301,LN574480.1.1312_Archaea_Crenarchaeota_Nitrososphaeria_Nitrososphaerales_Nitrososphaeraceae_Candidatus_Nitrososphaera_uncultured_bacterium:0.0081850647)0/23:0.0000021247,(LN574622.1.1305_Archaea_Crenarchaeota_Nitrososphaeria_Nitrososphaerales_Nitrososphaeraceae_Candidatus_Nitrososphaera_uncultured_bacterium:0.0154474779,LN574312.1.1317_Archaea_Crenarchaeota_Nitrososphaeria_Nitrososphaerales_Nitrososphaeraceae_Candidatus_Nitrososphaera_uncultured_bacterium:0.0026472657)77.6/76:0.0013983116)0/2:0.0000022092,(((((LN574613.1.1308_Archaea_Crenarchaeota_Nitrososphaeria_Nitrososphaerales_Nitrososphaeraceae_Candidatus_Nitrocosmicus_uncultured_bacterium:0.0000000000,LN574550.1.1307_Archaea_Crenarchaeota_Nitrososphaeria_Nitrososphaerales_Nitrososphaeraceae_Candidatus_Nitrososphaera_uncultured_bacterium:0.0000000000):0.0000000000,LN574471.1.1308_Archaea_Crenarchaeota_Nitrososphaeria_Nitrososphaerales_Nitrososphaeraceae_uncultured_bacterium:0.0000000000):0.0000000000,LN574282.1.1327_Archaea_Crenarchaeota_Nitrososphaeria_Nitrososphaerales_Nitrososphaeraceae_Candidatus_Nitrososphaera_uncultured_bacterium:0.0000000000):0.0000000000,LN574284.1.1314_Archaea_Crenarchaeota_Nitrososphaeria_Nitrososphaerales_Nitrososphaeraceae_Candidatus_Nitrososphaera_uncultured_bacterium:0.0000000000):0.0000010078,LN574301.1.1322_Archaea_Crenarchaeota_Nitrososphaeria_Nitrososphaerales_Nitrososphaeraceae_Candidatus_Nitrososphaera_uncultured_bacterium:0.0000010078)0/29:0.0000019985)0/3:0.0000022386)0/4:0.0000023068,(LN574472.1.1304_Archaea_Crenarchaeota_Nitrososphaeria_Nitrososphaerales_Nitrososphaeraceae_Candidatus_Nitrososphaera_uncultured_bacterium:0.0054510708,LN574474.1.1309_Archaea_Crenarchaeota_Nitrososphaeria_Nitrososphaerales_Nitrososphaeraceae_Candidatus_Nitrososphaera_uncultured_bacterium:0.0124388195)0/6:0.0000025236)0/5:0.0000022969,LN574356.1.1317_Archaea_Crenarchaeota_Nitrososphaeria_Nitrososphaerales_Nitrososphaeraceae_Candidatus_Nitrososphaera_uncultured_bacterium:0.0013431973)0/13:0.0000021082,(LN574475.1.1313_Archaea_Crenarchaeota_Nitrososphaeria_Nitrososphaerales_Nitrososphaeraceae_Candidatus_Nitrososphaera_uncultured_bacterium:0.0013406206,LN574476.1.1310_Archaea_Crenarchaeota_Nitrososphaeria_Nitrososphaerales_Nitrososphaeraceae_Candidatus_Nitrososphaera_uncultured_bacterium:0.0040649189)88.7/95:0.0027064495)85.2/60:0.0013439219,((((CP007174.1979360.1980652_Archaea_Crenarchaeota_Nitrososphaeria_Nitrososphaerales_Nitrososphaeraceae_Candidatus_Nitrososphaera_Candidatus_Nitrososphaera_evergladensis_SR1:0.0013513876,(CP007536.892626.894095_Archaea_Crenarchaeota_Nitrososphaeria_Nitrososphaerales_Nitrososphaeraceae_Candidatus_Nitrososphaera_Nitrososphaera_viennensis_EN76:0.0000027917,AB050230.1.1405_Archaea_Crenarchaeota_Nitrososphaeria_Nitrososphaerales_Nitrososphaeraceae_Candidatus_Nitrososphaera_uncultured_archaeon_SAGMA-Y:0.0168835355)81.9/97:0.0013461020)76.3/97:0.0013703815,((JF799596.1.1385_Archaea_Crenarchaeota_Nitrososphaeria_Nitrososphaerales_Nitrososphaeraceae_Candidatus_Nitrososphaera_Crenarchaeote_enrichment_culture_clone_OREC-B109:0.0090830445,JF799664.1.1369_Archaea_Crenarchaeota_Nitrososphaeria_Nitrososphaerales_Nitrososphaeraceae_Candidatus_Nitrososphaera_Crenarchaeote_enrichment_culture_clone_OREC-R1390:0.0107212996)77.3/100:0.0040354606,FJ936655.1.987_Archaea_Crenarchaeota_Nitrososphaeria_Nitrososphaerales_Nitrososphaeraceae_Candidatus_Nitrososphaera_uncultured_archaeon:0.0069321705)74.1/99:0.0012766248)91.3/94:0.0027299709,(LN574350.1.1315_Archaea_Crenarchaeota_Nitrososphaeria_Nitrososphaerales_Nitrososphaeraceae_Candidatus_Nitrososphaera_uncultured_bacterium:0.0040619588,LN574416.1.1307_Archaea_Crenarchaeota_Nitrososphaeria_Nitrososphaerales_Nitrososphaeraceae_Candidatus_Nitrososphaera_uncultured_bacterium:0.0013444159)0/46:0.0000023803)91.5/56:0.0026994594,(LN574655.1.1333_Archaea_Crenarchaeota_Nitrososphaeria_Nitrososphaerales_Nitrososphaeraceae_Candidatus_Nitrososphaera_uncultured_bacterium:0.0150184396,LN574548.1.1321_Archaea_Crenarchaeota_Nitrososphaeria_Nitrososphaerales_Nitrososphaeraceae_Candidatus_Nitrososphaera_uncultured_bacterium:0.0063419672)51.1/48:0.0004638497)0/44:0.0000025108)0/18:0.0000023211,KP027212.1.1439_Archaea_Crenarchaeota_Nitrososphaeria_Nitrososphaerales_Nitrososphaeraceae_Candidatus_Nitrososphaera_Nitrososphaera_sp._enrichment_culture:0.0000020814)0/26:0.0000023192,LN574498.1.1312_Archaea_Crenarchaeota_Nitrososphaeria_Nitrososphaerales_Nitrososphaeraceae_Candidatus_Nitrososphaera_uncultured_bacterium:0.0096409197)80.8/88:0.0013458821,KJ810530.1.1434_Archaea_Crenarchaeota_Nitrososphaeria_Nitrososphaerales_Nitrososphaeraceae_Candidatus_Nitrososphaera_Candidatus_Nitrososphaera_sp._THUAOA:0.0040632376)0/11:0.0000028115,((((LN574649.1.1315_Archaea_Crenarchaeota_Nitrososphaeria_Nitrososphaerales_Nitrososphaeraceae_Candidatus_Nitrososphaera_uncultured_bacterium:0.1139239055,LN574628.1.1307_Archaea_Crenarchaeota_Nitrososphaeria_Nitrososphaerales_Nitrososphaeraceae_Candidatus_Nitrososphaera_uncultured_bacterium:0.0180868903)99.9/100:0.0395463890,(((((LN574494.1.1308_Archaea_Crenarchaeota_Nitrososphaeria_Nitrososphaerales_Nitrososphaeraceae_Candidatus_Nitrososphaera_uncultured_bacterium:0.0095686986,(((LN574493.1.1300_Archaea_Crenarchaeota_Nitrososphaeria_Nitrososphaerales_Nitrososphaeraceae_Candidatus_Nitrososphaera_uncultured_bacterium:0.0068490091,LN574351.1.1315_Archaea_Crenarchaeota_Nitrososphaeria_Nitrososphaerales_Nitrososphaeraceae_Candidatus_Nitrososphaera_uncultured_bacterium:0.0081949477)0/99:0.0000021936,LN574481.1.1308_Archaea_Crenarchaeota_Nitrososphaeria_Nitrososphaerales_Nitrososphaeraceae_Candidatus_Nitrososphaera_uncultured_bacterium:0.0040627874)82.9/88:0.0013494020,LN574365.1.1305_Archaea_Crenarchaeota_Nitrososphaeria_Nitrososphaerales_Nitrososphaeraceae_Candidatus_Nitrososphaera_uncultured_bacterium:0.0013517614)0/76:0.0000021951)83.4/82:0.0013478452,(((LN574444.1.1306_Archaea_Crenarchaeota_Nitrososphaeria_Nitrososphaerales_Nitrososphaeraceae_Candidatus_Nitrososphaera_uncultured_bacterium:0.0000020562,((LN574442.1.1318_Archaea_Crenarchaeota_Nitrososphaeria_Nitrososphaerales_Nitrososphaeraceae_Candidatus_Nitrososphaera_uncultured_bacterium:0.0000020548,LN574482.1.1309_Archaea_Crenarchaeota_Nitrososphaeria_Nitrososphaerales_Nitrososphaeraceae_Candidatus_Nitrososphaera_uncultured_bacterium:0.0013396079)0/95:0.0000020868,LN574506.1.1307_Archaea_Crenarchaeota_Nitrososphaeria_Nitrososphaerales_Nitrososphaeraceae_uncultured_bacterium:0.0125315627)90.2/96:0.0026852338)0/77:0.0000023138,LN574630.1.1315_Archaea_Crenarchaeota_Nitrososphaeria_Nitrososphaerales_Nitrososphaeraceae_Candidatus_Nitrososphaera_uncultured_bacterium:0.0182445085)85.5/90:0.0013593493,((LN574610.1.1308_Archaea_Crenarchaeota_Nitrososphaeria_Nitrososphaerales_Nitrososphaeraceae_uncultured_bacterium:0.0132166834,LN574608.1.1309_Archaea_Crenarchaeota_Nitrososphaeria_Nitrososphaerales_Nitrososphaeraceae_Candidatus_Nitrocosmicus_uncultured_bacterium:0.0006794622)99.7/100:0.0117871946,LN574360.1.1307_Archaea_Crenarchaeota_Nitrososphaeria_Nitrososphaerales_Nitrososphaeraceae_Candidatus_Nitrososphaera_uncultured_bacterium:0.0000023270)96.4/95:0.0054355041)0/15:0.0000021734)0/10:0.0000023297,(LN574547.1.1311_Archaea_Crenarchaeota_Nitrososphaeria_Nitrososphaerales_Nitrososphaeraceae_Candidatus_Nitrososphaera_uncultured_bacterium:0.0000010078,LN574487.1.1307_Archaea_Crenarchaeota_Nitrososphaeria_Nitrososphaerales_Nitrososphaeraceae_Candidatus_Nitrososphaera_uncultured_bacterium:0.0000010078)0/82:0.0000021457)0/9:0.0000024671,((LN574497.1.1311_Archaea_Crenarchaeota_Nitrososphaeria_Nitrososphaerales_Nitrososphaeraceae_Candidatus_Nitrososphaera_uncultured_bacterium:0.0112614428,HM187559.1.1329_Archaea_Crenarchaeota_Nitrososphaeria_Nitrososphaerales_Nitrososphaeraceae_Candidatus_Nitrososphaera_uncultured_archaeon:0.0113750736)90.9/96:0.0053659386,LN574477.1.1307_Archaea_Crenarchaeota_Nitrososphaeria_Nitrososphaerales_Nitrososphaeraceae_Candidatus_Nitrososphaera_uncultured_bacterium:0.0124249837)0/13:0.0000023216)0/12:0.0000023349,LN574466.1.1308_Archaea_Crenarchaeota_Nitrososphaeria_Nitrososphaerales_Nitrososphaeraceae_Candidatus_Nitrososphaera_uncultured_bacterium:0.0013484785)0/81:0.0000023244)85.1/36:0.0013472720,(LN574499.1.1310_Archaea_Crenarchaeota_Nitrososphaeria_Nitrososphaerales_Nitrososphaeraceae_Candidatus_Nitrososphaera_uncultured_bacterium:0.0110479958,LN574485.1.1313_Archaea_Crenarchaeota_Nitrososphaeria_Nitrososphaerales_Nitrososphaeraceae_Candidatus_Nitrososphaera_uncultured_bacterium:0.0032412514)93.3/98:0.0050036959)0/21:0.0000022965,(LN574537.1.1309_Archaea_Crenarchaeota_Nitrososphaeria_Nitrososphaerales_Nitrososphaeraceae_Candidatus_Nitrososphaera_uncultured_bacterium:0.0040793948,LN574551.1.1310_Archaea_Crenarchaeota_Nitrososphaeria_Nitrososphaerales_Nitrososphaeraceae_Candidatus_Nitrososphaera_uncultured_bacterium:0.0027018218)79.3/97:0.0013467724)0/5:0.0000022441)0/1:0.0000023279,((LN574648.1.1296_Archaea_Crenarchaeota_Nitrososphaeria_Nitrososphaerales_Nitrososphaeraceae_Candidatus_Nitrososphaera_uncultured_bacterium:0.0450199257,KJ810536.1.1434_Archaea_Crenarchaeota_Nitrososphaeria_Nitrososphaerales_Nitrososphaeraceae_Candidatus_Nitrososphaera_Candidatus_Nitrososphaera_sp._THUAOA:0.0019583986)77.7/64:0.0021049040,((KJ810534.1.1441_Archaea_Crenarchaeota_Nitrososphaeria_Nitrososphaerales_Nitrososphaeraceae_Candidatus_Nitrososphaera_Candidatus_Nitrososphaera_sp._THUAOA:0.0020198810,KJ810533.1.1444_Archaea_Crenarchaeota_Nitrososphaeria_Nitrososphaerales_Nitrososphaeraceae_Candidatus_Nitrososphaera_Candidatus_Nitrososphaera_sp._THUAOA:0.0020313271)33.4/96:0.0013482102,KJ810532.1.1441_Archaea_Crenarchaeota_Nitrososphaeria_Nitrososphaerales_Nitrososphaeraceae_Candidatus_Nitrososphaera_Candidatus_Nitrososphaera_sp._THUAOA:0.0020287568)76.6/97:0.0020229270)0/19:0.0000022157)78.1/55:0.0013699762)84.4/47:0.0026571409,((KC437097.1.1228_Archaea_Crenarchaeota_Nitrososphaeria_Nitrososphaerales_Nitrososphaeraceae_Candidatus_Nitrososphaera_uncultured_archaeon:0.0761029184,HQ400408.1.912_Archaea_Crenarchaeota_Nitrososphaeria_Nitrososphaerales_Nitrososphaeraceae_uncultured_archaeon:0.0085188748)0/83:0.0000020874,GU394950.1.913_Archaea_Crenarchaeota_Nitrososphaeria_Nitrososphaerales_Nitrososphaeraceae_Candidatus_Nitrososphaera_uncultured_archaeon:0.0229744671)74.2/82:0.0028429727)0/43:0.0014187133,(LN574651.1.1280_Archaea_Crenarchaeota_Nitrososphaeria_Nitrososphaerales_Nitrososphaeraceae_Candidatus_Nitrososphaera_uncultured_bacterium:0.4804984428,HQ671232.1.925_Archaea_Crenarchaeota_Nitrososphaeria_Nitrososphaerales_Nitrososphaeraceae_Candidatus_Nitrososphaera_uncultured_Thermoprotei_archaeon:0.0671165880)67.1/18:0.0136783660)0/3:0.0000196563,((((AB712032.1.1054_Archaea_Crenarchaeota_Nitrososphaeria_Nitrososphaerales_Nitrososphaeraceae_Candidatus_Nitrososphaera_uncultured_crenarchaeote:0.0540997764,(((((((KC926171.1.912_Archaea_Crenarchaeota_Nitrososphaeria_Nitrososphaerales_Nitrososphaeraceae_Candidatus_Nitrososphaera_uncultured_archaeon:0.0793434723,KC926086.1.918_Archaea_Crenarchaeota_Nitrososphaeria_Nitrososphaerales_Nitrososphaeraceae_Candidatus_Nitrososphaera_uncultured_archaeon:0.0648361565)96.5/98:0.0353142172,(AY454558.1.1110_Archaea_Crenarchaeota_Nitrososphaeria_Nitrososphaerales_Nitrososphaeraceae_Candidatus_Nitrocosmicus_uncultured_crenarchaeote:0.0830006933,HQ141808.1.942_Archaea_Crenarchaeota_Nitrososphaeria_Nitrososphaerales_Nitrososphaeraceae_Candidatus_Nitrososphaera_uncultured_crenarchaeote:0.0018133030)98/98:0.0396720066)90.3/95:0.0176703969,FJ936627.1.1021_Archaea_Crenarchaeota_Nitrososphaeria_Nitrososphaerales_Nitrososphaeraceae_Candidatus_Nitrososphaera_uncultured_archaeon:0.0247639387)98.5/95:0.0229805251,AB113633.1.1433_Archaea_Crenarchaeota_Nitrososphaeria_Nitrososphaerales_Nitrososphaeraceae_Candidatus_Nitrososphaera_uncultured_crenarchaeote:0.0172829245)18.6/94:0.0320999881,FJ184927.1.919_Archaea_Crenarchaeota_Nitrososphaeria_Nitrososphaerales_Nitrososphaeraceae_Candidatus_Nitrososphaera_uncultured_bacterium:0.0038612266)0/76:0.0000020770,EF444659.1.1171_Archaea_Crenarchaeota_Nitrososphaeria_Nitrososphaerales_Nitrososphaeraceae_Candidatus_Nitrososphaera_uncultured_archaeon:0.0137065252)0/83:0.0000026899,AB113630.1.1430_Archaea_Crenarchaeota_Nitrososphaeria_Nitrososphaerales_Nitrososphaeraceae_Candidatus_Nitrososphaera_uncultured_crenarchaeote:0.0392890079)94.3/93:0.0182608653)99/91:0.0268318392,(((LN574642.1.1309_Archaea_Crenarchaeota_Nitrososphaeria_Nitrososphaerales_Nitrososphaeraceae_uncultured_bacterium:0.0041813903,(GQ871369.1.904_Archaea_Crenarchaeota_Nitrososphaeria_Nitrososphaerales_Nitrososphaeraceae_uncultured_archaeon:0.0126186863,(AY522887.1.1317_Archaea_Crenarchaeota_Nitrososphaeria_Nitrososphaerales_Nitrososphaeraceae_uncultured_crenarchaeote:0.0047328923,GQ871373.1.913_Archaea_Crenarchaeota_Nitrososphaeria_Nitrososphaerales_Nitrososphaeraceae_uncultured_archaeon:0.0054264577)0/93:0.0000026824)87.4/100:0.0040630195)100/100:0.0259279784,LN574534.1.1308_Archaea_Crenarchaeota_Nitrososphaeria_Nitrososphaerales_Nitrososphaeraceae_Candidatus_Nitrososphaera_uncultured_bacterium:0.0000024405)99.7/96:0.0195614031,((LN574535.1.1310_Archaea_Crenarchaeota_Nitrososphaeria_Nitrososphaerales_Nitrososphaeraceae_Candidatus_Nitrososphaera_uncultured_bacterium:0.0153182330,LN574529.1.1309_Archaea_Crenarchaeota_Nitrososphaeria_Nitrososphaerales_Nitrososphaeraceae_Candidatus_Nitrososphaera_uncultured_bacterium:0.0071122977)0.7/94:0.0080726988,AY186062.1.931_Archaea_Crenarchaeota_Nitrososphaeria_Nitrososphaerales_Nitrososphaeraceae_Candidatus_Nitrososphaera_uncultured_archaeon:0.0000010078)0/7:0.0000021438)0/23:0.0000021049)81.6/3:0.0038371883,(((((HQ738997.1.912_Archaea_Crenarchaeota_Nitrososphaeria_Nitrososphaerales_Nitrososphaeraceae_Candidatus_Nitrososphaera_uncultured_archaeon:0.0140971323,KC505315.1.916_Archaea_Crenarchaeota_Nitrososphaeria_Nitrososphaerales_Nitrososphaeraceae_Candidatus_Nitrososphaera_uncultured_archaeon:0.0102864034)80.4/100:0.0038820421,EF444672.1.1106_Archaea_Crenarchaeota_Nitrososphaeria_Nitrososphaerales_Nitrososphaeraceae_Candidatus_Nitrososphaera_uncultured_archaeon:0.0672035348)73.6/86:0.0015402836,EU307015.1.912_Archaea_Crenarchaeota_Nitrososphaeria_Nitrososphaerales_Nitrososphaeraceae_Candidatus_Nitrososphaera_uncultured_crenarchaeote:0.0195570403)86.1/43:0.0050867660,((((((KC505278.1.912_Archaea_Crenarchaeota_Nitrososphaeria_Nitrososphaerales_Nitrososphaeraceae_uncultured_archaeon:0.0046396896,KC505271.1.912_Archaea_Crenarchaeota_Nitrososphaeria_Nitrososphaerales_Nitrososphaeraceae_uncultured_archaeon:0.0094844756)88.4/97:0.0057808766,((((((((((((LN574654.1.1290_Archaea_Crenarchaeota_Nitrososphaeria_Nitrososphaerales_Nitrososphaeraceae_uncultured_bacterium:0.3385045137,LN564837.1.1322_Archaea_Crenarchaeota_Nitrososphaeria_Nitrososphaerales_Nitrososphaeraceae_uncultured_bacterium:0.0000021610)47.9/84:0.0013334068,(((((((JQ978483.1.912_Archaea_Crenarchaeota_Nitrososphaeria_Nitrososphaerales_Nitrososphaeraceae_uncultured_archaeon:0.0215812237,LN574645.1.1307_Archaea_Crenarchaeota_Nitrososphaeria_Nitrososphaerales_Nitrososphaeraceae_uncultured_bacterium:0.0000022316)92.1/97:0.0040242009,(LN574516.1.1311_Archaea_Crenarchaeota_Nitrososphaeria_Nitrososphaerales_Nitrososphaeraceae_Candidatus_Nitrososphaera_uncultured_bacterium:0.0013860769,AY943025.1.957_Archaea_Crenarchaeota_Nitrososphaeria_Nitrososphaerales_Nitrososphaeraceae_Candidatus_Nitrososphaera_uncultured_crenarchaeote:0.0148737730)88.7/94:0.0041113722)93.5/94:0.0056741586,AB712051.1.918_Archaea_Crenarchaeota_Nitrososphaeria_Nitrososphaerales_Nitrososphaeraceae_uncultured_archaeon:0.0069552208)13.5/84:0.0012398897,HQ645122.1.911_Archaea_Crenarchaeota_Nitrososphaeria_Nitrososphaerales_Nitrososphaeraceae_uncultured_archaeon:0.0097458586)0/94:0.0000021496,LN574515.1.1310_Archaea_Crenarchaeota_Nitrososphaeria_Nitrososphaerales_Nitrososphaeraceae_uncultured_bacterium:0.0013369286)85.2/93:0.0013412931,LN574518.1.1309_Archaea_Crenarchaeota_Nitrososphaeria_Nitrososphaerales_Nitrososphaeraceae_uncultured_bacterium:0.0000022848)0/90:0.0000023822,(AB712049.1.918_Archaea_Crenarchaeota_Nitrososphaeria_Nitrososphaerales_Nitrososphaeraceae_uncultured_archaeon:0.0000026240,AB712055.1.918_Archaea_Crenarchaeota_Nitrososphaeria_Nitrososphaerales_Nitrososphaeraceae_uncultured_archaeon:0.0081545311)98.8/100:0.0081424092)81.7/91:0.0013328950)0/78:0.0000023015,((HQ269177.1.1025_Archaea_Crenarchaeota_Nitrososphaeria_Nitrososphaerales_Nitrososphaeraceae_uncultured_archaeon:0.0063736951,HQ269173.1.1011_Archaea_Crenarchaeota_Nitrososphaeria_Nitrososphaerales_Nitrososphaeraceae_uncultured_archaeon:0.0015925569)75.2/100:0.0014597858,HQ269171.1.1015_Archaea_Crenarchaeota_Nitrososphaeria_Nitrososphaerales_Nitrososphaeraceae_uncultured_archaeon:0.0325557624)73.6/94:0.0016692899)98/93:0.0081169413,(LN564838.1.1323_Archaea_Crenarchaeota_Nitrososphaeria_Nitrososphaerales_Nitrososphaeraceae_uncultured_bacterium:0.0013219654,LN574526.1.1310_Archaea_Crenarchaeota_Nitrososphaeria_Nitrososphaerales_Nitrososphaeraceae_uncultured_bacterium:0.0040939552)87.2/100:0.0027389843)0/88:0.0000022008,(((DQ365081.1.912_Archaea_Crenarchaeota_Nitrososphaeria_Nitrososphaerales_Nitrososphaeraceae_Candidatus_Nitrocosmicus_uncultured_compost_archaeon:0.0336110834,LN574512.1.1310_Archaea_Crenarchaeota_Nitrososphaeria_Nitrososphaerales_Nitrososphaeraceae_uncultured_bacterium:0.0013350871)76.3/81:0.0013279053,AY522885.1.1316_Archaea_Crenarchaeota_Nitrososphaeria_Nitrososphaerales_Nitrososphaeraceae_uncultured_crenarchaeote:0.0000021186)0/80:0.0000028326,DQ365021.1.912_Archaea_Crenarchaeota_Nitrososphaeria_Nitrososphaerales_Nitrososphaeraceae_uncultured_compost_archaeon:0.0040800549)94.7/94:0.0040517138)91.5/93:0.0027189635,((HQ738983.1.912_Archaea_Crenarchaeota_Nitrososphaeria_Nitrososphaerales_Nitrososphaeraceae_uncultured_archaeon:0.0111538420,(EU307029.1.910_Archaea_Crenarchaeota_Nitrososphaeria_Nitrososphaerales_Nitrososphaeraceae_uncultured_crenarchaeote:0.0054501997,KF452254.1.956_Archaea_Crenarchaeota_Nitrososphaeria_Nitrososphaerales_Nitrososphaeraceae_uncultured_Nitrososphaera_sp.:0.0067655463)0/84:0.0000020141)77.3/98:0.0013057985,EU307028.1.912_Archaea_Crenarchaeota_Nitrososphaeria_Nitrososphaerales_Nitrososphaeraceae_uncultured_crenarchaeote:0.0027281351)91.6/98:0.0041639241)74.4/92:0.0013089896,(EU888362.1.900_Archaea_Crenarchaeota_Nitrososphaeria_Nitrososphaerales_Nitrososphaeraceae_uncultured_crenarchaeote:0.0180769358,(EU307036.1.912_Archaea_Crenarchaeota_Nitrososphaeria_Nitrososphaerales_Nitrososphaeraceae_uncultured_crenarchaeote:0.0068291828,(EU888341.1.938_Archaea_Crenarchaeota_Nitrososphaeria_Nitrososphaerales_Nitrososphaeraceae_uncultured_crenarchaeote:0.0109733048,(AJ704366.1.949_Archaea_Crenarchaeota_Nitrososphaeria_Nitrososphaerales_Nitrososphaeraceae_uncultured_archaeon:0.0099834129,U62814.1.1402_Archaea_Crenarchaeota_Nitrososphaeria_Nitrososphaerales_Nitrososphaeraceae_unidentified_archaeon_SCA1154:0.0000010078)0/97:0.0000022966)0/92:0.0013758101)0/66:0.0020134329)0/88:0.0006627459)91.6/88:0.0027262761,((((((((((JX196251.1.908_Archaea_Crenarchaeota_Nitrososphaeria_Nitrososphaerales_Nitrososphaeraceae_uncultured_archaeon:0.0102747883,LN574522.1.1309_Archaea_Crenarchaeota_Nitrososphaeria_Nitrososphaerales_Nitrososphaeraceae_uncultured_bacterium:0.0129871886)96.3/98:0.0093138719,EU307013.1.912_Archaea_Crenarchaeota_Nitrososphaeria_Nitrososphaerales_Nitrososphaeraceae_uncultured_crenarchaeote:0.0006157946)89.2/97:0.0079984993,EU307038.1.910_Archaea_Crenarchaeota_Nitrososphaeria_Nitrososphaerales_Nitrososphaeraceae_uncultured_crenarchaeote:0.0396853231)84.7/85:0.0044798828,GU434684.1.913_Archaea_Crenarchaeota_Nitrososphaeria_Nitrososphaerales_Nitrososphaeraceae_uncultured_euryarchaeote:0.0210895913)64/74:0.0027551920,((KP308704.6670.8032_Archaea_Crenarchaeota_Nitrososphaeria_Nitrososphaerales_Nitrososphaeraceae_uncultured_archaeon:0.0151243492,DQ302466.1.912_Archaea_Crenarchaeota_Nitrososphaeria_Nitrososphaerales_Nitrososphaeraceae_uncultured_archaeon:0.0000021137)72.4/94:0.0068677279,DQ302465.1.912_Archaea_Crenarchaeota_Nitrososphaeria_Nitrososphaerales_Nitrososphaeraceae_uncultured_archaeon:0.0027829748)93.8/95:0.0072063416)72/78:0.0030104723,(((LN574525.1.1310_Archaea_Crenarchaeota_Nitrososphaeria_Nitrososphaerales_Nitrososphaeraceae_uncultured_bacterium:0.0092969015,GQ871301.1.964_Archaea_Crenarchaeota_Nitrososphaeria_Nitrososphaerales_Nitrososphaeraceae_uncultured_archaeon:0.0262014966)45.3/57:0.0037589182,KC604544.1.912_Archaea_Crenarchaeota_Nitrososphaeria_Nitrososphaerales_Nitrososphaeraceae_uncultured_archaeon:0.1364175166)0/40:0.0000027526,DQ365050.1.911_Archaea_Crenarchaeota_Nitrososphaeria_Nitrososphaerales_Nitrososphaeraceae_uncultured_compost_archaeon:0.0100032189)88.8/90:0.0050021405)18.4/86:0.0042881479,EU307021.1.912_Archaea_Crenarchaeota_Nitrososphaeria_Nitrososphaerales_Nitrososphaeraceae_uncultured_crenarchaeote:0.0098702634)93.5/93:0.0105886242,KC505292.1.912_Archaea_Crenarchaeota_Nitrososphaeria_Nitrososphaerales_Nitrososphaeraceae_uncultured_archaeon:0.0124247634)97.4/94:0.0108083825,KC505276.1.912_Archaea_Crenarchaeota_Nitrososphaeria_Nitrososphaerales_Nitrososphaeraceae_uncultured_archaeon:0.0054985042)0/90:0.0000023326,((KC604561.1.910_Archaea_Crenarchaeota_Nitrososphaeria_Nitrososphaerales_Nitrososphaeraceae_uncultured_archaeon:0.0199659377,(JQ668662.1.916_Archaea_Crenarchaeota_Nitrososphaeria_Nitrososphaerales_Nitrososphaeraceae_uncultured_ammonia-oxidizing_archaeon:0.0186499035,AJ704371.1.970_Archaea_Crenarchaeota_Nitrososphaeria_Nitrososphaerales_Nitrososphaeraceae_uncultured_archaeon:0.0047610457)0/50:0.0000023239)0/41:0.0000021886,(((CT573784.1.956_Archaea_Crenarchaeota_Nitrososphaeria_Nitrososphaerales_Nitrososphaeraceae_uncultured_bacterium:0.0077355417,CT573792.1.989_Archaea_Crenarchaeota_Nitrososphaeria_Nitrososphaerales_Nitrososphaeraceae_uncultured_bacterium:0.0000022578)0/99:0.0025543622,AY942988.1.959_Archaea_Crenarchaeota_Nitrososphaeria_Nitrososphaerales_Nitrososphaeraceae_uncultured_crenarchaeote:0.0000010078)0/42:0.0000024260,(JQ684414.1.913_Archaea_Crenarchaeota_Nitrososphaeria_Nitrososphaerales_Nitrososphaeraceae_uncultured_archaeon:0.0068573115,FJ784255.1.1436_Archaea_Crenarchaeota_Nitrososphaeria_Nitrososphaerales_Nitrososphaeraceae_uncultured_archaeon:0.0027899949)84.5/92:0.0040049081)0/40:0.0000024379)51.7/79:0.0013441880)77.8/86:0.0013320048)0/82:0.0000024764,JX196261.1.908_Archaea_Crenarchaeota_Nitrososphaeria_Nitrososphaerales_Nitrososphaeraceae_uncultured_archaeon:0.0055540615)91.8/88:0.0069674386,JQ668088.1.917_Archaea_Crenarchaeota_Nitrososphaeria_Nitrososphaerales_Nitrososphaeraceae_uncultured_soil_archaeon:0.0026422494)75.6/88:0.0013685329,JQ978501.1.911_Archaea_Crenarchaeota_Nitrososphaeria_Nitrososphaerales_Nitrososphaeraceae_uncultured_archaeon:0.0084840708)92/93:0.0079272752,(HQ645123.1.911_Archaea_Crenarchaeota_Nitrososphaeria_Nitrososphaerales_Nitrososphaeraceae_uncultured_archaeon:0.0097607207,(KC505267.1.911_Archaea_Crenarchaeota_Nitrososphaeria_Nitrososphaerales_Nitrososphaeraceae_uncultured_archaeon:0.0059770471,HQ269158.1.1227_Archaea_Crenarchaeota_Nitrososphaeria_Nitrososphaerales_Nitrososphaeraceae_uncultured_archaeon:0.0147908831)59.9/95:0.0040157193)88.4/96:0.0073136579)83.7/94:0.0056653860)86.1/94:0.0062681001,GU434683.1.912_Archaea_Crenarchaeota_Nitrososphaeria_Nitrososphaerales_Nitrososphaeraceae_uncultured_archaeon:0.0133449713)69.2/84:0.0011510120,(JX196247.1.908_Archaea_Crenarchaeota_Nitrososphaeria_Nitrososphaerales_Nitrososphaeraceae_Candidatus_Nitrososphaera_uncultured_archaeon:0.0212953797,LN574511.1.1310_Archaea_Crenarchaeota_Nitrososphaeria_Nitrososphaerales_Nitrososphaeraceae_Candidatus_Nitrososphaera_uncultured_bacterium:0.0080617178)48.5/69:0.0043915587)95.4/70:0.0067925730,(KJ566475.1.955_Archaea_Crenarchaeota_Nitrososphaeria_Nitrososphaerales_Nitrososphaeraceae_uncultured_euryarchaeote:0.0000023302,(((EF522590.1.925_Archaea_Crenarchaeota_Nitrososphaeria_Nitrososphaerales_Nitrososphaeraceae_uncultured_crenarchaeote:0.0151342274,EF522594.1.922_Archaea_Crenarchaeota_Nitrososphaeria_Nitrososphaerales_Nitrososphaeraceae_uncultured_crenarchaeote:0.0169886485)77.7/99:0.0071400216,JF422932.1.1046_Archaea_Crenarchaeota_Nitrososphaeria_Nitrososphaerales_Nitrososphaeraceae_uncultured_thaumarchaeote:0.0085236403)0/94:0.0000022024,KC505305.1.912_Archaea_Crenarchaeota_Nitrososphaeria_Nitrososphaerales_Nitrososphaeraceae_uncultured_archaeon:0.0042624737)92.2/94:0.0075002141)96.6/94:0.0085141101)71.3/89:0.0016577198,(JQ978500.1.912_Archaea_Crenarchaeota_Nitrososphaeria_Nitrososphaerales_Nitrososphaeraceae_Candidatus_Nitrososphaera_uncultured_archaeon:0.0028303075,JX196259.1.908_Archaea_Crenarchaeota_Nitrososphaeria_Nitrososphaerales_Nitrososphaeraceae_Candidatus_Nitrososphaera_uncultured_archaeon:0.0141841385)92.4/56:0.0040859049)89.3/42:0.0038674203)88.7/64:0.0061069433,LN574508.1.1308_Archaea_Crenarchaeota_Nitrososphaeria_Nitrososphaerales_Nitrososphaeraceae_Candidatus_Nitrososphaera_uncultured_bacterium:0.0014723284)97/60:0.0109809944)92/4:0.0064464631,LN574440.1.1309_Archaea_Crenarchaeota_Nitrososphaeria_Nitrososphaerales_Nitrososphaeraceae_Candidatus_Nitrososphaera_uncultured_bacterium:0.0049707893)55.9/5:0.0004954855)78/52:0.0013642938,((LN574490.1.1309_Archaea_Crenarchaeota_Nitrososphaeria_Nitrososphaerales_Nitrososphaeraceae_Candidatus_Nitrososphaera_uncultured_bacterium:0.0175376551,(LN574545.1.1307_Archaea_Crenarchaeota_Nitrososphaeria_Nitrososphaerales_Nitrososphaeraceae_Candidatus_Nitrososphaera_uncultured_bacterium:0.0139274466,LN573970.1.1309_Archaea_Crenarchaeota_Nitrososphaeria_Nitrososphaerales_Nitrososphaeraceae_Candidatus_Nitrososphaera_uncultured_bacterium:0.0044818231)93.7/97:0.0085748618)27/81:0.0026322411,LN574491.1.1306_Archaea_Crenarchaeota_Nitrososphaeria_Nitrososphaerales_Nitrososphaeraceae_Candidatus_Nitrososphaera_uncultured_bacterium:0.0153837855)0/39:0.0000024221)0/43:0.0000020322,GQ249644.1.912_Archaea_Crenarchaeota_Nitrososphaeria_Nitrososphaerales_Nitrososphaeraceae_Candidatus_Nitrososphaera_uncultured_crenarchaeote:0.0230221680)86.3/87:0.0038683080,((((JN562366.1.1308_Archaea_Crenarchaeota_Nitrososphaeria_Nitrososphaerales_Nitrososphaeraceae_Candidatus_Nitrocosmicus_uncultured_archaeon:0.0111220303,(((GQ926250.1.908_Archaea_Crenarchaeota_Nitrososphaeria_Nitrososphaerales_Nitrososphaeraceae_uncultured_archaeon:0.0142036871,FPLS01043674.3.1420_Archaea_Crenarchaeota_Nitrososphaeria_Nitrososphaerales_Nitrososphaeraceae_metagenome:0.0042439219)71.7/95:0.0012171515,AF418938.1.912_Archaea_Crenarchaeota_Nitrososphaeria_Nitrososphaerales_Nitrososphaeraceae_uncultured_archaeon:0.0040798561)96.3/96:0.0068614108,HQ269053.1.969_Archaea_Crenarchaeota_Nitrososphaeria_Nitrososphaerales_Nitrososphaeraceae_uncultured_archaeon:0.0016608895)74.2/90:0.0015510514)73/89:0.0013032409,(((((HQ269047.1.988_Archaea_Crenarchaeota_Nitrososphaeria_Nitrososphaerales_Nitrososphaeraceae_uncultured_archaeon:0.0278729726,JX196216.1.907_Archaea_Crenarchaeota_Nitrososphaeria_Nitrososphaerales_Nitrososphaeraceae_Candidatus_Nitrososphaera_uncultured_archaeon:0.0084058713)0/21:0.0000024582,KC505280.1.913_Archaea_Crenarchaeota_Nitrososphaeria_Nitrososphaerales_Nitrososphaeraceae_uncultured_archaeon:0.0041244461)0/5:0.0000022372,(AY278072.1.917_Archaea_Crenarchaeota_Nitrososphaeria_Nitrososphaerales_Nitrososphaeraceae_uncultured_crenarchaeote:0.0248507232,(HQ269046.1.1009_Archaea_Crenarchaeota_Nitrososphaeria_Nitrososphaerales_Nitrososphaeraceae_uncultured_archaeon:0.0032196790,KC505309.1.912_Archaea_Crenarchaeota_Nitrososphaeria_Nitrososphaerales_Nitrososphaeraceae_uncultured_archaeon:0.0291049677)77.4/77:0.0017255900)0/6:0.0000029524)0/14:0.0000021064,KF975577.1.1441_Archaea_Crenarchaeota_Nitrososphaeria_Nitrososphaerales_Nitrososphaeraceae_uncultured_archaeon:0.0054151249)79/16:0.0013436719,KF975587.1.1442_Archaea_Crenarchaeota_Nitrososphaeria_Nitrososphaerales_Nitrososphaeraceae_Candidatus_Nitrososphaera_uncultured_archaeon:0.0000022306)30.9/15:0.0014000659)98.4/94:0.0114212510,(((((((((GQ410934.1.915_Archaea_Crenarchaeota_Nitrososphaeria_Nitrososphaerales_Nitrososphaeraceae_uncultured_archaeon:0.0293924519,DQ302464.1.920_Archaea_Crenarchaeota_Nitrososphaeria_Nitrososphaerales_Nitrososphaeraceae_uncultured_archaeon:0.0088576940)86.4/100:0.0054744819,LN574647.1.1308_Archaea_Crenarchaeota_Nitrososphaeria_Nitrososphaerales_Nitrososphaeraceae_uncultured_bacterium:0.0237930889)70.6/94:0.0010573893,(GU434688.1.916_Archaea_Crenarchaeota_Nitrososphaeria_Nitrososphaerales_Nitrososphaeraceae_unidentified_archaeon:0.0197388657,(FN691539.1.905_Archaea_Crenarchaeota_Nitrososphaeria_Nitrososphaerales_Nitrososphaeraceae_Candidatus_Nitrososphaera_uncultured_archaeon:0.0055653877,HM187461.1.1336_Archaea_Crenarchaeota_Nitrososphaeria_Nitrososphaerales_Nitrososphaeraceae_uncultured_archaeon:0.0013417786)0/96:0.0000664854)87.2/99:0.0039704442)86.6/92:0.0027851935,(((LN574627.1.1313_Archaea_Crenarchaeota_Nitrososphaeria_Nitrososphaerales_Nitrososphaeraceae_Candidatus_Nitrososphaera_uncultured_bacterium:0.0195030857,((LN574616.1.1306_Archaea_Crenarchaeota_Nitrososphaeria_Nitrososphaerales_Nitrososphaeraceae_uncultured_bacterium:0.0141970716,LN574626.1.1307_Archaea_Crenarchaeota_Nitrososphaeria_Nitrososphaerales_Nitrososphaeraceae_Candidatus_Nitrososphaera_uncultured_bacterium:0.0174949081)84.8/97:0.0039029913,LN574602.1.1313_Archaea_Crenarchaeota_Nitrososphaeria_Nitrososphaerales_Nitrososphaeraceae_uncultured_bacterium:0.0000022101)76.6/97:0.0015558480)41.6/93:0.0032290275,DQ782361.1.1012_Archaea_Crenarchaeota_Nitrososphaeria_Nitrososphaerales_Nitrososphaeraceae_uncultured_archaeon:0.0048717417)87.4/96:0.0040105779,AY522873.1.1315_Archaea_Crenarchaeota_Nitrososphaeria_Nitrososphaerales_Nitrososphaeraceae_uncultured_crenarchaeote:0.0040790083)94.4/94:0.0062335901)0/84:0.0000024706,(JX196255.1.908_Archaea_Crenarchaeota_Nitrososphaeria_Nitrososphaerales_Nitrososphaeraceae_uncultured_archaeon:0.0201866324,U62812.1.1405_Archaea_Crenarchaeota_Nitrososphaeria_Nitrososphaerales_Nitrososphaeraceae_unidentified_archaeon_SCA1150:0.0013171581)99.3/99:0.0152756905)32.2/90:0.0047098594,EF503703.1.900_Archaea_Crenarchaeota_Nitrososphaeria_Nitrososphaerales_Nitrososphaeraceae_uncultured_archaeon:0.0334103610)83.6/86:0.0064705852,HQ739002.1.914_Archaea_Crenarchaeota_Nitrososphaeria_Nitrososphaerales_Nitrososphaeraceae_uncultured_archaeon:0.0127083426)86.6/86:0.0054662588,(JF737827.1.913_Archaea_Crenarchaeota_Nitrososphaeria_Nitrososphaerales_Nitrososphaeraceae_uncultured_archaeon:0.0202514552,GQ249641.1.912_Archaea_Crenarchaeota_Nitrososphaeria_Nitrososphaerales_Nitrososphaeraceae_uncultured_crenarchaeote:0.0111550296)43.6/60:0.0040711860)0/28:0.0012318779,KF975584.1.1441_Archaea_Crenarchaeota_Nitrososphaeria_Nitrososphaerales_Nitrososphaeraceae_uncultured_archaeon:0.0008934495)97.2/94:0.0088833987)31.6/92:0.0015147131,(GQ871378.1.912_Archaea_Crenarchaeota_Nitrososphaeria_Nitrososphaerales_Nitrososphaeraceae_uncultured_archaeon:0.0281504850,AB712047.1.918_Archaea_Crenarchaeota_Nitrososphaeria_Nitrososphaerales_Nitrososphaeraceae_Candidatus_Nitrososphaera_uncultured_archaeon:0.0058132905)86.6/98:0.0069297196)32.5/84:0.0036202460)77.2/86:0.0017531900,(((((JF917247.1.920_Archaea_Crenarchaeota_Nitrososphaeria_Nitrososphaerales_Nitrososphaeraceae_uncultured_archaeon:0.0277353401,MF037825.1.1417_Archaea_Crenarchaeota_Nitrososphaeria_Nitrososphaerales_Nitrososphaeraceae_uncultured_thaumarchaeote:0.0342386507)91.9/74:0.0117665980,((((U68604.1.964_Archaea_Crenarchaeota_Nitrososphaeria_Nitrososphaerales_Nitrososphaeraceae_unidentified_archaeon:0.0411774992,JN397686.1.1399_Archaea_Crenarchaeota_Nitrososphaeria_Nitrososphaerales_Nitrososphaeraceae_uncultured_archaeon:0.0000026399)83.6/100:0.0027278406,GQ926279.1.905_Archaea_Crenarchaeota_Nitrososphaeria_Nitrososphaerales_Nitrososphaeraceae_uncultured_archaeon:0.0124949224)76/100:0.0026900327,AY454553.1.1059_Archaea_Crenarchaeota_Nitrososphaeria_Nitrososphaerales_Nitrososphaeraceae_uncultured_crenarchaeote:0.0221654491)96.2/98:0.0121563583,((LC195059.1.1430_Archaea_Crenarchaeota_Nitrososphaeria_Nitrososphaerales_Nitrososphaeraceae_uncultured_thaumarchaeote:0.0071527490,AB801193.1.1399_Archaea_Crenarchaeota_Nitrososphaeria_Nitrososphaerales_Nitrososphaeraceae_uncultured_archaeon:0.0049849726)0/20:0.0012557762,FJ468484.1.1439_Archaea_Crenarchaeota_Nitrososphaeria_Nitrososphaerales_Nitrososphaeraceae_uncultured_crenarchaeote:0.0089769470)77.9/75:0.0029108175)76.3/74:0.0036728574)93.5/95:0.0107424626,U62813.1.1402_Archaea_Crenarchaeota_Nitrososphaeria_Nitrososphaerales_Nitrososphaeraceae_unidentified_archaeon_SCA1151:0.0177915687)87.9/91:0.0083318584,(((((JX196248.1.908_Archaea_Crenarchaeota_Nitrososphaeria_Nitrososphaerales_Nitrososphaeraceae_uncultured_archaeon:0.0358273154,JX196244.1.908_Archaea_Crenarchaeota_Nitrososphaeria_Nitrososphaerales_Nitrososphaeraceae_uncultured_archaeon:0.0045095467)53.4/87:0.0027445374,(KT216084.1.912_Archaea_Crenarchaeota_Nitrososphaeria_Nitrososphaerales_Nitrososphaeraceae_uncultured_archaeon:0.0080990638,KX061157.1.912_Archaea_Crenarchaeota_Nitrososphaeria_Nitrososphaerales_Nitrososphaeraceae_uncultured_archaeon:0.0014091214)71.6/51:0.0014390498)83/60:0.0037823471,KC505296.1.912_Archaea_Crenarchaeota_Nitrososphaeria_Nitrososphaerales_Nitrososphaeraceae_uncultured_archaeon:0.0111567263)0/90:0.0000022450,(((LN574634.1.1309_Archaea_Crenarchaeota_Nitrososphaeria_Nitrososphaerales_Nitrososphaeraceae_uncultured_bacterium:0.0067736381,(((FJ490640.1.914_Archaea_Crenarchaeota_Nitrososphaeria_Nitrososphaerales_Nitrososphaeraceae_uncultured_archaeon:0.0183993490,(EU307011.1.912_Archaea_Crenarchaeota_Nitrososphaeria_Nitrososphaerales_Nitrososphaeraceae_uncultured_crenarchaeote:0.0085968164,HM187534.1.1317_Archaea_Crenarchaeota_Nitrososphaeria_Nitrososphaerales_Nitrososphaeraceae_uncultured_archaeon:0.0185724063)77/28:0.0013863959)0/18:0.0010335927,KJ566471.1.953_Archaea_Crenarchaeota_Nitrososphaeria_Nitrososphaerales_Nitrososphaeraceae_uncultured_euryarchaeote:0.0027862097)0/10:0.0000022460,HQ269169.1.1006_Archaea_Crenarchaeota_Nitrososphaeria_Nitrososphaerales_Nitrososphaeraceae_uncultured_archaeon:0.0132982165)0/11:0.0000023368)0/8:0.0000028091,(((KT165092.1.912_Archaea_Crenarchaeota_Nitrososphaeria_Nitrososphaerales_Nitrososphaeraceae_uncultured_archaeon:0.0069519517,HM584829.1.929_Archaea_Crenarchaeota_Nitrososphaeria_Nitrososphaerales_Nitrososphaeraceae_uncultured_archaeon:0.0067099089)75.5/51:0.0014084280,FJ490653.1.910_Archaea_Crenarchaeota_Nitrososphaeria_Nitrososphaerales_Nitrososphaeraceae_uncultured_archaeon:0.0042237666)92.4/98:0.0040304544,EU284619.1.1400_Archaea_Crenarchaeota_Nitrososphaeria_Nitrososphaerales_Nitrososphaeraceae_uncultured_archaeon:0.0056876878)83.2/68:0.0025513196)87.7/19:0.0026664518,((LN574636.1.1308_Archaea_Crenarchaeota_Nitrososphaeria_Nitrososphaerales_Nitrososphaeraceae_uncultured_bacterium:0.0000022938,LN574635.1.1322_Archaea_Crenarchaeota_Nitrososphaeria_Nitrososphaerales_Nitrososphaeraceae_uncultured_bacterium:0.0000022938)0/99:0.0000023379,JF304140.1.1437_Archaea_Crenarchaeota_Nitrososphaeria_Nitrososphaerales_Nitrososphaeraceae_uncultured_archaeon:0.0026737613)7.3/89:0.0013543062)72.8/51:0.0015410017)99.2/98:0.0125148686,(((((GQ871293.1.910_Archaea_Crenarchaeota_Nitrososphaeria_Nitrososphaerales_Nitrososphaeraceae_uncultured_archaeon:0.0200242097,U62818.1.1403_Archaea_Crenarchaeota_Nitrososphaeria_Nitrososphaerales_Nitrososphaeraceae_unidentified_archaeon_SCA1173:0.0018823305)76.8/95:0.0019564084,LN574625.1.1313_Archaea_Crenarchaeota_Nitrososphaeria_Nitrososphaerales_Nitrososphaeraceae_uncultured_bacterium:0.0085608922)24.9/95:0.0015631589,LN574623.1.1312_Archaea_Crenarchaeota_Nitrososphaeria_Nitrososphaerales_Nitrososphaeraceae_uncultured_bacterium:0.0235663507)74.1/94:0.0013245976,(HQ269160.1.983_Archaea_Crenarchaeota_Nitrososphaeria_Nitrososphaerales_Nitrososphaeraceae_Candidatus_Nitrososphaera_uncultured_archaeon:0.0030355086,EU155997.1.1440_Archaea_Crenarchaeota_Nitrososphaeria_Nitrososphaerales_Nitrososphaeraceae_uncultured_archaeon:0.0043072582)96.7/100:0.0078934518)44.5/94:0.0030099791,JQ668101.1.912_Archaea_Crenarchaeota_Nitrososphaeria_Nitrososphaerales_Nitrososphaeraceae_uncultured_soil_archaeon:0.0089675506)98.9/97:0.0141094795)47.6/90:0.0014175077)78/82:0.0016083960,(((AY522901.1.1316_Archaea_Crenarchaeota_Nitrososphaeria_Nitrososphaerales_Nitrososphaeraceae_uncultured_crenarchaeote:0.0015876076,((LN574643.1.1321_Archaea_Crenarchaeota_Nitrososphaeria_Nitrososphaerales_Nitrososphaeraceae_uncultured_bacterium:0.0000026912,LN573968.1.1308_Archaea_Crenarchaeota_Nitrososphaeria_Nitrososphaerales_Nitrososphaeraceae_uncultured_bacterium:0.0000021356)81.1/100:0.0013572162,(LN574644.1.1302_Archaea_Crenarchaeota_Nitrososphaeria_Nitrososphaerales_Nitrososphaeraceae_uncultured_bacterium:0.0081769278,(LN574624.1.1309_Archaea_Crenarchaeota_Nitrososphaeria_Nitrososphaerales_Nitrososphaeraceae_uncultured_bacterium:0.0167601081,(LN573967.1.1308_Archaea_Crenarchaeota_Nitrososphaeria_Nitrososphaerales_Nitrososphaeraceae_uncultured_bacterium:0.0137353658,LN573969.1.1307_Archaea_Crenarchaeota_Nitrososphaeria_Nitrososphaerales_Nitrososphaeraceae_Candidatus_Nitrososphaera_uncultured_bacterium:0.0029191506)37.1/95:0.0028592623)10.5/71:0.0040727968)0/88:0.0001266844)95.6/91:0.0055068639)75.2/91:0.0013486469,AY522884.1.1316_Archaea_Crenarchaeota_Nitrososphaeria_Nitrososphaerales_Nitrososphaeraceae_uncultured_crenarchaeote:0.0083409565)98.4/96:0.0102782726,(((EU570095.1.913_Archaea_Crenarchaeota_Nitrososphaeria_Nitrososphaerales_Nitrososphaeraceae_uncultured_archaeon:0.0123761193,AY522897.1.1316_Archaea_Crenarchaeota_Nitrososphaeria_Nitrososphaerales_Nitrososphaeraceae_uncultured_crenarchaeote:0.0099377994)93.4/100:0.0094916862,(AY522898.1.1317_Archaea_Crenarchaeota_Nitrososphaeria_Nitrososphaerales_Nitrososphaeraceae_uncultured_crenarchaeote:0.0048944937,U62816.1.1402_Archaea_Crenarchaeota_Nitrososphaeria_Nitrososphaerales_Nitrososphaeraceae_unidentified_archaeon_SCA1166:0.0027600092)90.9/100:0.0047089166)92.8/99:0.0084756670,LN573966.1.1309_Archaea_Crenarchaeota_Nitrososphaeria_Nitrososphaerales_Nitrososphaeraceae_Candidatus_Nitrososphaera_uncultured_bacterium:0.0024948826)94.9/86:0.0083744744)76/79:0.0020022597)0/59:0.0000022529)81.5/79:0.0028390513,((((LN574652.1.1302_Archaea_Crenarchaeota_Nitrososphaeria_Nitrososphaerales_Nitrososphaeraceae_uncultured_bacterium:0.1301480273,((((FJ705104.1.1520_Archaea_Crenarchaeota_Nitrososphaeria_Nitrososphaerales_Nitrososphaeraceae_uncultured_archaeon:0.0159360909,(LN574504.1.1310_Archaea_Crenarchaeota_Nitrososphaeria_Nitrososphaerales_Nitrososphaeraceae_uncultured_bacterium:0.0012700321,LN574503.1.1309_Archaea_Crenarchaeota_Nitrososphaeria_Nitrososphaerales_Nitrososphaeraceae_uncultured_bacterium:0.0014102744)92.7/100:0.0057935683)80.4/96:0.0024229513,AY522870.1.1316_Archaea_Crenarchaeota_Nitrososphaeria_Nitrososphaerales_Nitrososphaeraceae_uncultured_crenarchaeote:0.0032203643)0/72:0.0000022783,LN574502.1.1309_Archaea_Crenarchaeota_Nitrososphaeria_Nitrososphaerales_Nitrososphaeraceae_uncultured_bacterium:0.0040347450)0/68:0.0000026189,JQ668095.1.910_Archaea_Crenarchaeota_Nitrososphaeria_Nitrososphaerales_Nitrososphaeraceae_uncultured_soil_archaeon:0.0099077494)0/70:0.0000028165)75.8/92:0.0026041962,LN574500.1.1310_Archaea_Crenarchaeota_Nitrososphaeria_Nitrososphaerales_Nitrososphaeraceae_uncultured_bacterium:0.0113115308)90.3/97:0.0055819873,LN574501.1.1309_Archaea_Crenarchaeota_Nitrososphaeria_Nitrososphaerales_Nitrososphaeraceae_uncultured_bacterium:0.0102014891)95/99:0.0079963693,GQ249642.1.911_Archaea_Crenarchaeota_Nitrososphaeria_Nitrososphaerales_Nitrososphaeraceae_uncultured_crenarchaeote:0.0126548379)84.8/83:0.0031990251)94.2/94:0.0076449974,((((((((((((((GQ871306.1.907_Archaea_Crenarchaeota_Nitrososphaeria_Nitrososphaerales_Nitrososphaeraceae_uncultured_archaeon:0.0195124848,JQ978484.1.911_Archaea_Crenarchaeota_Nitrososphaeria_Nitrososphaerales_Nitrososphaeraceae_uncultured_archaeon:0.0027444503)95.3/98:0.0087496089,GQ871337.1.944_Archaea_Crenarchaeota_Nitrososphaeria_Nitrososphaerales_Nitrososphaeraceae_uncultured_archaeon:0.0169904358)70.2/95:0.0029256759,((GQ871350.1.963_Archaea_Crenarchaeota_Nitrososphaeria_Nitrososphaerales_Nitrososphaeraceae_uncultured_archaeon:0.0040708038,(EU888365.1.925_Archaea_Crenarchaeota_Nitrososphaeria_Nitrososphaerales_Nitrososphaeraceae_uncultured_crenarchaeote:0.0081772779,HQ269184.1.1010_Archaea_Crenarchaeota_Nitrososphaeria_Nitrososphaerales_Nitrososphaeraceae_uncultured_archaeon:0.0015148680)0/89:0.0000631132)0/72:0.0000022667,AF227640.1.1403_Archaea_Crenarchaeota_Nitrososphaeria_Nitrososphaerales_Nitrososphaeraceae_uncultured_crenarchaeote_TRC23-10:0.0000024411)0/71:0.0000020977)87/95:0.0037841413,EU888372.1.921_Archaea_Crenarchaeota_Nitrososphaeria_Nitrososphaerales_Nitrososphaeraceae_uncultured_crenarchaeote:0.0087114496)63.5/57:0.0014414905,(KC505270.1.912_Archaea_Crenarchaeota_Nitrososphaeria_Nitrososphaerales_Nitrososphaeraceae_uncultured_archaeon:0.0054865931,KC505287.1.912_Archaea_Crenarchaeota_Nitrososphaeria_Nitrososphaerales_Nitrososphaeraceae_uncultured_archaeon:0.0027530526)74.6/99:0.0016551665)88.1/81:0.0060469761,(U62815.1.1405_Archaea_Crenarchaeota_Nitrososphaeria_Nitrososphaerales_Nitrososphaeraceae_unidentified_archaeon_SCA1158:0.0107709064,(LN574528.1.1308_Archaea_Crenarchaeota_Nitrososphaeria_Nitrososphaerales_Nitrososphaeraceae_uncultured_bacterium:0.0012511548,LN564839.1.1320_Archaea_Crenarchaeota_Nitrososphaeria_Nitrososphaerales_Nitrososphaeraceae_uncultured_bacterium:0.0042593043)99.3/100:0.0188324555)59.1/79:0.0054158678)92.2/95:0.0073945996,EU307023.1.912_Archaea_Crenarchaeota_Nitrososphaeria_Nitrososphaerales_Nitrososphaeraceae_uncultured_crenarchaeote:0.0020361126)95.7/95:0.0078560631,(GQ302605.1.913_Archaea_Crenarchaeota_Nitrososphaeria_Nitrososphaerales_Nitrososphaeraceae_uncultured_archaeon:0.0013632566,JX196207.1.907_Archaea_Crenarchaeota_Nitrososphaeria_Nitrososphaerales_Nitrososphaeraceae_uncultured_archaeon:0.0027822590)84.8/100:0.0027111057)87.2/95:0.0028318364,(((LN574555.1.1309_Archaea_Crenarchaeota_Nitrososphaeria_Nitrososphaerales_Nitrososphaeraceae_uncultured_bacterium:0.0013359062,LN574531.1.1309_Archaea_Crenarchaeota_Nitrososphaeria_Nitrososphaerales_Nitrososphaeraceae_uncultured_bacterium:0.0000010078)0/87:0.0000020865,LN574559.1.1310_Archaea_Crenarchaeota_Nitrososphaeria_Nitrososphaerales_Nitrososphaeraceae_uncultured_bacterium:0.0110118372)74.2/100:0.0011022263,LN574532.1.1310_Archaea_Crenarchaeota_Nitrososphaeria_Nitrososphaerales_Nitrososphaeraceae_uncultured_bacterium:0.0015834059)71/89:0.0013722068)97.7/92:0.0098879046,LN574536.1.1310_Archaea_Crenarchaeota_Nitrososphaeria_Nitrososphaerales_Nitrososphaeraceae_uncultured_bacterium:0.0042958033)96.5/95:0.0095755786,LN574554.1.1309_Archaea_Crenarchaeota_Nitrososphaeria_Nitrososphaerales_Nitrososphaeraceae_uncultured_bacterium:0.0029155181)83.7/86:0.0032027090,LN574641.1.1310_Archaea_Crenarchaeota_Nitrososphaeria_Nitrososphaerales_Nitrososphaeraceae_uncultured_bacterium:0.0111271814)84.3/90:0.0055969268,(LN574560.1.1312_Archaea_Crenarchaeota_Nitrososphaeria_Nitrososphaerales_Nitrososphaeraceae_uncultured_bacterium:0.0055233296,((KC505286.1.915_Archaea_Crenarchaeota_Nitrososphaeria_Nitrososphaerales_Nitrososphaeraceae_uncultured_archaeon:0.0140803397,KC505318.1.915_Archaea_Crenarchaeota_Nitrososphaeria_Nitrososphaerales_Nitrososphaeraceae_uncultured_archaeon:0.0014313740)95.7/99:0.0094071527,GQ871307.1.907_Archaea_Crenarchaeota_Nitrososphaeria_Nitrososphaerales_Nitrososphaeraceae_uncultured_archaeon:0.0143071398)85.1/94:0.0057870827)89.6/92:0.0066458755)89.2/89:0.0061833271,(AY278096.1.923_Archaea_Crenarchaeota_Nitrososphaeria_Nitrososphaerales_Nitrososphaeraceae_uncultured_crenarchaeote:0.0178540089,(GU434681.1.913_Archaea_Crenarchaeota_Nitrososphaeria_Nitrososphaerales_Nitrososphaeraceae_uncultured_archaeon:0.0146305200,JX196256.1.908_Archaea_Crenarchaeota_Nitrososphaeria_Nitrososphaerales_Nitrososphaeraceae_uncultured_archaeon:0.0161239868)40.6/90:0.0054679658)0/90:0.0000022673)92.3/94:0.0072475547)94.7/92:0.0072891469,(((LN574585.1.1308_Archaea_Crenarchaeota_Nitrososphaeria_Nitrososphaerales_Nitrososphaeraceae_Candidatus_Nitrocosmicus_uncultured_bacterium:0.0027262057,((LN574587.1.1309_Archaea_Crenarchaeota_Nitrososphaeria_Nitrososphaerales_Nitrososphaeraceae_Candidatus_Nitrocosmicus_uncultured_bacterium:0.0082896415,LN574581.1.1307_Archaea_Crenarchaeota_Nitrososphaeria_Nitrososphaerales_Nitrososphaeraceae_Candidatus_Nitrocosmicus_uncultured_bacterium:0.0012679610)72/89:0.0027764031,(LN574578.1.1321_Archaea_Crenarchaeota_Nitrososphaeria_Nitrososphaerales_Nitrososphaeraceae_Candidatus_Nitrocosmicus_uncultured_bacterium:0.0000010078,LN574593.1.1309_Archaea_Crenarchaeota_Nitrososphaeria_Nitrososphaerales_Nitrososphaeraceae_uncultured_bacterium:0.0013336928)0/97:0.0000021853)76.5/89:0.0013102926)86.8/91:0.0027390692,LN574617.1.1309_Archaea_Crenarchaeota_Nitrososphaeria_Nitrososphaerales_Nitrososphaeraceae_Candidatus_Nitrocosmicus_uncultured_bacterium:0.0082620189)83.9/91:0.0027809533,AB541619.1.1398_Archaea_Crenarchaeota_Nitrososphaeria_Nitrososphaerales_Nitrososphaeraceae_Candidatus_Nitrocosmicus_uncultured_archaeon:0.0097947799)74.7/90:0.0019602960)79.1/27:0.0022820847,((LN574588.1.1309_Archaea_Crenarchaeota_Nitrososphaeria_Nitrososphaerales_Nitrososphaeraceae_Candidatus_Nitrocosmicus_uncultured_bacterium:0.0000025918,(DQ782342.1.1029_Archaea_Crenarchaeota_Nitrososphaeria_Nitrososphaerales_Nitrososphaeraceae_Candidatus_Nitrocosmicus_uncultured_archaeon:0.0038405854,((DQ782344.1.1034_Archaea_Crenarchaeota_Nitrososphaeria_Nitrososphaerales_Nitrososphaeraceae_Candidatus_Nitrocosmicus_uncultured_archaeon:0.0088725827,DQ782341.1.1024_Archaea_Crenarchaeota_Nitrososphaeria_Nitrososphaerales_Nitrososphaeraceae_Candidatus_Nitrocosmicus_uncultured_archaeon:0.0024169875)78/98:0.0045313520,DQ782348.1.1024_Archaea_Crenarchaeota_Nitrososphaeria_Nitrososphaerales_Nitrososphaeraceae_Candidatus_Nitrocosmicus_uncultured_archaeon:0.0036794018)97.8/100:0.0181674751)77.1/90:0.0042125725)91.3/55:0.0058244273,JQ978496.1.911_Archaea_Crenarchaeota_Nitrososphaeria_Nitrososphaerales_Nitrososphaeraceae_Candidatus_Nitrocosmicus_uncultured_archaeon:0.0157634458)74/53:0.0021915682)43.7/18:0.0014919087,KC505289.1.915_Archaea_Crenarchaeota_Nitrososphaeria_Nitrososphaerales_Nitrososphaeraceae_Candidatus_Nitrocosmicus_uncultured_archaeon:0.0123899434)42.4/19:0.0013479220)92.3/79:0.0042343380,(((HM187524.1.1332_Archaea_Crenarchaeota_Nitrososphaeria_Nitrososphaerales_Nitrososphaeraceae_uncultured_archaeon:0.0565299712,KT165045.1.912_Archaea_Crenarchaeota_Nitrososphaeria_Nitrososphaerales_Nitrososphaeraceae_uncultured_archaeon:0.0095538863)0/63:0.0000022379,HM187520.1.1331_Archaea_Crenarchaeota_Nitrososphaeria_Nitrososphaerales_Nitrososphaeraceae_uncultured_archaeon:0.0013496419)79.4/65:0.0013135728,((((((((GQ871406.1.913_Archaea_Crenarchaeota_Nitrososphaeria_Nitrososphaerales_Nitrososphaeraceae_uncultured_archaeon:0.0154756649,EU888358.1.920_Archaea_Crenarchaeota_Nitrososphaeria_Nitrososphaerales_Nitrososphaeraceae_uncultured_crenarchaeote:0.0109448590)88.4/97:0.0051111428,DQ365061.1.913_Archaea_Crenarchaeota_Nitrososphaeria_Nitrososphaerales_Nitrososphaeraceae_uncultured_compost_archaeon:0.0071476803)93.6/97:0.0067147466,GQ871294.1.912_Archaea_Crenarchaeota_Nitrososphaeria_Nitrososphaerales_Nitrososphaeraceae_uncultured_archaeon:0.0051791596)0/76:0.0000029786,GQ871372.1.905_Archaea_Crenarchaeota_Nitrososphaeria_Nitrososphaerales_Nitrososphaeraceae_uncultured_archaeon:0.0072809945)87.4/88:0.0040515162,GQ871304.1.907_Archaea_Crenarchaeota_Nitrososphaeria_Nitrososphaerales_Nitrososphaeraceae_uncultured_archaeon:0.0064997682)71.2/92:0.0015634570,GQ871425.1.905_Archaea_Crenarchaeota_Nitrososphaeria_Nitrososphaerales_Nitrososphaeraceae_uncultured_archaeon:0.0146013648)86.3/87:0.0040989152,(((((KM273574.1.949_Archaea_Crenarchaeota_Nitrososphaeria_Nitrososphaerales_Nitrososphaeraceae_uncultured_archaeon:0.0324632207,FJ468479.1.1375_Archaea_Crenarchaeota_Nitrososphaeria_Nitrososphaerales_Nitrososphaeraceae_uncultured_crenarchaeote:0.0141496153)0/87:0.0000021898,(FJ584361.1.911_Archaea_Crenarchaeota_Nitrososphaeria_Nitrososphaerales_Nitrososphaeraceae_Candidatus_Nitrocosmicus_uncultured_archaeon:0.0068942512,AY278099.1.1009_Archaea_Crenarchaeota_Nitrososphaeria_Nitrososphaerales_Nitrososphaeraceae_uncultured_crenarchaeote:0.0081862507)0/96:0.0000022148)92.4/90:0.0027292261,((AY278078.1.912_Archaea_Crenarchaeota_Nitrososphaeria_Nitrososphaerales_Nitrososphaeraceae_uncultured_crenarchaeote:0.0194242608,GQ871360.1.911_Archaea_Crenarchaeota_Nitrososphaeria_Nitrososphaerales_Nitrososphaeraceae_Candidatus_Nitrocosmicus_uncultured_archaeon:0.0000023214)85.4/90:0.0013459926,(AY278083.1.925_Archaea_Crenarchaeota_Nitrososphaeria_Nitrososphaerales_Nitrososphaeraceae_uncultured_crenarchaeote:0.0000022240,KJ566452.1.954_Archaea_Crenarchaeota_Nitrososphaeria_Nitrososphaerales_Nitrososphaeraceae_uncultured_euryarchaeote:0.0000028432)87.9/98:0.0040590529)0/66:0.0000023076)85.8/86:0.0013436221,(((GQ871328.1.921_Archaea_Crenarchaeota_Nitrososphaeria_Nitrososphaerales_Nitrososphaeraceae_uncultured_archaeon:0.0054668499,AY522893.1.1316_Archaea_Crenarchaeota_Nitrososphaeria_Nitrososphaerales_Nitrososphaeraceae_uncultured_crenarchaeote:0.0016490085)78.4/100:0.0012997231,GQ871448.1.907_Archaea_Crenarchaeota_Nitrososphaeria_Nitrososphaerales_Nitrososphaeraceae_uncultured_archaeon:0.0054092042)0/75:0.0000028082,GQ871370.1.912_Archaea_Crenarchaeota_Nitrososphaeria_Nitrososphaerales_Nitrososphaeraceae_uncultured_archaeon:0.0053702046)91.1/90:0.0027050484)0/67:0.0000025647,(AY278104.1.920_Archaea_Crenarchaeota_Nitrososphaeria_Nitrososphaerales_Nitrososphaeraceae_uncultured_crenarchaeote:0.0168792242,(((KY693652.1.972_Archaea_Crenarchaeota_Nitrososphaeria_Nitrososphaerales_Nitrososphaeraceae_Candidatus_Nitrocosmicus_uncultured_archaeon:0.0026644924,(GQ871320.1.911_Archaea_Crenarchaeota_Nitrososphaeria_Nitrososphaerales_Nitrososphaeraceae_uncultured_archaeon:0.0027567255,GQ871325.1.914_Archaea_Crenarchaeota_Nitrososphaeria_Nitrososphaerales_Nitrososphaeraceae_uncultured_archaeon:0.0048461727)86.4/100:0.0032332251)0/27:0.0000021101,FJ982761.1.1416_Archaea_Crenarchaeota_Nitrososphaeria_Nitrososphaerales_Nitrososphaeraceae_uncultured_methanogenic_archaeon:0.0000020101)92.1/98:0.0013267337,GX296578.3550.4968_Archaea_Crenarchaeota_Nitrososphaeria_Nitrososphaerales_Nitrososphaeraceae_unidentified:0.0000021968)0/98:0.0000027968)92.8/85:0.0040030096)85/86:0.0026382956)0/79:0.0000020139,DQ782350.1.1028_Archaea_Crenarchaeota_Nitrososphaeria_Nitrososphaerales_Nitrososphaeraceae_uncultured_archaeon:0.0040788886)94.4/94:0.0040216997)0/46:0.0000022468)0/14:0.0000026822,((CP012850.2227496.2228914_Archaea_Crenarchaeota_Nitrososphaeria_Nitrososphaerales_Nitrososphaeraceae_Candidatus_Nitrocosmicus_Candidatus_Nitrocosmicus_oleophilus:0.0000000000,CP012850.845389.846852_Archaea_Crenarchaeota_Nitrososphaeria_Nitrososphaerales_Nitrososphaeraceae_Candidatus_Nitrocosmicus_Candidatus_Nitrocosmicus_oleophilus:0.0000000000):0.0000010078,CP012850.2060568.2062031_Archaea_Crenarchaeota_Nitrososphaeria_Nitrososphaerales_Nitrososphaeraceae_Candidatus_Nitrocosmicus_Candidatus_Nitrocosmicus_oleophilus:0.0000010078)0/99:0.0000022844)0/64:0.0000021730,JQ668647.1.918_Archaea_Crenarchaeota_Nitrososphaeria_Nitrososphaerales_Nitrososphaeraceae_Candidatus_Nitrocosmicus_uncultured_archaeon:0.0136223592)82.1/17:0.0013227259,KY693649.1.945_Archaea_Crenarchaeota_Nitrososphaeria_Nitrososphaerales_Nitrososphaeraceae_Candidatus_Nitrocosmicus_uncultured_archaeon:0.0040007049)0/8:0.0000028804,(DQ782356.1.1025_Archaea_Crenarchaeota_Nitrososphaeria_Nitrososphaerales_Nitrososphaeraceae_Candidatus_Nitrocosmicus_uncultured_archaeon:0.0080555497,KF641428.1.942_Archaea_Crenarchaeota_Nitrososphaeria_Nitrososphaerales_Nitrososphaeraceae_uncultured_archaeon:0.0069285924)0/14:0.0000021428)0/9:0.0000020471,(((KX077511.1.912_Archaea_Crenarchaeota_Nitrososphaeria_Nitrososphaerales_Nitrososphaeraceae_uncultured_archaeon:0.0143501882,GQ249640.1.911_Archaea_Crenarchaeota_Nitrososphaeria_Nitrososphaerales_Nitrososphaeraceae_uncultured_crenarchaeote:0.0086465191)63.8/91:0.0008123968,(((LN574596.1.1312_Archaea_Crenarchaeota_Nitrososphaeria_Nitrososphaerales_Nitrososphaeraceae_Candidatus_Nitrocosmicus_uncultured_bacterium:0.0069018162,LN574373.1.1311_Archaea_Crenarchaeota_Nitrososphaeria_Nitrososphaerales_Nitrososphaeraceae_Candidatus_Nitrososphaera_uncultured_bacterium:0.0025511581)93.9/97:0.0055012709,LN574591.1.1308_Archaea_Crenarchaeota_Nitrososphaeria_Nitrososphaerales_Nitrososphaeraceae_uncultured_bacterium:0.0013300973)0/91:0.0000022079,LN574597.1.1308_Archaea_Crenarchaeota_Nitrososphaeria_Nitrososphaerales_Nitrososphaeraceae_uncultured_bacterium:0.0067393700)78.4/65:0.0013476326)89.4/90:0.0037498981,(DQ782352.1.1010_Archaea_Crenarchaeota_Nitrososphaeria_Nitrososphaerales_Nitrososphaeraceae_uncultured_archaeon:0.0043555916,(KJ467691.1.1308_Archaea_Crenarchaeota_Nitrososphaeria_Nitrososphaerales_Nitrososphaeraceae_uncultured_archaeon:0.0095918086,DQ782343.1.1015_Archaea_Crenarchaeota_Nitrososphaeria_Nitrososphaerales_Nitrososphaeraceae_uncultured_archaeon:0.0000028652)96.4/82:0.0064962128)27/79:0.0013411324)78.4/62:0.0016183000)85.8/64:0.0013251057,JN562356.1.1308_Archaea_Crenarchaeota_Nitrososphaeria_Nitrososphaerales_Nitrososphaeraceae_uncultured_archaeon:0.0013249442)0/63:0.0000022206,(((((((LN563297.1.1318_Archaea_Crenarchaeota_Nitrososphaeria_Nitrososphaerales_Nitrososphaeraceae_Candidatus_Nitrocosmicus_uncultured_bacterium:0.0224652230,LN568064.1.1297_Archaea_Crenarchaeota_Nitrososphaeria_Nitrososphaerales_Nitrososphaeraceae_Candidatus_Nitrocosmicus_uncultured_bacterium:0.0035637496)78/87:0.0017623667,LN574595.1.1307_Archaea_Crenarchaeota_Nitrososphaeria_Nitrososphaerales_Nitrososphaeraceae_uncultured_bacterium:0.0026560401)0/60:0.0000027214,KJ467745.1.1308_Archaea_Crenarchaeota_Nitrososphaeria_Nitrososphaerales_Nitrososphaeraceae_uncultured_archaeon:0.0027024958)0/10:0.0000025829,(LN574620.1.1310_Archaea_Crenarchaeota_Nitrososphaeria_Nitrososphaerales_Nitrososphaeraceae_uncultured_bacterium:0.0080549985,LN563295.1.1318_Archaea_Crenarchaeota_Nitrososphaeria_Nitrososphaerales_Nitrososphaeraceae_Candidatus_Nitrocosmicus_uncultured_bacterium:0.0094359472)0/33:0.0000023525)0/9:0.0000027181,(((LN574592.1.1311_Archaea_Crenarchaeota_Nitrososphaeria_Nitrososphaerales_Nitrososphaeraceae_uncultured_bacterium:0.0000000000,CP017922.1787197.1788615_Archaea_Crenarchaeota_Nitrososphaeria_Nitrososphaerales_Nitrososphaeraceae_Candidatus_Nitrocosmicus_Candidatus_Nitrosocosmicus_exaquare:0.0000000000):0.0000000000,CP017922.1971605.1973022_Archaea_Crenarchaeota_Nitrososphaeria_Nitrososphaerales_Nitrososphaeraceae_Candidatus_Nitrocosmicus_Candidatus_Nitrosocosmicus_exaquare:0.0000000000):0.0000010078,LN574594.1.1309_Archaea_Crenarchaeota_Nitrososphaeria_Nitrososphaerales_Nitrososphaeraceae_uncultured_bacterium:0.0000010078)0/95:0.0000026129)0/9:0.0000022243,(LN574646.1.1308_Archaea_Crenarchaeota_Nitrososphaeria_Nitrososphaerales_Nitrososphaeraceae_Candidatus_Nitrocosmicus_uncultured_bacterium:0.0253374903,LN571181.1.1326_Archaea_Crenarchaeota_Nitrososphaeria_Nitrososphaerales_Nitrososphaeraceae_Candidatus_Nitrocosmicus_uncultured_bacterium:0.0081095914)0/22:0.0000027192)0/9:0.0000028591,(JN562359.1.1308_Archaea_Crenarchaeota_Nitrososphaeria_Nitrososphaerales_Nitrososphaeraceae_uncultured_archaeon:0.0013259560,JN562355.1.1308_Archaea_Crenarchaeota_Nitrososphaeria_Nitrososphaerales_Nitrososphaeraceae_uncultured_archaeon:0.0000027184)100/100:0.0151845355)91.8/71:0.0026561461)83.3/90:0.0013476826,JF799635.1.1367_Archaea_Crenarchaeota_Nitrososphaeria_Nitrososphaerales_Nitrososphaeraceae_Candidatus_Nitrocosmicus_Crenarchaeote_enrichment_culture_clone_OREC-R1355:0.0031697577)0/74:0.0000023645,AB541618.1.1398_Archaea_Crenarchaeota_Nitrososphaeria_Nitrososphaerales_Nitrososphaeraceae_Candidatus_Nitrocosmicus_uncultured_archaeon:0.0067333656)21.5/74:0.0020017564,JF799588.1.1373_Archaea_Crenarchaeota_Nitrososphaeria_Nitrososphaerales_Nitrososphaeraceae_Candidatus_Nitrocosmicus_Crenarchaeote_enrichment_culture_clone_OREC-R101:0.0079989506)75.8/90:0.0019969025,KJ467707.1.1308_Archaea_Crenarchaeota_Nitrososphaeria_Nitrososphaerales_Nitrososphaeraceae_Candidatus_Nitrocosmicus_uncultured_archaeon:0.0054774235)85.2/84:0.0027186085,(EF503701.1.900_Archaea_Crenarchaeota_Nitrososphaeria_Nitrososphaerales_Nitrososphaeraceae_uncultured_archaeon:0.0659667909,FJ790534.1.1398_Archaea_Crenarchaeota_Nitrososphaeria_Nitrososphaerales_Nitrososphaeraceae_uncultured_archaeon:0.0207620655)0/38:0.0003806294)0/31:0.0000023406,(FJ790592.1.1404_Archaea_Crenarchaeota_Nitrososphaeria_Nitrososphaerales_Nitrososphaeraceae_uncultured_archaeon:0.0211044840,FJ790598.1.1401_Archaea_Crenarchaeota_Nitrososphaeria_Nitrososphaerales_Nitrososphaeraceae_uncultured_crenarchaeote:0.0039908229)92.5/98:0.0041208483)0/5:0.0000022447)0/4:0.0000022061,HM187567.1.1292_Archaea_Crenarchaeota_Nitrososphaeria_Nitrososphaerales_Nitrososphaeraceae_Candidatus_Nitrososphaera_uncultured_archaeon:0.0540471499)82.1/93:0.0013375208,KF975581.1.1441_Archaea_Crenarchaeota_Nitrososphaeria_Nitrososphaerales_Nitrososphaeraceae_uncultured_archaeon:0.0013377848)0/72:0.0000022210,(((HQ269040.1.1007_Archaea_Crenarchaeota_Nitrososphaeria_Nitrososphaerales_Nitrososphaeraceae_uncultured_archaeon:0.0000010078,((AY454557.1.1044_Archaea_Crenarchaeota_Nitrososphaeria_Nitrososphaerales_Nitrososphaeraceae_Candidatus_Nitrocosmicus_uncultured_crenarchaeote:0.0074895640,(HQ269036.1.994_Archaea_Crenarchaeota_Nitrososphaeria_Nitrososphaerales_Nitrososphaeraceae_uncultured_archaeon:0.0124636346,HQ269042.1.1008_Archaea_Crenarchaeota_Nitrososphaeria_Nitrososphaerales_Nitrososphaeraceae_uncultured_archaeon:0.0000026102)41.3/94:0.0059799449)0/81:0.0000027408,(JX523774.1.1075_Archaea_Crenarchaeota_Nitrososphaeria_Nitrososphaerales_Nitrososphaeraceae_uncultured_archaeon:0.0038039398,JX196225.1.907_Archaea_Crenarchaeota_Nitrososphaeria_Nitrososphaerales_Nitrososphaeraceae_uncultured_archaeon:0.0052848526)73.8/93:0.0015800806)0/73:0.0000022992)0/29:0.0000010079,HQ269038.1.1035_Archaea_Crenarchaeota_Nitrososphaeria_Nitrososphaerales_Nitrososphaeraceae_uncultured_archaeon:0.0000010078)0/32:0.0000022893,HQ269043.1.1015_Archaea_Crenarchaeota_Nitrososphaeria_Nitrososphaerales_Nitrososphaeraceae_uncultured_archaeon:0.0000010078)0/92:0.0000023061)0/75:0.0000022183,KF975586.1.1441_Archaea_Crenarchaeota_Nitrososphaeria_Nitrososphaerales_Nitrososphaeraceae_uncultured_archaeon:0.0026837825)83.1/99:0.0013382794,(JX523786.1.1060_Archaea_Crenarchaeota_Nitrososphaeria_Nitrososphaerales_Nitrososphaeraceae_uncultured_archaeon:0.0056667739,JX523777.1.1080_Archaea_Crenarchaeota_Nitrososphaeria_Nitrososphaerales_Nitrososphaeraceae_uncultured_archaeon:0.0056580760)76.7/100:0.0018092033);
