# Supplementary material for: Leave no stone unturned: individually adapted xerotolerant Thaumarchaeota sheltered below the boulders of the Atacama Desert hyperarid core
Source: Microbiome. 2021 Nov 26;9:234. doi: 10.1186/s40168-021-01177-9 (PMC8627038; doi:10.1186/s40168-021-01177-9)
Supplement: Supplementary file 5 — Additional file 4. [file 40168_2021_1177_MOESM5_ESM.zip › Nitrososphaeraceae_RefNR_20210601.pam100.uniqueseq.phy]

601 767
ABT-MB3                                                                                                                                                                   CCGACTGCTATCAGAGTGGGACTAAGCCATGCGAGTCGACACAGCAATTGGCATAGCTCAGTAACACTCAACATGCCGGACGTGGATAACCTCGGGAAACTGAGGATAAACCGCGATAGGTCACACTTCTGGAATGGATGACCCAAACCTATATGGCCCCTGGATTGGACTGCGGCCGATCAGGCTGTTGGTGAGGTAATGGCCCACCCCTGTAACCGGTACGGGCTCTGAGAGGAGGAGCCCGGAGATGGGCACGACAAGGGCCCAGGCCCTATGGGGCGCAGCAGGCGCGAAACCTCTGCAATAGGCGAAAGCTTCAGGGTTACTCTGAGTGATCTCCTTTTGGCACCTCTAAAAATGGTGCAGAATAAGGGGTGGGCAAGTCTGGTGTCAGCCGCCGCGGTAATACCAGCCCCGAGTGGGACGTTTATTGGGCCTAAAGCATCCGTAGCCGGTTCCACAAGTCTTCCGTTCCACCTCAACAGATGGGCTGCGGAGAGCTAGGAGGCGGGAGAGCAAGCGGGGGTAGGGGTAAAATCCGTTGATCCATTGAAGACCACCAGTGGCGAAGGCGGCGCTCGACGGTGAGGGATGAAAGCTGGGGGAGCATTAGATAGGGTAGTCCCAGCTGTAAACGATGCAGACTCGGATGAGCCAACTCACCGCAGGGAAGCAAGTTTGCCGCCTGGGAGTACGGTCGCAAGGAAACTTAAAGGAATTGGGGGAGAAGGGGTGAAGCCTGCGGTTCAATTGGAGTCAACGCCGGA
ABT-LB2                                                                                                                                                                   CCGACTGCTATCAGAGTGGGACTAAGCCATGCGAGTCGACACAGCAATTGGCATAGCTCAGTAACACTCAACATGCCGGACGTGGATAACCTCGGGAAACTGAGGATAAACCGCGATAGGTCACACTTCTGGAATGGATGACCCAAACCTATATGGCCCCTGGATTGGACTGCGGCCGATCAGGCTGTTGGTGAGGTAATGGCCCACCCCTGTAACCGGTACGGGCTCTGAGAGGAGGAGCCCGGAGATGGGCACGACAAGGGCCCAGGCCCTATGGGGCGCAGCAGGCGCGAAACCTCTGCAATAGGCGAAAGCTTCAGGGTTACTCTGAGTGATTTCCTTTTGGCACCTCTAAAAATGGTGCAGAATAAGGGGTGGGCAAGTCTGGTGTCAGCCGCCGCGGTAATACCAGCCCCGAGTGGGACGTTTATTGGGCCTAAAGCATCCGTAGCCGGTTCTACAAGTCTTCCGTTCCACCTCAACAGATGGGCTGCGGAGAGCTAGGAGGCGGGAGAGCAAGCGGGGGTAGGGGTAAAATCCGTTGATCCATTGAAGACCACCAGTGGCGAAGGCGGCGCTCGACGGTGAGGGATGAAAGCTGGGGGAGCATTAGATAGGGTAGTCCCAGCTGTAAACGATGCAGACTCGGATGAGCCAACTCACCGCAGGGAAGCAAGTTTGCCGCCTGGGAGTACGGTCGCAAGGAAACTTAAAGGAATTGGGGGAGAAGGGGTGAAGCCTGCGGTTCAATTGGAGTCAACGCCGGA
ABT-YB3                                                                                                                                                                   ------------------------------------------------TGGCATAGCTCAGTAACACTCAACATGCCGGACGTGGATAACCTCGGGAAACTGAGGATAAACCGCGATAGGTCACACTTCTGGAATGGATGACCCAAACCTATATGGCCCCTGGATTGGACTGCGGCCGATCAGGCTGTTGGTGAGGTAATGGCCCACCCCTGTAACCGGTACGGGCTCTGAGAGGAGGAGCCCGGAGATGGGCACGACAAGGGCCCAGGCCCTATGGGGCGCAGCAGGCGCGAAACCTCTGCAATAGGCGAAAGCTTCAGGGTTACTCTGAGTGATTTCCTTTTGGCACCTCTAAAAATGGTGCAGAATAAGGGGTGGGCAAGTCTGGTGTCAGCCGCCGCGGTAATACCAGCCCCGAGTGGGACGTTTATTGGGCCTAAAGCATCCGTAGCCGGTTCTACAAGTCTTCCGTTCCACCTCAACAGATGGGCTGCGGAGAGCTAGGAGGCGGGAGAGCAAGCGGGGGTAGGGGTAAAATCCGTTGATCCATTGAAGACCACCAGTGGCGAAGGCGGCGCTCGACGGTGAGGGATGAAAGCTGGGGGAGCATTAGATAGGGTAGTCCCAGCTGTAAACGATGCAGACTCGGATGAGCCAACTCACCGCAGGGAAGCAAGTTTGCCGCCTGGGAGTACGGTCGCAAGGAAACTTAAAGGAATTGGGGGAGAAGGGGTGAAGCCTGCGGTTCAATTGGAGTCAACGCCGGA
GU113011.1.910_Archaea_Crenarchaeota_Nitrososphaeria_Nitrososphaerales_Nitrososphaeraceae_uncultured_archaeon                                                             CGGTTTGTT-TTCAAATAGGATAAACCCA-GCGAGTTCAAGGTACAAAGGGCATTGTTTCATAACAGTCAACATGCCGGAACTGGATAAACTCTGGAAACTGAGGGTAAACCGCGATGGGCCAATTTTTGGGAATGAAGGGTCTCAAACCATGGCCCCCGTGGTTGGGACTGCGGCGGATCAGGCTGTTGGTGGGTAAATGGCCCCCCCTAAAACCGGGTACGGGTCTGGAGAGGAGAAGCCGGGAGATGGGCCAGACAAGGGCCCCAGCCCTATGGGGCGCAGCAGGCGCGAACCTT-TGCAAAAAGCGAAAGCTTCAGGGTTATTTTGGGTGATTTCCTTTTGGCCCCTAAAAAATGGGTGAGAAATAAGGGGTGGGCAAGCTGGGTGTCAGCCGCCGCGGTAATACCAGCCCCGAGTGGGACGGATTTGGGCCTTAAAGCATCCGTAACGGGTTCTACAAGTCTTCCGTTCCAACTTAACAGTTGGGCCGCAGAGAGCTAGGAGGCGGGAGAGCAAGCGGGGGTAGGGGTAAAATCCGTTGATCCACTGAAGACCACCAATGGCGAAGGCGGCGCTCGACGGTGAGGGATGAAAGCTGGGGGAACATTAGATAGGGTAGTCCCAGCTGTAAACGATGCAGACTCGGATGAACCTATTCACCGCAGGGGAGCAAGTCTGCCGCCTGGGAGTACGGTCGCAAGGAAACTTAAAGGAATTGGG--------------------------------------------
EF444677.1.1232_Archaea_Crenarchaeota_Nitrososphaeria_Nitrososphaerales_Nitrososphaeraceae_uncultured_archaeon                                                            ----------------------------------GTCA-------------------------------AACATGCCGCACGGTGATAACCCTTCGAAACTAGGAATAACCCGCGATATGTCATTTTCTGGTACTGAATGGCTCACATCTATATAGCCTTTTGATTGGACTGCGGCCGATCAGGCTGATGGTGAGGTAATGGCCCACCCCTATTACCGGTACGGGCTCTGAGAGGAGAAGCCCGGAGATGGGCACGACAAGGGCCCAGGCCCTATGGGGCGCAGCAGGCGCGAAAACTCTGCAATAGGCGCAAAGCTCAGGGTTACTCTGAGTGATTTCCTTTTGGCATCTCTAAAAATGATGCAGAATAAGGGGTGGGCAAGTCTGGTGTCAGCCGCCGCGGTAATACCAGCCCCGAGTGGGACGATTATTGGGCCTAAAGCATCCGTAGCCGGTTCTGCAAGTCCTCCGTTCCACCTCAACAGATGGGCTGCGGAGAGCTAGGAGGCGGGAGAGCAAGCGGGGGTAGGGGTAAAATCCTTTGATCTATTGATGACCACCTGTGGCGAAGGCGGCGTTCGACGGTGAGGGATGAAAGCTGGGGGAGCATTAGATAGGGTAGTCCCAGCTGTAAACGATGCAGACTCGGATGCACCAATGCACCGCAGGGAAGCAAGTCTGCTGCATGGAAGTACGTACGCAAGTGCACTTAAAGGAATTGGGGGAGAAGGGGTGAAGCCTGCGGTTCAATTGGAGTCTACGCCAGA
GU394949.1.900_Archaea_Crenarchaeota_Nitrososphaeria_Nitrososphaerales_Nitrososphaeraceae_Candidatus_Nitrososphaera_uncultured_archaeon                                   AC-ACTGCTATCAGAGTGGTGCTAAGCCATGCGAGTCAATGCAGCAATTGCCATAGATCAGTACCTCTGGACGTGCCAGACGTGGATAGCCTCGTGAATCTGAGGATAATCCGCGATAGGCCATACCTCTGGAAAACATGGATCAGACATATATGTCTCTAGGATCGGCATGCGGCCGATCAGGCTATTGGTGATGTAATGCCCCGCGCCGATAGCCGATACCGGTTTTGAGCGAGGGAGCCCGGTGATGAGCATGACAAGGTCCCTGGCCCTATGGGGCGCAGCAGGCGCGAAACCTCTGCAATAGGCGAAAGCTTCAGGGTTACTTTGAGTGATGTCCTTTGATCACCTCTGAAAATGGTGCTGAATAAGGGCTGGCCAAGTGTGGTGTCACCTGCCGCGGTATTACATCCCACGACTAGGAGGATTACTGGCCCTAAAGCATCCGTAGCTTGTTCTGCAAGTCCTCCGTTCCATCTCAACAGATGGGCTGCGGGGGGTTAGGAGGCGGGAGAGCAAACGGGGGTAGGGGTAAAATCCTCTGATCCACTGAAGACCACCAGTAGCGAAGGAGGCGCTAGTCGGTGAGGGACGGAAGCTGGGGGAGCATTAGATGGGGTAGTCCCAGTTGTAAAGGATGCAGAATCGAATGGGCCAACCCACCGCAGGGAAGCAAGTTTGCCGCATGGGAGTTCGGTCGCAAGGAAAATAAAAGGAATCGGGGGAGAAGGGGTGAAGCCTGCGGTTCAAT-GGAGTCAACGCCGGA
AB712032.1.1054_Archaea_Crenarchaeota_Nitrososphaeria_Nitrososphaerales_Nitrososphaeraceae_Candidatus_Nitrososphaera_uncultured_crenarchaeote                             CTAACTGCTATCGGAATAGGACTAAGCCATGCGAGTTTAGCACGCTACTGGCGAAGCTCAGTAACACTCAACCTGCCGGACGGGAACAATCTCGGGAAACTGAGGCTAATGCCCGATAGATCAATTTCCTGGAACGGTTGATCCAAAACATTTACGCCCGAGGATGGGACTGCGGCCGATCAGGCTGTTGGTGGGGTAATGGCCCACCCCAGTAACCGGTACGGGCTTTGAGAGAAGGAGCCCGGAGATGGGCACGACAAGGGCCCAGGTCCTATGGGGCGCAGCAGGCGCGAAACCTCTGCAATAGGCGAAAGCTTCAGGGTTACTCTGAGTGATGCCCTTTTGGCACCTCTAAAAATGGTGCAGAATAAGGGGTGGGCAAGTCTGGTGTCAGCCGCCGCGGTAATACCAGCCCCGAGTGGGACGATTATTGGGCCTAAAGCATCCGTAGCTTGTTCTGCAAGTCCTCCGTTCCACCTCAACAGATGGGCTGCGGAGGGCTAGGAGGCGGGAGAGCAAACGGGGGTAGGGGTAAAATCCACTGATCCACTGAAGACCACCAGTGGCGAAGGCGGCGCTCGACGGTGAGGGATGAAAGCTGGGGGAGCATTAGATAGGGTAGTCCCAGCTGTAAACGATGCAG-CTCGGATGGGCCAACCCACCGCAGGGAAGCAAGTCTGCCGCCTGGGAGTACGGTCGCAAGGAAACTTAAAGGAATTGGGGGAG-AGGGGTGAAGCCTGCGGTTCAATTGGAGTCAACGCCGGA
FJ415676.1.910_Archaea_Crenarchaeota_Nitrososphaeria_Nitrososphaerales_Nitrososphaeraceae_uncultured_bacterium                                                            ACCCGTGCTATCGGATTGAGAGCTGTACAGCCGAGTCGCTGTTGCGGGGTGTGCGGCTCAGTAACACTCAACCTGCGAGACATGGACAACGGGGGGAAACTGGGATTAATCCGTGATAGGTCATTCATCTGGAAGGAATGGCTTAAACAC---TTGCTCCAGGATGGGACCTAGACCGATCAGGCTGTTGGGTGGGTAATGGCCCACCCCAGTAACCGGTACGGGCTTTGAGAGAAGGAGCCCGGAGATGGACACGACAAGGGTCCAGGTCCTACGGGGCGCAGCAGGCGCGACTGGGTCGCAATATGCGAAAGCATCGAGGTTAATCCGAGTGGCATCC--TGGGTGCCTCTAGGGACGGCCGTGAATAAGGGGTGGGCAAGTCTGGTGTCAGCTTTCGCGGTAATACCAGCCCCGAGTGGTGAGAC-GATGGGCCTAAAGCATCCGTAGCCGGTTCTGCAAGTCCCCCGTTCCAGCTCAACAGATGGGCCGCGGAGAGCTAGGAGGCAGGAGAGCAAGCGGCCGTAGGGGTAGGGTCCGTT---CCATTGAAGACCACCAGTGGCGAAGGCGGCGCTCGACGGTGAGGGATGAAAGCTGGGGGAGCA-CAGATAGGGTAGTCCCAGCCGTAGGGGATGCAGACTCGGCCGGG-TAACCCACCGCACCCAAGCAAGTCTGCCGCCTGGTAGTACGGTCGCAAGGAAACTTAAAGGAATTGGGGGAG----------------------------------------
GQ994285.1.911_Archaea_Crenarchaeota_Nitrososphaeria_Nitrososphaerales_Nitrososphaeraceae_uncultured_archaeon                                                             CTGACTGCTATCGGATTGATACTAAGCCATGTGAGTCATTGTAGCAATAGGCAGAGCTCAGTAACACCCAATCTAACGGACGGGGATAACCTCGGGAAACTGAGGATAAACCCCGATAGATCATATGCCTGGAACGGATGGTCCAAAGATTCGTCGCCGTAGGATGAGACTGCGGCCTATCAGCTTGTTGGTGAGGTAATGGCCCACCGCTATTACAGGTACGGGCTCTGAGAGGAGAAGCCCGGAGATGGGCACGACAAGGGCCCAGGTCCTATGGGGCGCAGCAGGCGCGAAATCTCTGCAATAGGCGAAAGCCTCAGGGTTACTCTGAGTGATTTCCTTTTAACACCTTTACAAATGGTGTGGAATAAGGGGTGGGCAAGCCTGGTGTCAGCCGCCGCGGTAATACCAGCCCCGAGTGGGACGATTATTGGGCCTAAAGCATCCGTAGCCGGTCCTGCAAGTCCTCCGTTCCACCTTAACAGATGGGCCGCGGATGACTAGGAGGCGGGAGAGCAAGCGGGGGTAGGGGTAAAATCCGTTGATCCATTGAAGACCACCAGTGGCGAAGGCGGCACTCGACGGTGAGGGATGAAAGCTCGGGGAGCATTAGATAGGGTAGTCCCAGCTGTAAACGATGCAGACTCGGATGCCCCAGTGCACCGCACGGAAGCAGTTTTGCCGCCTCGTAGTACGTACGCTAGGACACGTAATGGAATTGGGGGAGTAGAGTTGAAGCCTGCGTGTCAATTTGAGTC---------
EF503699.1.900_Archaea_Crenarchaeota_Nitrososphaeria_Nitrososphaerales_Nitrososphaeraceae_Candidatus_Nitrososphaera_uncultured_archaeon                                   -----------AAGAATGGGGATA--GCATGCGAGTC-ACGCCGCAATTGGCATAGCTCAGTAACACTCAACATGCCGGACGTGGACA-CCTCGGGAAACTGAGGATAAACCGCGATAGGCCACACTTCTGGAATGAATGACCCAAATCTATATGGCCTTTGGATTGGACTGCGGCCGATCAGGCTGTTGGTGAGGTAATGGCCCACCCCTGTAACCGGTACGGGCTTTGAGAGAAGGAGCCCGGAGATGGGCACGACAAGGGCCCAGGCCCTATGGGGCGCAGCAGGCACGAAACCTCTGCAATAGGCGAAAGCTTCAGGGTTACTCTGAGTGATGCCCTTTTGGCACCTCTAAAAATGGTGCAGAATAAGGGGTGGGCAAGTCTGGTGTCAGCCGCCGCGGTAATACCAGCCCCGAGTGGGACGATTATTGGGCCTAAAGCATCCGTAGCCTGTTCTGCAAGTCCTCCGTTCCACCTTAACGGATGGGCTGCGGAGAGCTAGGAGGCGGGAGAGCAAACGGGGGTAGGGGTAAAATCCTTTGATCTACTGAAGACCACCAGTGGTGAAGGCGGCGCTCAACGGTGA-GGATGAAAGCTGGGGGAGCAATAGATAGAGTAATCCCAACTGTAAACGATGGCAACTCGGATGGGCCAACCCCCCGCAGGGAAGCAGCTCTCCCGCCTGGGAATACGGTCGCAGAGAACCTTAAAGGAATTGGGGAACAAGGGGGAAAACGTGCGGTTCAATTGGAATCCACCCCCGG
EF503697.1.900_Archaea_Crenarchaeota_Nitrososphaeria_Nitrososphaerales_Nitrososphaeraceae_Candidatus_Nitrososphaera_uncultured_archaeon                                   ----------------TAAAATGATAGCCTGCGAGTC-ACGCCGTAAGTGGCATAGCTCAGTAACACTCAACATGCCGGACGTGGATAACCTCGGGAAACTGAGGATAAACCGCGATAGGCCAAGTTTCTGGAATGAATGGCCGAAATCTATATGGCCTTTGGATTGGACTGCGGCCGATCAGGCTGTTGGTGAGGTAATGGCCCACCCCTGTAACCGGTACGGGCTTTGAGAGAAGTAGCCCGGAGATGGGCACGACAAGGGCCCAGGCCCTATGGGGCGCAGCAGGCGCGAAACCTCTGCAATAGGCGAAAGCCTCAGGGTTACTCTGAGTGATGCCCTTTTGGCACCTCTAAAAATGGTGCAGAATAAGGGGTGGGCAAGTCTGGTGTCAGCCGCCGCGGTAATACCAGCCCCGAGTGGGACGATTATTGGGCCTAAAGCATCCGTAGCCTGTTCTGCAAGTCCTCCGTTCCACCTCAACGGATGGGCTGCGGAGAGCTAGGAGGCGGGAGAGCAAACGGGGGTAGGGGTAAAATCCATTGATCTACTGAAGACCACCAGTGGCGAAGGCGGCGCTCGACGGTGAGGGATGAAAGCTGGGGGAGCATTAGATAGGGTAGTCCCAGCTGTAAACGATGCAGACTCGGATGGGCAACCCCACCCCAGCGAAGCAGATCTTCCGCCCAGATGTAGGGCCGCCAAAAACCTTAAAGGAAATGCGGGAAAAAAGGG---------GGTTGAAAC----------CCTGC
EF503695.1.900_Archaea_Crenarchaeota_Nitrososphaeria_Nitrososphaerales_Nitrososphaeraceae_Candidatus_Nitrososphaera_uncultured_archaeon                                   -----------TGAATAAGAACTAGCCATGGCGAGTC-ACGCCGCA--TGGCATAGCTCAGTAACACTCAACATGCCGGACGTGGATAACCTCGGGAAACTGAGGATAAACCGCGATAGGCCAAGTTTCTGGAATGAATGGCCGAAATCTATACGGCCTTTGGATTGGACTGCGGCCGATCAGGCTGTTGGTGAGGTAATGGCCCACCCCTGTAACCGGTACGGGCTTTGAGAGAAGGAGCCCGGAGATGGGCACGACAAGGGCCCAGGCCCTATGGGGCGCAGCAGGCGCGAAACCTCTGCAATAGGCGAAAGCTTCAGGGTTACTCTGAGTGATGCCCTTTTGGCACCTCTAAAAATGGTGCAGAATAAGGGGTGGGCAAGTCTGGTGTCAGCCGCCGCGGTAATACCAGCCCCGAGTGGGACGATTATTGGGCCTAAAGCATCCGTAGCCTGTTCTGCAAGTCCTCCGTTCCACCTTAACGGATGGGCTGCGGGGAGCTAGGAGGCGGGAGAGCAAACGGGGGTAGGGGTAAAATCCTTTGATCTACTGAAGACCACCAGTGGCGAAGGCGGCGCTCGACGGTGAGGGATGAAAGCTGGGGGAGCATTAGATAGGGTAGTCCCAGCTGTAAACGATGCAGACTCGGATGGGCCAACCCACCCCAGGGAAGCTAGTCTGCCGCCCGGAAGTGCGGTCGCCAAGAAACTTAAAGGAATTGGGGGAAAGGGGGTGAAACCTGCTTTTCCTTTGGAATCCACCCCCGG
EF503694.1.900_Archaea_Crenarchaeota_Nitrososphaeria_Nitrososphaerales_Nitrososphaeraceae_Candidatus_Nitrososphaera_uncultured_archaeon                                   ------------AAAGGGGGAT--AGCC-TGCGAGTC-ACGCCGAAAGTGGCATAGCTCAGTAACACTCAACATGCCGGACGTGGATAACCTCGGGAAACTGAGGATAAACCGCGATAGGCCAAGTTTCTGGAATGAATGGCCGAAATCTACATGGCCTTTGGATTGGACTGCGGCCGATCAGGCTGTTGGTGAGGTAATGGCCCACCCCTGTAACCGGTACGGGCTTTGAGAGAAGGAGCCCGGAGATGGGCACGACAAGGGCCCAGGCCCTATGGGGCGCAGCAGGCGCGAAACCTCTGCAATAGGCGAAAGCCTCAGGGTTACTCTGAGTGATGCCCTTTTAGCACCTCTAAAAATGGTGCAGAATAAGGGGTGGGCAAGTCTGGTGTCAGCCGCCGCGGTAATACCAGCCCCGAGTGGGACGATTATTGGGCCTAAAGCATCCGTAGCCTGTTCTGCAAGTCCTCCGTTCCACCTCAACGGATGGGCTGCGGAGAGCTAGGAGGCGGGAGAGCAAACGGGGGTAGGGGTAAAATCCATTGATCTACTGAAGACCACCAGTGGCGAAGGCGGCGCTCGACGGTGAGGGATGAAAGCTGGGGGAGCATTAGATAGGGTAGTCCCAGCTGTAAACGATGCAGACTCGGATGGGCCAACCCACCCCAGGGAAGCAAGTCTGCCGCCTGGGAAATAGGTCCCCAGGAAATTTAAAGAATTTGGGGGAACAAGGGTGAAGCCTGCGGTTCATTTTGAGTCCACGCCGGG
EF503693.1.900_Archaea_Crenarchaeota_Nitrososphaeria_Nitrososphaerales_Nitrososphaeraceae_Candidatus_Nitrososphaera_uncultured_archaeon                                   ------------TGACTGGGATAG---CATGCGAGTC-ACGCCGAAAGTGGC-TAGCTCAGTAACACTCAACATGCCGGACGTGGATAACCTCGGGAAACTGAGGATAAACCGCGATAGGCCAAGTTTCTGGAATGAATGGCCGAAATCTACATGGCCTTTGGATTGGACTGCGGCCGATCAGGCTGTTGGTGAGGTAATGGCCCACCCCTGTAACCGGTACGGGCTTTGAGAGAAGGAGCCCGGAGATGGGCACGACAAGGGCCCAGGCCCTATGGGGCGCAGCAGGCGCGAAACCTCTGCAATAGGCGAAAGCCTCAGGGTTACTCTGAGTGATGCCCTTTTGGCACCTCTAAAAATGGTGCAGAATAAGGGGTGGGCAAGTCTGGTGTCAGCCGCCGCGGTAATACCAGCCCCGAGTGGGACGATTATTGGGCCTAAAGCATCCGTAGCCTGTTCTGCAAGTCCTCCGTTCCACCTCAACGGATGGGCTGCGGAGAGCTAGGAGGCGGGAGAGCAAACGGGGGTAGGGGTAAAATCCATTGATCTACTGAAGACCACCAGTGGCGAAGGCGGCGCTCGACGGTGAGGGATGAAAGCTGGGGGAGCATTAGATAGGGTAGTCCCAGCTGTAAACGATGCAAACTCGGATGGGCCAACCCACCGCAGGGAACCAGCCCTG-CGCCTGGGAGTACGGTCGCAAGGAAACTT-AAGGAATTGGGGAAAAAGGGGTTAAAGCCTCGGTTTCATTGGAGTCCACGCCGGA
HQ738997.1.912_Archaea_Crenarchaeota_Nitrososphaeria_Nitrososphaerales_Nitrososphaeraceae_Candidatus_Nitrososphaera_uncultured_archaeon                                   CCGACTGCTATCAGAGTGAGATTAAGCCATGCGAGTCAACGTAGCAATTGGCACAGCTCAGTAACACTCAACATAACGGACGTGGATAAACTCGGGAAACTGAGGCTAAACCGCGATAGACCAAATACCTGGAATGGTTGATTAAAATCTATATGGCCTTTGGATTGGACTGCGGCCGATCAGGCTGTTGGTGAGGTAATGGCCCACCCCTGTAACCGGTACGGGCTTTGAGAGAAGGAGCCCGGAGATGGGCACGACAAGGGCCCAGGCCCTATGGGGCGCAGCAGGCGCGAAACCTCTGCAATAGGCGAAAGCTTCAGGGTTACTCTGAGTGATGCCCTTTTGGCACCTCTAAAAATGGTGCAGAATAAGGGGTGGGCAAGTCTGGTGTCAGCCGCCGCGGTAATACCAGCCCCGAGTGGGACGATTATTGGGCCTAAAGCATCCGTAGCCTGTTCTGCAAGTCCTCCGTTCCACCTCAACGGATGGGCCGCGGAGAGCTAGGAGGCGGGAGAGCAAACGGGGGTAGGGGTAAAATCCATTGATCTACTGAAGACCACCAGTGGCGAAGGCGGCGCTCGACGGTGAGGGATGAAAGCTGGGGGAGCATTAGATAGGGTAGTCCCAGCTGTAAACGATGCAGACTCGGATGGACTAGTCCACCGCAGGGAAGCAAGTCTGCCGCCTGGTAGTACGGTCGCAAGGAAACTTAAAGGAATTGGGGGAGAAGGGGTGAAGCCTGCGGTTCAATTGGABTCAACGCCGGR
HQ739000.1.914_Archaea_Crenarchaeota_Nitrososphaeria_Nitrososphaerales_Nitrososphaeraceae_Candidatus_Nitrososphaera_uncultured_archaeon                                   CCGACTGCTATCAGAGTGAGATTAAGCCATGCGAGTCAACGTATGAATTGGCGAAGCTCAGTAACACTCAACATGCCGGACGTGGATAACCTCGGGAAACTGAGGATAAACCACGATAGGCCAAGTTTCTGGAATGAATGGCCGAAATCTATATGGCCTTTGGATTGGACTGCGGCCGATCAGGCTGTTGGTGAGGTAATGGCCCACCCCTGTTACCGGTACGGGCTTTGAGAGAAGGAGCCCGGAGATGGGCACGACAAGGGCCCAGGCCCTACGGGGCGCAGCAGGCGCGAAACCTCTGCAATAGGCGAAAGCCTCAGGGTTACTCTGAGTGATGCCCTTTTGGCACCTCTAAAAATGGTGCAGAATAAGGGGTGGGCAAGTCTGGTGTCAGCCGCCGCGGTAATACCAGCCCCGAGTGGGACGATTATTGGGCCTAAAGCATCCGTAGCCTGTTCTGCAAGTCCTCCGTTCCACCTCAACGGATGGGCTGCGGAGAGCTAGGAGGCGGGAGAGCAAACGGGGGTAGGGGTAAAATCCGTTGATCCATTGAAGACCACCAGTGGCGAAGGCGGCACTCGACGGTGAGGGATGAAAGCTGGGGGAGCATTAGATAGGGTAGTCCCAGCTGTAAACGATGCAGACTCGGATGAACCTCTTCACCGCAGGGAAGCAAGTCTGCCGCCTGGGAGTACGGTCGCAAGGAAACTTAAAGGAATTGGGGGAGAAGGGGTGAAGCCTGCGGTTCAATTGGABTCAACGCCGGR
HM187517.1.1338_Archaea_Crenarchaeota_Nitrososphaeria_Nitrososphaerales_Nitrososphaeraceae_Candidatus_Nitrososphaera_uncultured_archaeon                                  CCGACTGCTATCAGAGTAGGACTAAGCCATGCGAGTCAACGCCGCAAGTGGCATAGCTCAGTAACACTCAACATGCCGGATGTGGATAACCTCGGGAAACTGAGGACAAACCGCAATAGGCCAAGTTTCTGGAATGAATGGCCGAAATCTATATGGCCTTTGGATTGGACTGCGGCCGATCAGGCTGTTGGTGAGGTAATGGCCCACCCCTGTAACCGGTACGGGCTTTGAGAGAAGTAGCCCGGAGATGGGCACGACAAGGGCCCAGGCCCTATGGGGCGCAGCAGGCGCGAAACCTCTGCAATGGGCGAAAGCCTCAGGGTTACTCTGAGTGATGCCCTTTGGGCACCTCTAAAAATGGTGCAGAATAAGGGGTGGGCAAGTCTGGTGTCAGCCGCCGCGGTAATACCAGCCCCGAGTGGAACGATTATTGGGCCCTAAGCATCCGTAGCCGGTTCTATAAGTCCTCCGGTCCAACTCAACAGATGAGCTGCGG-GAGCTAGGAGGCGGGAGAGCAAACGGGGGTAGGAGTAAAATCCATTGATCTACTGAAGACCACCAGTGGCGAAGGCGGCGCTCGACGGTGAGGGATGAAAGCTGGGGGAGCATTAGATAGGGTAGTCCCAGCTGTAAACGATGCAGACTCGGATGGGCCAACCCACCGCAGGGAAGCAAGTCTGCCGCCTGGGAGTACGGTCGCAAGGAAACTTAAAGGAATTGGGGGAGAAGGGGTGAAGCCTGCGGTTCAATTGGAGTCAACGCCGGG
JX196229.1.911_Archaea_Crenarchaeota_Nitrososphaeria_Nitrososphaerales_Nitrososphaeraceae_Candidatus_Nitrososphaera_uncultured_archaeon                                   CCGACTGCTATCAGAGTAGGACTAAGCCATGCGAGTCAACGCCGCAAGTGGCATAGCTCAGTAACACTCAACATGCCGGACGTGGATAACCTCGGGAAACTGAGGATAAACCGCGATAGGCCAAGTTTCTGGAATGAATGGCCGAAATCTATATGGCCTTTGGATTGGACTGCGGCCGATCAGGCTGTTGGTGAGGTAATGGCCCACCCCTGTAACCGGTACGGGCTTTGAGAGAAGTAGCCCGGAGATGGGCACGACAAGGGCCCAGGCCCTATGGGGCGCAGCAGGCGCGAAACCTCTGCAATAGGCGAAAGCCTCAGGGTTACTCTGAGTGATGCCCTTTTGGCACCTCTAAAAATGGTGCAGAATAAGGGGTGGGCAAGTCTGGTGTCAGCCGCCGCGGTAATACCAGCCCCGAGTGGGACGATTATTGGGCCTAAAGCATCCGTAGCCGGTTCTATAAGTCCTCCGTTCCACCTCAACAGATGGGCTGCGGGGAGCTAGGAGGCGGGAGAGCAAACGGGGGTAGGGGTAAAATCCATTGATCTACTGAAGACCACCAGTGGCGAAGGCGGCGCTCGACGGTGAGGGATGAAAGCTGGGGGAGCATTAGATAGGGTAGTCCCAGCTGTAAACGACGCAG-CTCGGGGGGGCCAACCCACCGCAGGAAAGCAAGTCTGCCGCCTGGGAGTACGGTCGCAAGGAAACTTAAAGGAATTGGGGGAGAAGGGGTGAAGCCTGCGGTTCAAATGGAGTCAACGCCGG-
KT216178.1.914_Archaea_Crenarchaeota_Nitrososphaeria_Nitrososphaerales_Nitrososphaeraceae_Candidatus_Nitrososphaera_uncultured_archaeon                                   CCGACTGCTATCAGAGTAGGACTAAGCCATGCGAGTCA----G-CCG-TGGCATAGCTCAGTAACACTCAACATGCCGGACGTGGATAACCTCGGGAAACTGAGGAT-AACCGCGATAGGCCAA-CTTCTGGAATGAATGGCCGAAATCTATATGGCCTTTGGATTGGACTGCGGCCGATCAGGCTGTTGGTGAGGTAATGGCCCACCCCTGTAACCGGTACGGGCTTTGAGAGAAGTAGCCCGGAGATGGGCACGACAAGGGCCCAGGCCCTATGGGGCGCAGCAGGCGCGAAACCTCTGCAATGCG--AAAGCCTCAGGGTTACTCTGAGTGATGCCCTTT-GGCACCTCTAAAAATGGTGCAGAATAAGGGGTGGGCAAGTCTGGTGTCAGCCGCCGCGGTAATACCAGCCCCGAGTGGGACGATTATTGGGCCTAAAGCATCCGTAGCCTGTTCTGCAAGTCCTCCGTTCCACCTCAACGGA-GGGCTGCGGAGAGCTAGGAGGCGGGAGAGCAAACGGGGGTAGGGGTAAAATCCGTTGATCCATTGAAGACCACCAGTGGCGAAGGCGGCACTCGACGGTGAGGGATGAAAGCTGGGGGAGCATTAGATAGGGTAGTCCCAGCTGTAAACGATGCAGACTCGGATGAACTA-TTCACCGCAGGGAAGCAAGTCTGCCGCCTGGGAGTACGGTG-CAAGGAAACTTAAAGGAA-TGGGGGAGAAGGGGTGAAGCCTGCGGTTCAATTGGATTCAACGCCGGG
HQ269039.1.995_Archaea_Crenarchaeota_Nitrososphaeria_Nitrososphaerales_Nitrososphaeraceae_Candidatus_Nitrososphaera_uncultured_archaeon                                   -----------------------------------------------------------------------------------------------------------------------------------------------------------------------------------------------------------------------------------------------------------------------------------------------------AACCTTTGCAAT-AGCGAAG--CTCAGGG-TACT-TGAGTGATGCCCTCTTTGCA-CTCTAAAAAT-GTGCAG-ATA-GGGGTGGGCAAGTCTGGTGTCAGCCG-CGCG-TAATACCAGCCCCGAGTGGGACGATTATTGGG-CTAAAGCATCCGTAGCCTGTTCTGCAAGTCCTCCGTTCCACCTTAACGGATGGGCTGCGGGGAGCTAGGAGGCGGGAGAGCAAACGGGGGTAGGGGTAAAATCCTTTGATCTACTGAAGACCACCAGTGGCGAAGGCGGCGCTCGACGGTGAGGGATGAAAGCTGGGGGAGCATTAGATAGGGTAGTCCCAGCTGTAAACGATGCAGACTCGGATGGGCCAACCCACCGCAGGGAAGCAAGTCTGCCGCCTGGGAGTACGGTCGCAAGGAAACTTAAAGGAATTGGGGGAGAAGGGGTGAAGCCTGCGGTTCAATTGGAGTCAACGCCGGG
HQ269044.1.1022_Archaea_Crenarchaeota_Nitrososphaeria_Nitrososphaerales_Nitrososphaeraceae_Candidatus_Nitrososphaera_uncultured_archaeon                                  ----------------------------------------------------------------------------------------------------------------------------------------------------------------------------------------------------------------CCTAT---------------------------------------------------------------GGGCGCAGCA-GCGCGAA--CTTTGCAAT-AGCG-AAGCCTCAGGG-TACT-TGAGTGATGCCCTTTTGGCACCTCTAAAA--TGTGCAG-ATAAGGGGTGGGCAAGTCTG-TGTCAG-CGCCGCG-TAATACCAGCCCCGAGTGGGACGATTATTGGGCCTAAAGCATCCGTAGCCTGTTCTGCAAGTCCTCCGTTCCACCTTAACGGATGGGCTGCGGGGAGCTAGGAGGCGGGAGAGCAAACGGGGGTAGGGGTAAAATCCTTTGATCTACTGAAGACCACCAGTGGCGGAGGCGGCGCTCGACGGTGAGGGATGAAAGCTGGGGGAGCATTAGATAGGGTAGTCCCAGCTGTAAGCGATGCAGACTCGGATGGGCCAACCCACCGCAGGGAAGCAAGTCTGCCGCCTGGGAGTACGGTCGCAAGGAAACTTAAAGGAATTGGGGGAGAAGGGGTGAAGCCTGCGGTTCAATTGGAGTCAACGCCGGG
JQ978498.1.911_Archaea_Crenarchaeota_Nitrososphaeria_Nitrososphaerales_Nitrososphaeraceae_Candidatus_Nitrososphaera_uncultured_archaeon                                   CCGACTGCTATCAGAATAGGACTAAGCCATGCGAGTCAACGTAGCAATTGGCATAGCTCAGTAACACTCAACATGCCGGACGTGGATAACCTCGGGAAACTGAGGATAAACCGCGATAGGTCATATATCTGGAATGACTGGCTAAAATCTATATGGCCCCTGGATTGGACTGCGGCCGATCAGGCTGTTGGTGAGGTAACGGCCCACCCCCGTAACCGGTACGGGCTTTGAGAGAAGGAGCCCGGAGATGGGCACGACAAGGGCCCAGGCCCTATGGGGCGCAGCAGGCGCGAAACCTCTGCAATAGGCGAAAGCCTCAGGGTTACTCTGAGTGATGCCCTTTTGGCACCTCTAAAAATGGTGCAGAATAAGGGGTGGGCAAGTCTGGTGTCAGCCGCCGCGGTAATACCAGCCCCGAGTGGGACGATTATTGGGCCTAAAGCATCCGTAGCCTGTTCTGCAAGTCCTCCGTTCCACCTCAACGGATGGGCTGCGGAGAGCTAGGAGGCGGGAGAGCAAACGGAGGTAGGGGTAAAATCCATTGATCTACTGAAGACCACCGGTGGCGAAGGCGGCGCTCGACGGTGAGGGATGAAAGCTGGGGGAGCATTAGATAGGGTAGTCCCAGCTGTAAACGATGCAGACTCGGATGGGCCAACCCACCGCATGGAAGCAAGTCTGCCGCCTGGGAGTACGGTCGCAAGGAAACTTAAAGGAATTGGGGGAGAAGGGGTGAAGCCTGCGGTTCAATTGGABTCAACGCCGGR
GQ249646.1.912_Archaea_Crenarchaeota_Nitrososphaeria_Nitrososphaerales_Nitrososphaeraceae_Candidatus_Nitrososphaera_uncultured_crenarchaeote                              CCGACTGCTATCAGAATAGGACTAAGCCATGCGAGTCAACGTAGCAATTGGCATAGCTCAGTAACACTCAACATGCCGGACGTGGATAACCTCGGGAAACTGAGGATAAACCACGATAGGTCATATATCTGGAATGAATGGCTAAAATCTACATGGCCCCTGGATTGGACTGCGGCCGATCAGGCTGTTGGTGAGGTAATGGCCCACCCCTAAAACCGGTTCGGGCTCTGAGAGAAGGAGCCCGGAGATGGGCACGACAAGGGCCCAGGCCCTATGGGGCGCAGCAGGCGCGAAACCTCTGCAATAGGCGAAAGCCTCAGGGTTACTCTGAGTGATGCCCTTTTGGCACCTCTAAAAATGGTGCAGAATAAGGGGTGGGCAAGTCTGGTGTCAGCCGCCGCGGTAATACCAGCCCCGAGTGGGACGGTTATTGGGCCTAAAGCATCCGTAGCCTGTTCTGCAAGTCCTCCGTTCCACCTCAACGGATGGGCTGCGGAGAGCTAGGAGGCGGAAGAGCAAACGGGGGTAGGGGTAAAATCCATTGATCTACTGAAGACCACCAGTGGCGAAGGTGGCGCTCGACGGTGAGGGATGAAAGCTGGGGGAGCATTAGATAGGGTAGTCCCAGCTGTAAACGATGCAGACTCGGATGGGCCAACCCACCGCAGGGAAGCAAGTCTGCCGCCTGGGAGTACGGTCGCAAGGAAACTTAAAGGAATTGGGGGAGAAGGGGTGAAGCCTGCGGTTCAATTGGATTCAACGCCGGA
GQ249644.1.912_Archaea_Crenarchaeota_Nitrososphaeria_Nitrososphaerales_Nitrososphaeraceae_Candidatus_Nitrososphaera_uncultured_crenarchaeote                              CCGACTGCTATCAGAGTGGGACTAAGCCATGCGAGTCAACGTAGAAATTGGCAAAGCTCAGTAACACTCAACATGCCGGACGTGGATAACCTCGGGAAACTGAGGATAAACCGCGATAGGCCATATTTCTGGAATGGATGGCCGAAATCTATATGGCCCCAGGATTGGACTGCGGCCGATCAGGCTGTTGGTGAGGTAATGGCCCACCCCTGTAACCGGTACGGGCTCTGAGAGGAGGAGCCCGGAGATGGGCACGACAAGGGCCCAGGCCCTATGGGGCGCAGCAGGCGCGAAATCTCTGCAATAGGCGAAAGCTTCAGGGTTACTCTGAGTGATGCCCTTTTGGCACCTCTAAAAATGGTGCAGAATAAGGGGTGGGCAAGTCTGGTGTCAGCCGCCGCGGTAATACCAGCCCCGAGTGGGACGATTATTGGGCCTAAAGCATCCGTAGCCTGTTCTGCGAGTCCTCCGTTCCACCTCAACGGATGGGCTGCGGAGAGCTAGGAGGCGGGAGAGCAAACGGGGGTAGGGGTAAAATCCATTGATCTACTGAAGACCACCAGTGGCGAAGGCGGCGCTCGACGGTGAGGGATGAAAGCTGGGGGAGCATTAGATAGGGTAGTCCCAGCTGTAAACGATGCAGACTCGGATGGGCCAACCCACCGCAGGGAAGCAAGTCTGCCGCCTGGGAGTACGGTCGCAAGGAAACTTAAAGGAATTGGGGGAGAAGGGGTGAAGCCTGCGGTTCAATTGGATTCAACGCCGGG
JQ668098.1.916_Archaea_Crenarchaeota_Nitrososphaeria_Nitrososphaerales_Nitrososphaeraceae_Candidatus_Nitrososphaera_uncultured_soil_archaeon                              CCGACTGCTATCAGAGTAGGACTAAGCCATGCGAGTTAACGCCGTAAGTGGCATAGCTCAGTAACACTCAACATGCCGGACGTGGATAACCTCGGGAAACTGAGGATAAACCGCGATAGGCCAAGTTTCTGGAATGAATGACTTAAATCTATATGGCCTTTGGATTGGACTGCGGCCGATCAGGCTGTCGGTGAGGTAATGGCCCACCCCTGTTACCGGTACGGGCTTTGAGAGAAGGAGCCCGGAGATGGGCACGACAAGGGCCCAGGCCCTATGGGGCGCAGCAGGCGCGAAACCTCTGCAATAGGCGAAAGCCTCAGGGTTACTCTGAGTGATGCCCTTTTGGCACCTCTAAAAATGGTGCAGAATAAGGGGTGGGCAAGTCTGGTGTCAGCCGCCGCGGTAATACCAGCCCCGAGTGGGACGATTATTGGGCCTAAAGCATCCGTAGCCTGTTCTGCAAGTCCTCCGTTCCACCTTAACGGATGGGCTGCGGGGAGCTAGGAGGCGGGAGAGCAAACGGGGGTAGGGGTAAAATCCATTGATCTACTGAAGACCACCAGTGGCGAAGGCGGCGCTCGACGGTGAGGGATGAAAGCTGGGGGAGCATTAGATAGGGTAGTCCCAGCCGTAAACGATGCAGACTCGGATGGGCTAACCCACCGCAGGGAGGCAAGTCTGCCGCCTGGTAGTACGGTCGCAAGGAAACTTAAAGGAATTGGGGGAGAAGGGGTGAAGCCTGCGGTTCAATTGGATTCAACGCCGGG
HQ269049.1.1006_Archaea_Crenarchaeota_Nitrososphaeria_Nitrososphaerales_Nitrososphaeraceae_Candidatus_Nitrososphaera_uncultured_archaeon                                  -------------------------------------------------------GCTCAGTAACACTCAACATGCCGGACGTGGATAACCTCGGGAAACTGAGGATAAACCATGATAGGCCAAGTTTCTGGAATGAATGGCCGAAATCTATATGGCCTTTGGATTGGACTGCGGCCGATCAGGCTGTTGGTGAGGTAATGGCCCACCCCTGTAACCGGTACGGGCTTTGAGAGAAGGAGCCCGGGGATGGGCACGACAAGGGCCCAGGCCCTATGGGGCGCAGCAGGCGCGAAACCTCTGCAATAGGCGAAAGCTTCAGGGTTACTCTGAGTGATGCCCTTTTGGCACCTCTAAAAATGGTGCAGAATAAGGGGTGGGCAAGTCTGGTGTCAGCCGCCGCGGTAATACCAGCCCCGAGTGGGACGATTATTGGGCCTAAAGCATCCGTAGCCTGTTCTGCAAGTCCTCCGTTCCACCTCAACGGATGGGCTGCGGAGAGCTAGGAGGCGGGAGAGCAAACGGGGGTAGGGGTAAAATCCATTGATCTACTGAAGACCACCAGTGGCGAAGGCGGCGCTCGACGGTGAGGGATGAAAGCTGGGGGAGCATTAGATGGGGTAGTCCCAGCTGTAAACGATGCAGACTCGGATGGGCCAACCCACCGCACGGAAGCAAGTCCGCCGCCTGGGAGTACGGTCGCAAGGAAACTTAAAGGAATTGGGGGAG-AAGGGTGAAGCCTGCGGTTCATT-GGAGTCAACGCCGGG
LN574632.1.1308_Archaea_Crenarchaeota_Nitrososphaeria_Nitrososphaerales_Nitrososphaeraceae_Candidatus_Nitrososphaera_uncultured_bacterium                                 CCGACTGCTATCAGAGTGGGACTAAGCCATGCGAGTTAACGCTGTAAGTGGCATAGCTCAGTAACACTCAACATGCCGGACGTGGATAACCTCGGGAAACTGAGGATAAACCGCGATAGGCCAAGTTTCTGGAATGAATGACTTAAATCTATATGGCCTTTGGATTGGACTGCGGCCGATCAGGCTGTTGGTGAGGTAATGGCCCACCCCTGTTACCGGTACGGGCTTTGAGAGAAGGAGCCCGGAGATGGGCACGACAAGGGCCCAGGCCCTATGGGGCGCAGCAGGCGCGAAACCTCTGCAATAGGCGAAAGCCTCAGGGTTACTCTGAGTGATGCCCTTTTGGCACCTCTAAAAATGGTGCAGAATAAGGGGTGGGCAAGTCTGGTGTCAGCCGCCGCGGTAATACCAGCCCCGAGTGGGACGATTATTGGGCCTAAAGCATCCGTAGCCGGTTCTGCAAGTCCTCCGTTCCACCTCAACAGATGGGCTGCGGAGAGCTAGGAGGCGGGAGAGCAAACGGGGGTAGGGGTAAAATCCATTGATCCACTGAAGACCACCAGTGGCGAAGGCGGCGCTCGACGGTGAGGGATGAAAGCTGGGGGAGCATTAGATAGGGTAGTCCCAGCTGTAAACGATGCAGACTCGGATGGGCCAACCCACCGCAGGGAAGCAAGTCTGCCGCCTGGGAGTACGGTCGCAAGGAAACTTAAAGGAATTGGGGGAGAAGGGGTGAAGCCTGCGGTTCAATTGGAGTCAACGCCGGG
GU434687.1.914_Archaea_Crenarchaeota_Nitrososphaeria_Nitrososphaerales_Nitrososphaeraceae_Candidatus_Nitrososphaera_unidentified_archaeon                                 CCGACTGCTATCAGAATGAGATTAAGCCATGCGAGTCAACGTAGCAATTGGCACAGCTCAGTAACACTCAACATAACGGACGTGGATAACCTCGGGAAACTGAGGATAAACCGCGATAGGCCAAGTTTCTGGAATGACTGGCCGAAATCTATATGGCCTTTGGATTGGACTGCGGCCGATCAGGCTGTAGGTGAGGTAATGGCCCACCCCTGTAGCCGGTACGGGCTTTGAGAGAAGGAGCCCGGAGATGGGCACGACAAGGGCCCAGGCCCTATGGGGCGCAGCAGGCGCGAAACCTCTGCAATAGGCGAAAGCCTCAGGGTTACTCTGAGTGATGCCCTTTTGGCACCTCTAAAAATGGTGCAGAATAAGGGGTGGGCAAGTCTGGTGTCAGCCGCCGCGGTAATACCAGCCCCGAGTGGGACGATTATTGGGCCTAAAGCATCCGTAGCCTGTTCTGCAAGTCCTCCGTTCCACCTCAACGGATGGGCTGCGGAGAGCTAGGAGGCGGGAGAGCAAACGGGGGTAGGGGTAAAATCCATTGATCTACTGAAGACCACCAGTGGCGAGGGCGGCGCTCAACGGTGAGGGATGAAAGCTGGGGGAGCATTAGATAGGGTAGTCCCAGCTGTAAACGATGCAGACTCGGATGGGCCAACCCACCGCAGGGAAGCAAGTCTGCCGCCTGGGAGTACGGTCGCGAGGAAACTTAAAGGAATTGGGGGAGAAGGGGTGAAGCCTGCGGTTCAATTGGAGTCAACGCCGGG
AY367310.1.914_Archaea_Crenarchaeota_Nitrososphaeria_Nitrososphaerales_Nitrososphaeraceae_Candidatus_Nitrososphaera_uncultured_archaeon                                   CCGACTGCTATCAGAGTAGGACTAAGCCATGCGAGTCAACGCCGCAAGTGGCATAGCTCAGTAACACTCAACATGCCGGACGTGGATAACCTCGGGAAACTGAGGATAAACCGCGATAGGCCAAGTTTCTGGAATGAATGGCCGAAATCTATATGGCCTTTGGATTGGACTGCGGCCGATCAGGCTGTTGGTGAGGTAATGGCCCACCCCTATTACCGGTACGGGCTTTGAGAGAAGGAGCCCGGAGATGGGCACGACAAGGGCCCAGGCCCTATGGGGCGCAGCAGGCGCGAAACCTCTGCAATAGGCGAAAGCCTCAGGGTTACTCTGAGTGATGCCCTTTTGGCACCTCTAAAAATGGTGCAGAATAAGGGGTGGGCAAGTCTGGTGTCAGCCGCCGCGGTAATACCAGCCCCGAGTGGGACGATTATTGGGCCTAAAGCATCCGTAGCCTGTTCTGCAAGTCCTCCGTTCCACCTCAACGGATGGGCTGCGGAGAGCTAGGAGGCGGGAGAGCAAACGGGGGTAGGGGTAAAATCCATTGATCTACTGAAGACCACCAGTGGCGAAGGCGGCGCTCGACGGTGAGGGGTGAAAGCTGGGGGAGCATTAGATAGGGTAGTCCCAGCTGTAAACGATGCAGACTCGGATGGGCCAACCCACCGCGGGGAAGCAAGTCTGCCGCCTGGGAGTACGGTCGCAAGGAAACTTAAAGGAATTGGGGGAGAAGGGGTGAAG-CTGCGGTTCAATTGGATTCAACGCCGGG
U62820.1.1402_Archaea_Crenarchaeota_Nitrososphaeria_Nitrososphaerales_Nitrososphaeraceae_Candidatus_Nitrososphaera_unidentified_archaeon_SCA11                            CCGACTGCTATCAGAGTAGGACTAAGCCATGCGAGTCAACGCCGCAAGTGGCATAGCTCAGTAACACTCAACATGCCGGACGCGGATAACCTCGGGAAACTGAGGATAAACCGCGATAGGCCAGGTTTCTGGAATGAACGGCCAAAATCTATATGGCCTTTGGATTGGACTGCGGCCGATCAGGCTGTTGGTGAGGTAATGGCCCACCCCTGTTACCGGTACGGGCTTTGAGAGAAGGAGCCCGGAGATGGGCACGACAAGGGCCCAGGCCCTATGGGGCGCAGCAGGCGCGAAACCTCTGCAATAGGCGAAAGCCTCAGGGTTACTCTGAGTGATGCCCTTTTGGCACCTCTAAAAATGGTGCAGAATAAGGGGTGGGCAAGTCTGGTGTCAGCCGCCGCGGTAATACCAGCCCCGAGTGGGACGATTATTGGGCCTAAAGCATCCGTAGCCTGTTCTGCAAGTCCTCCGTTCCACCTTAACGGATGGGCTGCGGGGAGCTAGGAGGCGGGAGAGCAAACGGGGGTAGGGGTAAAATCCATTGATCTACTGAAGACCACCAGTGGCGAAGGCGGCGCTCGACGGTGAGGGATGAAAGCTGGGGGAGCATTAGATAGGGTAGTCCCAGCTGTAAACGATGCAGACTCGGATGGGCCAACCCACCGCAGGGAAGCAAGTCTGCCGCCTGGGAGTACGGTCGCAAGGAAACTTAAAGGAATTGGGGGAGAAGGGGTGAAGCCTGCGGTTCAATTGGAGTCAACGCCGGG
HQ269052.1.963_Archaea_Crenarchaeota_Nitrososphaeria_Nitrososphaerales_Nitrososphaeraceae_Candidatus_Nitrososphaera_uncultured_archaeon                                   -------------------------------------------------------------------------------------------------------------------------------------------------------------------------------------------------------------------------------------------------------------------------------------------------------------------------------------------GTGATGCCCTTTTGGCACCTCTA-AAATGGTGCAGAATAAGGGGTGGGCAG-TCTG-TGTCAG-CGCCGCGTA--TACCAG-CCCGAGT-GGACGATTATTGGG-CTAAAGCATCCGTAGCCTGTTCTGCAAGTCCTCCGTTCCACCTCAACGGATGGGCTGCGGAGAGCTAGGAGGCGGGAGAGCAAACGGGGGTAGGGGTAAAATCCATTGATCTACTGAAGACCACCAGTGGCGAAGGCGGCGCTCGACGGTGAGGGATGAAAGCTGGGGGAGCATTAGATAGGGTAGTCCCAGCTGTAAACGATGCAGACTCGGATGGGCCAACCCACCGCAGGGAAGCAAGTCTGCCGCCTGGGAGTACGGTCGCAAGGAAACTTAAAGGAATTGGGGGAGAAGGGGTGAAGCCTGCGGTTCAATTGGAGTCAACGCCGGG
KF975573.1.1442_Archaea_Crenarchaeota_Nitrososphaeria_Nitrososphaerales_Nitrososphaeraceae_Candidatus_Nitrososphaera_uncultured_archaeon                                  CCGACTGCTATCAGAGTGGGACTAAGCCATGCGAGTCAACGCCGCAAGTGGCATAGCTCAGTAACACTCAACATGCCGGACGTGGATAACCTCGGGAAACTGAGGATAAACCGCGATAGGCCAAGTTTCTGGAATGAATGGCCGAAATCTATATGGCCTTTGGATTGGACTGCGGCCGATCAGGCTGTTGGTGAGGTAATGGCCCACCCCTGTAACCGGTACGGGCTTTGAGAGAAGGAGCCCGGAGATGGGCACGACAAGGGCCCAGGCCCTATGGGGCGCAGCAGGCGCGAAACCTCTGCAATAGGCGAAAGCCTCAGGGTTACTCTGAGTGATGCCCTTTTGGCACCTCTAAAAATGGTGCAGAATAAGGGGTGGGCAAGTCTGGTGTCAGCCGCCGCGGTAATACCAGCCCCGAGTGGGACGATTATTGGGCCTAAAGCATCCGTAGCCTGTTCTGCAAGTCCTCCGTTCCACCTCAACGGTTGGGCTGCGGAGAGCTAGGAGGCGGGAGAGCAAACGGGGGTAGGGGTAAAATCCATTGATCTACTGAAGACCACCAGTGGCGAAGGCGGCGCTCGACGGTGAGGGATGAAAGCTGGGGGAGCATTAGATAGGGTAGTCCCAGCTGTAAACGATGCAGACTCGGATGGGCCAACCCACCGCAGGGAAGCAAGTCTGCCGTCTGGGAGTACGGTCGCAAGGAAACTTAAAGGAATTGGGGGAGAAGGGGTGAAGCCTGCGGTTCAATTGGAGTCAACGCCGGG
KC505301.1.912_Archaea_Crenarchaeota_Nitrososphaeria_Nitrososphaerales_Nitrososphaeraceae_Candidatus_Nitrososphaera_uncultured_archaeon                                   CCGACTGCTATCAGAGTAGGACTAAGCCATGCGAGTCAACGCCGCAAGTGGCATAGCTCAGTAACACTCAACATGCCGGACGTGGATAACCTCGGGAAACTGAGGATAAACCGCGATAGGCCAAGTTTCTGGAATGACTGGCCGAAATCTATATGGCCTTTGGATTGGACTGCGGCCGATCAGGCTGTTGGTGAGGTAATGGCCCACCCCTGTAACCGGTACGGGCTTTGAGAGAAGGAGCCCGGAGATGGGCACGACAAGGGCCCAGGCCCTATGGGGCGCAGCAGGCGCGAAACCTCTGCAATAGGCGAAAGCCTCAGGGTTACTCTGAGTGATGCCCTTTTGGCACCTCTAAAAATGGTGCAGAATAAGGGGTGGGCAAGTCTGGTGTCAGCCGCCGCGGTAATACCAGCCCCGAGTGGGACGATTATTGGGCCTAAAGCATCCGTAGCCTGTTCTGCAAGTCCTCCGTTCCACCTCAACGGATGGGCCGCGGAGAGCTAGGAGGCGGGAGAGCAAACGGGGGTAGGGGTAAAATCCATTGATCTACTGAAGACCACCAGTGGCGAAGGCGGCGCTCGACGGTGAGGGATGAAAGCTGGGGGAGCATTAGATAGGGTAGTCCCAGCTGTAAACGATGCAGACTCGGATGGACTAGTCCACCGCAGGGAAGCAAGTCTGCCGCCTGGTAGTACGGTCGCAAGGAAACTTAAAGGAATTGGGGGAGAAGGGGTGAAGCCTGCGGTTCAATTGGAKTCAACGCCGGR
KC505261.1.912_Archaea_Crenarchaeota_Nitrososphaeria_Nitrososphaerales_Nitrososphaeraceae_Candidatus_Nitrososphaera_uncultured_archaeon                                   CCGACTGCTATCAGAGTGGGACTAAGCCATGCGAGTCAACGCCGCAAGTGGCATAGCTCAGTAACACTCAACATGCCGGACGTGGATAACCTCGGGAAACTGAGGATAAACCGCGATAGGCCAAGTTTCTGGAATGAATGGCCGAAATCTATATGGCCTTTGGATTGGACTGCGGCCGATCAGGCTGTTGGTGAGGTAATGGCCCACCCCTGTAACCGGTACGGGCTTTGAGAGAAGGAGCCCGGAGATGGGCACGACAAGGGCCCAGGCCCTATGGGGCGCAGCAGGCGCGAAACCTCTGCAATAGGCGAAAGCTTCAGGGTTACTCTGAGTGATGCCCTTTTGGCACCTCTAAAAATGGTGCAGAATAAGGGGTGGGCAAGTCCGGTGTCAGCCGCCGCGGTAATACCAGCCCCGAGTGGGACGATTATTGGGCCTAAGGCATCCGTAGCCTGTTCTGCAAGTCCTCCGTTCCACCTCAACGGATGGGCTGCGGGGAGCTAGGAGGCGGGAGAGCAAACGGAGGTAGGGGTAAAATCCTTTGATCTACTGAAGACCACCAGTGGCGAAGGCGGCGCTCGACGGTGAGGGATGAAAGCTGGGGGAGCATTAGATAGGGTAGTCCCAGCTGTAAACGATGCAGACTCGGATGGGCCAACCCACCGCAGGGAAGCAAGTCTGCCGCCTGGGAGTACGGTCGCAAGGAAACTTAAAGGAATTGGGGGAGAAGGGGTGAAGCCTGCGGTTCAATTGGATTCAACGCCGGA
FJ784245.1.1439_Archaea_Crenarchaeota_Nitrososphaeria_Nitrososphaerales_Nitrososphaeraceae_Candidatus_Nitrososphaera_uncultured_archaeon                                  CCGACTGCTATCAGAGTAGGACTAAGCCATGCGAGTCAACGCCGCAAGTGGCGTAGCTCAGTAACACTCAACATGCCGGACGTGGATAACCTCGGGAAACTGAGGATAAACCGCGATAGGCCAAGTTTCTGGAATGAATGGCCGAAATCTATATGGCCTTTGGATTGGACTGCGGCCGATCAGGCTGTTGGTGAGGTAATGGCCCACCCCTGTAACCGGTACGGGCTTTGAGAGAAGGAGCCCGGAGATGGGCACGACAAGGGCCCAGGCCCTATGGGGCGCAGCAGGCGCGAAACCTCTGCAATAGGCGAAAGCTTCAGGGTTACTCTGAGTGATGCCCTTTTGGCACCTCTAAAAATGGTGCAGAATAAGGGGTGGGCAAGTCTGGTGTCAGCCGCCGCGGTAATACCAGCCCCGAGTGGGACGATTATTGGGCCTAAAGCATCCGTAGCCTGTTCTGCAAGTCCTCCGTTCCACCTTAACGGATGGGCTGCGGGGAGCTAGGAGGCGGGAGAGCAAACGGGGGTAGGGGTAAAATCCTTTGATCTACTGAAGACCACCAGTGGCGAAGGCGGCGCTCGACGGTGAGGGATGAAAGCTGGGGGAGCATTAGATAGGGTAGTCCCAGCTGTAAACGATGCAGACTCGGATGGGCCAACCCCGCGCAGGGAAGCAAGTCTGCCGCCTGGGAGTACGGTCGCAAGGAAACTTAAAGGAATTGGGGGAGAAGGGGTGAAGCCTGCGGTTCAATTGGAGTCAACGCCGGG
HQ269050.1.990_Archaea_Crenarchaeota_Nitrososphaeria_Nitrososphaerales_Nitrososphaeraceae_Candidatus_Nitrososphaera_uncultured_archaeon                                   -------------------------------------------------------GCTCAGTAACACTCAACATGCCGGACGTGGATAACCTCGGGAAACTGAGGATAAACCGCGATAGGCCAAGTTTCTGGAATGAATGGCCGAAATCTATATGGCCTTTGGATTGGACTGCGGCCGATCAGGCTGTTGGTGAGGTAATGGCCCACCCCTGTAACCGGTACGGGCTTTGAGAGAAGGAGCCCGGAGATGGGCACGACAAGGGCCCAGGCCCTATGGGGCGCAGCAGGCGCGAAACCTCTGCAATAGGCGAAAGCTTCAGGGTTACTCTGAGTGATGCCCTTTTGGCACCTCTAAAAATGGTGCAGAATAAGGGGTGGGCAAGTCTGGTGTCAGCCGCCGCGGTAATACCAGCCCCGAGTGGGACGATTATTGGGCCTAAAGCATCCGTAGCCTGTTCTGCAAGTCCTCCGTTCCACCTTAACGGATGGGCTGCGGGGAGCTAGGAGGCGGGAGAGCAAACGGGGGTAGGGGTAAAATCCTTTGATCTACTGAAGACCACCAGTGGCGAAGGCGGCGCTCGACGGTGAGGGATGAAAGCTGGGGGAGCATTAGATAGGGTAGTCCCAGCTGTAAACGATGCAGACTCGGATGGGCCAACCCACCGCAGGGAAGCAAGTCTGCCGCCTGGGAGTACGGTCGCAAGGAAACTTAAAGGAATTGGGGGAGAAGGGGTGAAGCCTGCGGTTCAATTGGAGTCAACGCCGGG
HQ269051.1.989_Archaea_Crenarchaeota_Nitrososphaeria_Nitrososphaerales_Nitrososphaeraceae_Candidatus_Nitrososphaera_uncultured_archaeon                                   -------------------------------------------------------GCTCAGTAACACTCAACATGCCGGACGTGGATAACCTCGGGAAACTGAGGATAAACCATGATAGGCCAAGTTTCTGGAATGAATGGCCGAAATCTATATGGCCTTTGGATTGGACTGCGGCCGATCAGGCTGTTGGTGAGGTAATGGCCCACCCCTGTAACCGGTACGGGCTTTGAGAGAAGGAGCCCGGAGATGGGCACGACAAGGGCCCAGGCCCTATGGGGCGCAGCAGGCGCGAAACCTCTGCAATAGGCGAAAGCTTCAGGGTTACTCTGAGTGATGCCCTTTTGGCACCTCTAAAAATGGTGCAGAATAAGGGGTGGGCAAGTCTGGTGTCAGCCGCCGCGGTAATACCAGCCCCGAGTGGGACGATTATTGGGCCTAAAGCATCCGTAGCCTGTTCTGCAAGTCCTCCGTTCCACCTCAACGGATGGGCTGCGGAGAGCTAGGAGGCGGGAGAGCAAACGGGGGTAGGGGTAAAATCCATTGATCTACTGAAGACCACCAGTGGCGAAGGCGGCGCTCGACGGTGAGGGATGAAAGCTGGGGGAGCATTAGATAGGGTAGTCCCAGCTGTAAACGATGCAGACTCGGATGGGCCAACCCACCGCAGGGAAGCAAGTCTGCCGCCTGAGAGTACGGTCGCAAGGAAACTT-AAGGAATTGGGGGAGAAGGGGTGAAGCCTGCGGTTCAATTGGAGTCAACGCCGGG
GU434680.1.900_Archaea_Crenarchaeota_Nitrososphaeria_Nitrososphaerales_Nitrososphaeraceae_Candidatus_Nitrososphaera_unidentified_archaeon                                 GAGGATGCTATCAGAGTAAGTGTA-TCCAAGCGAGTCAACGCCCACAATGGCATAGCTCAGTAACACTCAACATGCCGGACGTGGATAACCTCGGGAAACTGAGGATAAACCGCGATAGGCCAAGTTTCTGGAATGACTGGCCGAAATATATATGGCCTTTGGATTGGACTGCGGCCGATCAGGCTGTTGGTGAGGTAATGGCCCACCCCTGTAACCGGTACGGGCTTTGAGAGAAGGAGCCCGGAGATGGGCACGACAAGGGCCCAGGCCCTATGGGGCGCAGCAGGCGCGAAACCTCTGCAATAGGCGAAAGCCTCAGGGTTACTCTGAGTGATGCCCTTTTGGCACCTCTAAAAATGGTGCAGAATAAGGGGTGGGCAAGTCTGGTGTCAGCCGCCGCGGTAATACCAGCCCCGAGTGGGACGATTATTGGGCCTAAAGCATCCGTAGCCTGTTCTGCAAGTCTTCCGTTCCACCTTAACGGATGGGCTGCGGAGAGTTAGGAGGCGGGAGAGCAAACGGGGGTAGGGGTAAAATCCATTGATCTACTGAAGACCACCAGTGGCGAAGGCGGCGCTCGACGGTGAGGGATGAAAGCTGGGGGAGCATTAGATAGGGTAGTCCCAGCTGTAAACGATGCAGACTCGGATGGGCCAACCCACCGCAGGGAAGCAAGTCTGCCGCCTGGGAGTACGGTCGCAAGGAAACTTAAAGGAATTGGGGGAGAAGGGGTGAAGCCTGCGGTTCAATTGGAGTCAACGCCGGA
AY923103.1.908_Archaea_Crenarchaeota_Nitrososphaeria_Nitrososphaerales_Nitrososphaeraceae_Candidatus_Nitrososphaera_uncultured_archaeon                                   CCGACTGCTAGCAGAGTGGGACTAAGCCATGCGAGTCAACGCCGCAAGTGGCATAGCTCAGTAACACTCAACATGCCGGACGTGGATAACCTCGGGAAACTGAGGATAAACCGCGATAGGCCAAGTTTCTGGAATGAATGGCCGAAATCTATATGGCCTTTGGATTGGACTGCGGCCGATCAGGCTGTTGGTGAGGTAATGGCCCACCCCTGTAACCGGTACGGGCTTTGAGAGAAGGAGCCCGGAGATGGGCACGACAAGGGCCCAGGCCCTATGGGGCGCAGCAGGCGCGAAACCTCTGCAATAGGCGAAAGCCTCAGGGTTACTCTGAGTGATGCCCTTTTGGCACCTCTAAAAACGGTGCAGAATAAGGGGTGGGCAAGTCTGGTGTCAGCCGCCGCGGTAATACCAGCCCCGAGTGGGACGATTATTGGGCCTAAAGCATCCGTAGCCTGTTCTGCAAGTCCTCCGTTCCACCTCAACGGATGGGCTGCGGAGAGCTAGGAGGCGGGAGAGCAAACGGGGGTAGGGGTAAAATCCATTGATCTACTGAAGACCACCAGTGGCGAAGGCGGCGCTCGACGGTGAGGGATGAAAGCTGGGGGAGCATTAGATAGGGTAGTCCCAGCTGTAAACGATGCAGACTCGGATGGGCCAACCCACCGCAGGGAAGCAAGTCTGCCGCCTGGGAGTACGGTCGCAAGGAAACTTAAAGGAATTGGGGGAGAAGGGGTGAAGCCTGCGGTTCAATTGGATTCAACGCCGG-
HQ739001.1.911_Archaea_Crenarchaeota_Nitrososphaeria_Nitrososphaerales_Nitrososphaeraceae_Candidatus_Nitrososphaera_uncultured_archaeon                                   CCGACTGCTATCAGAGTAGGACTAAGCCATGCGAGTCAACGCCGCAAGTGGCATAGCTCAGTAACACTCAACATGCCGGACGTGGATAACCTCGGGAAACTGAGGATAAACCGCGGTAGGCCAAGTTTCTGGAATGACTGGCCGAAATCTATATGGCCTTTGGATTGGACTGCGGCCGATCAGGCTGTTGGTGAGGTAATGGCCCACCCCTGTAACCGGTACGGGCTTTGAGAGAAGGAGCCCGGAGATGGGCACGACAAGGGCCCAGGCCCTATGGGGCGCAGCAGGCGCGAAACCTCTGCAATAGGCGAAAGCCTCAGGGTTACTCTGAGTGATGCCCTTTTGGCACCTCTAAAAATGGTGCAGAATAAGGGGTGGGCAAGTCTGGTGTCAGCCGCCGCGGTAATACCAGCCCCGAGTGGGACGACTATTGGGCCTAAAGCATCCGTAGCCTGTTCTGCAAGTCCTCCGTTCCACCTCAACGGATGGGCTGCGGAGAGCTAGGAGGCGGGAGAGCAAACGGGGGTAGGGGTAAAATCCATTGATCTACTGAAGACCACCAGTGGCGAAGGCGGCGCTCGACGGTGAGGGACGAAAGCTGGGGGAGCATTAGATAGGGTAGTCCCAGCTGTAAACGATGCAGACTCGGATGGGCCAACCCACCGCAGGGAAGCAAGTCTGCCGCCTGGTAGTACGGTCGCAAGGAAACTTAAAGGAATTGGGGGAGAAGGGGTGAAGCCTGCGGTTCAATTGGABTCAACGCCGGR
HQ269048.1.1002_Archaea_Crenarchaeota_Nitrososphaeria_Nitrososphaerales_Nitrososphaeraceae_Candidatus_Nitrososphaera_uncultured_archaeon                                  -------------------------------------------------------GCTCAGTAACACTCAACATGCCGGACGTGGATAACCTCGGGAAACTGAGGATAAACCGCGATAGGCCAAGTTTCTGGAATGAATGGCCGAATTCTATATGGCCTTTGGATTGGACTGCGGCCGATCAGGCTGTTGGTGAGGTAATGGCCCACCCCTGTAACCGGTACGGGCTTTGAGAGAAGTAGCCCGGAGATGGGCACGACAAGGGCCCAGGCCCTATGGGGCGCAGCAGGCGCGAAACCTCTGCAATAGGCGAAAGCCTCAGGGTTACTCTGAGTGATGCCCTTTTGGCACCTCTAAAAATGGTGCAGAATAAGGGGTGGGCAAGTCTGGTGTCAGCCGCCGCGGTAATACCAGCCCCGAGTGGGACGATTATTGGGCCTAAAGCATCCGTAGCCTGTTCTGCAAGTCCTCCGTTCCACCTCAACGGATGGGCTGCGGAGAGCTAGGAGGCGGGAGAGCAAACGGGGGTAGGGGTAAAATCCATTGATCTACTGAAGACCACCAGTGGCGAAGGCGGCGCTCGACGGTGAGGGATGAAAGCTGGGGGAGCATTAGATAGGGTAGTCCCAGCTGTAAACGATGCAGACTCGGATGGGCCAACCCACCGCAGGGAAGCAAGTCTGCCGCCTGGGAGTACGGTCGCAAGGAAACTTAAAGGAATTGGGGGAGAAGGGGTGAAGCCTGCGGTTCAATTGGAGTCAACGCCGGG
HQ739006.1.915_Archaea_Crenarchaeota_Nitrososphaeria_Nitrososphaerales_Nitrososphaeraceae_Candidatus_Nitrososphaera_uncultured_archaeon                                   CCGACTGCTATCAGAGTAGGACTAAGCCATGCGAGTCAACGCCGCAAGTGGCATAGCTCAGTAACACTCAACATGCCGGACGTGGATAACCTCGGGAAACTGAGGATAAACCGCGATAGGCCAATTTTCTGGAATGACTGGCCGAAATCTATATGGCCTTTGGATTGGACTGCGGCCGATCAGGCTGTTGGTGAGGTAATGGCCCACCCCTGTAACCGGTACGGGCTTTGAGAGAAGGAGCCCGGAGATGGGCACGACAAGGGCCCAGGCCCTATGGGGCGCAGCAGGCGCGAAACCTCTGCAATAGGCGAAAGCCTCAGGGTTACTCTGAGTGATGCCCTTTTGGCACCTCTAAAAATGGTGCAGAATAAGGGGTGGGCAAGTCTGGTGTCAGCCGCCGCGGTAATACCAGCCCCGAGTGGGACGATTATTGGGCCTAAAGCATCCGTAGCCTGTTCTGCAAGTCCTCCGTTCCACCTCAACGGATGGGCTGCGGAGAGCTAGGAGGCGGGAGAGCAAACGGGGGTAGGGGTAAGATCCATTGATCTACTGAAGACCACCAGTGGCGAAGGCGGCGCTCGACGGTGAGGGATGAAAGCTGGGGGAGCATTAGATAGGGTAGTCCCAGCTGTAAACGATGCAGACTCGGATGGGCCAACCCACCGCAGGGAAGCAAGTCTGCCGCCTGGGAGTACGGTCGCAAGGAAACTTAAAGGAAGTGGGGGAGAAGGGGTGAAGCCTGCGGTTCAATTGGABTCAACGCCGGR
KC505282.1.916_Archaea_Crenarchaeota_Nitrososphaeria_Nitrososphaerales_Nitrososphaeraceae_Candidatus_Nitrososphaera_uncultured_archaeon                                   CCGACTGCTATCAGAGTAGGACTAAGCCATGCGAGTCAACGCCGCAAGTGGCATAGCTCAGTAACACTCAACATGCCGGACGTGGATAACCTCGGGAAACTGAGGATAAACCGCGATAGGCCAAGTTTCTGGAATGACTGGCCGAAATCTATATGGCCTTTGGATTGGACTGCGGCCGATCAGGCTGTTGGTGAGGTAATGGCCCACCCCTGTAACCGGTACGGGCTTTGAGAGAAGGAGCCCGGAGATGGGCACGACAAGGGCCCAGGCCCTATGGGGCGCAGCAGGCGCGAAACCTCTGCAATAGGCGAAAGCCTCAGGGTTACTCTGAGTGATGCCCTTTTGGCACCTCTAAAAATGGTGCAGAATAAGGGGTGGGCAAGTCTGGTGTCAGCCGCCGCGGTAATACCAGCCCCGAGTGGGACGATTATTGGGCCTAAAGCATCCGTAGCCTGTTCTGCAAGTCCTCCGTTCCACCTCAACGGATGGGCCGCGGAGAGCTAGGAGGCGGGAGAGCAAACGGGGGTAGGGGTAAAATCCATTGATCTACTGAAGACCACCAGTGGCGAAGGCGGCGCTCGACGGTGAGGGATGAAAGCTGGGGGAGCATTAGATAGGGTAGTCCCAGCTGTAAACGATGCAGACTCGGAAGGGCCAACCCACCGCAGGGAAGCAAGTCTGCCGCCTGGGAGTACGGTCGCAAGGAAACTTAAAGGAATTGGGGGAGAAGGGGTGAAGCCTGCGGTTCAATTGGAKTCAACGCCGGR
KC926171.1.912_Archaea_Crenarchaeota_Nitrososphaeria_Nitrososphaerales_Nitrososphaeraceae_Candidatus_Nitrososphaera_uncultured_archaeon                                   -------TCTATTGGGTAGGACTAAG-AATGCTAGTCAAGCTAAAGGTCGGCGCAGCTCAGTAACACCTAACCTGCCGGACGGGAATACCCCCGGGAAACTGGGGCTAATCCCCGATAGGTGAAAACTCTGGAATGATCCGCCCAAATAGACGTCGCCCAAGGATGGGGCCGCGACCGATCAGGTAGTTGGTGAGGCAAAGGCTCACCCCTTTAACCGGTGCGGGCCGTGAGAGCGGAAGCCCGGAGATGGGCACGACAAGGGCCCAGGCCCTATGGGGCGCAGCAGGCGCGAAACCTCTGCAATGGGCGAAAGCCTCAGGGTTACTCTGAGTGATTTCCTTTTGGCAGCTCTAAAAATGGTGCAGAATAAGGGGTGGGCAAGTCTGGTGTCAGCCGCCGCGGTAATACCAGCCCCGAGTGGGACGATTATTGGGCCTAAAGCATCCGTAGCCGGTTGTGCAAGTCCTCCGTTCCAGCTCAACGGATGGGCTGCGGAGGACTAGGAGGCGGGAGAGCAAGCGGGGGTAGGGGTAAAATCCTTTGATCCATTGAAGACCACCAGTGGCGAAGGCGGCGCCCAACGGTGAGGGATGAAAGCTGGGGGAGCGTTAGATAGGGTAGTCCCAGCTGTAAACGATGCATGCTAGGTTTGGCCGCTCTACCGCAAAGAAGTAAGCCTGCCGCCTGGGAGTACGGCCGCAAG-GAACTTAAAGGAATTGGGGGAG-AAGGGTGAAGCTTGCGGTTTAATTGGAGTCAACGCCGG-
JN562363.1.1309_Archaea_Crenarchaeota_Nitrososphaeria_Nitrososphaerales_Nitrososphaeraceae_uncultured_archaeon                                                            CTGACTGCTATCGGATTGATACTAAGCCATGCGAGTCATTGTAGCAATAGGCAGAGCTCAGTAACGCTCAATCTACCGGACGGGAATAACCTCGGGAAACTGAGAATAATGCCCAACAGAACATATACCTGGAACGGATGTTTCAAAGATTTATCGCCGTAGGATGGGACTGCGGCCTATCAGTTTGTTGGTGAGGTAATGGCCCACCACTATTACAGGTACGGGCTCTGAGAGGAGGAGCCCGGAGATGGGCACGACAAGGGCCCAGGCCCTATGGGGCGCAGCAGGCGCGAAACCTCTGCAATAGGCGAAAGCTTCAGGGTTACTCTGAGTGATTTCCTTTTGGCACCTCTAAAAATGGTGCAGAATAAGGGGTGGGCAAGTCTGGTGTCAGCCGCCGCGGTAATACCAGCCCCGAGTGGGACGTTTATTGGGCCTAAAGCATCCGTAGCCGGTTCTACAAGTCTTCCGTTCCACCTTAACAGATGGGCTGCGGAGAGCTAGGAGGCGGGAGAGCAAGCGGGGGTAGGGGTAAAATCCGTTGATCTATTGATGACCACCAGTGGCGAAGGCGGCGCTCGACGGTGAGGGATGAAAGCTGGGGGAGCATTAGATAGGGTAGTCCCAGCTGTAAACTATGCAAACTCAGATGCACCAATGCACTGCAGGGAAGCAAGTTTGCCGCCTGGAAGTACGTACGCAAGGAAACTTAAAGGAATTGGGGGAGAAGGGGTGAAGCCTGCGGTTCAATTGGAGTCAACGCCAGA
HM187524.1.1332_Archaea_Crenarchaeota_Nitrososphaeria_Nitrososphaerales_Nitrososphaeraceae_uncultured_archaeon                                                            CCGACTGCTATCAGAGTGGGACTAAGCCATGCGAGTCAACATAGCAATTGGCATAGCTCAGTAACACTCAACATGCCGGACGTGGATAACCTCGGGAAACTGAGGATAAACCGCGATAGGTCATACTTCTGGAATGGATGACTTAAATCTACATGGCCCCTGGATTGGACTGCGGCCGATCAGGCTGTTGGTGAGGTAATGGCCCACCGCTATAACAGGTACGGGCTCTGAGAGGAGAAGCCCGGAGATGGGTACGACACGGACCCAGGCCCTATGGGGCGCAGCAGGCGAGAAACCTTAGCAATGTGCGAAAGCACCTAGGTTAATCCGAGTGATTTCTTTTTGTCAGTTTTAAAACTACCGATGAATAAGGGGTGGGCAAGTCTGGTGTCAGCCGCCGCGGTAATACCAGCCCCGAGTGGGACGATTATTGGGCCTAAAGCATCCGTAGCTTGTCCTGCAAGTCTTCCGTTCCACCTCAACAGATGGGCTGCGGAGAGCTAGGAGGCGGGAGAGCAAGCGGGGGTAGGGGTAAAATCCGTTGATCCATTGAAGACCACCAGTGGCGAAGGCGGCGCTCGACGGTGAGGGATGAAAGCTGGGGGAGCATTAGATAGGGTAGTCCCAGCTGTAAACGATGCAGACTCGGATGAGCCAACTCACCGCAGGGAAGCAAGTTTGCCGCCTGGGAGTACGGTCGCAAGGAAACTTAAAGGAATTGGGGGAGAAGGGGTGAAGCCTGCGGTTCAATTGGAGTCAACGCCGGG
EF503701.1.900_Archaea_Crenarchaeota_Nitrososphaeria_Nitrososphaerales_Nitrososphaeraceae_uncultured_archaeon                                                             --AGCATCT------GGGG-ATTA-GCCATGGC--GAGTCGACAC-AGTGGCATAGCTCAGTAACACTCAACATGCCGGACGTGGATAACCTCGGGAAACTGAGGATAAACCGCGATAGGTCACACTTCTGGAATGGATGACCCAAACCTATATGGCCCCTGGATTGGACTGCGGCCGATCAGGCTGTTGGTGAGGTAATGGCCCACCCCTGTAACCGGTACGGGCTCTGAGAGGAGGAGCCCGGAGATGGGCACGACAAGGGCCCAGGCCCTATGGGGCGCAGCAGGCGCGAAACCTCTGCAATAGGCGAAAGCTTCAGGGTTACTCTGAGTGATTTCCTTTTGGCACCTCTAAAAATGGTGCAGAATAAGGGGTGGGCAAGTCTGGTGTCAGCCGCCGCGGTAATACCAGCCCCGAGTGGGACGTTTATTGGGCCTAAAGCATCCGTAGCCGGTTCTACAAGTCTTCCGTTCCACCTCAACAGATGGGCTGCGGAGAGCTAGGAGGCGGGAGAGCAAGCGGGGGTAGGGGTAAAATCCGTTGATCCATTGAAGACCACCAGTGGCGAAGGCGGCGCTCGACGGTGAGGGATGAAAGCTGGGGGAGCA-TAAATAGGGTAGTCCCAGCTGTAAACGATGCAGACTCGGATGAACCAACTCACCCCAAGGAAGC-AGTTTTCCGCCCGGGAAAACGGTCCCAAATGAATTT-AAGAAATTGGGGAAGCAG-GGTGAGCCTTGCGGTTCATTTGAAATCCACCCCGAA
GQ871406.1.913_Archaea_Crenarchaeota_Nitrososphaeria_Nitrososphaerales_Nitrososphaeraceae_uncultured_archaeon                                                             CCGACTGCTATCAGAGAGGGACTAAGCCATGCGAGTCAACATAGCAATTGGCATAGCTCAGTAACACTCAACATGCCGGACGTGGATAACCTCGGGAAACTGAGGATAAACCGCGATAAGTCACACTTCTGGAATGGATGACTTAAATCTATATGGCCCCTGGATTGGACTGCGGCCGATCAGGCTGTTGGTGAGGTAATGGCCCACCCCTGTAACCGGTACGGGCTCTGAGAGGAGGAGCCCGGAGATGGGCACGACAAGGGCCCAGGCCCTATGGGGCGCAGCAGGCGCGAAACCTCTGCAATAGGCGAAAGCCTCAGGGTTACTCTGAGTGATTTCCTTTTGGCACCTCTAAAAATGGTGCAGAATAAGGGGTGGGCAAGCCTGGTGTCAGCCGCCGCGGTAATACCAGCCCCGAGTGGGACGATTATTGGGCCTAAAGCATCCGTAGCCGGCCTTACAAGTCCTCCGTTCCAGCTTAACAGATGGGCTGCGGAAGACTAGGAGGCAGGAGAGCAAGCGGGGGTAGGGGTAAAATCCGTTGATCCATTGAAGACCACCAGTGGCGAAGGCGGCGCTCGACGGTGAGGGATGAAAGCTGGGGGAGCATTAGATAGGGTAGTCCCAGCCGTAAACGATGCAGACTCGGATGGACTGGTCCACCGCAGGGAAGCAAGTCTGCCGCCTGGTAGTACGGTCGCAAGGAAACTTAAAGGAATTGGGGGAGAAGGGGTGAAGCCTGCTGTTCAATTGGATCC---------
GQ871425.1.905_Archaea_Crenarchaeota_Nitrososphaeria_Nitrososphaerales_Nitrososphaeraceae_uncultured_archaeon                                                             CCGACTGCTATCAGAGTGGGACTAAGCCATGCGAGTCAACATAGCAATTGGCATAGCTCAGTAACACTCAACATGCCGGACGTGGATAACCTCGGGAAACTGAGGATAAACCGCGATAAGTCACACTTCTGGAATGGATGACTCAAATCTATATGGCCCCTGGATTGGACTGCGGCCGATCAGGCTGTTGGTGAGGTAATGGC-CACCCCTGTAACCGGTACGGGCTCTGAGAGGAGGAGCCCGGAGATGGGCACGACAAGGGCCCAGGCCCTATGGGGCGCAGCAGGCGCGAAACCTCTGCAATAGGCGAAAGCTTCAGGGTTACTCTGAGTGATTTCCTTTTGGCACCTCTAAAAATGGTGCAGAATAAGGGGTGGGCAAGTCTGGTGTCAGCCGCCGCGGTAATACCAGCCCCGAGTGGGACGTTTATTGGGCCTAAAGCATCCGTAGCCGGTTCTACAAGTCTTCCGTTCCAGCTCAACGGTTGGGCTGCGGATGGCTAGGAGGCGGGAGAGCAAGCGGGGGTAGGGGTAAAATCCTTTGATCCATTGAAGACCACCAGTGGCGAAGGCGACGCTCGACGGTGAGGGATGAAAGCTGGGGGAGCATTAGATAGGGTAGTCCCAGCTGTAAACGATGCAGACTCGGATGGGCTATCCCACCGCAGGGAAGCAAGTCTGCCGCCTGGGAGTACGGTCGCAAGGAAACTTAAAGGAATTGGGGGAG-AAGGGTGAAGCCTGCGGTTCAATTGGAGTC---------
JN562361.1.1308_Archaea_Crenarchaeota_Nitrososphaeria_Nitrososphaerales_Nitrososphaeraceae_uncultured_archaeon                                                            CCGACTGCTATCAGAATAGGACTAAGCCATGCGAGTCAACGTAGCAATTGGCATAGCTCAGTAACACTCAACATGCCGGACGTGGATAACCTCGGGAAACTGAGGATAAACCGCGATAAGCCATATTTCTGGAATGAATGGTTAAAATCTATATGGCCATTGGATTGGACTGCGTCCGATCAGGCTGTTGGTGAGGTAATGGCCCACCCCTGTAACCGGTACGGGCTCTGAGAGGAGGAGCCCGGAGATGGGCACGACAAGGGCCCAGGCCCTATGGGGCGCAGCAGGCGCGAAACCTCTGCAATAGGCGAAAGCTTCAGGGTTATTCTGAGTGATCTCCTTTTGGCATCTCTAAAAATGATGCAGAATAAGGGGTGGGCAAGTCTGGTGTCAGCCGCCGCGGTAATACCAGCCCCGAGTGGGACGATTATTGGGCCTAAAGCATCCGTAGCCGGTTCTGCAAGTCTTCCGTTCCAGCTTAACAGATGGGCTGCGGGGAGCTAGGAGGCGGGAGAGCAAGCGGGGGTAGGGGTAAAATCCGTTGATCTATTGAAGACCACCAGTGGCGAAGGCGGCGTTCGACGGTGAGGGATGAAAGCTGGGGGAGCATTAGATAGGGTAGTCCCAGCTGTAAACTATGCAAACTCAGATGCACCAATGCACTGCAGGGAAGCAAGTTTGCCGCCTGGAAGTACGTACGCAAGGAAACTTAAAGGAATTGGGGGAGAAGGGGTGAAGCCTGCGGTTCAATTGGAGTCAACGCCAGA
LN563297.1.1318_Archaea_Crenarchaeota_Nitrososphaeria_Nitrososphaerales_Nitrososphaeraceae_Candidatus_Nitrocosmicus_uncultured_bacterium                                  CCGACTGCTATCAGAGTGGGACTAAGCCATGCGAGTCGACATAGCAATTGGCATAGCTCAGTAACACTCAACATGCCGGACGTGGATAACCTCGGGAAACTGAGGATAAACCGCGATAGGTCATACTTCTGGAATGGATGACTTAAACCTATATGGCCCCTGGATTGGACTGCGGCCGATCAGGCTGTTGGTGAGGTAATGGCCCACCCCTGTAACCGGTACGGGCTCTGAGAGGAGGAGCCCGGAGATGGGCACGACAAGGGCCCAGGCCCTATGGGGCGCAGCAGGCGCGAAACCTCTGCAATAGGCGAAAGCTTCAGGGTTACTCTGAGTGATCTCCTTTTGGCACCTCTAAAAATGGTGCAGAATAAGGGGTGGGCAAGTCTGGTGTCAGCCGCCGCGGTAATACCAGCCCCGAGTGGGACGTTTATTGGGCCTAAAGCATCCGTAGCCGGTTCTACAAGTCTTCCGTTCCACCTTAACAGATGGGCTGCGGAGAGCTAGGA-GCGGGAGAGCAAGCGGGGGTA-GGGTAAAT-CCGTTGATCCATTGAAGACCACCAGTGGCGAA-GCG-CGCTCGAC-GTGAGGGATGAAAGCT-GGAGAGCATTAGATA-GGTAGT-CCAGCTGTAAC-GATGCG--CTTGGATGAA-TAATTCACCGCAAGGAAGCAAGTTTTCCGCCTCGAGGTACGGTGCCAAGGAAACTTAAAGGAATTGGGGGAGAGGGGGTGAAGCCTGGGGTTCAATTGAAGTCAACGCCGGG
DQ365061.1.913_Archaea_Crenarchaeota_Nitrososphaeria_Nitrososphaerales_Nitrososphaeraceae_uncultured_compost_archaeon                                                     CCGACTGCTATCAGAGTGGGACTAAGCCATGCGAGTCAACATAGCAATTGGCATAGCTCAGTAACACTCAACATGCCGGACGTGGATAACCTCGGGAAACTGAGGATAAACCACGATAGGTCATACTTCTGGAATGGATGACTTAAATCTATATGGCCCCTGGATTGGACTGCGGCCGATCAGGCCGTTGGTGAGGTAATGGCCCACCCCTGTAACCGGTACGGGCTCTGAGAGGAGGAGCCCGGAGATGGGCACGACAAGGGCCCAGGCCCTATGGGGCGCAGCAGGCGCGAAACCTCTGCAATAGGCGAAAGCTTCAGGGTTACTCTGAGTGATTTCCTTTTGGCATCTCTAAAAATGGTGCAGAATAAGGGGTGGGCAAGTCTGGTGTCAGCCGCCGCGGTAATACCAGCCCCGAGTGGGACGTTTATTGGGCCTAAAGCATCCGTAGCCGGTTCTACAAGTCTTCCGTTCCACCTTAACAGATGGGCTGCGGAAGACTAGGAGGCAGGAGAGCAAGCGGGGGTAGGGGTAAAATCCGTTGATCCATTGAAGACCACCAGTGGCGAAGGCGGCGCTCGACGGTGAGGGATGAAAGCTGGGGGAGCATTAGATAGGGTAGTCCCAGCTGTAAACGATGCAGACTCGGATGGACTAGTCCACCGCAGGGAAGCAAGTCTGCCGCCTGGTAGTACGGTCGCAAGGAAACTTAAAGGAATTGGGGGAGAAGGGGTGAAGCCTGCGGTTCAATTGGAGTCAACGCCGGA
LN574646.1.1308_Archaea_Crenarchaeota_Nitrososphaeria_Nitrososphaerales_Nitrososphaeraceae_Candidatus_Nitrocosmicus_uncultured_bacterium                                  CCGACTGCTATCAGAGTGGGACTAAGCCATGCGAGTCGACATAGCAATTGGCATAGCTCAGTAACACTCAACATGCCGGACGTGGATAACCTCGGGAAACTGAGGATAAACCGCGATAGGTCATACTTCTGGAATGGATGACTTAAACCTATATGGCCCCTGGATTGGACTGCGGCCGATCAGGCTGTTGGTGAGGTAATGGCCCACCCCTATAACCGGTACGGGCTCTGAGAGGAGGAGCCCGGAGATGGGTACGATAAGGACCCAGGCCCTATGGGGCGCAGCAGGCGCGAAACCTCTGCAATAGGCGAAAGCTTCAGGGTTACTCTGAGTGACTTTCTTTTGACATCTCTAAAAATGGTGTAGAATAAGGGGTGGGCAAGTCTGGTGTCAGCCGCCGCGGTAATACCAGCCCCGAGTGGGACGATTATTGGGCCTAAAGCATCCGTAGCCGGCCTTACAAGTCCTCCGTTCCAGCTTAACAGATGGGCTGCGGAAGACTAGGAGGCGGGAGAGCAAGCGGGGGTAGGGGTAAAATCCGTTGATCCATTGAAGACCACCAGTGGCGAAGGCGGCGCTCGACGGTGAGGGATGAAAGCTGGGGGAGCATTAGATAGGGTAGTCCCAGCTGTAAACGATGCAGACTCGGATGAACTAATTCACCGCAGGGAAGCAAGTTTGCCGCCTGGGAGTACGGTCGCAAGGAAACTTAAAGGAATTGGGGGAGAAGGGGTGAAGCCTGCGGTTCAATTGGAGTCAACGCCGGA
KX077511.1.912_Archaea_Crenarchaeota_Nitrososphaeria_Nitrososphaerales_Nitrososphaeraceae_uncultured_archaeon                                                             CCGACTGCTATCAGAGTGGGACTAAGCCATGCGAGTCAACATAGCAATTGGCATAGCTCAGTAACACTCAACATGCCGGACGTGGATAACCTCGGGAAACTGAGGATAAACCGCGATAGGTCATACTTCTGGAATGGATGACTTAAACCTATATGGCCCCTGGATTGGACTGCGGCCGATCAGGCTGTTGGTGAGGTAATGGCCCACCCCTGTAACCGGTACGGGCTCTGAGAGGAGGAGCCCGGAGATGGGCACGACAAGGGCCCAGGCCCTATGGGGCGCAGCAGGCGCGAAACCTCTGCAATAGGCGAAAGCTTCAGGGTTACTCTGAGTGATCTCCTTTTGACACCTCTAAAAATAGTGTAGAATAAGGGGTGGGCAAGTCTGGTGTCAGCCGCCGCGGTAATACCAGCCCCGAGTGGGACGATTATTGGGCCTAAAGCATCCGTAGCCGGTTCCTTAAGTCCTCCGTTCCACCTTAACAGATGGGCTGCGGAGAGCTAGGAGGCGGGAGAGCAAGCGGGGGTAGGGGTAAAATCCGTTGATCCATTGAAGACCACCAGTGGCGAAGGCGGCGCTCGACGGTGAGGGATGAAAGCTGGGGGAGCATTAGATAGGGTAGTCCCAGCTGTAAACGATGCAGACTCGGATGGGCCAACCCACCGCAGGGAAGCAAGTCTGCCGCCTGGGAGTACGGTCGCGAGGAAACTTAAAGGAATTGGGGGAGAAGGGGTGAAGCCTGCGGTTCAATTGGATTCAACGCCGGA
GQ871372.1.905_Archaea_Crenarchaeota_Nitrososphaeria_Nitrososphaerales_Nitrososphaeraceae_uncultured_archaeon                                                             CCGACTGCTATCAGAGTGGGACTAAGCCATGCGAGTCAACATAGCAATTGGCATAGCTCAGTAACACTCAACATGCCGGACGTGGATAACCTCGGGAAACTGAGGATAAACCGCGATAAGTCACACTTCTGGAATGGATGACTCAAATCTATATGGCCCCTGGATTGGACTGCGGCCGATCAGGCTGTTGGTGAGGTAATGGCCCACCCCTGTAACCGGTACGGGCTCTGAGAGGAGGAGCCCGGAGATGGGCACGACAAGGGCCCAGGCCCTATGGGGCGCAGCAGGCGCGAAACCTCTGCAATAGGCGAAAGCTTCAGGGTTACTCTGAGTGATTTCCTTTTGGCACCTCTAAAAATGGTGCAGAATAAGGGGTGGGCAAGTCTGGTGTCAGCCGCCGCGGTAATACCAGCCCCGAGTGGGACGTTTATTGGGCCTAAAGCATCCGTAGCCGGTTCTACAAGTCTTCCGTTCCAACTTAACAGGTGGGCTGCGGAGAGCTAGGAGGCGGGAGAGCAAGCGGGGGTAGGGGTAAAATCCGTTGATCCATTGAAGACCACCAGTGGCGAAGGCGGCGCTCGACGGTGAGGGATGAAAGCTGGGGGAGCATTAGATAGGGTAGTCCCAGCCGTAAACGATGCAGACTCGGATGGACTAGTCCACCGCAGGGAAGCAAGTCTGCCGCCTGGTAGTACGGTCGCAAGGAAACTTAAAGGAATTGGGGGAGAGGGGGTGAAGCCTGCGGTTCAATTGGATTCAA-------
LN574596.1.1312_Archaea_Crenarchaeota_Nitrososphaeria_Nitrososphaerales_Nitrososphaeraceae_Candidatus_Nitrocosmicus_uncultured_bacterium                                  CCGACTGCTATCAGAGTGGGACTAAGCCATGCGAGTCGACATAGCAATTGGCATAGCTCAGTAACACTCAACATGCCGGACGTGGATAACCTCGGGAAACTGAGGATAAACCGCGATAGGTCATACTTCTGGAATGGATGACTTAAACCTATATGGCCCCTGGATTGGACTGCGGCCGATCAGGCTGTTGGTGAGGTAATGGCCCACCCCTGTAACCGGTACGGGCTCTGAGAGGAGGAGCCCGGAGATGGGCACGACAAGGGCCCAGGCCCTATGGGGCGCAGCAGGCGCGAAACCTCTGCAATAGGCGAAAGCTTCAGGGTTACTCTGAGTGATTTCCTTTTGGCACCTCTAAAAATGGTGCAGAATAAGGGGTGGGCAAGTCTGGTGTCAGCCGCCGCGGTAATACCAGCCCCGAGTGGGACGTTTTTGGGTTCTAAAGCATCCGTAGCCGGTTCTACAAGTCTTCCGTTCCACCTTAACAGATGGGCTGCGGAGGGCTGGGAGGCGGGAGAGCAAGCGGGGGTAGGGGTAAAATCCTCTGATCCACTGAAGACCACCAGTGGCGAAGGCGGCGCTCGACGGTGAGGGATGAAAGCTGGGGGAGCATTAGATAGGGTAGTCCCAGCTGTAAACGATGCAGACTCGGATGGGCCAACCCACCGCAGGGAAGCAAGTCTGCCGCCTGGGAGTACGGTCGCAAGGAAACTTAAAGGAATTGGGGGAGAAGGGGTGAAGCCTGCGGTTCAATTGGAGTCAACGCCGGA
JN562359.1.1308_Archaea_Crenarchaeota_Nitrososphaeria_Nitrososphaerales_Nitrososphaeraceae_uncultured_archaeon                                                            CCGACTGCTATCAGAGTGGGACTAAGCCATGCGAGTCGACATAGCAATTGGCATAGCTCAGTAACACTCAACATACCGGACGTGGATAACCTCGGGAAACTGAGGATAAACCGCGATAGGTCATACTTCTGGAATGGATGACTTAAACCTATATGGCCCCTGGATTGGACTGCGGCCGATCAGGCTGTTGGTGAGGTAATGGCCCACCCCTGTAACCGGTACGGGCTCTGAGAGGAGGAGCCCGGAGATGGGCACGACAAGGGCCCAGGCCCTATGGGGCGCAGCAGGCGCGAAACCTCTGCAATAGGCGAAAGCTTCAGGGTTACTCTGAGTGATTTCCTTTTGGCACCTCTAAAAATGGTGCAGAATAAGGGGTGGGCAAGTCTGGTGTCAGCCGCCGCGGTAATACCAGCCCCGAGTGGGACGTTTATTGGGCCTAAAGCATCCGTAGCCGGTTCTACAAGTCTTCCGTTCCACCTTAACAGATGGGCTGCGGAGAGCTAGGAGGCGGGAGAGCAAGCGGGGGTAGGGGTAAAATCCGTTGATCCATTGAAGACCACCAGTGGCGAAGGCGGCGCTCGACGGTGAGGGATGAAAGCTGGGGGAGCATTAGATAGGGTAGTCCCAGCTGTAAACTATGCAAACTCAGATGCACCAATGCACTGCAGGGAAGCAAGTTTGCCGCCTGGAAGTACGTACGCAAGGAAACTTAAAGGAATTGGGGGAGAAGGGGTGAAGCCTGCGGTTCAATTGGAGTCAACGCCAGA
JQ668647.1.918_Archaea_Crenarchaeota_Nitrososphaeria_Nitrososphaerales_Nitrososphaeraceae_Candidatus_Nitrocosmicus_uncultured_archaeon                                    CTGACTGCTATCAGAGTGGGACTAAGCCATGCGAGTCAACATTGCAATTGGCATAGCTCAGTATCACTCAACATGCCGGACGTGGATAACCTCGGGAAACTGAGGATAAACCGCGATAGGTCATACTTCTGGAATGGATGACTTAAATCTATATGGCCCCTGGATTGGACTGCGGCCGATCAGGTTGTTGGTGAGGTAATGGCCCACCCCTGTAACCGGTACGGGCTCTGAGAGGAGGAGCCCGGAGATGGGCACGACAAGGGCCCAGGCCCTATGGGGCGCAGCAGGCGCGAAACCTCTGCAATAGGCGAAAGCTTCAGGGTTACTCTGAGTGATTTCCTTTTGGCACCTCTAAAAATGGTGCAGAATAAGGGGTGGGCAAGTCTGGTGTCAGCCGCCGCGGTAATACCAGCCCCGAGTGGGACGTTTATTGGGCCTAAAGCAACCGTAGCCGGTTCTACAAGTCTTCCGTAACACCTTAACAGATGGGCTGCGGAGAGCTAGGAGGCGGGAGAGCAAGCGGGGGTAGGGGTAAAATCCGTTGATCCATTGAAGACCACCAGTGGCGAAGGCGGCGCTCGACGGTGAGGGATGAAAGCTGGGGGAGCACTAGATAGGGTAGTCCCAGCTGTAAACGATGCAGACTCGGATGAGCTAACTCACCGCAGGGAAGCAAGTTTGCCGCCTGGGAGTACGGTCGCAAGGAAACTTAAAGGAATTGGGGGAGAAGGGGTGAAACCTC-GGTTCAATTGGAGTCAACGCCGGA
GQ871294.1.912_Archaea_Crenarchaeota_Nitrososphaeria_Nitrososphaerales_Nitrososphaeraceae_uncultured_archaeon                                                             CCGACTGCTATCAGAGTGGGACTAAGCCATGCGAGTCAACATAGCAATTGGCATAGCTCAGTAACACTCAACATGCCGGACGTGGATAACCTCGGGAAACTGAGGATAAACCGCGATAAGTCACACTTCTGGAATGGATGACTCAAATCTACATGGCCCCTGGATTGGACTGCGGCCGATCAGGCTGTTGGTGAGGTAATGGCCCACCCCTGTAACCGGTACGGGCTCTGAGAGGAGGAGCCCGGAGATGGGCACGACAAGGGCCCAGGCCCTATGGGGCGCAGCAGGCGCGAAACCTCTGCAATAGGCGAAAGCCTCAGGGTTACTCTGAGTGATTTCCTTTTGGCACCTCTAAAAATGGTGCAGAATAAGGGGTGGGCAAGTCTGGTATCAGCCGCCGCGGTAATACCAGCCCCGAGTGGGACGTTTATTGGGCCTAAAGCATCCGTAGCCGGTTCTACAAGTCTTCCGTTCCACCTTAACAGATGGGCTGCGGAGAGCTAGGAGGCGGGAGAGCAAGCGGGGGTAGGGGTAAAATCCGTTGATCCATTGAAGACCACCAGTGGCGAAGGCGGCGCTCGACGGTGAGGGATGAAAGCTGGGGGAGCATTAGATAGGGTAGTCCCAGCTGTAAACGATGCAGACTCGGATGGACTGGTCCACCGCAGGGAAGCAAGTCTGCCGCCTGGTAGTACGGTCGCAAGGAAACTTAAAGGAATTGGGGGAGAAGGGGTGAAGCCTGCGGTTCAATTGGAGTCAACGCCGGA
JN562357.1.1309_Archaea_Crenarchaeota_Nitrososphaeria_Nitrososphaerales_Nitrososphaeraceae_Candidatus_Nitrocosmicus_uncultured_archaeon                                   CTGACTGCTATCGGATTGATACTAAGCCATGCGAGTCATTGTAGCAATAGGCAGAGCTCAGTAACGCTCAATCTACCGGACGGGAATAACCTCGGGAAACTGAGAATAATGCCCGACAGAACATATACCTGGAACGGATGTTTCAAAGATTTATCGCCGTAGGATGGGACTGCGGCCGATCAGGCTGTTGGTGAGGTAATGGCCCACCCCTGTAACCGGTACGGGCTCTGAGAGGAGGAGCCCGGAGATGGGCACGACAAGGGCCCAGGCCCTATGGGGCGCAGCAGGCGCGAAACCTCTGCAATAGGCGAAAGCTTCAGGGTTACTCTGAGTGATTTCCTTTTGGCACCTCTAAAAATGGTGCAGAATAAGGGGTGGGCAAGTCTGGTGTCAGCCGCCGCGGTAATACCAGCCCCGAGTGGGACGTTTATTGGGCCTAAAGCATCCGTAGCCGGTTCTACAAGTCTTCCGTTCCACCTTAACAGATGGGCTGCGGAGAGCTAGGAGGCGGGAGAGCAAGCGGGGGTAGGGGTAAAATCCGTTGATCCATTGAAGACCACCAGTGGCGAAGGCGGCGCTCGACGGTGAGGGATGAAAGCTGGGGGAGCATTAGATAGGGTAGTCCCAGCTGTAAACGATGCAGACTCGGATGAACTAATTCACCGCAGGGAAGCAAGTTTGCCGCCTGGGAGTACGGTCGCAAGGAAACTTAAAGGAATTGGGGGAGAAGGGGTGAAGCCTGCGGTTCAATTGGAGTCAACGCCGGA
GQ249640.1.911_Archaea_Crenarchaeota_Nitrososphaeria_Nitrososphaerales_Nitrososphaeraceae_uncultured_crenarchaeote                                                        CCGACTGCTATCAGAGTGGGACTAAGCCATGCGAGTCAACATAGCAATTGGCATAGCTCAGTAACACTCAACATGCCGGACGTGGATAACCTCGGGAAACTGAGGATAAACCGCGATAGGTCATACTTCTGGAATGGATGACTTAAATCTATATAGCCCCTGGATTGGACTGCGGCCGATCAGGCTGTTGGTGAGGTAATGGCCCACCCCTGTAACCGGTACGGGCTCTGAGAGGAGGAGCCCGGAGATGGGCGCGACAAGGGCCCAGGCCCTATGGGGCGCAGCAGGCGCGAAACCTCTGCAATAGGCGAAAGCTTCAGGGTTACTCTGAGTGATTTCCTTTCGGCACCTCTAAAAATGGTGCAGAATAAGGGGTGGGCAAGTCTGGTGTCAGCCGCCGCGGTAATACCAGCCCCGAGTGGGACGTTTATTGGGCCTAAAGCATCCGTAGCCGGTTCTACAAGTCTTCCGTTCCACCTTAACAGATGGGCTGCGGAGAGCTAGGAGGCGGGAGAGCAAGCGGGGGTAGGGGTAAAATCCGTTGATCCATTGAAGACCACCAGTGGCGAAGGCGGCGCTCGACGGTGAGGGATGAAAGCTGGGGGAGCATTAGATAGGGTAGTCCCAGCTGTAAACGATGCAAACTCGGATGGGCCAACCCACCGCAGGGAAGCAAGTCTGCCGCCTGGGAGTACGGTCGCAAGGAAACTTAAAGGAATTGGGGGAGAAGGGGTGAAGCCTGCGGTTCAATTGGATTCAACGCCGGG
LN574585.1.1308_Archaea_Crenarchaeota_Nitrososphaeria_Nitrososphaerales_Nitrososphaeraceae_Candidatus_Nitrocosmicus_uncultured_bacterium                                  CCGACTGCTATCAGAGTGGGACTAAGCCATGCGAGTCAACGCAGCAATTGGCATAGCTCAGTAACACTCAACATGCCGGACGTGGATAACCTCGGGAAACTGAGGATAAACCGCGATAGGCCAAGTTTCTGGAATGGTTGGCTGAAACCTATATGGCCCCTGGATTGGACTGCGGCCGATCAGGCTGTTGGTGAGGTAATGGCCCACCCCTGTAACCGGTACGGGCTCTGAGAGGAGGAGCCCGGAGATGGGCACGACAAGGGCCCAGGCCCTATGGGGCGCAGCAGGCGCGAAACCTCTGCAATAGGCGAAAGCTTCAGGGTTACTCTGAGTGATTTCCTTTTGGCACCTCTAAAAATGGTGCAGAATAAGGGGTGGGCAAGTCTGGTGTCAGCCGCCGCGGTAATACCAGCCCCGAGTGGGACGTTTATTGGGCCTAAAGCATCCGTAGCCGGTTCTACAAGTCTTCCGTTCCACCTTAACAGATGGGCTGCGGAGAGCTGGGAGGCGGGAGAGCAAGCGGGGGTAGGGGTAAAATCCGTTGATCCATTGAAGACCACCAGTGGCGAAAGCGGCGCTCGACGGTGAGGGATGAAAGCTGGGGGAGCATTAGATAGGGTAGTCCCAGCTGTAAACGATGCAGACTCGGATGAACTAATTCACCGCAGGGAAGCAAGTTTGCCGCCTGGGAGTACGGTCGCAAGGAAACTTAAAGGAATTGGGGGAGAAGGGGTGAAGCCTGCGGTTCAATTGGAGTCAACGCCGGA
KJ094701.1.1309_Archaea_Crenarchaeota_Nitrososphaeria_Nitrososphaerales_Nitrososphaeraceae_Candidatus_Nitrocosmicus_uncultured_bacterium                                  CCGACTGCTATCAGAATAGGACTAAGCCATGCGAGTCAACGTAGCAATTGGCATAGCTCAGTAACACTCAACATGCCGGACGTGGATAACCTCGGGAAACTGAGGATAAGCCGCGATAGGTCATATATCTGGAATGAATGGTTTAAATCTATATGGCCTCTGGATTGGACTGCGGCCGATCAGGCTGTTGGTGAGGTAATGGCCCACCCCTGTAACCGGTACGGGCTCTGAGAGGAGGAGCCCGGAGATGGGCACGACAAGGGCCCAGGCCCTATGGGGCGCAGCAGGCGCGAAACCTCTGCAATAGGCGAAAGCTTCAGGGTTACTCTGAGTGATTTCCTTTTGGCACCTCTAAAAATGGTGCAGAATAAGGGGTGGGCAAGTCTGGTGTCAGCCGCCGCGGTAATACCAGCCCCGAGTGGGACGTTTATTGGGCCTAAAGCATCCGTAGCCGGTTCTACAAGTCTTCCGTTCCACCTTAACAGATGGGCTGCGGAGAGCTAGGAGGCGGGAGAGCAAGCGGGGGTAGGGGTAAAATCCGTTGATCCATTGAAGACCACCAGTGGCGAAGGCGGCGCTCGACGGTGAGGGATGAAAGCTGGGGGAGCATTAGATAGGGTAGTCCCAGCTGTAAACGATGCAGACTCGGATGAACTAATTCACCGCAGGGAAGCAAGTTTGCCGCCTGGGAGTACGGTCGCAAGGAAACTTAAAGGAATTGGGGGAGAAGGGGTGAAGCCTGCGGTTCAATTGGAGTCAACGCCGGA
AB541619.1.1398_Archaea_Crenarchaeota_Nitrososphaeria_Nitrososphaerales_Nitrososphaeraceae_Candidatus_Nitrocosmicus_uncultured_archaeon                                   CCGACTGCTATCAGAGTGGGACTAAGCCATGCGAGTCAACGCCGCAAGTGGCATAGCTCAGTAACACTCAACATGCCGGACGTGGATAACCTCGGGAAACTGAGGATAAACCGCGATAGGCCAAGCTTCTGGAATGGATGGCTGAAATCTATACGGCCCCTGGATTGGACTGCGGCCGATCAGGCCGTTGGTGAGGTAATGGCCCACCCCTGTAACCGGTACGGGCTCTGAGAGGAGGAGCCCGGAGATGGGCACGACAAGGGCCCAGGCCCTATGGGGCGCAGCAGGCGCGAAACCTCTGCAATAGGCGAAAGCCTCAGGGTTACTCTGAGTGATTTCCTTTTGGCACCTCTAAAAATGGTGCAGAATAAGGGGTGGGCAAGTCTGGTGTCAGCCGCCGCGGTAATACCAGCCCCGAGTGGGACGTTTATTGGGCCTAAAGCATCCGTAGCCGGTTCTACAAGTCTTCCGTTCCGCCTTAACAGATGGGCTGCGGAGAGCTAGGAGGCGGGAGAGCAAGCGGGGGTAGGGGTAAAATCCGTTGATCCATTGAAGACCACCAGTGGCGAAGGCGGCGCTCGACGGTGAGGGATGAAAGCTGGGGGAGCATTAGATAGGGTAGTCCCAGCTGTAAACGATGCAGACTCGGATGAGCTAACTCACCGCAGGGAAGCAAGTTTGCCGCCTGGGAGTACGGTCGCAAGGAAACTTAAAGGAATTGGGGGAGAAGGGGTGAAGCCTGCGGTTCAATTGGAGTCAACGCCGGA
GQ871304.1.907_Archaea_Crenarchaeota_Nitrososphaeria_Nitrososphaerales_Nitrososphaeraceae_uncultured_archaeon                                                             CCGACTGCTATCAGAGTGGGACTAAGCCATGCGAGTCAACATAGCAATTGGCATAGCTCAGTAACACTCAACATGCCGGACGTGGATAACCTCGGGAAACTGAGGATAAACCGCGATAAGTCACACTTCTGGAATGGATGACTTAAATCTATATGGCCCCTGGATTGGACTGCGGCCGATCAGGCTGTTGGTGAGGTAATGGCCCACCCCTGTAACCGGTACGGGCTCTGAGAGGAGGAGCCCGGAGATGGGCACGACAAGGGCCCAGGCCCTATGGGGCGCAGCAGGCGCGAAACCTCTGCAATAGGCGAAAGCCTCAGGGTTACTCTGAGTGATTTCCTTTTGGCACCTCTAAAAATGGTGCAGAATAAGGGGTGGGCAAGTCTGGTGTCAGCCGCCGCGGTAATACCAGCCCCGAGTGGGACGTTTATTGGGCCTAAAGCATCCGTAGCCGGTTCTGCAAGTCTTCCGTTCCACCTTAACAGATGGGCCGCGGAGAGCTAGGAGGCGGGAGAGCAAGCGGGGGTAGGGGTAAAATCCGTTGATCCATTGAAGACCACCAGTGGCGAAGGCGGCGCTCGACGGTGAGGGATGAAAGCTGGGGGAGCATTAGATAGGGTAGTCCCAGCCGTAAACGATGCAGACTCGGATGGGCTAACCCACCGCAGGGAAGCAAGTCTGCCGCCTGGTAGTACGGTCGCAAGGAAACTTAAAGGAATTGGGGGAGAAGGGGTGAAGCCTGCGGTTCAATTGGAGTCAACGCCGGA
LN574588.1.1309_Archaea_Crenarchaeota_Nitrososphaeria_Nitrososphaerales_Nitrososphaeraceae_Candidatus_Nitrocosmicus_uncultured_bacterium                                  CCGACTGCTATCAGAGTGGGATTAAGCCATGCGAGTTAACGTAGCAATTGGCATAGCTCAGTAACACTCAACATGCCGGACGTGGATAACCTCGGGAAACTGAGGCTAAACCGCGACAGGCCAAATTTCTGGAATGGATGGCTTAAATCTATATGGCCCCTGGATTGGACTGCGGCCGATCAGGCTGTTGGTGAGGTAATGGCCCACCCCTGTAACCGGTACGGGCTCTGAGAGGAGGAGCCCGGAGATGGGCACGACAAGGGCCCAGGCCCTATGGGGCGCAGCAGGCGCGAAACCTCTGCAATAGGCGAAAGCTTCAGGGTTACTCTGAGTGATTTCCTTTTGGCACCTCTAAAAATGGTGCAGAATAAGGGGTGGGCAAGTCTGGTGTCAGCCGCCGCGGTAATACCAGCCCCGAGTGGGACGTTTATTGGGCCTAAAGCATCCGTAGCCGGTTCTACAAGTCTTCCGTTCCACCTTAACAGATGGGCTGCGGAGAGCTAGGAGGCGGGAGAGCAAGCGGGGGTAGGGGTAAAATCCGTTGATCCATTGAAGACCACCAGTGGCGAAGGCGGCGCTCGACGGTGAGGGATGAAAGCTGGGGGAGCATTAGATAGGGTAGTCCCAGCTGTAAACGATGCAGACTCGGATGAACTAATTCACCGCAGGGAAGCAAGTTTGCCGCCTGGGAGTACGGTCGCAAGGAAACTTAAAGGAATTGGGGGAGAAGGGGTGAAGCCTGCGGTTCAATTGGAGTCAACGCCGGA
LN574587.1.1309_Archaea_Crenarchaeota_Nitrososphaeria_Nitrososphaerales_Nitrososphaeraceae_Candidatus_Nitrocosmicus_uncultured_bacterium                                  CCGACTGCTATCAGAGTGGGACTAAGCCATGCGAGTCAACGCAGCAATTGGCATAGCTCAGTAACACTCAACATGCCGGACGTGGATAACCTCGGGAAACTGAGGATAAACCGCGATAGGCCAAGTTTCTGGAATGGTTGGCTGAAACCTACATGGCCCCTGGATTGGACTGCGGCCGATCAGGCTGTTGGTGAGGTAATGGCCCACCCCTGTAACCGGTACGGGCTCTGAGAGGAGGAGCCCGGAGATGGGCACGACAAGGGCCCAGGCCCTATGGGGCGCAGCAGGCGCGAAACCTCTGCAATAGGCGAAAGCTTCAGGGTTACTCTGAGTGATGCCCTTTTGGCACCTCTAAAAATGGTGCAGAATAAGGGGTGGGCAAGTCTGGTGTCAGCCGCCGCGGTAATACCAGCCCCGAGTGGGACGATTATTGGGCCTAAAGCATCCGTAGCCGGTTCTGCAAGTCTTCCGTTCCACCTCAACAGATGGGCTGCGGGGAGCTAGGAGGCGGGAGAGCAAGCGGGGGTAGGGGTAAAATCCGTTGATCCATTGAAGACCACCAGTGGCGAAGGCGGCGCTCGACGGTGAGGGATGAAAGCTGGGGGAGCATTAGATAGGGTAGTCCCAGCTGTAAACGATGCAGACTCGGATGAACTAATTCACCGCAGGGAAGCAAGTTTGCCGCCTGGGAGTACGGTCGCAAGGAAACTTAAAGGAATTGGGGGAGAAGGGGTGAAGCCTGCGGTTCAATTGGAGTCAACGCCGGA
LN574581.1.1307_Archaea_Crenarchaeota_Nitrososphaeria_Nitrososphaerales_Nitrososphaeraceae_Candidatus_Nitrocosmicus_uncultured_bacterium                                  CCGACTGCTATCAGAGTGGGACTAAGCCATGCGAGTTAACGCAGCAATTGGCATAGCTCAGTAACACTCAACATGCCGGACGTGGATAACCTCGGGAAACTGAGGATAAACCGCGATAGGCCAAGTTTCTGGAATGGTTGGCTGAAACCTATATGGCCTCTGGATTGGACTGCGGCCGATCAGGCTGTTGGTGAGGTAATGGCCCACCCCTGTAACCGGTACGGGCTCTGAGAGGAGGAGCCCGGAGATGGGCACGACAAGGGCCCAGGCCCTATGGGGCGCAGCAGGCGCGAAACCTCTGCAATAGGCGAAAGCTTCAGGGTTACTCTGAGTGATGCCCTTTTGGCACCTCTAAAAATGGTGCAGAATAAGGGGTGGGCAAGTCTGGTGTCAGCCGCCGCGGTAATACCAGCCCCGAGTGGGACGTTTATTGGGCCTAAAGCATCCGTAGCCGGTTCTACAAGTCTTCCGTTCCACCTTAACAGATGGGCTGCGGAGAGCTAGGAGGCGGGAGAGCAAGCGGGGGTAGGGGTAAAATCCGTTGATCCATTGAAGACCACCAGTGGCGAAGGCGGCGCTCGACGGTGAGGGATGAAAGCTGGGGGAGCATTAGATAGGGTAGTCCCAGCTGTAAACGATGCAGACTCGGATGAACTAATTCACCGCAGGGAAGCAAGTTTGCCGCCTGGGAGTACGGTCGCAAGGAAACTTAAAGGAATTGGGGGAGAAGGGGTGAAGCCTGCGGTTCAATTGGAGTCAACGCCGGA
LN574578.1.1321_Archaea_Crenarchaeota_Nitrososphaeria_Nitrososphaerales_Nitrososphaeraceae_Candidatus_Nitrocosmicus_uncultured_bacterium                                  CCGACTGCTATCAGAGTGGGACTAAGCCATGCGAGTTAACGCAGCAATTGGCATAGCTCAGTAACACTCAACATGCCGGACGTGGATAACCTCGGGAAACTGAGGATAAACCGCGATAGGCCAAGTTTCTGGAATGGTTGGCTGAAACCTATATGGCCCCTGGATTGGACTGCGGCCGATCAGGCTGTTGGTGAGGTAATGGCCCACCCCTGTAACCGGTACGGGCTCTGAGAGGAGGAGCCCGGAGATGGGCACGACAAGGGCCCAGGCCCTATGGGGCGCAGCAGGCGCGAAACCTCTGCAATAGGCGAAAGCTTCAGGGTTACTCTGAGTGATTTCCTTTTGGCACCTCTAAAAATGGTGCAGAATAAGGGGTGGGCAAGTCTGGTGTCAGCCGCCGCGGTAATACCAGCCCCGAGTGGGACGTTTATTGGGCCTAAAGCATCCGTAGCCGGTTCTACAAGTCTTCCGTTCCACCTTAACAGATGGGCTGCGGAGAGCTAGGAGGCGGGAGAGCAAGCGGGGGTAGGGGTAAAATCCGTTGATCCATTGAAGACCACCAGTGGCGAAGGCGGCGCTCGACGGTGAGGGATGAAAGCTGGGGGAGCATTAGATAGGGTAGTCCCAGCTGTAAACGATGCAGACTCGGATGAACTAATTCACCGCAGGGAAGCAAGTTTGCCGCCTGGGAGTACGGTCGCAAGGAAACTTAAAGGAATTGGGGGAGAAGGGGTGAAGCCTGCGGTTCAATTGGAGTCAACGCCGGA
LN574597.1.1308_Archaea_Crenarchaeota_Nitrososphaeria_Nitrososphaerales_Nitrososphaeraceae_uncultured_bacterium                                                           CCGACTGCTATCAGAGTGGGACTAAGCCATGCGAGTCGACATAGCAATTGGCATAGCTCAGTAACACTCAACATGCCGGACGTGGATAACCTCGGGAAACTGAGGATAAACCGCGATAGGTCATGCTTCTGGAATGGATGACTTAAACCTATATGGCCCCTGGATTGGACTGCGGCCGATCAGGCTGTTGGTGAGGTAATGGCCCACCCCTGTAACCGGTACGGGCTCTGAGAGGAGGAGCCCGGAGATGGGCACGACAAGGGCCCAGGCCCTATGGGGCGCAGCAGGCGCGAAACCTCTGCAATAGGCGAAAGCTTCAGGGTTACTCTGAGTGATTTCCTTTTGGCACCTCTAAAAATGGTGCAGAATAAGGGGTGGGCAAGTCTGGTGTCAGCCGCCGCGGTAATACCAGCCCCGAGTGGGACGTTTATTGGGCCTAAAGCATCCGTAGCCGGTTCTACAAGTCTTCCGTTCCACCTTAACAGATGGGCTGCGGAGAGCTAGGAGGCGGGAGAGCAAGCGGGGGTAGGGGTAAAATCCGTTGATCCATTGAAGACCACCAGTGGCGAAGGCGGCGCTCGACGGTGAGGGATGAAAGCTGGGGGAGCATTAGATAGGGTAGTCCCAGCCGTAAACGATGCAGACTCGGATGGGCTAACCCACCGCAGGGAAGCAAGTCTGCCGCCTGGTAGTACGGTCGCAAGGAAACTTAAAGGAATTGGGGGAGAAGGGGTGAAGCCTGCGGTTCAATTGGAGTCAACGCCGGG
KJ467745.1.1308_Archaea_Crenarchaeota_Nitrososphaeria_Nitrososphaerales_Nitrososphaeraceae_uncultured_archaeon                                                            CCGACTGCTATCAGAGTGGGACTAAGCCATGCGAGTCGACATAGCAATTGGCATAGCTCAGTAACACTCAACATGCCGGACGTGGATAACCTCGGGAAACTGAGGATAAACCGCGATAGGTCATACTTCTGGAATGGATGACTTAAACCTATATGGCCCCTGGATTGGACTGCGGCCGATCAGGCTGTTGGTGAGGTAATGGCCCACCCCTGTAACCGGTACGGGCTCTGAGAGGAGGAGCCCGGAGATGGGCACGACAAGGGCCCAGGCCCTATGGGGCGCAGCAGGCGCGAAACCTCTGCAATAGGCGAAAGCTTCAGGGTTACTCTGAGTGATTTCCTTTTGGCACCTCTAAAAATGGTGCAGAATAAGGGGTGGGCAAGTCTGGTGTCAGCCGCCGCGGTAATACCAGCCCCGAGTGGGACGTTTATTGGGCCTAAAGCATCCGTAGCCGGTTCTACAAGTCTTCCGTTCCACCTTAACAGATGGGCTGCGGAGAGCTAGGAGGCGGGAGAGCAAGCGGGGGTAGGGGTAAAATCCGTTGATCCATTGAAGACCACCAGTGGCGAAGGCGGCACTCGACGGTGAGGGATGAAAGCTGGGGGAGCATTAGATAGGGTAGTCCCAGCTGTAAACGATGCAGACTCGGATGAA---ATTCACCGCAGGGAAGCAAGTCTGCCGCCTGGGAGTACGGTCGCAAGGAAACTTAAAGGAATTGGGGGAGAAGGGGTGAAGCCTGCGGTTCAATTGGAGTCAACGCCGGA
JN562355.1.1308_Archaea_Crenarchaeota_Nitrososphaeria_Nitrososphaerales_Nitrososphaeraceae_uncultured_archaeon                                                            CCGACTGCTATCAGAGTGGGACTAAGCCATGCGAGTCGACATAGCAATTGGCATAGCTCAGTAACACTCAACATGCCGGACGTGGATAACCTCGGGAAACTGAGGATAAACCGCGATAGGTCATACTTCTGGAATGGATGACTTAAACCTATATGGCCCCTGGATTGGACTGCGGCCGATCAGGCTGTTGGTGAGGTAATGGCCCACCCCTGTAACCGGTACGGGCTCTGAGAGGAGGAGCCCGGAGATGGGCACGACAAGGGCCCAGGCCCTATGGGGCGCAGCAGGCGCGAAACCTCTGCAATAGGCGAAAGCTTCAGGGTTACTCTGAGTGATTTCCTTTTGGCACCTCTAAAAATGGTGCAGAATAAGGGGTGGGCAAGTCTGGTGTCAGCCGCCGCGGTAATACCAGCCCCGAGTGGGACGTTTATTGGGCCTAAAGCATCCGTAGCCGGTTCTACAAGTCTTCCGTTCCACCTTAACAGATGGGCTGCGGAGAGCTAGGAGGCGGGAGAGCAAGCGGGGGTAGGGGTAAAATCCGTTGATCCATTGAAGACCACCAGTGGCGAAGGCGGCGCTCGACGGTGAGGGATGAAAGCTGGGGGAGCATTAGATAGGGTAGTCCCAGCTGTAAACTATGCAAACTCAGATGCACCAATGCACTGCAGGGAAGCAAGTTTGCCGCCTGGAAGTACGTACGCAAGGAAACTTAAAGGAATTGGGGGAGAAGGGGTGAAGCCTGCGGTTCAATTGGAGTCAACGCCAGA
LN574620.1.1310_Archaea_Crenarchaeota_Nitrososphaeria_Nitrososphaerales_Nitrososphaeraceae_uncultured_bacterium                                                           CCGACTGCTATCAGAGTGGGACTAAGCCATGCGAGTCGACATAGCAATTGGCATAGCTCAGTAACACTCAACATGCCGGACGTGGATAACCTCGGGAAACTGAGGATAAACCGCGATAGGTCATACTTCTGGAATGGATGACTTAAACCTATATGGCCCCTGGATTGGACTGCGGCCGATCAGGCTGTTGGTGAGGTAATGGCCCACCCCTGTAACCGGTACGGGCTCTGAGAGGAGGAGCCCGGAGATGGGCACGACAAGGGCCCAGGCCCTATGGGGCGCAGCAGGCGCGAAACCTCTGCAATAGGCGAAAGCTTCAGGGTTACTCTGAGTGATTTCCTTTTGGCACCTCTAAAAATGGTGCAGAATAAGGGGTGGGCAAGTCTGGTGTCAGCCGCCGCGGTAATACCAGCCCCGAGTGGGACGTTTATTGGGCCTAAAGCATCCGTAGCCGGTTCTACAAGTCTTCCGTTCCACCTTAACAGATGGGCTGCGGAGAGCTGGGAGGCGGGAGAGCAAGCGGGGGTAGGGGTAAAATCGGTTGATCTATTGAAGACCACCAGTGGCGAGGCCGGCGCTCGACGGTGAGGGATGAAAGCTGGGGGAGCATTAGATAGGGTAGTCCCAGCTGTAAACGATGCAGACTCGGATGAACTAATTCACCGCAGGGAAGCAAGTTTGCCGCCTGGGAGTACGGTCGCAAGGAAACTTAAAGGAATTGGGGGAGAAGGGGTGAAG-CCGCGGTTCAATTGGAGTCAACGCCGGA
DQ782342.1.1029_Archaea_Crenarchaeota_Nitrososphaeria_Nitrososphaerales_Nitrososphaeraceae_Candidatus_Nitrocosmicus_uncultured_archaeon                                   -----------------------------------------------------------------------------------------------------------------------------------------------------------------------------------------------------------------------------------------------------------------------------------GGGGTGCAGCAGGCGCGAAACCTCTGCAATAGGCGAAAGCTTCAGGGTTACTCTGAGTGATTTCCTTTTGGCACCTCTAAAAATGGTGCAGAATAAGGGGTGGGCAAGTCTGKTGTCAGCCGCCGCGGTAATACCAGCCCCGAGTGGGACGTTTATTGGGCCTAAAGCATCCGTAGCCGGTTCTACAAGCCTTCCGTTCCATCTTAACAGATGGGCTGCGGAGAGCTAGGAGGCGGGAGAGCAAGCGGGGGTAGGGGTAAAATCCGTTGATCCATTGAAGACCACCAGTGGCGAAGGCGGCGCTCGACGGTGAGGGATGAAAGCTGGGGGAGCATTAGATAGGGTAGTCCCAGCTGTAAACGATGCAGACTCGGATGAACTAATTCACCGCAGGGAAGCAAGTTTGCCGCCTGGGAGTACGGTCGCAAGGAAACTTAAAGGAATTGGGGGAGAAGGGGTGAAGCCTGCGGTTCAATTGGAGTCAACGCCGGA
LN574591.1.1308_Archaea_Crenarchaeota_Nitrososphaeria_Nitrososphaerales_Nitrososphaeraceae_uncultured_bacterium                                                           CCGACTGCTATCAGAGTGGGACTAAGCCATGCGAGTCGACATAGCAATTGGCATAGCTCAGTAACACTCAACATGCCGGACGTGGATAACCTCGGGAAACTGAGGATAAACCGCGATAGGTCATACTTCTGGAATGGATGACTTAAACCTATATGGCCCCTGGATTGGACTGCGGCCGATCAGGCTGTTGGTGGGGTAATGGCCCACCCCTGTAACCGGTACGGGCTCTGAGAGGAGGAGCCCGGAGATGGGCACGACAAGGGCCCAGGCCCTATGGGGCGCAGCAGGCGCGAAACCTCTGCAATAGGCGAAAGCTTCAGGGTTACTCTGAGTGATTTCCTTTTGGCACCTCTAAAAATGGTGCAGAATAAGGGGTGGGCAAGTCTGGTGTCAGCCGCCGCGGTAATACCAGCCCCGAGTGGGACGTTTATTGGGCCTAAAGCATCCGTAGCCGGTTCTACAAGTCTTCCGTTCCACCTTAACAGATGGGCTGCGGAGAGCTAGGAGGCGGGAGAGCAAGCGGGGGTAGGGGTAAAATCCGTTGATCCATTGAAGACCACCAGTGGCGAAGGCGGCGCTCGACGGTGAGGGATGAAAGCTGGGGGAGCATTAGATAGGGTAGTCCCAGCTGTAAACGATGCAGACTCGGATGGGCCAACCCACCGCAGGGAAGCAAGTCTGCCGCCTGGGAGTACGGTCGCAAGGAAACTTAAAGGAATTGGGGGAGAAGGGGTGAAGCCTGCGGTTCAATTGGAGTCAACGCCGGA
AB541618.1.1398_Archaea_Crenarchaeota_Nitrososphaeria_Nitrososphaerales_Nitrososphaeraceae_Candidatus_Nitrocosmicus_uncultured_archaeon                                   CCGACTGCTATCAGAGTGGGACTAAGCCATGCGAGTCGACATAGCAATTGGCGTAGCTCAGTAACACTCAACATGCCGGACGTGGATAACCTCGGGAAACTGAGGATAAACCGCGATAGGTCACACTTCTGGAATGGATGACTCAAACCTATATGGCCCCTGGATTGGACTGCGGCCGATCAGGCTGTTGGTGAGGTAATGGCCCACCCCTGTAACCGGTACGGGCTCTGAGAGGAGGAGCCCGGAGATGGGCACGACAAGGGCCCAGGCCCTATGGGGCGCAGCAGGCGCGAAACCTCTGCAATAGGCGAAAGCCTCAGGGTTACTCTGAGTGATTTCCTTTTGGCACCTCTAAAAATGGTGCAGAATAAAGGGTGGGCAAGTCTGGTGTCAGCCGCCGCGGTAATACCAGCCCCGAGTGGGACGTTTATTGGGCCTAAAGCATCCGTAGCCGGTTCTACAAGTCTTCCGTTCCACCTTAACAGATGGGCTGCGGAGAGCTAGGAGGCGGGAGAGCAAGCGGGGGTAGGGGTAAAATCCGTTGATCCATTGAAGACCACCAGTGGCGAAGGCGGCGCTCGTCGGTGAGGGATGAAAGCTGGGGGAGCATTAGATAGGGTAGTCCCAGCTGTAAACGATGCAGACTCGGATGAGCTAACTCACCGCAGGGAAGCAAGTTTGCCGCCTGGGAGTACGGTCGCAAGGAAACTTAAAGGAATTGGGGGAGAAGGGGTGAAGCCTGCGGTTCAATTGGAGTCAACGCCGGA
DQ782356.1.1025_Archaea_Crenarchaeota_Nitrososphaeria_Nitrososphaerales_Nitrososphaeraceae_Candidatus_Nitrocosmicus_uncultured_archaeon                                   CCGACTGCTATCAGAGTGGGACCAAGCCATGCGAGTCAACATAGCAATTGGCATAGCTCAGTAACACTCAACATGCCGGACGTGGATAACCTCGGGAAACTGAGGATAAACCGCGATAGGTCATACTTCTGGAATGGATGACTTAAACCTATATGGCCCCTGGATTGGACTGCGGCCGATCAGGCTGTTGGTGAGGTAATGGCCCACCCCTGTAACCGGTACGGGCTCTGAGAGGAGGAGCCCGGAGATGGGCACGGCAAGGGCCCAGGCCCTATGGGGCGCAGCAGGCGCGAAACCTCTGCAATAGGCGAAAGCTTCAGGGTTACTCTGAGTGATTTCCTTTTGGCACCTCTAAAAATGGTGCAGAATAAGGGGTGGGCAAGTCTGGTGTCAGCTGCTGCGGTAATACCAGCCCCGAGTGGGACGTTTATTGGGCCTAAAGCAACCGTAGCCGGTTCTACAAGTCTTCCGTTCCACCTTAACAGATGGGCTGCGGAGAGCTAGGAGGCGGGAGAGCAAGCGGGGGTAGGGGTAAAATCCGTTGATCCATTGAAGACCACCAGTGGCGAAGGCGGCGCTCGACGGTGAGGGATGAAAGCTGGGGGAGCATTAGATAGGGTAGTCCCAGCTGTAAACGATGCAGACTCGGATGAGCTAACTCACCGCAGGGAAGCAAGTTTGCCGCCTGGGAGTACGGTCGCAAGGAAACTTAAAGGAATTGGGGGAGAGGGGGTGAAGCCTGCGGTTCAATTGGAGTCAACGCCGGA
DQ782350.1.1028_Archaea_Crenarchaeota_Nitrososphaeria_Nitrososphaerales_Nitrososphaeraceae_uncultured_archaeon                                                            CCGACTGCTATCAGAGTGGGACTAAGCCATGCGAGTCAACATAGCAATTGGCATAGCTCAGTAACACTCAACATGCCGGACGTGGATAACCTCGGGAAACTGAGGATAAACCGCGATAAGTCACACTTCTGGAATGGATGACTCAAATCTATATGGCCCCTGGATTGGACTGCGGCCGATCAGGCTGTTGGTGAGGTAATGGCCCACCCCTGTAACCGGTACGGGCTCTGAGAGGAGGAGCCCGGAGATGGGCACGACAAGGGCCCAGGCCCTATGGGGCGCAGCAGGCGCGAAACCTCTGCAATAGGCGAAAGCTTCAGGGTTACTCTGAGTGATTTCCTTTTGGCACCTCTAAAAATGGTGCAGAATAAGGGGTGGGCAAGTCTGGTGTCAGCCGCCGCGGTAATACCAGCCCCGAGTGGGACGTTTATTGGGCCTAAAGCATCCGTAGCCGGTTCTACAAGTCTTCCGTTCCACCTTAACAGATGGGCTGCGGAGAGCTAGGAGGCGGGAGAGCAAGCGGGGGTAGGGGTAAAATCCGTTGATCCATTGAAGACCACCAGTGGCGAAGGCGGCGCTCGACGGTGAGGGATGAAAGCTGGGGGAGCATTAGATAGGGTAGTCCCAGCTGTAAACGATGCAGACTCGGATGAGCTAACTCACCGCAGGGAAGCAAGTTTGCCGCCTGGGAGTACGGTCGCAAGGGAATTTAAAGGAATTGGGGGAGAAGGTGTGAAGCCTGCGGTTCAATTGGAGTCAACGCCGGA
JF799588.1.1373_Archaea_Crenarchaeota_Nitrososphaeria_Nitrososphaerales_Nitrososphaeraceae_Candidatus_Nitrocosmicus_Crenarchaeote_enrichment_culture_clone_OREC-R101      CTTACT-------------------------------------------------GCTCAGTAACACTCAACATGCCGGACGTGGATAACCTCGGGAAACTGAGGATAAACTGCGATAGGTCATACTTCTGGAATGGATGACCCAAACCTATATGGCCCCTGGATTGGACTGCGGCCGATCAGGCTGTTGGTGAGGTAATGGCCCACCCCTGTAACCGGTACGGGCTCTGAGAGGAGGAGCCCGGAGATGGGCACGACAAGGGCCCAGGCCCTATGGGGCGCAGCAGGCGCGAAACCTCTGCAATAGGCGAAAGCTTCAGGGTTACTCTGAGTGATTTCCTTTTGGCACCTCTAAAAATGGAGCAGAATAAGGGGTGGGCAAGTCTGGTGTCAGCCGCCGCGGTAATACCAGCCCCGAGTGGGACGTTTATTGGGCCTAAAGCATCCGTAGCCGGTTCTACAAGTCTTCCGTTCCACCTTAACAGATGGGCTGCGGAGAGCTAGGAGGCGGGAGAGCAAGCGGGGGTAGGGGTAAAATCCGTTGATCCATTGAAGACCACCAGTGGCGAAGGCGGCGCTCGACGGTGAGGGATGAAAGCTGGGGGAGCATTAGATAGGGTAGTCCCAGCTGTAAACGATGCAGACTCGGATGAGCTAACTCACCGCAGGGAAGCAAGTTTGCCGCCTGGGGGTACGGTCGCAAGGAAACTTAAAGGAATTGGGGGAGAAGGGGTGAAGCCTGCGGTTCAATTGGAGTCAACGCCGGA
DQ782352.1.1010_Archaea_Crenarchaeota_Nitrososphaeria_Nitrososphaerales_Nitrososphaeraceae_uncultured_archaeon                                                            CCGACTGCTATCAGAGTGGGACTAAGCCATGCGAGTCAACATAGCAATTGGCATAGCTCAGTAACACCAAACATGCCGGACGTGGATAACCTCGGGAAACTGAGGATAAACCGCGATAGGTCATACTTCTGGAATGGATGACTTAAACCTATATGGCCCCTGGATTGGACTGCGGCCGATCAGGCTGTTGGTGAGGTAATGGCCCACCCCTGTAACCGGTACGGGCTCTGAGAGGAGGAGCCCGGAGATGGGCACGACAAGGGCCCAGGCCCTATGGGGCGCAGCAGGCGCGAAACCTCTGCAATAGGCGAAAGCTTCAGGGTTACTCTGAGTGATTTCCTTTTGGCACCTCTAAAAATGGTGCAGAATAAGGGGTGGGCAAGTCTGGTGTCAGCCGCCGCGGTAATACCAGCCCCGAGTGGGACGTTTATTGGGCCTAAAGCATCCGTAGCCGGTTCTACAAGTCTTCCGTTCCACCTTAACAGATGGGCTGCGGAGAGCTAGGAGGCGGGAGAGCAAGCGGGGATAGGGGTAAAATCCGTTGATCCATTGAAGACCACCAGTGGCGAAGGCGGCGCTCGACGGTGAGGGATGAAAGCTGGGGGAGCATTAGATAGGGTAGTCCCAGCTGTAAACGATGCAGACTCGGATGAGCCATCTCACCGCAGGGAAGCAAGTTTGCCGCCTGGGAGTACGGTCGCAAGGAAACTTAAAGGAATTGGGGGAGAAGGGGTGAAGCCTGCGGTTCAATTGGAGTCAACGCCGGA
JF799635.1.1367_Archaea_Crenarchaeota_Nitrososphaeria_Nitrososphaerales_Nitrososphaeraceae_Candidatus_Nitrocosmicus_Crenarchaeote_enrichment_culture_clone_OREC-R1355     -------------------------------------------------------TCTCAGTAACACTCAACATGCCGGACGTGGATAACCTCGGGAAACTGAGGATAAACCGCGATAGGTCATACTTCTGGAATGGATGACTCAAACCTATATGGCCCCTGGATTGGACTGCGGCCGATCAGGCTGTTGGTGAGGTAATGGCCCACCCCTGTAACCGGTACGGGCTCTGAGAGGAGGAGCCCGGAGATGGGCACGACAAGGGCCCAGGCCCTATGGGGCGCAGCAGGCGCGAAACCTCTGCAATAGGCGAAAGCTTCAGGGTTACTCTGAGTGATTTCCTTTTGGCACCTCTAAAAATGGTGCAGAATAAGGGGTGGGCAAGTCTGGTGTCAGCCGCCGCGGTAATACCAGCCCCGAGTGGGACGTTTATTGGGCCTAAAGCATCCGTAGTCGGTTCTACAAGTCTTCCGTTCCACCTTAACAGATGGGCTGCGGAGAGCTAGGAGGCGGGAGAGCAAGCGGGGGTAGGGGTAAAATCCGTTGATCCATTGAAGACCACCAGTGGCGAAGGCGGCGCTCGACGGTGAGGGATGAAAGCTGGGGGAGCATTAGATAGGGTAGTCCCAGCTGTAAACGATGCAGACTCGGATGAGCTAACTCACCGCAGGGAAGCAAGTTTGCCGCCTGGGAGTACGGTCGCAAGGAAACTTAAAGGAATTGGGGGAGAAGGGGTGAAGCCTGCGGTTCAATTGGAGTCAACGCCGGA
LN574592.1.1311_Archaea_Crenarchaeota_Nitrososphaeria_Nitrososphaerales_Nitrososphaeraceae_uncultured_bacterium                                                           CCGACTGCTATCAGAGTGGGACTAAGCCATGCGAGTCGACATAGCAATTGGCATAGCTCAGTAACACTCAACATGCCGGACGTGGATAACCTCGGGAAACTGAGGATAAACCGCGATAGGTCATACTTCTGGAATGGATGACTTAAACCTATATGGCCCCTGGATTGGACTGCGGCCGATCAGGCTGTTGGTGAGGTAATGGCCCACCCCTGTAACCGGTACGGGCTCTGAGAGGAGGAGCCCGGAGATGGGCACGACAAGGGCCCAGGCCCTATGGGGCGCAGCAGGCGCGAAACCTCTGCAATAGGCGAAAGCTTCAGGGTTACTCTGAGTGATTTCCTTTTGGCACCTCTAAAAATGGTGCAGAATAAGGGGTGGGCAAGTCTGGTGTCAGCCGCCGCGGTAATACCAGCCCCGAGTGGGACGTTTATTGGGCCTAAAGCATCCGTAGCCGGTTCTACAAGTCTTCCGTTCCACCTTAACAGATGGGCTGCGGAGAGCTAGGAGGCGGGAGAGCAAGCGGGGGTAGGGGTAAAATCCGTTGATCCATTGAAGACCACCAGTGGCGAAGGCGGCGCTCGACGGTGAGGGATGAAAGCTGGGGGAGCATTAGATAGGGTAGTCCCAGCTGTAAACGATGCAGACTCGGATGAACTAATTCACCGCAGGGAAGCAAGTTTGCCGCCTGGGAGTACGGTCGCAAGGAAACTTAAAGGAATTGGGGGAGAAGGGGTGAAGCCTGCGGTTCAATTGGAGTCAACGCCGGA
LN568064.1.1297_Archaea_Crenarchaeota_Nitrososphaeria_Nitrososphaerales_Nitrososphaeraceae_Candidatus_Nitrocosmicus_uncultured_bacterium                                  CCGACTGCTATCAGAGTGGGACTAAGCCATGCGAGTCGACATAGCAATTGGCATAGCTCAGTAACACTCAACATGCCGGACGTGGATAACCTCGGGAAACTGAGGATAAACCGCGATAGGTCATACTTCTGGAATGGATGACTTAAACCTATATGGCCCCTGGATTGGACTGCGGCCGATCAGGCTGTTGGTGAGGTAATGGCCCACCCCTGTAACCGGTACGGGCTCTGAGAGGAGGAGCCCGGAGATGGGCACGACAAGGGCCCAGGCCCTATGGGGCGCAGCAGGCGCGAAACCTCTGCAATAGGCGAAAGCTTCAGGGTTACTCTGAGTGATTTCCTTTTGGCACCTCTAAAAATGGTGCAGAATAAGGGGTGGGCAAGTCTGGTGTCAGCCGCCGCGGTAATACCAGCCCCGAGTGGGACGTTTATTGGGCCTAAAGCATCCGTAGCCGGTTCTACAAGTCTTCCGTTCCACCTTAACAGATGGGCTGCGGAGAGCTAGGAGGCGGGAGAGCAAGCGGGGGTAGGGGTAAAATCCGTTGATCCATTGAAGACCACCAGTGGCGAAAGCGGCGCTCGACGGTGAGGGATGAAAGCT-GGGGAGCATTAGATAGGGTAGTCCCAGCTGTAAACGATGCAGATTCGGATGAACTAATTCACCGCAGGGAAGCAAGTTTTCCGCCTGGGAGTACGGTCGCAAGGAAACTTAAAGGAATCGGGGGAGAAGGGGTGAAGCCTGCGGTTCAATTGGAGTCAACGCCGGA
LN571181.1.1326_Archaea_Crenarchaeota_Nitrososphaeria_Nitrososphaerales_Nitrososphaeraceae_Candidatus_Nitrocosmicus_uncultured_bacterium                                  CCGACTGCTATCAGAGTGGGACTAAGCCATGCGAGTCGACATAGCAATTGGCATAGCTCAGTAACACTCAACATGCCGGACGTGGATAACCTCGGGAAACTGAGGATAAACCGCGATAGGTCATACTTCTGGAATGGATGACTTAAACCTATATGGCCCCTGGATTGGACTGCGGCCGATCAGGCTGTTGGTGAGGTAATGGCCCACCCCTGTAACCGGTACGGGCTCTGAGAGGAGGAGCCCGGAGATGGGCACGACAAGGGCCCAGGCCCTATGGGGCGCAGCAGGCGCGAAACCTCTGCAATAGGCGAAAGCTTCAGGGTTACTCTGAGTGATTTCCTTTTGGCACCTCTAAAAATGGTGCAGAATAAGGGGTGGGCAAGTCTGGTGTCAGCCGCCGCGGTAATACCAGCCCCGAGTGGGGCGTTTATTGGGCCTAAAGCATCCGTAGCCGGTACTACAAGTCTTCCGTTCCACCTTAACAGATGGGCTGCGGAGAGCTAGGAGGCGGGAGAGCAAGCGGGGGTAGGGGTAAAATCCGTTGATCCATTGAAGACCACCAGTGGCGAAGGCGGCGCTCGACGGTGAGGGATGAAAAGCGGGGGAGCATTAGATAGGGTAGTCCCAGCTGTAAACGATGCAGACTCGGATGATCTAATTCACCGCAGGGAAGCAAGTTTGCCGCCTGGGAGTACGGTCGCAAGGAAACTTAAAGGAATTGGGGGAGAAGGGGTGAAGCCTGCGGTTCAATTGGAGTCAACGCCGGA
KF641428.1.942_Archaea_Crenarchaeota_Nitrososphaeria_Nitrososphaerales_Nitrososphaeraceae_uncultured_archaeon                                                             -----------------GGGAT--AGCCATGCGAGTCAACATAGCAATTGGCATAGCTCAGTAACACTCAACATGCCGGACGTGGATAACCTCGGGAAACTGAGGATAAACCGCGATAGGTCATACTTCTGGAATGGATGACTTAAACCTATATGGCCCCTGGATTGGACTGCGGCCGATCAGGCTGTTGGTGAGGTAATGGCCCACCCCTGTAACCGGTACGGGCTCTGAGAGGAGGAGCCCGGAGATGGGCACGACAAGGGCCCAGGCCCTATGGGGCGCAGCAGGCGCGAAACCTCTGCAATAGGCGAAAGCTTCAGGGTTACTCTGAGTGATTTCCTTTTGGCACCTCTAAAAATGGTGCAGAATAAGGGGTGGGCAAGTCTGGTGTCAGCCGCCGCGGCAATACCTGCCCCGAGTGGGACGTTTATTGGGCCTAAAGCATCCGTAGCCGGTTCTACAAGTCTTCCGTTCCACCTTAACAGATGGGCCGCGGAGAGCTAGGAGGCGGGAGAGCAAGCGGGGGTAGGGGTAAAATCCGTTGATCCATTGAAGACCACCAGTGGCGAAGGCGGCGCTCGACGGTGAGGGATGAAAGCTGGGGGAGCATTAGATAGGGTAGTCCCAGCTGTAAACGATGCAGACTCGGATGAGCTAACTCACCGCAGGGAAGCAAGTTTGCCGCCTGGGAGTACGGTCGCAAGGAAACTTAAAGGAATGGGGGGAGAAGGGGTGAAGCCTGCGGTTCAATTGGAGTCAACGCCGGA
JN562356.1.1308_Archaea_Crenarchaeota_Nitrososphaeria_Nitrososphaerales_Nitrososphaeraceae_uncultured_archaeon                                                            CCGACTGCTATCAGAGTGGGACTAAGCCATGCGAGTCGACATAGCAATTGGCATAGCTCAGTAACACTCAACATGCCGGACGTGGATAACCTCGGGAAACTGAGGATAAACCGCGATAGGTCATACTTCTGGAATGGATGACTTAAACCTATATGGCCCCTGGATTGGACTGCGGCCGATCAGGCTGTTGGTGAGGTAATGGCCCACCCCTGTAACCGGTACGGGCTCTGAGAGGAGGAGCCCGGAGATGGGCACGACAAGGGCCCAGGCCCTATGGGGCGCAGCAGGCGCGAAACCTCTGCAATAGGCGAAAGCTTCAGGGTTACTCTGAGTGATTTCCTTTTGGCACCTCTAAAAATGGTGCAGAATAAGGGGTGGGCAAGTCTGGTGTCAGCCGCCGCGGTAATACCAGCCCCGAGTGGGACGTTTATTGGGCCTAAAGCATCCGTAGCCGGTTCTACAAGTCTTCCGTTCCACCTTAACAGATGGGCTGCGGAGAGCTAGGAGGCGGGAGAGCAAGCGGGGGTAGGGGTAAAATCCGTTGATCCATTGAAGACCACCAGTGGCGAAGGCGGCGCTCGACGGTGAGGGATGAAAGCTGGGGGAGCATTAGATAGGGTAGTCCCAGCTGTAAACGATGCAGACTCGGATGAGCTAACTCACCGCAGGGAAGCAAGTTTGCCGCCTGGGAGTACGGTCGCAAGGAAACTTAAAGGAATTGGGGGAGAAGGGGTGAAGCCTGCGGTTCAATTGGAGTCAACGCCAGA
HM187520.1.1331_Archaea_Crenarchaeota_Nitrososphaeria_Nitrososphaerales_Nitrososphaeraceae_uncultured_archaeon                                                            CCGACTGCTATCAGAGTGGGACTAAGCCATGCGAGTCAACATAGCAATTGGCATAGCTCAGTAACACTCAACATGCCGGACGTGGATAACCTCGGGAAACTGAGGATAAACCGCGATAGGTCATACTTCTGGAATGGATGACTTAAATCTACATGGCCCCTGGATTGGACTGCGGCCGATCAGGCTGTTGGTGAGGTAATGGCCCACCCCTGTAACCGGTACGGGCTCTGAGAGGAGGAGCCCGGAGATGGGCACGACAAGGGCCCAGGCCCTATGGGGCGCAGCAGGCGCGAAACCTCTGCAATAGGCGAAAGCTTCAGGGTTACTCTGAGTGATTTCCTTTTGGCACCTCTAAAAATGGTGCAGAATAAGGGGTGGGCAAGTCTGGTGTCAGCCGCCGCGGTAATACCAGCCCCGAGTGGGACGTTTATTGGGCCTAAAGCATCCGTAGCCGGTTCTACAAGTCTTCCGTTCCACCTTAACAGATGGGCTGCGGAGAGCTAGGAGGCGGGAGAGCAAGCGGGGGTAGGGGTAAAATCCGTTGATCCATTGAAGACCACCAGTGGCGAAGCCGGCGCTCGACGGTGAGGGATGAAAGCTGGGGGAGCATTAGATAGGGTAGTCCCAGCTGTAAACGATGCAGACTCGGATGAGCTAACTCACCGCAGGGAAGCAAGTTTGCCGCCTGGGAGTACGGTCGCAAGGAAACTTAAAGGAATTGGGGGAGAAGGGGTGAAGCCTGCGGTTCAATTGGAGTCAACGCCGGA
LN563295.1.1318_Archaea_Crenarchaeota_Nitrososphaeria_Nitrososphaerales_Nitrososphaeraceae_Candidatus_Nitrocosmicus_uncultured_bacterium                                  CCGACTGCTATCAGAGTGGGACTAAGCCATGCGAGTCGACATAGCAATTGGCATAGCTCAGTAACACTCAACATGCCGGACGTGGATAACCTCGGGAAACTGAGGATAAACCGCGATAGGTCATACTTCTGGAATGGATGACTTAAACCTATATGGCCCCTGGATTGGACTGCGGCCGATCAGGCTGTTGGTGAGGTAATGGCCCACCCCTGTAACCGGTACGGGCTCTGAGAGGAGGAGCCCGGAGATGGGCACGACAAGGGCCCAGGCCCTATGGGGCGCAGCAGGCGCGAAACCTCTGCAATAGGCGAAAGCTTCAGGGTTACTCTGAGTGATTTCCTTTTGGCACCTCTAAAAATGGTGTAGAATAAGGGGTGGGCAAGTCTGGTGTCAGCCGCCGCGGTAATACCAGCCCCGAGTGGGACGTTTATTGGGCCTAAAGCATCCGTAGCCGGTTCTACAAGTCTTCCGTTCCACCTTAACAGATGGGCTGCGGAGAGCT-AGAGGCGGGAGGAGCAGCGGGGGTAGGGGTAAAATCCGTTGATCCATTGAAGACCACCAGTGGCGAAGGCGGCGCTCGACGGTGAGGGATGAAAGCTGGGGGAGCATTAGATAGGGTAGTCCCGGCTGTAAACGATGCAGACTCGGATGAACTAATTCACCGCAGGGAAGCAAGTTTGCCGCCTGGGAGTACGGTCGCAAGGAAACTTAAAGGAATTGGGGGAGAAGGGGTGAAGCCTGCGGTTCAATTGGAGTCAACGCCGGA
LN574594.1.1309_Archaea_Crenarchaeota_Nitrososphaeria_Nitrososphaerales_Nitrososphaeraceae_uncultured_bacterium                                                           CCGACTGCTATCAGAGTGGGACTAAGCCATGCGAGTCGACATAGCAATTGGCATAGCTCAGTAACACTCAACATGCCGGACGTGGATAACCTCGGGAAACTGAGGATAAACCGCGATAGGTCATACTTCTGGAATGGATGACTTAAACCTATATGGCCCCTGGATTGGACTGCGGCCGATCAGGCTGTTGGTGAGGTAATGGCCCACCCCTGTAACCGGTACGGGCTCTGAGAGGAGGAGCCCGGAGATGGGCACGACAAGGGCCCAGGCCCTATGGGGCGCAGCAGGCGCGAAACCTCTGCAATAGGCGAAAGCTTCAGGGTTACTCTGAGTGATTTCCTTTTGGCACCTCTAAAAATGGTGCAGAATAAGGGGTGGGCAAGTCTGGTGTCAGCCGCCGCGGTAATACCAGCCCCGAGTGGGACGTTTATTGGGCCTAAAGCATCCGTAGCCGGTTCTACAAGTCTTCCGTTCCACCTTAACAGATGGGCTGCGGAGAGCTAGGAGGCGGGAGAGCAAGCGGGGGTAGGGGTAAAATCCGTTGATCCATTGAAGACCACCAGTGGCGAAGGCGGCGCTCGACGGTGAGGGATGAAAGCTGGGGGAGCATTAGATAGGGTAGTCCCAGCTGTAAACGATGCAGACTCGGATGAACTAATTCACCGCAGGGAAGCAAGTTTGCCGCCTGGGAGTACGGTCGCAAGGAAACTTAAAGGAATTGGGGGAGAAGGGGTGAAGCCTGCGGTTCAATTGGAGTCAACGCCGGA
LN574595.1.1307_Archaea_Crenarchaeota_Nitrososphaeria_Nitrososphaerales_Nitrososphaeraceae_uncultured_bacterium                                                           CCGACTGCTATCAGAGTGGGACTAAGCCATGCGAGTCAACATAGCAATTGGCATAGCTCAGTAACACTCAACATGCCGGACGTGGATAACCTCGGGAAACTGAGGATAAACCGCGATAGGTCATACTTCTGGAATGGATGACTTAAACCTATATGGCCCCTGGATTGGACTGCGGCCGATCAGGCTGTTGGTGAGGTAATGGCCCACCCCTGTAACCGGTACGGGCTCTGAGAGGAGGAGCCCGGAGATGGGCACGACAAGGGCCCAGGCCCTATGGGGCGCAGCAGGCGCGAAACCTCTGCAATAGGCGAAAGCTTCAGGGTTACTCTGAGTGATTTCCTTTTGGCACCTCTAAAAATGGTGCAGAATAAGGGGTGGGCAAGTCTGGTGTCAGCCGCCGCGGTAATACCAGCCCCGAGTGGGACGTTTATTGGGCCTAAAGCATCCGTAGCCGGTTCTACAAGTCTTCCGTTCCACCTTAACAGATGGGCTGCGGAGAGCTAGGAGGCGGGAGAGCAAGCGGGGGTAGGGGTAAAATCCGTTGATCCATTGAAGACCACCAGTGGCGAAGGCGGCGCTCGACGGTGAGGGATGAAAGCTGGGGGAGCATTAGATAGGGTAGTCCCAGCTGTAAACGATGCAGACTCGGATGAACTAATTCACCGCAGGGAAGCAAGTTTGCCGCCTGGGAGTACGGTCGCAAGGAAACTTAAAGGAATTGGGGGAGAAGGGGTGAAGCCTGCGGTTCAATTGGAGTCAACGCCGGG
KY693649.1.945_Archaea_Crenarchaeota_Nitrososphaeria_Nitrososphaerales_Nitrososphaeraceae_Candidatus_Nitrocosmicus_uncultured_archaeon                                    CCGACTGCTATCAGAGTGGGACTAAGCCATGCGAGTCAACATAGCAATTGGCATAGCTCAGTAACACTCAACATGCCGGACGTGGATAACCTCGGGAAACTGAGGATAAACCGCGATAGGTCATACTTCTGGAATGGATGACTTAAACCTATATGGCCCCTGGATTGGACTGCGGCCGATCAGGCTGTTGGTGAGGTAATGGCCCACCCCTGTAACCGGTACGGGCTCTGAGAGGAGGAGCCCGGAGATGGGCACGACAAGGGCCCAGGCCCTATGGGGCGCAGCAGGCGCGAAACCTCTGCAATAGGCGAAAGCTTCAGGGTTACTCTGAGTGATTTCCTTTTGGCACCTCTAAAAATGGTGCAGAATAAGGGGTGGGCAAGTCTGGTGTCAGCCGCCGCGGTAATACCAGCCCCGAGTGGGACGTTTATTGGGCCTAAAGCATCCGTAGCCGGTTCTACAAGTCTTCCGTTCCACCTTAACAGATGGGCTGCGGAGAGCTAGGAGGCGGGAGAGCAAGCGGGGGTAGGGGTAAAATCCGTTGATCCATTGAAGACCACCAGTGGCGAAGGCGGCGCTCGACGGTGAGGGATGAAAGCTGGGGGAGCATTAGATAGGGTAGTCCCAGCTGTAAACGATGCAGACTCGGATGAGCTAACTCACCGCAGGGAAGCAAGTTTGCCGCCTGGGAGTACGGTCGCAAGGAAACTTAAAGGAATTGGGGGAGAAGGGGTGAAGCCTGCGGTTTCAATGGAGTCAACGCCGGA
CP012850.2227496.2228914_Archaea_Crenarchaeota_Nitrososphaeria_Nitrososphaerales_Nitrososphaeraceae_Candidatus_Nitrocosmicus_Candidatus_Nitrocosmicus_oleophilus          CCGACTGCTATCAGAGTGGGACTAAGCCATGCGAGTCAACATAGCAATTGGCATAGCTCAGTAACACTCAACATGCCGGACGTGGATAACCTCGGGAAACTGAGGATAAACCGCGATAGGTCATACTTCTGGAATGGATGACTTAAATCTATATGGCCCCTGGATTGGACTGCGGCCGATCAGGCTGTTGGTGAGGTAATGGCCCACCCCTGTAACCGGTACGGGCTCTGAGAGGAGGAGCCCGGAGATGGGCACGACAAGGGCCCAGGCCCTATGGGGCGCAGCAGGCGCGAAACCTCTGCAATAGGCGAAAGCTTCAGGGTTACTCTGAGTGATTTCCTTTTGGCACCTCTAAAAATGGTGCAGAATAAGGGGTGGGCAAGTCTGGTGTCAGCCGCCGCGGTAATACCAGCCCCGAGTGGGACGTTTATTGGGCCTAAAGCATCCGTAGCCGGTTCTACAAGTCTTCCGTTCCACCTTAACAGATGGGCTGCGGAGAGCTAGGAGGCGGGAGAGCAAGCGGGGGTAGGGGTAAAATCCGTTGATCCATTGAAGACCACCAGTGGCGAAGGCGGCGCTCGACGGTGAGGGATGAAAGCTGGGGGAGCATTAGATAGGGTAGTCCCAGCTGTAAACGATGCAGACTCGGATGAGCTAACTCACCGCAGGGAAGCAAGTTTGCCGCCTGGGAGTACGGTCGCAAGGAAACTTAAAGGAATTGGGGGAGAAGGGGTGAAGCCTGCGGTTCAATTGGAGTCAACGCCGGA
CP012850.2060568.2062031_Archaea_Crenarchaeota_Nitrososphaeria_Nitrososphaerales_Nitrososphaeraceae_Candidatus_Nitrocosmicus_Candidatus_Nitrocosmicus_oleophilus          CCGACTGCTATCAGAGTGGGACTAAGCCATGCGAGTCAACATAGCAATTGGCATAGCTCAGTAACACTCAACATGCCGGACGTGGATAACCTCGGGAAACTGAGGATAAACCGCGATAGGTCATACTTCTGGAATGGATGACTTAAATCTATATGGCCCCTGGATTGGACTGCGGCCGATCAGGCTGTTGGTGAGGTAATGGCCCACCCCTGTAACCGGTACGGGCTCTGAGAGGAGGAGCCCGGAGATGGGCACGACAAGGGCCCAGGCCCTATGGGGCGCAGCAGGCGCGAAACCTCTGCAATAGGCGAAAGCTTCAGGGTTACTCTGAGTGATTTCCTTTTGGCACCTCTAAAAATGGTGCAGAATAAGGGGTGGGCAAGTCTGGTGTCAGCCGCCGCGGTAATACCAGCCCCGAGTGGGACGTTTATTGGGCCTAAAGCATCCGTAGCCGGTTCTACAAGTCTTCCGTTCCACCTTAACAGATGGGCTGCGGAGAGCTAGGAGGCGGGAGAGCAAGCGGGGGTAGGGGTAAAATCCGTTGATCCATTGAAGACCACCAGTGGCGAAGGCGGCGCTCGACGGTGAGGGATGAAAGCTGGGGGAGCATTAGATAGGGTAGTCCCAGCTGTAAACGATGCAGACTCGGATGAGCTAACTCACCGCAGGGAAGCAAGTTTGCCGCCTGGGAGTACGGTCGCAAGGAAACTTAAAGGAATTGGGGGAGAAGGGGTGAAGCCTGCGGTTCAATTGGAGTCAACGCCGGA
EF021295.1.902_Archaea_Crenarchaeota_Nitrososphaeria_Nitrososphaerales_Nitrososphaeraceae_uncultured_archaeon                                                             CCGACTGCTATCGGATTGAGATTTAGCCATGCGAGTTGTGACTGCAGGTAGCATAGCTCAGTAACACTCAACCTGCCAGACGCGGATAACCCCGGGAAACTGGGATTAATCCACGATAGGTCACTCATCTGGAAGGAATGGCCCAAACTACTCCCGCTCCAGGATGGGACTGCGGCCGATCAGGCTGTTGGCGGGGTAAAGGCCCACCCCTGTAACCGGTACGGGCTTTGAGAGAAGGAGCCCGGAGATGGACACGACAAGGGTCCAGGTCCTACGGGGCGCAGCAGGCGCGAAACCTTCGCAATGCGCGAAAGCGTCGAGGTTAGTCCGAGTGGCTTCCTTTTACTGGCTCTAAAAAGGCTGGAGAATAAGGGGAGGGCAAGCCTGGTGTCAGCCGCCGCGGTAATACCAGCCTCGAGTGGGGCGATTATTGGGCCTAAAGCATCCGTAGCCGGTTCTGCAAGTCTTCCGTTCCAGCTCAACGGATGGGCCGCGGAGGACTAGGAGGCGGGAGAGCAAGCGGGGGTAGGGGTAAAATCCTTTGATCCATTGAAGACCACCAGTGGCGAAGGCGGCGCTCGACGGTGAGGGATGAAAGCTGGGGGAGCATTAGATAGGGTAGTTCCAGCTGTAAACGATGCAGACTCGGATGGGCCAGCCCACCGCAGGGAAGCAAGTCTGCCGCCTGGGAGTACGGTCGCAAGGAAACTTAAAGGAATTGGGGGAG----------------------------------------
EF022240.1.953_Archaea_Crenarchaeota_Nitrososphaeria_Nitrososphaerales_Nitrososphaeraceae_uncultured_archaeon                                                             GAGAATTGCCTTGGGATTGAGCTTAGACATGCGGAATGTTTGACTGCATAGCATAACTCAGTAACATTCAACCTGGCAGACGTCGATAACCCCGGGAAAC-GTGGATTATTCTCGATAGGTCACTCATCGGTAAGGAATGTCCCAAACTACTATCGCTCCAGGATGGGACTGCGGCCGATCAGGCTGTTGGCGGGGTAAAGGCCCTCCCCTGTAACCGGTACGGGCTTTGAGAGAAGGAGCCCGGAGATGGACACGTCAAGGGTCCAGGTCCTTCGGGGCGCAGCAGGCGCGAAACCTTCGCAATGCGCGAAAGCGTCGAGGTTAGTCCGAGTGGCTTCCTTTTGCTGGCTCTAAAAAGGCTGGAGAATAAGGGGAGGGCAAGCCTGGTGTCAGCCGCCGCGGTAATACCAGCCCCGAGTGGGACGTTTATTGGGCCTAAAGCATCCGTAGCCGGTTCTACAAGTCTTCCGTTCCACCTTAACAGATGGGCTGCGGAGAGCTAGGAGGCGGGAGAGCAAGCGGGGGTAGGGGTAAAATCCGTTGATCCATTGAAGACCACCAGTGGCGAAGGCGGCGCTCGACGGTGAGGGATGAAAGCTGGGGGAGCATTAGATAGGGTAGTCCCAGCTGTAAACGATGCAGACTCGGATGAGCTAACTCACCGCAGGGAAGCAAGTTTGCCGCCTGGGCGTACGGTCGCAAGGAAACTTAAAGGAATTGGGGGAG----------------------------------------
EF022338.1.901_Archaea_Crenarchaeota_Nitrososphaeria_Nitrososphaerales_Nitrososphaeraceae_uncultured_archaeon                                                             CCGACTGCTATCGGATTGAGATTTAGCCATGCGAGTTGTGACTGCAGGTAGCATAGCTCAGTAACACTCAACCTGCCAGACGCGGATAACCCCGGGAAACTGGGATTAATCCACGATAGGTCACTCATCTGGAAGGAATGGCCCAAACTACTATCGCTCCAGGATGGGACTGCGGCCGATCAGGCTGTTGGCGGGGTAAAGGCCCACCCCTGTAACCGGTACGGGCTTTGAGAGAAGGAGCCCGGAGATGGACACGACAAGGGTCCAGGTCCTACGGGGCGCAGCAGGCGCGAAACCTTCGCAATGCGCGAAAGCGTCGAGGTTAGTCCGAGTGGCTTCCTTTTGCTGGCTCTAAAAAGGCTGGAGAATAAGGGGAGGGCAAGCCTGGTGTCAGCCGCCGCGGTAATACCAGCCCCGAGTGGGACGTTTATTGGGCCTAAAGCATCCGTAGCCGGTTCTACAAGTCTTCCGTTCCACCTTAACAGATGGGCTGCGGAGAGCTAGGAGGCGGGAGAGCAAGCGGGGGTAGGGGTAAAATCCGTTGATCCATTGAAGACCACCAGTGGCGAAGGCGGCGCTCGACGGTGAGGGATGAAAGCTGGGGGAGCATTAGATAGGGTAGTCCCAGCTGTAAACGATGCAGACTCGGATGAGCTAACTCACCGCAGGGAAGCAAGTTTGCCGCCTGGGAGTACGGTCGCAAGGAAACTTAAAGGAATTGGGGGAG----------------------------------------
EF022239.1.901_Archaea_Crenarchaeota_Nitrososphaeria_Nitrososphaerales_Nitrososphaeraceae_uncultured_archaeon                                                             CCGACTGCTATCGGATTGAGATTTAGCCATGCGAGTCGTGATTGCAGGTGGCGTAGCTCAGTAACACTCAACCTGCCAGACAGGAATAACCCCGGGAAACTGGGACTAATACTTGATAGGTCACTCATCTGGAAGGAATGGCTTAAACGTGAAACGCTTCAGGATGGGACTGCGACTGATCAGGCTGTTGGTGAGGTAATGGCCCACCCCTGTAACCGGTACGGGCTCTGAGAGGAGGAGCCCGGAGATGGGCACGACAAGGGCCCAGGCCCTATGGGGCGCAGCAGGCGCGAAACCTCTGCAATAGGCGAAAGCTTCAGGGTTACTCTGAGTGATTTCCTTTTGGCACCTCTAAAAATGGTGCAGAATAAGGGGTGGGCAAGTCTGGTGTCAGCCGCCGCGGTAATACCAGCCCCGAGTGGGACGTTTATTGGGCCTAAAGCATCCGTAGCCGGTTCTACAAGTCTTCCGTTCCACCTTAACAGATGGGCTGCGGAGAGCTAGGAGGCGGGAGAGCAAGCGGGGGTAGGGGTAAAATCCGTTGATCCATTGAAGACCACCAGTGGCGAAGGCGGCGCTCGACGGTGAGGGATGAAAGCTGGGGGAGCATTAGATAGGGTAGTCCCAGCTGTAAACGATGCAGACTCGGATGAGCTAACTCACCGGCGGGGAGCAAGTTTGCCTCCTGGGAGTACGCTCTCAGGAACACTTAGAGTAATTGGGGGAG----------------------------------------
KM273574.1.949_Archaea_Crenarchaeota_Nitrososphaeria_Nitrososphaerales_Nitrososphaeraceae_uncultured_archaeon                                                             -------------------------------------------------------GCTCAGTAACACTCAACGTGCC----GTGGATAACCTCGGGAAACTGAGGATAAACCGCGATAAGTCACACTTCTGGAATGGATGACTAAAATCTACATGGCCCCTGGATTGGACTGCGGCCGATCAGGCTGTTGGTGAGGTAATGGCCCACCCCTGTAACCGGTACGGGCTCTGAGAGGAGGAGCCCGGAGATGGGCACGACAAGGGCCCAGGCCCTATGGGGCGCAGCAGGCGCGAAACCTCTGCAATAGGCGAAAGCCTCAGGGTTACTCTGAGTGATTTCCTTTTGGCACCTCTAAAAATGGTGCAGAATAAGGGGTGGGCAAGTCTGGTGTCAGCCGCCGCGGTAATACCAGCCCCGAGTGGGACGTTTATTGGGCCTAAAGCATCCGTAGCCGGTTCTACAAGTCTTCCGTTCCACCTTAACAGATGGGCTGCGGAGAGCTAGGAGGCGGGAGAGCAAGCGGGGGTAGGGGTAAAATCCGTTGATCCATTGAAGACCACCAGTGGCGAAGGCGGCGCTCGACGGTGAGGGATGAAAGCTGGGGGAGCATTAGATAGGGTAGTCCCAGCTGTAAACGATGCAGACTCGGATGAGCCAACTCACCGCAGGGAAGCAGGTTTGCCGCCTGGGAGTAAGGTCGCAAGGAAACTTAAAGGAATTGGGGGAGGCTTAGTAACA-----CGTATA---GGAATTGGCG--GGG
AY278078.1.912_Archaea_Crenarchaeota_Nitrososphaeria_Nitrososphaerales_Nitrososphaeraceae_uncultured_crenarchaeote                                                        CCGACTGCTATCAGAGTGGGACTAAGCCATGCGAGTCAACATAGCAATTGGCATAGCTCAGTAACACTCAACATGCCGGACGTGGATAACCTCGGGAAACTGAGGATAAACCGCGATAAGTCACACTTCTGGAATGGATGACTCAAATCTACATGGCCCCTGGATTGGACTGCGGCCGATCAGGCTGTTGGTGAGGTAATGGCCCACCCCTGTAACCGGTACGG-CTCTGAGAGGAGGAGCCCGGAGATGGGCACGACAAGGGTCCAGGCCCTATGGGGCGCAGCAGGCGCGAAACCTCTGCAATAGGCGAAAGCT-CAGGGCTACTCTGAGTGATTTCCTTTTGGCACCTCTAAAAATGGTGCAGAATAAGGGGTGGGCAAGTCTGGTGTCAGCCGCCGCGGTAATACCAGCCCCGAGTGGGACGTTTATTGGGCCTAAAGCATCCGTAGCCGGTTCTACAAGTCTTCCGTTCCACCTTAACAGATGGGCTGCGGAGAGCTAGGAGGCGGGAGAGCAAGCGGGGGTAGGGGTAAAATCCGTTGATCCATTGAAGACCACCAGTGGCGAAGGCGGCGCTCGACGGTGAGGGATGAAAGCTGGGGGAGCATTAGATAGGGTAGTCCCAGCTGTAAACGATGCAGACTCGGATGAGCCAACTCACCGCAGGGAAGGAAGTTTTCCGCTGGGGAGTACGGTCGCAAGTAAACTTAAAGGATTTGGGGGAGCAAGGGTGAAGCTT--CGTTCATTT-GATTCAACGCCGGA
EF503700.1.900_Archaea_Crenarchaeota_Nitrososphaeria_Nitrososphaerales_Nitrososphaeraceae_uncultured_archaeon                                                             -------------AAATGGGCT--AGCC-TGCGAGTCGAC-CAGCAATTGGCATAGCTCAGTAACACTCAACATGCCGGACGTGGATAACCTCGGGAAACTGAGGATAAACCGCGATAGGTCACACTTCTGGAATGGATGACCCAAACCTATATGGCCCCTGGATTGGACTGCGGCCGATCAGGCTGTTGGTGAGGTAATGGCCCACCCCTGTAACCGGTACGGGCTCTGAGAGGAGGAGCCCGGAGATGGGCACGACAAGGGCCCAGGCCCTATGGGGCGCAGCAGGCGCGAAACCTCTGCAATAGGCGAAAGCTTCAGGGTTACTCTGAGTGATTTCCTTTTGGCACCTCTAAAAATGGTGCAGAATAAGGGGTGGGCAAGTCTGGTGTCAGCCGCCGCGGTAATACCAGCCCCGAGTGGGACGTTTATTGGGCCTAAAGCATCCGTAGCCGGTTCTACAAGTCTTCCGTTCCACCTCAACAGATGGGCTGCGGAGAGCTAGGAGGCGGGAGAGCAAGCGGGGATAGGGGTAAAATCCGTTGATCCATTGAAGACCACCAGTGGCGAAGGCGGCGCTCGACGGTGAGGGATGAAAGCTG--GGAGCATTAGATAGGGTAGTCCCAGCTTGTAACGATGCAGACTCGGATGAGCCCACTCACCGCAGGGAAGCAAGTTTGCCGCCTGGGAGTACGGTCGCAAAGAAACTTAAAGGAATTGGGGGAGAGGGGGTTGAACCTGCGTTTCATTTGGAATCAACGCCGAA
FJ790592.1.1404_Archaea_Crenarchaeota_Nitrososphaeria_Nitrososphaerales_Nitrososphaeraceae_uncultured_archaeon                                                            CCGACTGCTATCAGAGTGGGACTAAGCCATGCGAGTCGACACAGCAATTGGCATAGCTCAGTAACACTCAACATGCCGGACGTGGATAACCTCGGGAAACTGAGGATAAACCGCGATAGGTCACACTTCTGGAATGGATGACCCAAACCTATATGGCCCCTGGATTGGACTGCGGCCGATCAGGCTGTTGGTGAGGTAATGGCCCACCCCTGTAACCGGTACGGGCTCTGAGAGGAGGAGCCCGGAGATGGGCACGACAAGGGCCCAGGCCCTATGGGGCGCAGCAGGCGCGAAACCTCTGCAATAGGCGGAAGCTTCAGGGTTACTCTGAGTGATTTCCTTTTGGCACCTCTAAAAATGGTGCAGAATAAGGGGTGGGCAAGTCTGGTGTCAGCCGCCGCGGTAATACCAGCCCCGAGTGGGACGTTTATTGGGCCTAAAGCATCCGTAGCCGGTTCTACAAGTCTTCCGTTCCACCTCAACAGATGGGCTGCGGAGAGCTAGGAGGCGGGAGAGCAAGCGGGGGTAAGGGTAAAT-CCGTTGATCCATTGGAGACCACCAGTGGCGAAAGCGGCGCTCCACAGTGAGGGATAGAAACCGGGGGAGACATATATAGAGTAGTCCCAGCTGCAAACGATGCAGACWCGGATGAGCCAACTCACCGCAGGGAAGCAAGTTTGCCGCCTGGGAGTACGGTCGCAAGGAAACTTAAAGGAATTGGGGGAGAAGGGGTGAAGCCTGCGGTTCAATTGGAGTCGACGCCGGA
AY278104.1.920_Archaea_Crenarchaeota_Nitrososphaeria_Nitrososphaerales_Nitrososphaeraceae_uncultured_crenarchaeote                                                        CCGACTGCTATCAGAGTGGGACTAAGCCATGCGAGTMAACATAGCAATTGGCAAAGCTCAGTAACACTCAACAAGCCGGACGTGGATAACCTCGGGAAACTGAGGAAAAACCACGGTAAGTCACACTTCTGGAATGGAWGACTAAAATCTACATGGCCCCTGGATTGGACTGCGGCCGAWCAGGCTGTTGGTGAGGTAAWGGCCCACCCCTGTAACCGGTACGGGCTCTGAGAGGAGGAGCCCGGAGATGGGCACGACAAGGGCCCAGGCCCTATGGGGCGCAGCAGGCGCGAAACCTCTGCAATAGGCGAAAGCT-CAGGGTTACTCTGAGTGATTTCCTTTTGGCACCTCTAAAAATGGTGCAGAATAAGGGGTGGGCAAGTCTGGTGTCAGCCGCCGCGGTAATACCAGCCCCGAGTGGGACGTTTATTGGGCCTAAAGCATCCGTAGCCGGTTCTACAAGTCTTCCGTTCCACCTCAACAGATGGGCTGCGGAGAGCTAGGAGGCGGGAGAGCAAGCTGGGGTAGGGGTAAAATCCGTTGATCCATTGAAGACCACCAGTGGCGAAGGCGGCGCTCGACGGTGAGGGATGAAAGCTGGGGGAGCATTAGATAGGGTAGTCCCAGCTGTAAACGATGCAGACTCGGATGAACCAATTCACCGCAGGGAAGCAAGTTT-CCGCCTGGGAGTACGGTCGCAAGGAAACTTAAAGGAATK-GGGGAGAAGGGGTGAAG-CTGCTGTTCAATT-GAGTC-ACGCCGGG
AY454558.1.1110_Archaea_Crenarchaeota_Nitrososphaeria_Nitrososphaerales_Nitrososphaeraceae_Candidatus_Nitrocosmicus_uncultured_crenarchaeote                              -------------------------------------------------------ACTCACTAAGAG---------------------------------------------------------------------------------------------CGAATTGGGCC--------------TTTCGTC---------GCATGCT----AGGCCGCCATGGC---------------CGCGGGATTGGGCAC-----GGG----------ACGGGTTGCCGCAGGCGCGAAACCTCTGCAATAGGCGAAAGCTTCAGGGTTACTCTGAGTGATTTCCTTTTGGCACCTCTAAAAATGGTGCAGAATAAGGGGTGGGCAAGTCTGGTGTCAGCCGCCGCGGTAATACCAGCCCCGAGTGGGACGTTTATTGGGCCTAAAGCATCCGTAGCCGGTTCTACAAGTCTTCCGTTCCACCTTAACAGATGGGCTGCGGAGAGCTAGGAGGCGGGAGAGCAAGCGGGGGTAGGGGTAAAATCCGTTGATCCATTGAAGACCACCAGTGGCGAAGGCGGCGCTCGACGGTGAGGGATGAAAGCTGGGGGAGCATTAGATAGGGTAGTCCCAGCTGTAAACGATGCAGACTCGGATGAGCTAACTCACCGCAGGGAAGCAAGTTTGCCGCCTGGGAGTACGGTCGCAAGGAAACTTAAAGGAATTGGGGGAGAAGGGGTGAAGCCTGCGGTTCAATTGGAGTCAACGCCGGA
KY693652.1.972_Archaea_Crenarchaeota_Nitrososphaeria_Nitrososphaerales_Nitrososphaeraceae_Candidatus_Nitrocosmicus_uncultured_archaeon                                    CCGACTGCTATCAGAGTGGGACTAAGCCATGCGAGTCAACATAGCAATTGGCATAGCTCAGTAACACTCAACATGCCGGACGTGGATAACCTCGGGAAACTGAGGATAAACCGCGATAAGTCACGCTTCTGGAATGGATGACTTAAATCTATATGGCCCCTGGATTGGACTGCGGCCGATCAGGCTGTTGGTGAGGTAATGGCCCACCCCTGTAACCGGTACGGGCTCTGAGAGGAGGAGCCCGGAGATGGGCACGACAAGGGCCCAGGCCCTATGGGGCGCAGCAGGCGCGAAACCTCTGCAATAGGCGAAAGCCTCAGGGTTACTCTGAGTGATTTCCTTTTGGCACCTCTAAAAATGGTGCAGAATAAGGGGTGGGCAAGTCTGGTGTCAGCCGCCGCGGTAATACCAGCCCCGAGTGGGACGTTTATTGGGCCTAAAGCATCCGTAGCCGGTTCTGCAAGTCTTCCGTTCCACCTTAACAGATGGGCTGCGGAGAGCTAGGAGGCGGGAGAGCAAGCGGGGGTAGGGGTAAAATCCGTTGATCCATTGAAGACCACCAGTGGCGAAGGCGGCGCTCGACGGTGAGGGATGAAAGCTGGGGGAGCATTAGATAGGGTAGTCCCAGCTGTAAACGATGCAGACTCGGATGAACCAATTCACCGCAGGGAAGCAAGTTTGCCGCCTGGGAGTACGGTCGCAAGGAAACTTAAAGGAATTGGGGGAGAAGGGGTGAAGCCTGCGGTTCAAATGGAGTCAACGCCGGA
FJ468479.1.1375_Archaea_Crenarchaeota_Nitrososphaeria_Nitrososphaerales_Nitrososphaeraceae_uncultured_crenarchaeote                                                       ------------TGAG-GAACT--AGCCA-GCGAG-TTACATAGCAATTGGCATAGCTCAGTAACACTCAACACTGCGGACGTGGATAACCTCGGGAAACTGAGGATAAACCGCGATAAGTCACACTTCTGGAATGGATGACTAAAATCTACATGGCCCCTGGATTGGACTGCGGCCGATCAGGCTGTTGGTGAGGTAATGGCCCACCCCTGTAACCGGTACGGGCTCTGAGAGGAGGAGCCCGGGGATGGGCACGACAAGGGCCCAGGCCCTATGGGGCGCAGCAGGCGCGAAACCTCTGCAATAGGCGAAAGCCTCAGGGTTACTCTGAGTGATTTCCTTTTGGCACCTCTAAAAATGGTGCAGAATAAGGGGTGGGCAAGTCTGGTGTCAGCCGCCGCGGTAATACCAGCCCCGAGTGGGACGTTTATTGGGCCTAAAGCATCCGTAGCCGGTTCTACAAGTCTTCCGTTCCACCTTAACAGATGGGCTGCGGAGAGCTAGGAGGCGGGAGAGCAAGCGGGGGTAGGGGTAAAATCCGTTGATCCATTGAAGACCACCAGTGGCGAAGGCGGCGCTCGACGGTGAGGGATGAAAGCTGGGGGAGCATTAGATAGGGTAGTCCCAGCTGTAAACGATGCAGACTCGGATGAGCCAACTCACCGCAGGGAAGCAAGTTTGCCGCCTGGGAGTACGGTCGCAAGGAAACTTAAAGGAATTGGGGGAGAAGGGGTGAAGCCTGCGGTTCAATTGGAGTCAACGCCGGA
FJ790534.1.1398_Archaea_Crenarchaeota_Nitrososphaeria_Nitrososphaerales_Nitrososphaeraceae_uncultured_archaeon                                                            CCGACTGCTATCAGAGTGGGACTAAGCCATGCGAGTCGACACAGCAATTGGCATAGCTCAGTAACACTCAACATGCCGGACGTGGATAACCTCGGGAAACTGAGGATAAACCGCGATAGGTCACACTTCTGGAATGGATGACCCAAACCTATATGGCCCCTGGATTGGACTGCGGCCGATCAGGCTGTTGGTGAGGTAATGGCCCACCCCTGTAACCGGTACGGGCTCTGAGAGGAGGAGCCCGGAGATGGGCACGACAAGGGCCCAGGCCCTATGGGGCGCAGCAGGCGCGAAAACTCACCA--AAGCG-AAGCTTCAGGGTTACTCTGAGCGATTCC-TTTTGGCACCTCTAAAAATGGTGCACAATAAGGGGTGGGCAAGTCTGGTGTCAGCCGCCGCGGTAATACCAGCCCCGAGTGGGACGTTTATTGGGCCTAAAGCATCCGTAGCCGGTTCTACAAGTCTTCCGTTCCACCTCAACAGATGGGCTGCGGAGAACTAGGAAGCGGGAGAACAAGCGGGGGTAGGGGTAAAATCCGTTGATCCATTGAAGACCACCAGTGGCGAAAGCGGCGCTCCACGGTGAAGGATGAAAGCTGGGGGAGCATTAGATAGGGTAGTCCCAGCTGTAAACGATGCAGACTCCGATGAGCCAACTCACCGCAAGGAAGC-AGTTTGCCGCCTGGGAGTACGGTCGCAAGGAAACTTAAAGGAATTGGGGGAGAAGGGGTGAAGCCTGCGGTTCAATTGGAGTCAACGCCGGA
JX523778.1.1048_Archaea_Crenarchaeota_Nitrososphaeria_Nitrososphaerales_Nitrososphaeraceae_uncultured_archaeon                                                            -----------------------------------------------------------------------------------------CCTCGGGAAACTGAGGATAAACCGCGATAGGTCACACTTCCGGGATGGATGACCCAAACCTATCTGGGCCCTGGATTGGACTGCGGCCGATCAGGCTGTTGGTGAGGTAATGGCCCACCCCTGTAACCGGTACGGGCTCTGAGAGAAGGAGCCCGGAGATGGGCACGACAAGGGCCCCGGCCCTATGGGGCGCAGCAGGCCCCAAACCTCTGCAATAGGCGAAAGCTGCAGGGTTACTCTGAGTGATTTCCTTTTGGCACCTCTAAAAATGGTGCAGAATAAGGGGTGGGCAAGTCTGGTGTCAGCCGCCGCGCTAATACCAGCCCCGAGAGGGACGTTTATKGGGCCTAAAGCATCCGTAGCCGGTTCTACAAGTCTTCCGTTCCACCTCAACAGATGGGCTGCGGAGAGCTAGGAGGCGGGAGAGCAAGCGGGGGTAGGGGTAAAATCCGTTGATCCATTGAAGACCACCAGTGGCGAAGGCGGCGCTCGACGGTGAGGGATGAAAGCTGGGGGAGCATTAGATAGGGTAGTCCCAGCTGTAAACGATGCAGACTCGGATGAGCCAACTCACCGCAGGGAAGCAAGTTTGCCGCCTGGGAGTACGGTCGCAAGGAAACTTAAAGGAATTGGGGGAGAAGGGGTGAAGCCTGCGGTTCAATTGGAGTCAACGCCGGA
EU888342.1.909_Archaea_Crenarchaeota_Nitrososphaeria_Nitrososphaerales_Nitrososphaeraceae_uncultured_crenarchaeote                                                        --------------------------------------------------------------------------------------------------------------------------------------------------------------------------------------------------------------------------------------------------------------------------------------------------------------------------------------------TGATCTCCTTTTGGCACCTCTAAAAATGGTGCAGAATAAGGGGTGAGCAAGTCTGGTGTCAGCCGCCGCGGTAATACCAGCCCCGAGTGGGACGTTTATTGGGCCTAAAGCATCCGTAGCCGGTTCTACAAGTCTTCCGTTCCACCTCAACAGATGGGCTGCGGAGAGCTAGGAGGCGGGAGAGCAAGCGGGGGTAGGGGTAAAATCCGTTGATCCATTGAAGACCACCAGTGGCGAAGGCGGCGCTCGACGGTGAGGGATGAAAGCTGGGGGAGCATTAGATAGGGTAGTCCCAGCTGTAAACGATGCAAACTCGGATGAGCCAACTCACCGCAGGGAAGCAAGTTTGCCGCCTGGGAGTACGGTCGCAAGGAAACTTAAAGGAATTGGGGGAGAAGGGGTGAAGCCTGCGGTTCAATTGGAGTCAACGCCGGA
JX523786.1.1060_Archaea_Crenarchaeota_Nitrososphaeria_Nitrososphaerales_Nitrososphaeraceae_uncultured_archaeon                                                            -------------------------------------------------------------------------------------------------------GGGTAA-----------------------------TGACCCAAACCTATATGGCCCCTGGATTGGACTGCGGCCGATCAGGCTGTTGGTGAGGTAATGGCCCACCCCTGTAACCGGTACGGGCTCTGAGAGGAGGAGCCCGGAGATGGGCACGACAAGGGCCCAGGCCCTATGGGGCGCAGCAGGCGCGAAACCTCTGCAATAGGCGAAAGCTTCAGGGTTACTCTGAGTGATCTCC-TTTGGCACCTCTAAAAATGGTGCAGAATAAGGGGTGGGCAAGTCTGGTGTCAGCCGCCGCGGTAATACCAGCCCCGAGTGGGACGTTTATTGGGCCTAAAGCATCCGTAGCCGGTTCCACAAGTCTTCCGTTCCACCTCAACAGATGGGCTGCGGAGAGCTAGGAGGCGGGAGAGCAAGCGGGGGTAGGGGTAAAATCCGTTGATCCATTGAAGACCACCAGTGGCGAAGGCGGCGCTCGACGGTGAGGGATGAAAGCTGGGGGAGCATTAGATAGGGTAGTCCCAGCTGTAAACGATGCAGACTCGGATGAGCCAACTCACCGCAGGGAAGCAAGTTTGCCGCCTGGGAGTACGGTCGCAAGGAAACCTAAAGGAATTGGGGGAGAAGGGGTGTAGCCTGCGGTTCAATCGGAGTCAACGCCGGA
JX523777.1.1080_Archaea_Crenarchaeota_Nitrososphaeria_Nitrososphaerales_Nitrososphaeraceae_uncultured_archaeon                                                            -------------------------------------------------------------------------------------------------------GGGTAA-----------------------------TGACCCAAACCTATATGGCCCCTGGGTTGGACTGCGGCCGATCAGGCTGTTGGTGAGGTAATGGCCCACCCCTGTAACCGGTACGGGCTCTGAGAGGAGGAGCCCGGAGATGGGCACGACAAGGGCCCAGGCCCTATGGGGCGCAGCAGGCGCGAAACCTCTGCAATAGGCGAAAGCTTCAGGGTTACTCTGAGTGATCTCCTTTTGGCACCTCTAAAAATGGTGCAGAATAAGGGGTGGGCAAGTCTGGTGTCAGCCGCCGCGGTAATACCAGCCCCGAGTGGGACGTTTATTGGGCCTAAAGCATCCGTAGCCGGTTCCACAAGTCTTCCGTTCCACCTCAACAGATGGGCTGCGGAGAGCTAGGAGGCGGGAGAGCAAGCGGGGGTAGGGGTAAAATCCGTTGATCCAGTGAAGACCACCAGTGGCGAAGGCGGCGCTCGACGGTGAGGGATGAAAGCTGGGGGAGCATTAGATAGGGTAGTCCCAGCTGTAAACGATGCAGACTCGGATGAGCCAACCCACCGCAGGGAAGCAAGTTTGCCGCCTGGGAGTACGGTCGCAAGGAAACTTAAAGGAATTGGGGGAGAAGGGGTGAAGCCTGCGGTTCAATTGGAGTCAACGCCGGA
KJ467707.1.1308_Archaea_Crenarchaeota_Nitrososphaeria_Nitrososphaerales_Nitrososphaeraceae_Candidatus_Nitrocosmicus_uncultured_archaeon                                   CCGACTGCTATCAGAGTGGGACTAAGCCATGCGAGTCGACACAGTGATTGGCATAGCTCAGTAACACTCAACATGCCGGACGTGGATAACCTCGGGAAACTGAGGATAAACCGCGATAGGTCACACTTCTGGAATGGATGACCCAAACCTATATGGCCCCTGGATTGGACTGCGGCCGATCAGGCTGTTGGTGAGGTAATGGCCCACCCCTGTAACCGGTACGGGCTCTGAGAGGAGGAGCCCGGAGATGGGCACGACAAGGGCCCAGGCCCTATGGGGCGCAGCAGGCGCGAAACCTCTGCAATAGGCGAAAGCTTCAGGGTTACTCTGAGTGATTTCCTTTTGGCACCTCTAAAAATGGTGCAGAATAAGGGGTGGGCAAGTCTGGTGTCAGCCGCCGCGGTAATACCAGCCCCGAGTGGGACGTTTATTGGGCCTAAAGCATCCGTAGCCGGTTCTACAAGTCTTCCGTTCCACCTTAACAGATGGGCTGCGGAGAGCTAGGAGGCGGGAGAGCAAGCGGGGGTAGGGGTAAAATCCGTTGATCCATTGAAGACCACCAGTGGCGAAGGCGGCGCTCGACGGTGAGGGATGAAAGCTGGGGGAGCATTAGATAGGGTAGTCCCAGCTGTAAACGATGCAGACTCGGATGAACTAATTCACCGCAGGGAAGCAAGTTTGCCGCCTGGGAGTACGGTCGCAAGGAAACTTAAAGGAATTGGGGGAGAAGGGGTGAAGCCTGCGGTTCAATTGGAGTCAACGCCGGA
FJ790520.1.1400_Archaea_Crenarchaeota_Nitrososphaeria_Nitrososphaerales_Nitrososphaeraceae_uncultured_archaeon                                                            CCGACTGCTATCAGAGTGGGACTAAGCCATGCGAGTCGACACAGCAATTGGCATAGCTCAGTAACACTCAACATGCCGGACGTGGATAACCTCGGGAAACTGAGGATAAACCGCGATAGGTCACACTTCTGGAATGGATGACCCAAACCTATATGGCCCCTGGATTGGACTGCGGCCGATCAGGCTGTTGGTGAGGTAATGGCCCACCCCTGTAACCGGTACGGGCTCTGAGAGGAGGAGCCCGGAGATGGGCACGACAAGGGCCCAGGCCCTATGGGGCGCAGCAGGCGCGAAACCTCTGCAATAGGCGAAAGCTTCAGGGTTACTCTGAGTGATTTCCTTTTGGCACCTCTAAAAATGGTGCAGAATAAGGGGTGGGCAAGTCTGGTGTCAGCCGCCGCGGTAATACCAGCCCCGAGTGGGACGTTTATTGGGCCTAAAGCATCCGTAACCGGTTCTACAAGTCTTCCGTTCCCCCTCAACAGATGGGCTGCGGAGAGCTAGGAGGCGGGAGAGCCAGCGGGGGTAGGGGTAAAATCCGTTGATCCATTGAAGACCACCAGTGGCGAAGGCGGCGCTCGACGGTGAGGGATGAAAGCTGGGGGAGCATTAGATAGGGTAGTCCCAGCTGTAAACGATGCAGACTCGGATGAGACAACTCACCGCAGGGAAGCAAGTTTGCCGCCTGGGAGTACGGTCGCAAGGAAACTTAAAGGAATTTGGGGAGAAGGGGTGAAGCATGCGGTTCAATTGGAGTCAACGCCGAA
FJ790598.1.1401_Archaea_Crenarchaeota_Nitrososphaeria_Nitrososphaerales_Nitrososphaeraceae_uncultured_crenarchaeote                                                       CCGACTGCTATCAGAGTGGGACTAAGCCATGCGAGTCGACACAGCAATTGGCATAGCTCAGTAACACTCAACATGCCGGACGTGGATAACCTCGGGAAACTGAGGATAAACCGCGATAGGTCACACTTCTGGAATGGGTGACCCAAACCTATATGGCCCCTGGATTGGACTGCGGCCGATCAGGCTGTTGGTGAGGTAATGGCCCACCCCTGTAACCGGTACGGGCTCTGAGAGGAGGAGCCCGGAGATGGGCACGACAAGGGCCCAGGCCCTATGGGGCGCAGCAGGCGCGAAACCTCTGCAATAGGCGGAAGCTTCAGGGTTACTCTGAGTGATTTCCTTTTGGCACCTCTAAAAATGGTGCAGAATAAGGGGTGGGCAAGTCTGGTGTCAGCCGCCGCGGTAATACCAGCCCCGAGTGGGACGTTTATTGGGCCTAAGGCATCCGTAGCCGGTTCTACAAGTCTTCCGTTCCACCTCAACAGATGGGCTGCGGAGAGCTAGGAGGCGGGAGAGCAAGCGCGGGTAGGGGTAAAATCCGTTGATCCATTGAAGACCACCAGTGGCGAAGGCGGCGCTCGACGGTGAGGGATGAAAGCTGGGGGAGCATTAGATAGGGTAGTCCCAGCTGCAAACGATGCAGACTCGGATGAGCCAACTCACCGCAGGGAAGCAAGT-TGCCGCCTGGGAGTACGGTCGCAAGGAAACTTAAAGGAATTGGGGGAGAAGGGGTGAAGCCTGCGGTTCAATTGGAGTCGACGCCGGA
HQ269040.1.1007_Archaea_Crenarchaeota_Nitrososphaeria_Nitrososphaerales_Nitrososphaeraceae_uncultured_archaeon                                                            -------------------------------------------------------GCTCAGTAACACTCAACATGCCGGACGTGGATAACCTCGGGAAACTGAGGATAAACCGCGATAGGTCACACTTCTGGAATGGATGACCCAAACCTATATGGCCCCTGGATTGGACTGCGGCCGATCAGGCTGTTGGTGAGGTAATGGCCCACCCCTGTAACCGGTACGGGCTCTGAGAGGAGGAGCCCGGAGATGGGCACGACAAGGGCCCAGGCCCTATGGGGCGCAGCAGGCGCGAAACCTCTGCAATAGGCGAAAGCTTCAGGGTTACTCTGAGTGATTTCCTTTTGGCACCTCTAAAAATGGTGCAGAATAAGGGGTGGGCAAGTCTGGTGTCAGCCGCCGCGGTAATACCAGCCCCGAGTGGGACGTTTATTGGGCCTAAAGCATCCGTAGCCGGTTCCACAAGTCTTCCGTTCCACCTCAACAGATGGGCTGCGGAGAGCTAGGAGGCGGGAGAGCAAGCGGGGGTAGGGGTAAAATCCGTTGATCCATTGAAGACCACCAGTGGCGAAGGCGGCGCTCGACGGTGAGGGATGAAAGCTGGGGGAGCATTAGATAGGGTAGTCCCAGCTGTAAACGATGCAGACTCGGATGAGCCAACTCACCGCAGGGAAGCAAGTTTGCCGCCTGGGAGTACGGTCGCAAGGAAACTT-AAGGAATTGGGGGAGAAGGGGTGAAGCCTGCGGTTCAATTGGAGTCAACGCCGGA
JX523782.1.1091_Archaea_Crenarchaeota_Nitrososphaeria_Nitrososphaerales_Nitrososphaeraceae_uncultured_archaeon                                                            -------------------------------------------------------------------------------------------------------GGGTAA-----------------------------TGACCCAAACCTATATGGCCCCTGGATTGGACTGCGGCCGATCAGGCTGTTGGTGAGGTAATGGCCCACCCCTGTAACCGGTACGGGCTCTGAGAGGAGGAGCCCGGAGATGGGCACGACAAGGGCCCAGGCCCTATGGGGCGCAGCAGGCGCGAAACCTCTGCAATAGGCGAAAGCTCCAGGGTTACTCTGAGTGATTTCCTTTTGGCACCTCTAAAAATGGTGCAGAATAAGGGGTGGGCAAGTCTGGTGTCAGCCGCCGCGGTAATACCAGCCCCGAGTGGGACGTTTATTGGGCCTAAAGCATCCGTAGCCGGTTCTACAAGTCTTCCGTTCCACCTCAACAGATGGGCTGCGGAGAGCTAGGAGGCGGGAGAGCAAGCGGGGGTAGGGGTAAAATCCGTCGATCCATTGGAGACCACCAGCGGCGAAGGCGGCGCTCGACGGTGAGGGATGAAAGCTGGGGGAGCATTAGATAGGGTAGTCCCAGCTGTAAACGATGCAGACTCGGATGAGCCAACTCACCGCAGGGAAGCAAGTTTGCCGCCTGGGAGTACGGTCGCAAGGAAACTTAAAGGAATTGGGGGAGAAGGGGTGAAGCCTGCGGTTCAATTGGAGTCAACGCCGGA
AY454557.1.1044_Archaea_Crenarchaeota_Nitrososphaeria_Nitrososphaerales_Nitrososphaeraceae_Candidatus_Nitrocosmicus_uncultured_crenarchaeote                              --------------------------------------------------------------------------------------------CGG------------------------------------------------------------------------GATT------------------------------------------------------------------------------------------------------ACGGGGTGCAGCAGGCGCGAAACCTCTGCAATAGGCGAAAGCTTCAGGGTTACTCTGAGTGATTTCCTTTTGGCACCTCTAAAAATGGTGCAGAATAAGGGGTGGGCAAGTCTGGTGTCAGCCGCCGCGGTAATACCAGCCCCGAGTGGGACGTTTATTGGGCCTAAAGCATCCGTAGCCGGTTCCACAAGTCTTCCGTTCCACCTCAACAGATGGGCTGCGGAGAGCTAGGAGGCGGGAGAGCAAGCGGGGGTAGGGGTAAAATCCGTTGATCCATTGAAGACCACCAGTGGCGAAGGCGGCGCTCGACGGTGAGGGATGAAAGCTGGGGGAGCATTAGATAGGGTAGTCCCAGCTGTAAACGATGCAGACTCGGATGAGCCAACTCACCGCAGGGAAGCAAGTTTGCCGCCTGGGAGTACGGTCGCAAGGAAACTTAAAGGAATTGGGGGAGAAGGGGTGAAGCCTGCGGTTCAATTGGAGTCAACGCCGGA
EF690622.1.1435_Archaea_Crenarchaeota_Nitrososphaeria_Nitrososphaerales_Nitrososphaeraceae_uncultured_crenarchaeote                                                       CCGACTGCTATCAGAGTGGGACTAAGCCATGCGAGTCGACACAGCAATTGGCATAGCTCAGTAACACTCAACATGCCGGACGTGGATAACCTCGGGAAACTGAGGATAAACCGCGATAGGTCACGCTTCTGGAATGGATGACCCAAACCTACATGGCCCCTGGATTGGACTGCGGCCGATCAGGCTGTTGGTGAGGTAATGGCCCACCCCTGTAACCGGTACGGGCTCTGAGAGGAGGAGCCCGGAGATGGGCACGACAAGGGCCCAGGCCCTATGGGGCGCAGCAGGCGCGAAACCTCTGCAATAGGCGAAAGCTTCAGGGTTACTCTGAGTGATTTCCTTTTGGCACCTCTAAAAATGGTGCAGAATAAGGGGTGGGCAAGTCTGGTGTCAGCCGCCGCGGTAATACCAGCCCCGAGTGGGACGTTTATTGGGCCTAAAGCATCCGTAGCCGGTTCTACAAGTCTTCCGTTCCACCTCAACAGATGGGCTGCGGAGAGCTAGGAGGCGGGAGAGCAAGCGGGGGTAGGGGTAAAATCCGTTGATCCATTGAAGACCACCAGTGGCGAAGGCGGCGCTCGACGGTGAGGGATGAAAGCTGGGGGAGCATTAGATAGGGTAGTCCCAGCTGTAAACGATGCAGACTCGGATGAGCCAACTCACCGCAGGGAAGCAAGTTTGCCGCCTGGGAGTACGGTCGCAAGGAAACTTAAAGGAATTGGGGGAGAAGGGGTGAAGCCTGCGGTTCAATTGGAGTCAACGCCGGA
HQ269036.1.994_Archaea_Crenarchaeota_Nitrososphaeria_Nitrososphaerales_Nitrososphaeraceae_uncultured_archaeon                                                             ------------------------------------------------------------------------------------------------------------------------------------------------------------------------------------------------------------------------------------------------------------------------------------------------------ACTTTTGCAATGGGCGAAAGCTTCAGGT--ACTCTGAGTGATTTC--TTTGGCA-CTCTAAAA--TGTGCAG-ATAAGGGGTGGGCAAGTCTGGTGTCAGCCGCCGCGGTAATACCAGCCCCGAGTGGGACGTT-ATTGGG-CTAAAGCATCCGTAGCCGGTTCCACAAGTCTTCCGTT-CAC-TCAACAGATGGGCTGCGGAGAGCTAGGAGGCGGGAGAGCAAGCGGGGGTAGGGGTAAAATCCGTTGATCCATTGAAGACCACCAGTGGCGAAGGCGGCGCTCGACGGTGAGGGATGAAAGCTGGGGGAGCATTAGATAGGGTAGTCCCAGCTGTAAACGATGCAGACTCGGATGAGCCAACTCACCGCAGGGAAGCAAGTTTGCCGCCTGGGAGTACGGTCGCAAGGAAACTTAAAGGAATTGGGGGAGAAGGGGTGAAGCCTGCGGTTCAATTGGAGTCAACGCCGGA
HQ269042.1.1008_Archaea_Crenarchaeota_Nitrososphaeria_Nitrososphaerales_Nitrososphaeraceae_uncultured_archaeon                                                            ----------------------------------------------------------------------------------------------------------------------------------------------------------------------------------------------------------------------------------------------------------------------------------------GCAG--GGCGCGAAACCT-TGCAATAGGCGAAAGCTTCAGGA-TACT-TGAGTGATTTCG-TTTGGCA-CTCTAAAAATGGTGCAGAATAAGGGGTGGGCAAGTCTGGTGTCAGCCGCCGCGGTAATACCAG-CCCGAGTGGGACGTTTATTGGG-CTAAAGCATCCGTAGCCGGTTCCACAAGTCT-CCGTTCCAC-TCAACAGATGGGCTGCGGAGAGCTAGGAGGCGGGAGAGCAAGCGGGGGTAGGGGTAAAATCCGTTGATCCATTGAAGACCACCAGTGGCGAAGGCGGCGCTCGACGGTGAGGGATGAAAGCTGGGGGAGCATTAGATAGGGTAGTCCCAGCTGTAAACGATGCAGACTCGGATGAGCCAACTCACCGCAGGGAAGCAAGTTTGCCGCCTGGGAGTACGGTCGCAAGGAAACTTAAAGGAATTGGGGGAGAAGGGGTGAAGCCTGCGGTTCAATTGGAGTCAACGCCGGA
KF975585.1.1441_Archaea_Crenarchaeota_Nitrososphaeria_Nitrososphaerales_Nitrososphaeraceae_uncultured_archaeon                                                            CCGACTGCTATCAGAGTGGGACTAAGCCATGCGAGTCAACGCCGAAAGTGGCATAGCTCAGTAACACTCAACATGCCGGACGTGGATAACCTCGGGAAACTGAGGATAAACCACGATAGGCCAAGTTTCTGGAATGAATGGCCGAAATCTATATGGCCTTTGGATTGGACTGCGGCCGATCAGGCTGTTGGTGAGGTAATGGCCCACCCCTGTAACCGGTACGGGCTTTGAGAGAAGGAGCCCGGAGATGGGCACGACAAGGGCCCAGGCCCTATGGGGCGCAGCAGGCGCGAAACCTCTGCAATAGGCGAAAGCTTCAGGGTTACTCTGAGTGATTTCCTTTTGGCACCTCTAAAAATGGTGCAGAATAAGGGGTGGGCAAGTCTGGTGTCAGCCGCCGCGGTAATACCAGCCCCGAGTGGGACGTTTATTGGGCCTAAAGCATCCGTAGCCGGTTCCACAAGTCTTCCGTTCCACCTCAACAGATGGGCTGCGGAGAGCTAGGAGGCGGGAGAGCAAGCGGGGGTAGGGGTAAAATCCGTTGATCCATTGAAGACCACCAGTGGCGAAGGCGGCGCTCGACGGTGAGGGATGAAAGCTGGGGGAGCATTAGATAGGGTAGTCCCAGCTGTAAACGATGCAGACTCGGATGAGCCAACTCACCGCAGGGAAGCAAGTTTGCCGCCTGGGAGTACGGTCGCAAGGAAACTTAAAGGAATTGGGGGAGAAGGGGTGAAGCCTGCGGTTCAATTGGAGTCAACGCCGGA
KF975586.1.1441_Archaea_Crenarchaeota_Nitrososphaeria_Nitrososphaerales_Nitrososphaeraceae_uncultured_archaeon                                                            CCGACTGCTATCAGAGTGGGACTAAGCCATGCGAGTCGACACAGCAATTGGCATAGCTCAGTAACACTCAACATGCCGGACGTGGATAACCTCGGGAAACTGAGGATAAACCGCGATAGGTCACACTTCTGGAATGGATGACCCAAACCTATATGGCCCCTGGATTGGACTGCGGCCGATCAGGCTGTTGGTGAGGTAATGGCCCACCCCTGTAACCGGTACGGGCTCTGAGAGGAGGAGCCCGGAGATGGGCACGACAAGGGCCCAGGCCCTATGGGGCGCAGCAGGCGCGAAACCTCTGCAATAGGCGAAAGCTTCAGGGTTACTCTGAGTGATTTCCTTTTGGCACCTCTAAAAATGGTGCAGAATAAGGGGTGGGCAAGTCTGGTGTCAGCCGCCGCGGTAATACCAGCCCCGAGTGGGACGTTTATTGGGCCTAAAGCATCCGTAGCCGGTTCCACAAGTCTTCCGTTCCACCTCAACAGATGGGCTGCGGAGAGCTAGGAGGCGGGAGAGCAAGCGGGGGTAGGGGTAAAATCCGTTGATCCATTGAAGACCACCAGTGGCGAAGGCGGCGCTCGACGGTGAGGGATGAAAGCTGGGGAAGCATTAGATAGGGTAGTCCCAGCTGTAAACGATGCAGACTCGGATGAGCCAACTCACCGCAGGGAAGCAAGTCTGCCGCCTGGGAGTACGGTCGCAAGGAAACTTAAAGGAATTGGGGGAGAAGGGGTGAAGCCTGCGGTTCAATTGGAGTCAACGCCGGA
KF975581.1.1441_Archaea_Crenarchaeota_Nitrososphaeria_Nitrososphaerales_Nitrososphaeraceae_uncultured_archaeon                                                            CCGACTGCTATCAGAGTGGGACTAAGCCATGCGAGTCGACACAGCAATTGGCATAGCTCAGTAACACTCAACATGCCGGACGTGGATAACCTCGGGAAACTGAGGATAAACCGCGATAGGTCACACTTCTGGAATGGATGACCCAAACCTATATGGCCCCTGGATTGGACTGCGGCCGATCAGGCTGTTGGTGAGGTAATGGCCCACCCCTGTAACCGGTACGGGCTCTGAGAGGAGGAGCCCGGAGATGGGCACGACAAGGGCCCAGGCCCTATGGGGCGCAGCAGGCGCGAAACCTCTGCAATAGGCGAAAGCTTCAGGGTTACTCCGAGTGATTTCCTTTTGGCACCTCTAAAAATGGTGCAGAATAAGGGGTGGGCAAGTCTGGTGTCAGCCGCCGCGGTAATACCAGCCCCGAGTGGGACGTTTATTGGGCCTAAAGCATCCGTAGCCGGTTCCACAAGTCTTCCGTTCCACCTCAACAGATGGGCTGCGGAGAGCTAGGAGGCGGGAGAGCAAGCGGGGGTAGGGGTAAAATCCGTTGATCCATTGAAGACCACCAGTGGCGAAGGCGGCGCTCGACGGTGAGGGATGAAAGCTGGGGGAGCATTAGATAGGGTAGTCCCAGCTGTAAACGATGCAGACTCGGATGAGCCAACTCACCGCAGGGAAGCAAGTTTGCCGCCTGGGAGTACGGTCGCAAGGAAACTTAAAGGAATTGGGGGAGAAGGGGTGAAGCCTGCGGTTCAATTGGAGTCAACGCCGGA
HQ269038.1.1035_Archaea_Crenarchaeota_Nitrososphaeria_Nitrososphaerales_Nitrososphaeraceae_uncultured_archaeon                                                            -------------------------------------------------------GCTCAGTAACACTCAACATGCCGGACGTGGATAACCTCGGGAAACTGAGGATAAACCGCGATAGGTCACACTTCTGGAATGGATGACCCAAACCTATATGGCCCCTGGATTGGACTGCGGCCGATCAGGCTGTTGGTGAGGTAATGGCCCACCCCTGTAACCGGTACGGGCTCTGAGAGGAGGAGCCCGGAGATGGGCACGACAAGGGCCCAGGCCCTATGGGGCGCAGCAGGCGCGAAACCTCTGCAATAGGCGAAAGCTTCAGGGTTACTCTGAGTGATTTCCTTTTGGCACCTCTAAAAATGGTGCAGAATAAGGGGTGGGCAAGTCTGGTGTCAGCCGCCGCGGTAATACCAGCCCCGAGTGGGACGTTTATTGGGCCTAAAGCATCCGTAGCCGGTTCCACAAGTCTTCCGTTCCACCTCAACAGATGGGCTGCGGAGAGCTAGGAGGCGGGAGAGCAAGCGGGGGTAGGGGTAAAATCCGTTGATCCATTGAAGACCACCAGTGGCGAAGGCGGCGCTCGACGGTGAGGGATGAAAGCTGGGGGAGCATTAGATAGGGTAGTCCCAGCTGTAAACGATGCAGACTCGGATGAGCCAACTCACCGCAGGGAAGCAAGTTTGCCGCCTGGGAGTACGGTCGCAAGGAAACTTAAAGGAATTGGGGGAGAAGGGGTGAAGCCTGCGGTTCAATTGGAGTCAACGCCGGA
HQ269043.1.1015_Archaea_Crenarchaeota_Nitrososphaeria_Nitrososphaerales_Nitrososphaeraceae_uncultured_archaeon                                                            -------------------------------------------------------GCTCAGTAACACTCAACATGCCGGACGTGGATAACCTCGGGAAACTGAGGATAAACCGCGATAGGTCACACTTCTGGAATGGATGACCCAAACCTATATGGCCCCTGGATTGGACTGCGGCCGATCAGGCTGTTGGTGAGGTAATGGCCCACCCCTGTAACCGGTACGGGCTCTGAGAGGAGGAGCCCGGAGATGGGCACGACAAGGGCCCAGGCCCTATGGGGCGCAGCAGGCGCGAAACCTCTGCAATAGGCGAAAGCTTCAGGGTTACTCTGAGTGATTTCCTTTTGGCACCTCTAAAAATGGTGCAGAATAAGGGGTGGGCAAGTCTGGTGTCAGCCGCCGCGGTAATACCAGCCCCGAGTGGGACGTTTATTGGGCCTAAAGCATCCGTAGCCGGTTCCACAAGTCTTCCGTTCCACCTCAACAGATGGGCTGCGGAGAGCTAGGAGGCGGGAGAGCAAGCGGGGGTAGGGGTAAAATCCGTTGATCCATTGAAGACCACCAGTGGCGAAGGCGGCGCTCGACGGTGAGGGATG-AAGCTGGGGGAGCATTAGATAGGGTAGTCCCAGCTGTAAACGATGCAGACTCGGATGAGCCAACTCACCGCAGGGAAGCAAGTTTGCCGCCTGGGAGTACGGTCGCAAGGAAACTTAAAGGAATTGGGGGAGAAGGGGTGAAGCCTGCGGTTCAATTGGAGTCAACGCCGGA
HQ269037.1.1027_Archaea_Crenarchaeota_Nitrososphaeria_Nitrososphaerales_Nitrososphaeraceae_uncultured_archaeon                                                            ---------TTCA------------------------------------------GCTCAGTAACACTCAACATGCCGGACGTGGATAACCTCGGGAAACTGAGGATAAACCGCGATAGGTCACACTACTGGAATGGATGACCCAAACCTATATGGCCCCTGGATTGGACTGCGGCCGATCAGGCTGTTGGTGAGGTAATGGCCCACCCCTGTAACCGGTACGGGCTCTGAGAGGAGGAGCCCGGAGATGGGCACGACAAGGGCCCAGGCCCTATGGGGCGCAGCAGGCGCGAAACCTCTGCAATAGGCGAAAGCTTCAGGGTTACTCTGAGTGATTTCCTTTTGGCACCTCTAAAAATGGTGCAGAATAAGGGGTGGGCAAGTCTGGTGTCAGCCGCCGCGGTAATACCAGCCCCGAGTGGGACGTTTATTGGGCCTAAAGCATCCGTAGCCGGTTCTACAAGTCTTCCGTTCCACCTCAACAGATGGGCTGCGGAGAGCTAGGAGGCGGGAGAGCAAGCGGGGGTAGGGGTAAAATCCGTTGATCCATTGAAGACCACCAGTGGCGAAGGCGGCGCTCGACGGTGAGGGATGAAAGCTGGGGGAGCATTAGATAGGGTAGTCCCAGCTGTAAACGATGCAGACTCGGATGAGCCAACTCACCGCAGGGAAGCAAGTTTGCCGCCTGGGAGTACGGTCGCAAGGAAACTTAAAGGAATTGGGGGAG-AAGGGTGAAGCCTGCGGTTCAATTGGAGTCAACGCCGGA
HQ269041.1.1019_Archaea_Crenarchaeota_Nitrososphaeria_Nitrososphaerales_Nitrososphaeraceae_uncultured_archaeon                                                            ------------------------------------------------------AGCTCAGTAACACTCAACATGCCGGACGTGGATAACCTCGGGAAACTGAGGATAAACCGCGATAGGTCACACTTCTGGAATGGATGACCCAAACCTATATGGCCCCTGGATTGGACTGCGGCCGATCAGGCTGTTGGTGAGGTAGTGGCCCACCCCTGTAACCGGTACGGGCTCTGAGAGGAGGAGCCCGGAGATGGGCACGACAAGGGCCCAGGCCCTATGGGGCGCAGCAGGCGCGAAACCTCTGCAATAGGCGAAAGCTTCAGGGTTACTCTGAGTGATTTCCTTTTGGCACCTCTAAAAATGGTGCAGAATAAGGGGTGGGCAAGTCTGGTGTCAGCCGCCGCGGTAATACCAGCCCCGAGTGGGACGTTTATTGGGCCTAAAGCATCCGTAGCCGGTTCTACAAGTCTTCCGTTCCACCTCAACAGATGGGCTGCGGAGAGCTAGGAGGCGGGAGAGCAAGCGGGGGTAGGGGTAAAATCCGTTGATCCATTGAAGACCACCAGTGGCGAA-GCGGCGCTCGACGGTGAGGGATGAAAGCTGGGGGAGCATTAGATAGGGTAGTCCCAGCTGTAAACGATGCAGACTCGGATGAGCCAACTCACCGCACGGAAGCAAGTTTGCCGCCTGGGAGTACGGTCGCAAGGAAACTTAAAGGAATTGGGGGAGAAGGGGTGAAGCCTGCGGTTCAATTGGAGTCAACGCCGGA
JX523774.1.1075_Archaea_Crenarchaeota_Nitrososphaeria_Nitrososphaerales_Nitrososphaeraceae_uncultured_archaeon                                                            -------------------------------------------------------------------------------------------------------GGGTAA-----------------------------TGACCCAAACCTATATGGCCCCTGGATTGGACTGCGGCCGATCAGGCTGTTGGTGAGGTAATGGCCCACCCCTGTAACCGGTACGGGCTCTGAGAGGAGGAGCCCGGAGATGGGCACGACAAGGGCCCAGGCCCTATGGGGCGCAGCAGGCGCGAAACCTCTGCAATAGGCGAAAGCTTCAGGGTTACTCTGAGTGATTTCCTTTTGGCACCTCTAAAAATGGTGCAGAATAAGGGGTGGGCAAGTCTGGTGTCAGCCGCCGCGGTAATACCAGCCCCGAGTGGGACGTTTATTGGGCCTAAAGCATCCGTAGCCGGTTCCACAAGTCTTCCGTTCCACCTTAACAGATGGGCTGCGGAGAGCTAGGAGGCGGGAGAGCAAGCGGAGGTAGGGGTAAAATCCGTTGATCCATTGAAGACCACCAGTGGCGAAGGCGGCGCTCGACGGTGAGGGATGAAAGCTGGGGGAGCATTAGATAGGGTAGTCCCAGCTGTAAACGATGCAGACTCGGATGAGCCAACTCACCGCAGGGAAGCAAGTTTGCCGCCTGGGAGTACGGTCGCAAGGAAACTTAAAGGAATTGGGGGAGAAGGGGTGAAGCCTGCGGTTCAATTGGAGTCAACGCCGGA
JX196225.1.907_Archaea_Crenarchaeota_Nitrososphaeria_Nitrososphaerales_Nitrososphaeraceae_uncultured_archaeon                                                             CCGACTGCTATCAGAGCGGGACTAAGCCATGCGAGTCGACACAGCAATTGGCATAGCTCAGTAACACTCAACATGCCGGACGTGGATAACCTCGGGAAACTGAGGATAAACCGCGATAGGTCACACTTCTGGAATGGATGACCCAAACCTATATGGCCCCTGGATTGGACTGCGGCCGATCAGGCTGTTGGTGAGGTAATGGCCCACCCCTGTAACCGGTACGGGCTCTGAGAGGAGGAGCCCGGAGATGGGCACGACAAGGGCCCAGGCCCTATGGGGCGCAGCAGGCGCGAAACCTCTGCAATAGGCGAAAGCTTCAGGGTTACTCTGAGTGATTTCCTTTTGGCACCTCTAAAAATGGTGCAGAATAAGGGGTGGGCAAGTCTGGTGTCAGCCGCCGCGGTAATACCAGCCCCGAGTGGGACGTTTATTGGGCCTAAAGCATCCGTAGCCGGTTCTACAAGTCTTCCGTTCCACCTTAACAGATGGGCTGCGGAGAGCTAGGAGGCGGGAGAGCAAGCGGGGGTAGGGGTAAAATCCGTTGATCCATTGAAGACCACCAGTGGCGAAGGCGGCGCTCGACGGTGAGGGATGAAAGCTGGGGGAGCATTAGATAGGGTAGTCCCAGCTGTAAACGATGCAGACTCGG-TGAGCCAACTCACCGCAGGGAAGCAAGTTTGCCGCCTGGGAGTACGGTCGCAAGGAAACTTAAAGGAATTAGGGGAGAAGGGGTGAAGCCTGCGGTTCAAATGGAGTCAACGCCGG-
KC505278.1.912_Archaea_Crenarchaeota_Nitrososphaeria_Nitrososphaerales_Nitrososphaeraceae_uncultured_archaeon                                                             CCGACTGCTATCAGAGTGGGATTAAGCCATGCGAGTCAACGTAGCAATTGGCACAGCTCAGTAACACTCAACATAACGGACGTGGATAAACTCGGGAAACTGAGGCTAAACCGCGATAGACCAAATACCTGGAATGGTTGATTAAAATCTATATGGCCTTTGGATTGGACTGCGACTGATCAGGCTGTTGGTGAGGTAATGGCCCACCCCTGTAACCGGTACGGGCTCTGAGAGGAGGAGCCCGGAGATGGGTACGACAAGGACCCAGGCCCTATGGGGCGCAGCAGGCGCGAAACCTCTGCAATAGGCGAAAGCCTCAGGGTTACTCTGAGTGACTTTCCTTTGACACCTCTAAAAATGGTGTAGAATAAGGGGTGGGCAAGTCTGGTGTCAGCCGCCGCGGTAATACCAGCCCCGAGTGGGACGATTATTGGGCCTAAAGCATCCGTAGCCGGTTCTACAAGTCTTCCGTTCCACCTCAACAGATGGGCTGCGGAGAGCTAGGAGGCGGGAGAGCAAGCGGGGGTAGGGGTAAAATCCGTTGATCCATTGAAGACCACCAGTGGCGAAGGCGGCGCTCGACGGTGAGGGATGAAAGCTGGGGGAGCATTAGATAGGGTAGTCCCAGCTGTAAACGATGCAGACTCGGATGAGCCAACTCACCGCAGGGAAGCAAGTTTGCCGCCTGGGAGTACGGTCGCAAGGAAACTTAAAGGAATTGGGGGAGAAGGGGTGAAGCCTGCGGTTCAATTGGAKTCAACGCCGGR
KC505271.1.912_Archaea_Crenarchaeota_Nitrososphaeria_Nitrososphaerales_Nitrososphaeraceae_uncultured_archaeon                                                             CCGACTGCTATCAGAGTGAGATTAAGCCATGCGAGTCAACGTAGCAATTGGCACAGCTCAGTAACACTCAACATAACGGACGTGGATAAACTCGGGAAACTGAGGCTAGACCGCGATAGACCAAATACCTGGAATGGTTGATTAAAATCTATATGGCCTTTGGATTGGACTGCGACCGATCAGGCTGTTGGTGAGGTAATGGCCCACCCCTGTAACCGGTACGGGCTCTGAGAGGAGGAGCCCGGAGATGGGTACGACAAGGACCCAGGCCCTATGGGGCGCAGCAGGCGCGAAACCTCTGCAATAGGCGAAAGCCTCAGGGTTACTCTGAGTGATTTCCTTTTGGCACCTCTAAAAATGGTGCAGAATAAGGGGTGGGCAAGTCTGGTGTCAGCCGCCGCGGTAATACCAGCCCCGAGTGGGACGTTTATTGGGCCTAAAGCATCCGTAGCCGGTTCCACAAGTCTTCCGTTCCACCTCAACAGATGGGCTGCGGAGAGCTAGGAGGCGGGAGAGCAAGCGGGGGTAGGGGTAAAATCCGTTGATCCATTGAAGACCACCAGTGGCGAAGGCGGCGCTCGACGGTGAGGGATGAAAGCTGGGGGAGCATTAGATAGGGTAGTCCCAGCTGTAAACGATGCAGACTCGGATGAGCCAACTCACCGCAGGGAAGCAAGTTTGCCGCCTGGGAGTACGGTCGCAAGGAAACTTAAAGGAATTGGGGGAGAAGGGGTGAAGCCTGCGGTTCAATTGGAKTCAACGCCGGR
GQ871306.1.907_Archaea_Crenarchaeota_Nitrososphaeria_Nitrososphaerales_Nitrososphaeraceae_uncultured_archaeon                                                             CCGACTGCTATCAGAGTGAGATTAAGCCATGCGAGTTAACGTAGCAATTGGCGCAGCTCAGTAACACTCAACATGCCGGACGTGGATAACCTCGGGAAACTGAGTCTAAACCGCGATAAGTTAGATTTCTGGAATGGCTGACTAAAATCTGTATGGCCTCTGGATTGGACTGCGGCCGATCAGGCTGTTGGTGAGGTAATGGCCCACCCCTGTAACCGGTACGGGCTCTGAGAGGAGGAGCCCGGAGATGGGCACGACAAGGGCCCAGGCCCTATGGGGCGCAGCAGGCGCGAAACCTCTGCAATAGGCGAAAGCCTCAGGGTTACTCTGAGTGATTTCCTTTTGGCACCTCTAAAAATGGTGCAGAATAAGGGGTGGGCAAGTCTGGTGTCAGCCGCCGCGGTAATACCAGCCCCGAGTGGGACGTTTATTGGGCCTAAAGCATCCGTAGCCGGTTCTGCAAGTCTTCCGTTCCACCTTAACAGATGGGCCGCGGAGAGCTAGGAGGCGGGAGAGCAAGCGGAGGTAGGGGTAAAATCCGTTGATCCATTGAAGACCACCAGTGGCGAAGGCGGCGCTCGACGGTGAGGGATGAAAGCTGGGGGAGCATTAGATAGGGTAGTCCCAGCTGTAAACGATGCAGACTCGGATGAACCTATTCACCGCAGGGAAGCAAGTTTGCCGCCTGGGAGTACGGTCGCAAGGAAACTTAAAGGAATTGGGGGAGAAGGGGTGAAGCCTGCGGTTCAATTGGAGTCAACGCCGGA
AY278083.1.925_Archaea_Crenarchaeota_Nitrososphaeria_Nitrososphaerales_Nitrososphaeraceae_uncultured_crenarchaeote                                                        CCGACTGCTATCAGAGTG-GACTAAGCCATGCGAGTCAACATAGCAATTGGCATAGCTCAGTAACACTCAACATGCCGGACGTGGATAACCTCGGGAAACTGAGGATAAACCACGATAAGTCACACTTCTGGAATGGATGACTCAAATCTACATGGCCCCTGGATCGGACTGCGGCCGATCAGGCTGTTGGTGAGGTAATGGCCCACCCCTGTAACCGGTACGGGCTCTGAGAGGAGGAGCCCGGAGATGGGCACGACAAGGGCCCAGGCCCTATGGGGCGCAGCAGGCGCGAAACCTCTGCAATAGGCGAAAGCCTCAGGGTTACTCTGAGTGATTTCCTTTTGGCACCTCTAAAAATGGTGCAGAATAAGGGGTGGGCAAGTCTGGTGTCAGCCGCCGCGGTAATACCAGCCCCGAGTGGGACGTTTATTGGGCCTAAAGCATCCGTAGCCGGTTCTACAAGTCTTCCGTTCCACCTTAACAGATGGGCTGCGGAGAGCTAGGAGGCGGGAGAGCAAGCGGGGGTAGGGGTAAAATCCGTTGATCCATTGAAGACCACCAGTGGCGAAGGCGGCGCTCGACGGTGAGGGATGAAAGCTGGGGGAGCATTAGATAGGGTAGTCCCAGCTGTAAACGATGCAGACTCGGATGAGCCAACTCACCGCAGGGAAGCAAGTTTGCCGCCTGGGAGTACGGTCGCAAGGAAACTTAAAGGAATTGGGGGAGAAGGGGTGAAG-CTGCGGTTCAATTGGAGTCAACGCCGGG
GQ871328.1.921_Archaea_Crenarchaeota_Nitrososphaeria_Nitrososphaerales_Nitrososphaeraceae_uncultured_archaeon                                                             CCGACTGCTATCAGAGTGGGACTAAGCCATGCGAGTCAACATAGCAATTGGCATAGCTCAGTAACACTCAACATGCCGGACGTGGATAACCTCGGGAAACTGAGGATAAACCGCGATAAGTCACACTTCTGGAATGGATGACTCAAATCTATATGGCCCCTGGATTGGACTGCGGCCGATCAGGCTGTTGGTGAGGTAATGGCCCGCCCCTGTAACCGGTACGGGCTCTGAGAGGAGGAGCCCGGAGATGGGCACGACAAGGGCCCAGGCCCTATGGGGCGCAGCAGGCGCGAAACCTCTGCAATAGGCGAAAGCTTCAGGGTTACTCTGAGTGATTTCCTTTTGGCACCTCTAAAAATGGTGCAGAATAAGGGGTGGGCAAGTCTGGTGTCAGCCGCCGCGGTAATACCAGCCCCGAGTGGGACGTTTATTGGGCCTAAAGCATCCGTAGCCGGTTCTACAAGTCTTCCGTTCCAACTTAACAGGTGGGCTGCGGAGAGCTAGGAGGCGGGAGAGCAAGCGGGGGTAGGGGTAAAATCCGTTGATCCATTGAAGGCCACCAGTGGCGAAGGCGGCGCTCGACGGTGAGGGATGAAAGCTGGGGGAGCATTAGATAGGGTAGTCCCAGCTGTAAACGATGCAGACTCAGATGAGCCAACTCACCGCAGGGAAGCAAGTTTGCCGCCTGGGAGTACGGTCGCAAGGAAACTTAAAGGAATTGGGGGAGAAGGGGTGAAGCCTGCGGTTCAATTGGATTCAACGCCGGA
GQ871448.1.907_Archaea_Crenarchaeota_Nitrososphaeria_Nitrososphaerales_Nitrososphaeraceae_uncultured_archaeon                                                             CCGACTGCTATCAGAGTGGGACTAAGCCATGCGAGTCAACATAGCAATTGGCATAGCTCAGTAACACTCAACATGCCGGACGTGGATAACCTCGGGAAACTGAGGATAAACCGCGATAAGTCACACTTCTGGAATGGATGACTCAAATCTATATGGCCCCTGGATTGGACTGCGGCCGATCAGGCTGTTGGTGAGGTAATGGCCCACCCCTGTAACCGGTACGGGCTCTGAGAGGAGGAGCCCGGAGATGGGCACGACAAGGGCCCAGGCCCTATGGGGCGCAGCAGGCGCGAAACCTCTGCAATAGGCGAAAGCCTCAGGGTTACTCTGAGTGATTTCCTTTTGGCACCTCTAAAAATGGTGCAGAATAAGGGGTGGGCAAGTCTGGTGTCAGCCGCCGCGGTAATACCAGCCCCGAGTGGGACGTTTATTGGGCCTAAAGCATCCGTAGCCGGTTCTACAAGTCTTCCGTTCCAACTTAACAGGTGGGCTGCGGAGAGCTAGGAGGCGGGAGAGCAAGCGGGGGTAGGGGTAAAATCCGTTGATCCATTGAAGACCACCAGTGGCGAAGGCGGCGCTCGACGGTGAGGGATGAAAGCTGGGGGAGCATTAGATAGGGTAGTCCCAGCTGTAAACGATGCAGACTCGGATGAACCTATTCACCGCAGGGAAGCAAGTTTGCCGCCTGGGAGTACGGTCGCAAGGAAACTTAAAGGAATTGGGGGAGAAGGGGTGAAGCCTGCGGTTCAATTGGAGTCAACSCCGGG
AY522893.1.1316_Archaea_Crenarchaeota_Nitrososphaeria_Nitrososphaerales_Nitrososphaeraceae_uncultured_crenarchaeote                                                       -------------------------------------------------------------------------TGCCGGACGTGGATAACCTCGGGAAACTGAGGATAAACCGCGATAAGTCACACTTCTGGAATGGATGACTCAAATCTATATGGCCCCTGGATTGGACTGCGGCCGATCAGGCTGTTGGTGAGGTAATGGCCCACCCCTGTAACCGGTACGGGCTCTGAGAGGAGGAGCCCGGAGATGGGCACGACAAGGGCCCAGGCCCTATGGGGCGCAGCAGGCGCGAAACCTCTGCAATAGGCGAAAGCTTCAGGGTTACTCTGAGTGATTTCCTTTTGGCACCTCTAAAAATGGTGCAGAATAAGGGGTGGGCAAGTCTGGTGTCAGCCGCCGCGGTAATACCAGCCCCGAGTGGGACGTTTATTGGGCCTAAAGCATCCGTAGCCGGTTCTACAAGTCTTCCGTTCCAACTTAACAGGTGGGCTGCGGAGAGCTAGGAGGCGGGAGAGCGAGCGGGGGTAGGGGTAAAATCCGTTGATCCATTGAAGACCACCAGTGGCGAAGGCGGCGCTCGACGGTGAGGGATGAAAGCTGGGGGAGCATTAGATAGGGTAGTCCCAGCTGTAAACGATGCAGACTCGGATGAGCCAACTCACCGCAGGGAAGCAAGTTTGCCGCCTGGGAGTACGGTCGCAAGGAAACTTAAAGGAATTGGGGGAGAAGGGGTGAAGCCTGCGGTTCAATTGGAGTCAACGCCGGA
GQ871370.1.912_Archaea_Crenarchaeota_Nitrososphaeria_Nitrososphaerales_Nitrososphaeraceae_uncultured_archaeon                                                             CCGACTGCTATCAGAGTGGGACTAAGCCATGCGAGTCAACATAGCAATTGGCATAGCTCAGTAACACTCAACATGCCGGACGTGGATAACCTCGGGAAACTGAGGATAAACCGCGATAAATCACACTTCTGGAATGGATGATTTAAATCTATATGGCCCCTGGATTGGACTGCGGCCGATCAGGCTGTTGGTGAGGTAATGGCCCACCCCTGTAACCGGTACGGGCTCTGAGAGGAGGAGCCCGGAGATGGGCACGACAAGGGCCCAGGCCCTATGGGGCGCAGCAGGCGCGAAACCTCTGCAATAGGCGAAAGCCTCAGGGTTACTCTGAGTGATTTCCTTTTGGCACCTCTAAAAATGGTGCAGAATAAGGGGTGGGCAAGTCTGGTGGCAGCCGCCGCGGTAATACCAGCCCCGAGTGGGACGTTTATTGGGCCTAAAGCATCCGTAGCCGGTTCTACAAGTCTTCCGTTCCAACTTAACAGGTGGGCTGCGGAGAGCTAGGAGGCGGGAGAGCAAGCGGGGGTAGGGGTAAAATCCGTTGATCCATTGAAGACCACCAGTGGCGAAGGCGGCGCTCGACGGTGAGGGATGAAAGCTGGGGGAGCATTAGATAGGGTAGTCCCAGCTGTAAACGATGCAGACTCGGATGAGCCAACTCACCGCAGGGAAGCAAGTTTGCCGCCTGGGAGTACGGTCGCAAGGAAACTTAAAGGAATTGGGGGAGAAGGGGTGAAGCCTGCGGTTCAATTGGAGTCAACGCCGGA
GQ871320.1.911_Archaea_Crenarchaeota_Nitrososphaeria_Nitrososphaerales_Nitrososphaeraceae_uncultured_archaeon                                                             CCGACTGCTATCAGAGTGGGACTAAGCCATGCGAGTCAACATAGCAATTGGCATAGCTCAGTAACACTCAACATGCCGGACGTGGATAACCTCGGGAAACTGAGGATAAACCGCGATAAGTCACACTTCTGGAATGGATGACTTAAATCTATATGGCCCCTGGATTGGACTGCGGCCGATCAGGCTGTTGGTGAGGTAATGGCCCACCCCTGTAACCGGTACGGGCTCTGAGAGGAGGAGCCCGGAGATGGGCACGACAAGGGCCCAGGCCCTATGGGGCGCAGCAGGCGCGAAACCTCTGCAATAGGCGAAAGCCTCAGGGTTACTCTGAGTGATTTCCTTTTGGCACCTCTAAAAATGGTGCAGAATAAGGGGTGGGCAAGTCTGGTGTCAGCCGCCGCGGTAATACCAGCCCCGAGTGGGACGTTTATTGGGCCTAAAGCATCCGTAGCCGGTTCTGCAAGTCTTCCGTTCCACCTTAACAGATGGGCCGCGGAGAGCTAGGAGGCGGGAGAGCAAGCGGGGGTAGGGGTAAAATCCGTTGATCCATTGAAGACCACCAGTGGCGAAGGCGGCGCTCGACGGTGAGGGATGAAAGCTGGGGGAGCATTAGATAGGGTAGTCCCAGCTGTAAACGATGCAGACTCGGATGAACCTATTCACCGCAGGGAAGCAAGTTTGCCGCCTGGGAGTACGGTCGCAAGGAAACTTAAAGGAATTGGGGGAGAAGGGGTGAAGCCTGCGGTTCAATTGGA-TTACCGCCGGA
GQ871325.1.914_Archaea_Crenarchaeota_Nitrososphaeria_Nitrososphaerales_Nitrososphaeraceae_uncultured_archaeon                                                             CCGACTGCTATCAGAGTGGGACTAAGCCATGCGAGTCAACATAGCAATTGGCATAGCTCAGTAACACTCAACATGCCGGACGTGGATAACCTCGGGAAACTGAGGATAAACCGCGATAAATCACACTTCTGGAATGGATGATTTAAATCTATATGGCCCCTGGATTGGACTGCGGCCGATCAGGCTGTTGGTGAGGTAATGGCCCACCCCTGTAACCGGTACGGGCTCTGAGAGGAGGAGCCCGGAGATGGGCACGACAAGGGCCCAGGCCCTATGGGGCGCAGCAGGCGCGAAACCTCTGCAATAGGCGAAAGCCTCAGGGTTACTCTGAGTGATTTCCTTTTGGCACCTCTAAAAATGGTGCAGAATAAGGGGTGGGCAAGTCTGGTGTCAGCCGCCGCGGTAATACCAGCCCCGAGTGGGACGTTTATTGGGCCTAAAGCATCCGTAGCCGGTTCTGCAAGTCCTCCGTTCCACCTTAACAGATGGGCCGCGGAGAGCTAGGAGGCGGGAGAGCAAGCGGGGGTAGGGGTAAAATCCGTTGATCCATTGAAGACCACCAGTGGCGAAGGCGGCGCTCGACGGTGAGGGATGAAAGCTGGGGGAGCATTAGATAGGGTAGTCCCAGCTGTAAACGATGCAGACTCGGATGAACCTATTCACCGCAGGGAAGCAAGTTTGCCGCCTGGGAGTACGGTCGCAAGGAAACTTAAAGGAATTGGGGGAGAAGGGGTGAAGCCTGCGGTTCAATTGGATTCAACGCCGGA
FJ584361.1.911_Archaea_Crenarchaeota_Nitrososphaeria_Nitrososphaerales_Nitrososphaeraceae_Candidatus_Nitrocosmicus_uncultured_archaeon                                    CCGACTGCTATCAGAGTGGGACTAAGCCATGCGAGTTAACATAGCAATTGGCATAGCTCAGTAACACTCAACATGCCGGACGTGGATAACCTCGGGAAACTGAGGATAAACCGCGATAAGTCATACTTCTGGAATGGATGACTAAAATCTACATGGCCCCTGGATTGGACTGCGGCCGATCAGGCTGTTGGTGAGGTAATGGCCCACCCCTGTAACCGGTACGGGCTCCGAGAGGAGGAGCCCGGAGATGGGCACGACAAGGGCCCAGGCCCTATGGGGCGCAGCAGGCGCGAAACCTCTGCAATAGGCGAAAGCCTCAGGGTTACTCTGAGTGATTTCCTTTTGGCACCTCTAAAAATGGTGCAGAATAAGGGGTGGGCAAGTCTGGTGTCAGCCGCCGCGGTAATACCAGCCCCGAGTGGGACGTTTATTGGGCCTAAAGCATCCGTAGCCGGTTCTACAAGTCTTCCGTTCCACCTCAACAGATAGGCTGCGGAGAGCTAGGAGGCGGGAGAGCAAGCGGGGGTAGGGGTAAAATCCGTTGATCCATTGAAGACCACCAGTGGCGAAGGCGGCGCTCGACGGTGAGGGATGAAAGCTGGGGGAGCATTAGATAGGGTAGTCCCAGCTGTAAACGATGCAGACTCGGATGAGCCAACTCACCGCAGGGAAGCAAGTTTGCCGCCTGGGAGTACGGTCGCAAGGAAACTTAAAGGAATTGGGGGAGAAGGGGTGAAGCCTGCGGTTCAATTGGACTCAACGCCGGA
JQ978496.1.911_Archaea_Crenarchaeota_Nitrososphaeria_Nitrososphaerales_Nitrososphaeraceae_Candidatus_Nitrocosmicus_uncultured_archaeon                                    CCGACTGCTATCAGAGTGGGATTAAGCCATGCGAGTTAACGTAGCAATTGGCATAGCTCAGTAACACTCAACATGCCGGACGTGGATAACCTCGGGAAACTGAGGATAAACCGCGATAGGCCAAATTTCTGGAATGAATGGTTTAAATCTATATGGCCTTTGGATTGGACTGCGACCGATCAGGCTGTTGGTGAGGTAATGGCCCACCCCTGTAACCGGTACGGGCTCTGAGAGGAGGAGCCCGGAGATGGGTACGACAAGGACCCAGGCCCTATGGGGCACAGCAGGCGCGAAACCTCTGCAATAGGCGAAAGCTTCAGGGTTATTCTGAGTGATTTCCTTTTGGCACCTCTAAAAATGGTGCAGAATAAGGGGTGGGCAAGTCTGGTGTCAGCCGCCGCGGTAATACCAGCCCCGAGTGGGACGTTTATTGGGCCTAAAGCATCCGTAGCCGGTTCTACAAGTCTTCCGTTCCACCTTAACAGATGGGCTGCGGAGAGCTAGGAGGCGGGAGAGCAAGCGGGGGTAGGGGTAAAATCCGTTGGTCCATTGAAGACCACCAGTGGCGAAGGCGGCGCTCGACGGTGAGGGATGAAAGCTGGGGGAGCATTAGATAGGGTAGTCCCAGCTGTAAACGATGCAGACTCGGATGAGCCAACTCACCGCAGGGAAGCAAGTTTGCCGCCTGGGAGTACGGTCGCAAGGAAACTTAAAGGAATTGGGGGAGAAGGGGTGAAGCCTGCGGTTCAATTGGABTCAACGCCGGR
FJ982761.1.1416_Archaea_Crenarchaeota_Nitrososphaeria_Nitrososphaerales_Nitrososphaeraceae_uncultured_methanogenic_archaeon                                               CCGACTGCTATCAGAGTGGGACTAAGCCATGCGAGTCAACATAGCAATTGGCATAGCTCAGTAACACTCAACATGCCGGACGTGGATAACCTCGGGAAACTGAGGATAAACCGCGATAAGTCACACTTCTGGAATGGATGACTTAAATCTATATGGCCCCTGGATTGGACTGCGGCCGATCAGGCTGTTGGTGAGGTAATGGCCCACCCCTGTAACCGGTACGGGCTCTGAGAGGAGGAGCCCGGAGATGGGCACGACAAGGGCCCAGGCCCTATGGGGCGCAGCAGGCGCGAAACCTCTGCAATAGGCGAAAGCCTCAGGGTTACTCTGAGTGATTTCCTTTTGGCACCTCTAAAAATGGTGCAGAATAAGGGGTGGGCAAGTCTGGTGTCAGCCGCCGCGGTAATACCAGCCCCGAGTGGGACGTTTATTGGGCCTAAAGCATCCGTAGCCGGTTCTGCAAGTCTTCCGTTCCACCTTAACAGATGGGCTGCGGAGAGCTAGGAGGCGGGAGAGCAAGCGG-GGTAGGGGTAAAATCCGTTGATCCATTGAAGACCACCAGTGGCGAAGGCGGCGCTCGACGGTGAGGGATGAAAGCTGGGGGAGCATTAGATAGGGTAGTCCCAGCTGTAAACGATGCAGACTCGGATGAACCAATTCACCGCAGGGAAGCAAGTTTGCCGCCTGGGAGTACGGTCGCAAGGAAACTTAAAGGAATTGGGGGAGAAGGGGTGAAGCCTGCGGTTCAATTGGAGTCAACGCCGGA
GX296578.3550.4968_Archaea_Crenarchaeota_Nitrososphaeria_Nitrososphaerales_Nitrososphaeraceae_unidentified                                                                CCGACTGCTATCAGAGTGGGACTAAGCCATGCGAGTCAACATAGCAATTGGCATAGCTCAGTAACACTCAACATGCCGGACGTGGATAACCTCGGGAAACTGAGGATAAACCGCGATAAGTCACACTTCTGGAATGGATGACTTAAATCTATATGGCCCCTGGATTGGACTGCGGCCGATCAGGCTGTTGGTGAGGTAATGGCCCACCCCTGTAACCGGTACGGGCTCTGAGAGGAGGAGCCCGGAGATGGGCACGACAAGGGCCCAGGCCCTATGGGGCGCAGCAGGCGCGAAACCTCTGCAATAGGCGAAAGCCTCAGGGTTACTCTGAGTGATTTCCTTTTGGCACCTCTAAAAATGGTGCAGAATAAGGGGTGGGCAAGTCTGGTGTCAGCCGCCGCGGTAATACCAGCCCCGAGTGGGACGTTTATTGGGCCTAAAGCATCCGTAGCCGGTTCTACAAGTCTTCCGTTCCACCTTAACAGATGGGCTGCGGAGAGCTAGGAGGCGGGAGAGCAAGCGGGGGTAGGGGTAAAATCCGTTGATCCATTGAAGACCACCAGTGGCGAAGGCGGCGCTCGACGGTGAGGGATGAAAGCTGGGGGAGCATTAGATAGGGTAGTCCCAGCTGTAAACGATGCAGACTCGGATGAACCAATTCACCGCAGGGAAGCAAGTTTGCCGCCTGGGAGTACGGTCGCAAGGAAACTTAAAGGAATTGGGGGAGAAGGGGTGAAGCCTGCGGTTCAATTGGAGTCAACGCCGGA
KT165045.1.912_Archaea_Crenarchaeota_Nitrososphaeria_Nitrososphaerales_Nitrososphaeraceae_uncultured_archaeon                                                             CCGACTGCTATCAGAGTGGGACTAAGCCATGCGAGTCAACATAGCAATTGGCATAGCTCAGTAACACTCAACATGCCGGACGTGGATAACCTCGGGAAACTGAGGATAAACCGCGATAGGTCATTCTTCTGGAATGGATGACCCAAATCTACATGGCCCCTGGATTGGACTGCGGCCGATCAGGCTGTTGGTGAGGTAATGGCCCACCCCTGTAACCGGTACGGGCTCTGAGAGGAGGAGCCCGGAGATGGGCACGACAAGGGCCCAGGCCCTATGGGGCGCAGCAGGCGCGAAACCTCTGCAATAGGCGAAAGCTTCAGGGTTACTCTGAGTGATTTCCTCTTGGCACCTCTAAAGATGGTGCAGAATAAGGGGTGGGCAAGTCTGGTGTCAGCCGCCGCGGTAATACCAGCCCCGAGTGGGACGTTTATTGGGCCTAAAGCATCCGTAGCCGGTTCTACAAGTCTTCCGTTCCACCTTAACAGATGGGCTGCGGAGAGCTAGGAGGCGGGAGAGCAAGCGGGGGTAGGGGTAAAATCCGTTGATCCATTGAAGACCACCAGTGGCGAAGGCGGCGCTCGACGGTGAGGGATGAAAGCTGGGGGAGCATTAGATAGGGTAGTCCCAGCTGTAAACGATGCAGACTCGGATGAGCTAACTCACCGCAGGGAAGCAAGTTTGCCGCCTGGGAGTACGGTCGCAAGGAAACTTAAAGGAATTGGGGGAGAAGGGGTGAAGCCTGCGGTTCAATTGGATTCAACGCCGGG
AY278099.1.1009_Archaea_Crenarchaeota_Nitrososphaeria_Nitrososphaerales_Nitrososphaeraceae_uncultured_crenarchaeote                                                       CCGACTGCTATCAGAGTGGGACTAAGCCATGCGAGTTAACATAGCAATTGGCATAGCTCAGTAACACTCAACATGCCGGACGTGGATAACCTCGGGAAACTGAGGATAAACCGCGATAAGTCACACTTCTGGAATGGATGACTAAAATCTACATGGCCCCTGGATTGGACTGCGGCCGATCAGGCTGTTGGTGAGGTAATGGCCCACCCCTGTAACCGGTACGGGCTCTGAGAGGAGGAGCCCGGAGATGGGCACGACAAGGGCCCAGGCCCTATGGGGCGCAGCAGGCGCGAAACCTCTGCAATAGGCGAAAGCT-CAGGGTTACTCTGAGTGATTTCCTTTTGGCACCTCTAAAAATGGTGCAGAATAAGGGGTGGGCAAGTCTGGTGTCAGCCGCCGCGGTAATACCAGCCCCGAGTGGGACGTTTATTGGGCCTAAAGCATCCGTAGCCGGTTCTACAAGTCTTCCGTTCCACCTTAACAGATGGGCTGCGGAGAGCTAGGAGGCGGGAGAGCAAGCGGGGGTAGGGGTAAAATCCGTTGATCCATTGAAGACCACCAGTGGCGAAGGCGGCGCTCGACGGTGAGGGATGAAAGCTGGGGGAGCATTAGATAGGGTAGTCCCAGCTGTAAACGATGCAGACTCGGATGAGCCAACTCACCGCAGGGAAGCAAGTTTGCCGCCTGGGAGTACGT-CGCAAGGAAACTTAAAGGGATT-GGGGAGAAGGGGTGAAG-CTGC-GGTCAATTTGGGTCAACG-CGGA
HQ141808.1.942_Archaea_Crenarchaeota_Nitrososphaeria_Nitrososphaerales_Nitrososphaeraceae_Candidatus_Nitrososphaera_uncultured_crenarchaeote                              CTTACTGCTATCGGGGTGGGACTAAGACATGCGAGTCGAGCTA--TGTCGGCGTAGCTCAGTAACACCTAACCTACCGGACGGGGACAACCCCGGGAAACTGGGGCTAAACCA-GATAGGTGAGATGCCTGGAATGGCTCACTCAAACCACTGTCGCCTGAGGATGGGGCCGCGACCGATCAGGTTGTTGGTGAGGTAATGGCTCACCCCTTTAACCGGTACGGGCCGTGAGAGCGGTGGCCCGGAGATGGGTACGACAAGGGCCCAGGCCCTATGGGGCGCAGCAGGCGCGAAACCTCTGCAATAGGCGAAAGCTTCAGGGTTACTCTGAGTGATTTCCTTTTGGCACCTCTAAAAATGGTGCAGAATAAGGGGTGGGCAAGTCTGGTGTCAGCCGCCGCGGTAATACCAGCCCCGAGTGGGACGTTTATTGGGCCTAAAGCATCCGTAGCCGGTTCTACAAGTCTTCCGTTCCACCTTAACAGATGGGCTGCGGAGAGCTAGGAGGCGGGAGAGCAAGCGGGGGTAGGGGTAAAATCCGTTGATCCATTGAAGACCACCAGTGGCGAAGGCGGCGCTCGACGGTGAGGGATGAAAGCTGGGGGAGCATTAGATAGGGTAGTCCCAGCTGTAAACGATGCAGACTCGGATGAGCTAACTCACCGCAGGGAAGCAAGTTTGCCGCCTGGGAGTACGGTCGCAAGGAAACTTAAAGGAATTGGGGGAGAAGGGGTGAAGCCTGCGGTTCAATTGGAGTCAACGCCGGA
KC505289.1.915_Archaea_Crenarchaeota_Nitrososphaeria_Nitrososphaerales_Nitrososphaeraceae_Candidatus_Nitrocosmicus_uncultured_archaeon                                    CCGACTGCTATCAGAGTGAGACTAAGCCATGCGAGTTAACGTATGAATTGGCACAGCTCAGTAACACTCAACATGCCGGACGTGGATAACCTCGGGAAACTGAGGATAAACCACGATAGGCCATATTACTGGAATGGATGGCTTAAATCTATATGGCCTCTGGATTGGACTGCGGCCGATCAGGCTGTTGGTGAGGTAATGGCCCACCCCTGTTACCGGTACGGGCTCTGAGAGGAGGAGCCCGGAGATGGGCACGACAAGGGCCCAGGCCCTATGGGGCGCAGCAGGCGCGAAACCTCTGCAATAGGCGAAAGCTTCAGGGTTACTCTGAGTGATTTCCTTTTGGCACCTCTAAAAATGGTGCAGAATAAGGGGTGGGCAAGTCTGGTGTCAGCCGCCGCGGTAATACCAGCCCCGAGTGGGACGTTTATTGGGCCTAAAGCATCCGTAGCCGGTTCTACAAGTCTTCCGTTCCACCTTAACAGATGGGCTGCGGAGAGCTAGGAGGCGGGAGAGCAAGCGGGGGTAGGGGTAAAATCCGTTGATCCATTGAAGACCACCAGTGGCGAAGGCGGCGCTCGACGGTGAGGGATGAAAGCTGGGGGAGCATTAGATAGGGTAGTCCCAGCTGTAAACGATGCAGACTCGGATGAGCTAACTCACCGCAGGGAAGCAAGTTTGCCGCCTGGGAGTACGGTCGCAAGGAAACTTAAAGGAATTGGGGGAGAAGGGGTGAAGCCTGCGGTTCAATTGGAKTCAACGCCGGR
KJ566452.1.954_Archaea_Crenarchaeota_Nitrososphaeria_Nitrososphaerales_Nitrososphaeraceae_uncultured_euryarchaeote                                                        --------------------------------------------------------------------------------------------------------------------------------------------------------------------------------------------------------------------------------------------------------------------------------------------------------------------------------------TCTGAGTGATTTCCTTTTGGCACCTCTAAAAATGGTGCAGAATAAGGGGTGGGCAAGTCTGGTGTCAGCCGCCGCGGTAATACCAGCCCCGAGTGGGACGTTTATTGGGCCTAAAGCATCCGTAGCCGGTTCTACAAGTCTTCCGTTCCACCTTAACAGATGGGCTGCGGAGAGCTAGGAGGCGGGAGAGCAAGCGGGGGTAGGGGTAAAATCCGTTGATCCATTGAAGACCACCAGTGGCGAAGGCGGCGCTCGACGGTGAGGGATGAAAGCTGGGGGAGCATTAGATAGGGTAGTCCCAGCTGTAAACGATGCAGACTCGGATGAGCCAACTCACCGCAGGGAAGCAAGTTTGCCGCCTGGGAGTACGGTCGCAAGGAAACTTAAAGGAATTGGGGGAGAAGGGGTGAAGCCTGCGGTTCAATTGGAGTCAACGCCGGG
GQ871360.1.911_Archaea_Crenarchaeota_Nitrososphaeria_Nitrososphaerales_Nitrososphaeraceae_Candidatus_Nitrocosmicus_uncultured_archaeon                                    CCGACTGCTATCAGAGTGGGACTAAGCCATGCGAGTCAACATAGCAATTGGCATAGCTCAGTAACACTCAACATGCCGGACGTGGATAACCTCGGGAAACTGAGGATAAACCGCGATAAGTCACACTTCTGGAATGGATGACTCAAATCTACATGGCCCCTGGATTGGACTGCGGCCGATCAGGCTGTTGGTGAGGTAATGGCCCACCCCTGTAACCGGTACGGGCTCTGAGAGGAGGAGCCCGGAGATGGGCACGACAAGGGCCCAGGCCCTATGGGGCGCAGCAGGCGCGAAACCTCTGCAATAGGCGAAAGCCTCAGGGTTACTCTGAGTGATTTCCTTTTGGCACCTCTAAAAATGGTGCAGAATAAGGGGTGGGCAAGTCTGGTGTCAGCCGCCGCGGTAATACCAGCCCCGAGTGGGACGTTTATTGGGCCTAAAGCATCCGTAGCCGGTTCTACAAGTCTTCCGTTCCACCTTAACAGATGGGCTGCGGAGAGCTAGGAGGCGGGAGAGCAAGCGGGGGTAGGGGTAAAATCCGTTGATCCATTGAAGACCACCAGTGGCGAAGGCGGCGCTCGACGGTGAGGGATGAAAGCTGGGGGAGCATTAGATAGGGTAGTCCCAGCTGTAAACGATGCAGACTCGGATGAGCCAACTCACCGCAGGGAAGCAAGTTTGCCGCCTGGGAGTACGGTCGCAAGGAAACTTAAAGGAATTGGGGGAGAAGGGGTGAAGCCTGCGGTTCAATTGGATTC-ACGCCGGA
JF917247.1.920_Archaea_Crenarchaeota_Nitrososphaeria_Nitrososphaerales_Nitrososphaeraceae_uncultured_archaeon                                                             CCGACTGCTATCAGAGTGGGACTAAGCCATGCGAGTCACAACGATAGCTGGCATAGCTCAGTAACACTCAACATGCCGGACGTGGATAACCTCGGGAAACTGAGAATAAACCATGATAGGTCATATTTCTGGAATGGATGGCTCAAATCT---TGGCCCCTGGATTGGACTGCGGCCGATCAGGCAGTTGGTGAGGTAAAGGCCCACCCCTATAACCGGTACGGGCTCTGAGAGGAGGAGCCCGGAGATGGGCACGACAAGGGCCCAGGCCCTATGGGGCGCAGCAGGCGCGAAACCTCTGCAATAGGCGAAAGCCTCAGGGTTACTCTGAGTGATTTCCTTTTGGCACCTCTAAAAATGGTGCAGAATAAGGGGTGGGCAAGTCTGGTGTCAGCCGCCGCGGTAATACCAGCCCCGAGTGGGACGATTATTGGGCCTAAAGCATCCGTAGCCGGTTCTGCAAGTCTTCCGTTCCAGCTCAACGGATGGGCCGCGTAGGACTAGGAGGCGGGAGAGCAAGCGGGGGTAGGGGTAAAATCCTCTGATCCATTGAGGACCACCAGTGGCGAAGGCGGCGTTCGACGGTGAGGGATGAAAGCTGGGGGAGCATTAGATAGGGTAGTCCCAGCTGTAAACGATGCAAACTCGGATGCACCAATGCACCGCAGGGAAGCAAGTCTGCCGCCTGGGAGTACGGTCGCAAGGAAACTTAAAGGAATTGGGGGAGAAGGGGTGAAGCCTGCGGTTCAATTGGACTCAACGCCGGG
KC926086.1.918_Archaea_Crenarchaeota_Nitrososphaeria_Nitrososphaerales_Nitrososphaeraceae_Candidatus_Nitrososphaera_uncultured_archaeon                                   CAGTCGGGGAGGGGATAAGAATGCAGTCGTGCGCCTTCCAGCAATGTGCGGCGTAGCTCAGTAACACCTAACCTGCCGGACGGGATCACCCCCGGGAAACTGGGGCTAATCCTCGATAGGTGAAAACTCTGGAATGATTCGCCCAAACAAGTGGCGCCTAAGGATGGGGCCGCGACCGATCAGGTTGTTGGTGAGGTAATGGCCCACCCCTATAACCGGTGCGGGCCGTGAGAGCGGGAGCCCGGAGATGGGCGCGACAAGGGCCCAGGTCCTACGGGGCGCAGCAGTCGCGAAACCTCTGCAATGGGCGAAAGCCTCAGGGTTACTCTGAGTGATTTCCTTTTAGCACCTCTAAAAATGGTGCAGAATAAGGGGTGGGCAAGTCTGGTGTCAGCCGCCGCGGTAATACCAGCCCCGAGTGGGACGATTATTGGGCCTAAAGCATCCGTAGCCGGTTGTGCAAGTCCTCCGTTCCAGCTCAACGGATGGGCTGCGGAGGACTAGGAGGCGGGAGAGCAAGCGGGGGTAGGGGTAAAATCCTTTGATCCATTGAAGACCACCAGTGGCGAAGGCGGCGCTCGACGGTGAGGGATGAAAGCTGGGGGAGCATTAGATAGGGTAGTCCCAGCTGTAAACGATGCAGACTCGGATGGGTCAGCCCACCGCAGGGAAGCAAGTCTGCCGCCTGGGAGTACGGTCGCAAGGAAACTTAAAGGAATTGGGGGAGAAGGGGTGAAGCCTGCGGTTCAATTGGAGTCAACGCCGGG
U68604.1.964_Archaea_Crenarchaeota_Nitrososphaeria_Nitrososphaerales_Nitrososphaeraceae_unidentified_archaeon                                                             --------------------------------------------------------------------------------------------------------------------------------------------------------------------------------------------------------------------------------------------------------------------------------------------------------------------------------------------------------------------------------------------------------------------TATACCAACCCCGAGTGGGACGATTATTGGGCCTAAAGCATCCGTAGCCGGTAGTGCAAGTCCTCCGTTCCAGCTCAACG-GAGGGCTGCGGAGAACTAGGAGGCGGGAGAGCAAGCGGGGGTA-GGGTAAAATCCTTTGATCCATTGAAGACCACCAG-GGCGAAGGCGGCGCTCGACGGTGAGGGATGAAAGCTGGGGGAGCATTAGATAGGGTAGTCCCAGCTGTAA-AGATGCAGACTCGGATGGGTCAGCCCACCGC-GGGAAGCAAGTCTGCCGCCTGGGAGTC-GGTCCCAAGGAAACTTACAGGAA-TGGGGGAAAAGGGTTGAAGCCTGCG-TTCAATTGGAGTCAACGCCGGG
LC195059.1.1430_Archaea_Crenarchaeota_Nitrososphaeria_Nitrososphaerales_Nitrososphaeraceae_uncultured_thaumarchaeote                                                      CTGACTGCTATCGGAGTGGGACTAAGCCATGCGAGTCGACGTAGCAATTGGCGAAGCTCAGTAACACTCAACATGCCGGACGTGGATAACCTCGGGAAACTGAGAATAAACCACGATAGGTCACATTTCTGGAATGGGTGGCCTAAATCTACATGGCCCCTGGATTGGACTGCGGCCGATCAGGCTGTTGGTGAGGTAATGGCCCACCCCTATAACCGGTACGGGCTCTGAGAGGAGAAGCCCGGAGATGGGCAC--CAAGGGCCCAGGCCCTATGGGGCGCAGCAGGCGCGAAACCTCTGCAATAGGCGAAAGCCTCAGGGTTACTCTGAGTGATTTCCTTTTGGTACCTCTAAAAATGGTGCAGAATAAGGGGTGGGCAAGTCTGGTGTCAGCCGCCGCGGTAATACCAGCCCCGAGTGGGACGATTATTGGGCCTAAAGCATCCGTAGCCGGTTCTGCAAGTCTTCCGTTCCAGCTCAACGGATGGGCCGCGGAGGACTAGGAGGCGGGAGAGCAAGCGGGGGTAGGGGTAAAATCCTTTGATCCATTGAAGACCACCAGTGGCGAAGGCGGCGCTCGACGGTGAGGGATGAAAGCTGGGGGAGCATTAGATAGGGTAGTCCCAGCTGTAAACGATGCAGACTCGGATGGGCCAGCCCACCGCAGGGAAGCAAGTCTGCCGCCTGGGAGTACGGTCGCAAGGAAACTTAAAGGAATTGGGGGAGAAGGGGTGAAGCCTGCGGTTCAATTGGAGTCAACGCCGGG
AB801193.1.1399_Archaea_Crenarchaeota_Nitrososphaeria_Nitrososphaerales_Nitrososphaeraceae_uncultured_archaeon                                                            CCGACTGCTATCAGAGTGGGACTAAGCCATGCGAGTCGACGTAGCAATTGGCGAAGCTCAGTAACACTCAACATGCCGGACGTGGATAATCTCGGGAAACTGAGAATAAACCACGATAGGTCACATTTCTGGAATGGTTGGCTTAAATCTACATGGCCCCTGGATTGGACTGCGGCCGATCAGGCTGTTGGTGAGGTAATGGCCCACCCCTATAACCGGTACGGGCTCTGAGAGGAGGAGCCCGGAGATGGGCACGACAAGGGCCCAGGCCCTATGGGGCGCAGCAGGCGCGAAACCTCTGCAATAGGCGAAAGCCTCAGGGTTACTCTGAGTGATTTCCTTTTGGCACCTCTAAAAATGGTGCAGAATAAGGGGTGGGCAAGTCTGGTGTCAGCCGCCGCGGTAATACCAGCCCCGAGTGGGACGGTTATTGGGCCTAAAGCATCCGTAGCCGGTTCTGCAAGTCTTCCGTTCCAGCTCAACGGATGGGCCGCGGAGGACTAGGAGGCGGGAGAGCAAGCGGGGGTAGGGGTAAAATCCTTTGATCCATTGAAGACCACCAGTGGCGAAGGCGGCGCTCGACGGTGAGGGATGAAAGCTGGGGGAGCATTAGATAGGGTAGTCCCAGCTGTAAACGATGCAGACTCGGATGGGCCAGCCCACCGCAGGGAAGCAAGTCTGCCGCCTGGGAGTACGGTCGCAAGGAAACTTAAAGGAATTGGGGGAGAAGGGGTGAAGCCTGCGGTTCAATTGGAGTCAACGCCGGG
FJ468484.1.1439_Archaea_Crenarchaeota_Nitrososphaeria_Nitrososphaerales_Nitrososphaeraceae_uncultured_crenarchaeote                                                       CCGACTGCTATCAGAGTAGGACTAAGCCATGCGAGTCGACGTAGCAATTGGCGAAGCTCAGTAACACTCAACATGCCGGACGTGGATAACCTCGGGAAACTGAGAATAAACCATGATAGGTCATATTTCTGGAATGGATGGCTCAAATCTACATGGCCCCTGGATTGGACTGCGGCCGATCAGGCAGTTGGTGAGGTAAAGGCCCACCCCTATAACCGGTACGGGCTCTGAGAGGAGAAGCCCGGAGATGGGCACGACAAGGGCCCAGGCCCTATGGGGCGCAGCAGGCGCGAAACCTCTGCAATAGGCGAAAGCCTCAGGGTTACTCTGAGTGATTTCCTTTTGGCACCTCTAAAAATGGTGCAGAATAAGGGGTGGGCAAGTCTGGTGTCAGCCGCCGCGGTAATACCAGCCCCGAGTGGGACGATTATTGGGCCTAAAGCATCCGTAGCCGGTTCTGCAAGTCTTCCGTTCCAGCTCAACGGATGGGCCGCGGAGGACTAGGAGGCGGGAGAGCAAGCGGGGGTAGGGGTAAAATCCTTTGATCCATTGAAGACCACCAGTGGCGAAGGCGGCGCTCGACGGTGAGGGATGAAAGCTGGGGGAGCATTAGATAGGGTAGTCCCAGCTGTAAACGATGCAGACTCGGATGGGCCAGCCCACCGCAGGGAAGCAAGTCTGCCGCCTGGGAGTACGGTCGCAAGGAAATTTAAAGGAATTGGGGGAGAAGGGGTGAAGCCTGCGGTTCAATTGGAGTCAACGCCGGG
AY454553.1.1059_Archaea_Crenarchaeota_Nitrososphaeria_Nitrososphaerales_Nitrososphaeraceae_uncultured_crenarchaeote                                                       ---------------------------------------------------------------------------------------------------------------------------------------------------------------CGGGATTGGGTC-------------------------------------------------------------ACGGGGGG---------------------------------ACGGGGCGCAGCAGGCGCGAAACCTCTGCAATGGGCGAAAGCCTCAGGGTTACTCTGAGTGATTTCCTTTTGGCAGCTCTAAAAATGGTGCAGAATAAGGGGTGGGCAAGTCTGGTGTCAGCCGCCGCGGTAATACCAGCCCCGAGTGGGACGATTATTGGGCCTAAAGCATCCGTAGCCGGTTGTGCAAGTCCTCCGTTCCAGCTCAACGGATGGGCTGCGGAGGACTAGGAGGCGGGAGAGCAAGCGGGGGTAGGGGTAAAATCCTTTGATCCATTGAAGACCACCAGTGGCGAAGGCGGCGCTCGACGGTGAGGGATGAAAGCTGGGGGAGCATTAGATAGGGTAGTCCCAGCTGTAAACGATGCAGACTCGGATGGGTCAGCCCACCGCAGGGAAGCAAGTCTGCCGCCTGGGAGTACGGTCGCAAGGAAACTTAAAGGAATTGGGGGAGAAGGGGTGAAGCCTGCGGTTCAATTGGAGTCAACGCCGGG
GQ926279.1.905_Archaea_Crenarchaeota_Nitrososphaeria_Nitrososphaerales_Nitrososphaeraceae_uncultured_archaeon                                                             CCGACTGCTTTCAGAGTGGGACTA-GCCATGCGGAGTCCCGTAGCAATTGGCGAAGCTCAGTAACACTCAACATGCCGGACGTGGATAACCTCGGGAAACTGAGATTAAACCGCGATAGGTCAAATTTCTGGAATGGCTGGCTTAAATCTACATGGCCCCTGGATTGGACTGCGGCCGATCAGGCTGTTGGTGAGGTAATGGCCCACCCCTATAACCGGTACGGGCTCTGAGAGGAGAAGCCCGGAGATGGGCACGACAAGGGCCCAGGCCCTATGGGGCGCAGCAGGCGCGAAAACTCTGCAATGGGCGAAAGCCTCAGGGTTACTCTGAGTGATTTCCTTTTGGCAGCTCTAAAAATGGTGCAGAATAAGGGGTGGGCAAGTCTGGTGTCAGCCGCCGCGGTAATACCAGCCCCGAGTGGGACGATTATTGGGCCTAAAGCATCCGTAGCCGGTTGTGCAAGTCCTCCGTTCCAGCTCAACGGATGGGCTGCGGAGGACTAGGAGGCGGGAGAGCAAGCGGGGGTAGGGGTAAAATCCTTTGATCCATTGAAGACCACCAGTGGCGAAGGCGGCGCTCGACGGTGAGGGATGAAAGCTGGGGGAGCATTAGATAGGGTAGTCCCAGCTGTAAACGATGCAGACTCGGATGGGTCAGCCCACCGCAGGGAAGCAAGTCTGCCGCCTGGGAGTACGGTCGCAAGGAAACTTAAAGGAATTGGGGGAGAAGGGGTGAAGCCTGCGGTTCAATTGGAATCAACGCCGGA
JN397686.1.1399_Archaea_Crenarchaeota_Nitrososphaeria_Nitrososphaerales_Nitrososphaeraceae_uncultured_archaeon                                                            CCGACTGCTATCAGAGTGGGACTAAGCCATGCGAGTCAACGTAGCAATTGGCGAAGCTCAGCAACACTCAACATGCCGGACGTGGATAACCTCGGGAAACTGAGATTAAACCGCGATAGGTCAAATTTCTGGAATGGCTGGCTTAAATCTACATGGCCCCTGGATTGGACTGCGGCCGATCAGGCTGTTGGTGAGGTAATGGCCCACCCCTATAACCGGTACGGGCTCTGAGAGGAGAAGCCCGGAGATGGGCACGACAAGGGCCCAGGCCCTATGGGGCGCAGCAGGCGCGAAAACTCTGCAATGGGCGAAAGCCTCAGGGTTACTCTGAGTGATTTCCTTTTGGCAGCTCTAAAAATGGTGCAGAATAAGGGGTGGGCAAGTCTGGTGTCAGCCGCCGCGGTAATACCAGCCCCGAGTGGGACGATTATTGGGCCTAAAGCATCCGTAGCCGGTTGTGCAAGTCCTCCGTTCCAGCTCAACGGATGGGCTGCGGAGAACTAGGAGGCGGGAGAGCAAGCGGGGGTAGGGGTAAAATCCTTTGATCCATTGAAGACCACCAGTGGCGAAGGCGGCGCTCGACGGTGAGGGATGAAAGCTGGGGGAGCATTAGATAGGGTAGTCCCAGCTGTAAACGATGCAGACTCGGATGGGTCAGCCCACCGCAGGGAAGCAAGTCTGCCGCCTGGGAGTACGGTCGCAAGGAAACTTAAAGGAAT-GGGGGAGAAGGGGTGAAGCCTGCGGTTCAATTGGAGTCAACGCCGGG
LN574654.1.1290_Archaea_Crenarchaeota_Nitrososphaeria_Nitrososphaerales_Nitrososphaeraceae_uncultured_bacterium                                                           CTGATATTT---------------AACTTGTTGAGTTTAAAAAGCTCTTGGGACCGGCCGGGTACGCTCCCCTTTTCGAACATGGATCTACTCGACCCTTTTACGCTAATCCCCTCCTGGCCTTATTTGTGGAATGGCCGATCAAAATCTATATGGCCTTTGGATTGAACTGTCTCCGATCACGCTGTTGGTGAATACATGGCCCACCCCTATCACCGGATTCCGGTCTGAGAGTGTTGGCCCGGAGGAGGGTACGATT-GGACCCAAGCCCTATGGGCATTCGATTTCATAAAACCTCTGTGATATTCTTGGATTTCAGGGTTACTCTGAGTGACTTTCTTTTGACATCTCTCAAAATGGTGTATAAGAGGGTGTGGGAAAATCTGATGTCATCCTACTCTCAAATACCAAATGCCAATGGGACGATTATTGGGCCTAAAGCATCCGTAGCCGGCCTTACAAGTCCTCCGTTCCAGC-TTACAGATGGGCTGCGGAAGACTAGGAGGCAGGAGAG-CAGCGGGGGTAGGGGTAAAATCCGTTGATCCATTGAAGACCACCAGTGGCGAAGGCGGCGCTCGACGGTGAGGGATGAAAGCTGGGGGAGCATTAGATAGGGTAGTCCCAGCTGTAAACGATGCAGACTCGGATGGACTGGTCCACCGCAGGGAAGCAAGTCTGCCGCCTGGTAGTACGGTCGCAAGGAAACTTAAAGGAATTGGGGGAGAAGGGGTGAAGCCTGCGGTTCAATTGGAGTCAACGCCGGA
GU434683.1.912_Archaea_Crenarchaeota_Nitrososphaeria_Nitrososphaerales_Nitrososphaeraceae_uncultured_archaeon                                                             CCGACTGCTATCAGAGTGAGATTAAGCCATGCGAGTCAACGTAGCAATTGGCACAGCTCAGTAACACTCAACATAACGGACGTGGATAAACTCGGGAAACTGAGGCTAAACCGCGATAGACCAAATACCTGGAATGGTTGATTAAAATCTATATGGTCTTTGGATTGGACTGCGACCGATCAGGCTGTTGGTGAGGTAATGGCCCACCCCTGTAACCGGTACGGGCTCTGAGAGGAGGAGCCCGGAGATGGGTACGACAAGGACCCAGGCCCTATGGGGCGCAGCAGGCGCGAAACCTCTGCAATAGGCGAAAGCCTCAGGGTTATTCTGAGTGACTTTCTTTTGACACCTCTAAAAATGGTGTAGAATAAGGGGTGGGCAAGTCTGGTGTCAGCCGCCGCGGTAATACCAGCCCCGAGTGGGACGATTATTGGGCCTAAAGCATCCGTAGCTTGTTCTGCAAGTCCTCCGTTCCACCTCAACAGATGGGCTGCGGGGGGCTAGGAGGCGGGAGAGCATACGGGGGTAGGGGTAAAATCCTCTGATCCACTGAAGACCACCAGTGGCGAAGGCGGCGCTCGACGGTGAGGGATGAAAGCTGGGGGAGCATTAGATAGGGTAGTCCCAGCTGTAAACGATGCAGACTCGGATGGGCCAACCCACCGCAAGGAAGCAAGTCTGCCGCCTGGGAGTACGGTCGCAAGGAAACTTAAAGGAATTGGGGGAG-AGGGGTGAAGCCTGCGGTTCAATTGGAGTCAACGCCGGA
JQ978500.1.912_Archaea_Crenarchaeota_Nitrososphaeria_Nitrososphaerales_Nitrososphaeraceae_Candidatus_Nitrososphaera_uncultured_archaeon                                   CCGACTGCTATCAGAGTGAGATTAAGCCATGCGAGTCAACGTAGCAATTGGCACAGCTCAGTAACACTCAACATAACGGACGTGGATAAACTCGGGAAACTGAGGCTAAACCGCGATAGACCAAATACCTGGAATGGTTGATTAAAATCTATATGGCCTTTGGATTGGACTGCGACCGATCAGGCTGTTGGTGAGGTAATGGCCCACCCCTGTAACCGGTACGGGCTCTGAGAGGAGGAGCCCGGAGATGGGTACGACAAGGACCCAGGCCCTATGGGGCGCAGCAGGCGCGAAACCTCTGCAATAGGCGAAAGCTTCAGAGTTACTCTGAGTGATGCCCTTTTGGCACCTCTAAAAATGGTGCAGAATAAGGGGTGGGCAAGTCTGGTGTCAGCCGCCGCGGTAATACCAGCCCCGAGTGGGACGATTATTGGGCCTAAAGCATCTGTAGCTTGTTCTGCAAGTCTTCCGTTCCACCTCAACAGATGGGCTGCGGGGGGCTAGGAGGCGGGAGAGCAAGCGGGGGTAGGGGTAAAATCCTCTGATCCACTGAAGACCACCAGTGGCGAAGGCGGCGCTCGACGGTGAGGGATGAAAGCTGGGGGAGCATTAGATAGGGTAGTCCCAGCTGTAAACGATGCAGACTCGGATGGGCCAACCCACCGCAGGGAAGCAAGTCTGCCGCCTGGGAGTACGGTCGCAAGGAAACTTAAAGGAATTGGGGGAGAAGGGGTGAAGCCTGCGGTTCAATTGGABTCAACGCCGGR
JX196259.1.908_Archaea_Crenarchaeota_Nitrososphaeria_Nitrososphaerales_Nitrososphaeraceae_Candidatus_Nitrososphaera_uncultured_archaeon                                   CCGACTGCTATCAGAGTGAGATTAAGCCATGCGAGTCAACGTAGCAATCGGCACAGCTCAGTAACACTCAACATAACGGACGTGGATAAACTCGGGAAACTGAGGCTAAACCGCGATAGACCAAATACCTGGAATGGTTGATTAAAATCTATATGGCCTTTGGATTGGACTGCGACCGATCAGGCTGTTGGTGAGGTAATGGCCCACCCCTGTAACCGGTACGGGCTCTGAGAGGAGGAGCCCGGAGATGGGTACGACAAGGACCCAGGCCCTATGGGGCGCAGCAGGCGCGAAACCTCTGCAATAGGCGAAAGCTTCAGGGTTACTCTGAGTGATGCCCTTTTGGTACCTCTAAAAATGGTGCAGAATAAGGGGTGGGCAAGTCTGGTGTCAGCCGCCGCGGTAATACCAGCCCCGAGTGGGACGATTATTGGGCCTAAAGCATCCGTAGCTTGTCCTGCAAGTCTTCCGTTCCACCTCAACAGATGGGCTGCGGGGGGCTAGGAGGCGGGAGAGCAAGCGGGGGTAGGGGTAAAATCCTCTGATCCACTGAAGACCACCAGTGGCGAAGGCGGCGCTCGACGGTGAGGGATGAAAGCTGGGGGAGCATTAGATAGGGTAGTCCCAGCTGTAAACGATGCAGACTCGGATGGACTGGTCCACCGCAGGGAAGCAAGTCTGCCGCCTGGTAGTACGGTCGCAAGGAAACTTAAAGGAATTGGGGGAGAAGGGGTGAAGCCTGCGGTTCAAATGGAGTCAACGCC---
JX426841.1.953_Archaea_Crenarchaeota_Nitrososphaeria_Nitrososphaerales_Nitrososphaeraceae_Candidatus_Nitrocosmicus_uncultured_archaeon                                    ---------------------CTAAGCCATGCGAGTCAACGTAGTAATTGGCATAGCTCAGTAACACTCAACATACCAGACGTGGATAACCTCGGGAAACTGAGGATAAACCGCGATAAGTCATTTTTCTGGAATGAATGGCTGAAATCTATAAGGCTCTTGGATTGGACTGCGGCCGATCAGGCTGTTGGTGAGGTAATGGCCCACCCCTGTAACCGGTACGGGCTCTGAGAGGAGAAGCCCGGAGATGGGCACGAAAAGGGCCCAGGCCCTATGGGGCGCAGCAGGCGCGAAACCTCTGCAATAGGCGAAAGCTTCAGGGTTACTCTGAGTGGTTTCCTTTTGGCACCTCTAAAAATGGTGCAGAATAAGGGGTGGGCAAGTCTGGTGTCAGCCGCCGCGGTAATACCAGCCCCGAGTGGGACGATTATTGGGCCTAAAGCATCCGTAGCCGGTTCTGCAAGTCTCCCGTTCCACCTCAACAGATGGGCTGCGGGGAGCTAGGAGGCGGGAGAGCAAGCGGGGGTAGGGGTAAAATCCGTTGATCCATTGAAGACCACCAGTGGCGAAGGCGGCGCTCGACGGTGAGGGATGAAAGCTGGGGGAGCATTAGATAGGGTAGTCCCAGCTGTAAACGATGCAGACTCGGATGAATTTATTCACCGCAGGGAAGCAAGTCTGCCGCCTGGGAGTACGGTCGCAAGGAAACTTAAAGGAATTGGGGGAGAAGGGGTGAAGCCTGCGGTTCAATTGGAGTCAACGCCGGA
KX077525.1.913_Archaea_Crenarchaeota_Nitrososphaeria_Nitrososphaerales_Nitrososphaeraceae_uncultured_archaeon                                                             CTGACTGCTATCGGATTGGTACTAAGCCATGTGAGTCGTTGCAGCAATAGGCAGAGCTCAGTAACACTCAACCTAACGGACGGGGATAACCTCGGGAAACTGAGAATAAACC-CGATAGATCATATACCTGGAACGGATGGTTCAAAGATTTATCGCCATAGGATGGGACTGCGGTCTATCAGCTTGTTGGTGAGGTAATGGCCCACCGCTATAACAGATACGGGCTCTGAGAGGAGGGGCCCGGAGATGGGTACGACAAGGGCCCAGGCCCTATGGGGCGCAGCAGGCGCGAAATCTTTGCAATAGGCGAAAGCCTCAAGGTTACTCTGAGTGATCTCCTTTTGACACCTCTAAAAATGGTGTAGAATAAGGGGTGGGCAAGCCTGGTGTCAGCCGCCGCGGTAATACCAGCCCCGAGTGGGACGATTATTGGGCCTAAAGCATCCGTAGCCGGTTCTTTAAGTCCTCCGTTCCACCTTAACAGATGGGCTGCGGAGAGCTAGGAGGCGGGAGAGCAAGCGGGGGTAGGGGTAAAATCCGTTGATCCATTGAAGACCACCAGTGGCGAAGGCGGCGCTCGACGGTGAGGGATGAAAGCTGGGGGAGCATTAGATAGGGTAGTCCCAGCTGTAAACGATGCAGACTCGGATGCACCAGTGCACCGCAGGGAAGCAAGTTTGCCGCCTGGAAGTACGTACGCAAGGAAACTTAAAGGAATTGGGGGAGAAGGGGTGAAGCCTGCGGTTCAATTGGATTCAACGCCGGA
AY278096.1.923_Archaea_Crenarchaeota_Nitrososphaeria_Nitrososphaerales_Nitrososphaeraceae_uncultured_crenarchaeote                                                        CCGACTGCTATCAGAGTGGGACTAAGCCATGCGAGTCAACGCCGCAAGTGTCATAGCTCAGTAACAC-CAACATGCCGGACGTGGATAACCTCGGAAAACTGAGGATAAACCGCGATAGGCCAAATTTCTGGAATGAATGGCTTAAATCTATATGGCCCCTGGATTGGACTGCGGCCGATCAGGCTGTTGGTGAGGTAATGCCCCACCCCTGTAACCGGTACGGGCTCTGAGAGGAGGAGCCCGGAGATGGGCACGACAAGGGCCCAGGCCCTATGGGGCGCAGCAGGCGCGAAACCTCTGCAATAAGCGAAAGCTTCAGGGTTACTCTGAGTGATTTCCTTTTGGCACCTCTAAAAATGGTGCAGAATAAGGGGTGGGCAAGTCTGGTGTCAGCCGCCGCGGTAATACCAGCCCCGAGTGGGACGATTATTGGGCCTAAAGCATCCGTAGCCGGTTCTGCAAGTCCTCCGTTCCAACTTAACAGGTGGGCTGCGGGGAGCTAGGAGGCAGGAGAGCAAGCGGGGGTAGGGGTAAAATCCGTTGATCCATTGAAGACCACCAGTGGCGAAGGCGGCGCCCGACGGTGAGGGATGAAAGCTGGGGGAGCATTAGATAGGGTAGTCCCAGCCGTAAACGATGCAGACCCGGATGGGCTAACCCACCGCAGGGAAGCAAGTCTGCCGCCTGGTAGTACGGTCGCAAGGAAACTTAAAGGAATTGGGGGAGAAGGGGTGAAG-CTGCGGTTCAATTGGAGTCAACGCCGGA
AB712056.1.918_Archaea_Crenarchaeota_Nitrososphaeria_Nitrososphaerales_Nitrososphaeraceae_uncultured_archaeon                                                             CCGACTGCTATCAGAGTGGGACTAAGCCATGCGAGTTAACGTAGCAATTGGCACAGCTCAGTAACACTCAACATACCGGACGTGGATAACCTCGGGAAACTGAGGATAAACCGCGATAGACCATATGTCTGGAATGAATGGTTCAAATCTATATGGCCTCTGGATTGGACTGCGGCCGATCAGGCTGTTGGTGAGGTAATGGCCCACCCCTGAAACCGGTACGGGCTCTGAGAGGAGAAGCCCGGAGATGGGCACGACAAGGGCCCAGGCCCTATGGGGCGCAGCAGGCGCGAAACCTTTGCAATAGGCGAAAGCCTCAAGGTTACTCTGAGTGATCTCCTTTTGACACCTCTAAAAATGGTGTAGAATAAGGGGTGGGCAAGCCTGGTGTCAGCCGCCGCGGTAATACCAGCCCCGAGTGGGACGATTATTGGGCCTAAAGCATCCGTAGCCGGTTTTACAAGTCCTCCGTTCCAGCCTAACAGATGGGCTGCGGAAGACTAGGAGGCAGGAGAGCAAGCGGGGGTAGGGGTAAAATCCGTTGATCCATTGAAGACCACCAGTGGCGAAGGCGGCGCTCGACGGTGAGGGATGAAAGCTGGGGGAGCATTAGATAGGGTAGTCCCAGCTGTAAACGATGCAGACTCGGATGGACTAGTCCACCGCAGGGAAGCAAGTCTGCCGCCTGGTAGTACGGTCGCAAGGAAACTTAAAGGAATTGGGGGAGAAGGGGTGAAGCCTGCGGTTCAATTGGAGTCAACGCCGGA
HQ269155.1.1226_Archaea_Crenarchaeota_Nitrososphaeria_Nitrososphaerales_Nitrososphaeraceae_uncultured_archaeon                                                            -------------------------------------------------------------------TCAACATGCCGGACGTGGATAACCTCGGGAAACTGAGGATAAACCGCGATAGGCCATATTTCTGGAATGGATGGCTGAAATCTATATGGCCTCTGGATTGGACTGCGGCCGATCAGGCTGTTGGTGAGGTAATGGCCCACCCCTGTAACCGGTACGGGCTCTGAGAGGAGGAGCCCGGAGATGGGCACGACAAGGGCCCAGGCCCTATGGGGCGCAGCAGGCGCGAAATCTTTGCAATAGGCGAAAGCCTCAAGGTTACTCTGAGTGATCTCCTTTTGACACCTCTAAAAATGGTGTAGAATAAGGGGTGGGCAAGCCTGGTGTCAGCCGCCGCGGTAATACCAGCCCCGAGTGGGACGATTATTGGGCCTAAAGCATCCGTAGCCGGTTCCTTAAGTCCTCCGTTCCACCTTAACAGATGGGCTGCGGAGAGCTAGGAGGCGGGAGAGCAAGCGGGGGTAGGGGTAAAATCCGTTGATCCATTGAAGACCACCAGTGGCGAAGGCGGCGCTCGACGGTGAGGGATGAAAGCTGGGGGAGCATTAGATAGGGTAGTCCCAGCTGTAAACGATGCAGACCCGGATGAACCTGTTCACCGCAGGGAAGCAAGTCTGCCGCCTGGGAGTACGGTCGCAAGGAAACTTAAAGGAATTGGGGGAGAAGGGGTGAAGCCTGCGGTTCAATTGGAGTCAACGCCGGG
JF304138.1.1438_Archaea_Crenarchaeota_Nitrososphaeria_Nitrososphaerales_Nitrososphaeraceae_uncultured_archaeon                                                            CCGACTGCTATCAGAGTGGGACTAAGCCATGCGAGTTAACGTAGCAATTGGCATAGCTCAGTAACACTCAACATACCGGACGTGGATAACCTCGGGAAACTGAGGATAAACCGCGATAGACCATATGTCTGGAATGAATGGTTCAAATCTACATGGCCTCTGGATTGGACTGCGGCCGATCAGGCTGTTGGTGAGGTAATGGCCCACCCCTGAAACCGGTACGGGCTCTGAGAGGAGAAGCCCGGAGATGGGCACGACAAGGGCCCAGGCCCTATGGGGCGCAGCAGGCGCGAAATCTTTGCAATAGGCGAAAGCCTCAAGGTTACTCTGAGTGATCTCCTTTTGACACCTCTAAAAATGGTGTAGAATAAGGGGTGGGCAAGCCTGGTGTCAGCCGCCGCGGTAATACCAGCCCCGAGTGGGACGATTATTGGGCCTAAAGCATCCGTAGCCGGTTCCTTAAGTCCTCCGTTCCACCTTAACAGATGGGCTGCGGAGAGCTAGGAGGCGGGAGAGCAAGCGGGGGTAGGGGTAAAATCCGTTGATCCATTGAAGACCACCAGTGGCGAAGGCGGCGCTCGACGGTGAGGGATGAAAGCTGGGGGAGCATTAGATAGGGTAGTCCCAGCTGTAAACGATGCAGACTCGGATGAACCTGTTCACCGCAGGGAAGCAAGTCTGCCGCCTGGGAGTACGGTCGCAAGGAAACTTAAAGGAATTGGGGGAGAAGGGGTGAAGCCTGCGGTTCAATTGGAGTCAACGCCGGG
EF125529.1.912_Archaea_Crenarchaeota_Nitrososphaeria_Nitrososphaerales_Nitrososphaeraceae_uncultured_archaeon                                                             CCGACTGCTATCAGAGTGGGACTAAGCCATGCGAGTTAACGTAGCAATTGGCATAGCTCAGTAACACTCAACATGCCGGACGAGGATAACCTCGGGAAACTGAGGATAAACCTCGATAGATCATATATCTGGAATGAATGGTTCAAATCTATATGGCCTCTGGATTGGACTGCGGCCGATCAGGCTGTTGGTGAGGTAATGGCCCACCCCTGAAACCGGTACGGGCTCTGAGAGGAGAAGCCCGGAGATGGGCACGACAAGGGCCCAGGCCCTATGGGGCGCAGCAGGCGCGAAATCTTTGCAATAGGCGAAAGCCTCAAGGTTACTCTGAGTGGTTTCCTTTTGACACCTCTAAAAATGGTGTAGAATAAGGGGTGGGCAAGCCTGGTGTCAGCCGCCGCGGTAATACCAGCCCCGAGTGGGACGATTATTGGGCCTAAAGCATCCGTAGCCGGTTCTTTAAGTCCTCCGTTCCATCTTAACAGATGGGCTGCGGAGAGCTAGGAGGCGGGAGAGCAAGCGGGGGTAGGGGTAAAATCCGTTGATCCATTGAAGACCACCAGTGGCGAAGGCGGCACTCGACGGTGAGGGATGAAAGCTGGGGGAGCATTAGATAGGGTAGTCCCAGCTGTAAACGATGCAGACTCGGATGAACCTATTCACCGCAGGGAAGCAAGTCTGCCGCCTGGGAGTACGGTCGCAAGGAAACTTAAAGGAATTGGGGGAGAAGGGGTGAAGCCTGCGGTTCAATTGGAGTCAACGCCGGA
AY454560.1.1057_Archaea_Crenarchaeota_Nitrososphaeria_Nitrososphaerales_Nitrososphaeraceae_Candidatus_Nitrocosmicus_uncultured_crenarchaeote                              --------------------------------------------------------------------------------------------CGG----------------------------------------------------------------------------------GATTGGGC-----------------------------------------------ACGGGGGG---------------------------------CCGGGGTGCACCAGGCGCGAAATCTTTGCAATAGGCGAAAGCCTCAAGGTTACTCTGAGTGATTTCCTTTTGACACCTCTAAAAATGGTGTAGAATAAGGGGTGGGCAAGCCTGGTGTCAGCCGCCGCGGTAATACCAGCCCCGAGTGGGACGATTATTGGGCCTAAAGCATCCGTAGCCGGTTCTTTAAGTCCTCCGTTCCATCTTAACAGATGGGCTGCGGAGAGCTAGGAGGCGGGGGAGCAAGCGGGGGTAGGGGTAAAATCCGTTGATCCATTGAAGACCACCAGTGGCGAAGGCGGCGCTCGACGGTGAGGGATGAAAGCTGGGGGAGCATTAGATAGGGTAGTCCCAGCTGTAAACGATGCAGACTCGGATGAACCTATTCACCGCAGGGAAGCAAGTCTGCCGCCTGGGAGTACGGTCGCAAGGAAACTTAAAGGAATTGGGGGAGAAGGGGTGAAGCCTGCGGTTCAATTGGAGTCAACGCCGGA
AY454562.1.1029_Archaea_Crenarchaeota_Nitrososphaeria_Nitrososphaerales_Nitrososphaeraceae_Candidatus_Nitrocosmicus_uncultured_crenarchaeote                              ---------------------------------------------------------------------------------------------------------------------------------------------------------------------------------------------------------------------------------------------------------------------------------ACGGGGTGAAGCAGGCGCGAAATCTTTGCAATAGGCGAAAGCCTCAAGGTTACTCTGAGTGATTTCCTTTTGACACCTCTAAAAATGGTGTAGAATAAGGGGTGGGCAAGCCTGGTGTCAGCCGCCGCGGTAATACCAGCCCCGAGTGGGACGATTATTGGGCCTAAAGCATCCGTAGCCGGTTCTTTAAGTCCTCCGTTCCATCTTAACAGATGGGCTGCGGAGAGCTAGGAGGCGGGAGAGCAAGCGGGGGTAGGGGTAAAATCCGTTGATCCATTGAAGACCACCAGTGGCGAAGGCGGCGCTCGACGGTGAGGGATGAAAGCTGGGGGAGCATTAGATAGGGTAGTCCCAGCTGTAAACGATGCAGACTCGGATGAACCTATTCACCGCAGGGAAGCAAGTCTGCCGCCTGGGAGTACGGTCGCAAGGAAACTTAAAGGAATTGGGGGAGAAGGGGTGAAGCCTGCGGTTCAATTGGAGTCAACGCCGGA
EF125528.1.923_Archaea_Crenarchaeota_Nitrososphaeria_Nitrososphaerales_Nitrososphaeraceae_uncultured_archaeon                                                             CCGACTGCTATCAGAGTGGGACTAAGCCATGCGAGTCGACGTAGCAATTGGCATAGCTCAGTAACACTCAACATGCCGGACGTGGATAACCTCGGGAAACTGAGGATAAACCATGATAGATCATATATCTGGAATGAATGGTTCAAATCTATATGGCCCCTGGATTGGACTGCGGCCGATCAGGCTGTTGGTGAGGTAATGGCCCACCCCTGAAACCGGTACGGGCTCTGAGAGGAGAAGCCCGGAGATGGGCACGACAAGGGCCCAGGCCCTATGGGGCGCAGCAGGCGCGAAATCTTTGCAATAGGCGAAAGCCTCAAGGTTACTCTGAGTGATTTCCTTTTGACACCTCTAAAAATGGTGTAGAATAAGGGGTGGGCAAGCCTGGTGTCAGCCGCCGCGGTAATACCAGCCCCGAGTGGGACGATTATTGGGCCTAAAGCATCCGTAGCCGGTTCTTTAAGTCCTCCGTTCCATCTTAACAGATGGGCTGCGGAGAGCTAGGAGGCGGGAGAGCAAGCGGGGGTAGGGGTAAAATCCGTTGATCCATTGAAGACCACCAGTGGCGAAGGCGGCGCTCGACGGTGAGGGATGAAAGCTGGGGGAGCATTAGATAGGGTAGTCCCAGCTGTAAATGATGCAGACTCGGATGAACCTATTCACCGCAGGGAAGCAAGTCTGCCGCCTGGGAGTACGGTCGCAAAGAAACTTAAAGGAATTGGGGGAGAAGGGGTGAAGCCTGCGGTTCAATTGGAGTCAACGCCGGG
EU284611.1.1401_Archaea_Crenarchaeota_Nitrososphaeria_Nitrososphaerales_Nitrososphaeraceae_uncultured_archaeon                                                            CCGACTGCTATCAGAGTGGGACTAAGCCATGCGAGTCGACGTAGCAATTGGCATAGCTCAGTAACACTCAACATGCCGGACTTGGATAACCTCGGGAAACTGAGGATAAACCAGGATAGATCATATATCTGGAATGAATGGTTCAAATCTATATGGCCTCTGGATTGGACTGCGGCCGATCAGGCTGTTGGTGAGGTAATGGCCCACCCCTGAAACCGGTACGGGCTCTGAGAGGAGAAGCCCGGAGATGGGCACGACAAGGGCCCAGGCCCTATGGGGCGCAGCAGGCGCGAAATCTTTGCAATAGGCGAAAGCCTCAAGGTTACTCTGAGTGATTTCCTTTTGACACCTCTAAAAATGGTGTAGAATAAGGGGTGGGCAAGCCTGGTGTCAGCCGCCGCGGTAATACCAGCCCCGAGTGGGACGATTATTGGGCCTAAAGCATCCGTAGCCGGTTCTTTAAGTCCTCCGTTCCATCTTAACAGATGGGCTGCGGAGAGCTAGGAGGCGGGAGAGCAAGCGGGGGTAGGGGTAAAATCCGTTGATCCATTGAAGACCACCAGTGGCGAAGGCGGCGCTCGACGGTGAGGGATGAAAGCTGGGGGAGCATTAGATAGGGTAGTCCCAGCTGTAAACGATGCAGACTCGGATGAACCTATTCACCGCAGGGAAGCAAGTCTGCCGCCTGGGAGTACGGTCGCAAGGAAACTTAAAGGAATTGGGGGAGAAGGGGTGAAGCCTGCGGTTCAATTGGAGTCAACGCCGGA
HM101091.1.918_Archaea_Crenarchaeota_Nitrososphaeria_Nitrososphaerales_Nitrososphaeraceae_uncultured_archaeon                                                             CCGACTGCTATCGGAGTGGGATTAGGCCATGCGAGTTAACGTAGCAATTGGCATAGCTCAGTAACACTCAACATGCCGGACGTGGATAACCTCGGGAAACTGAGGATAAACCGCGATAGATCATATATCTGGAATGAATGGTCAAAATCTATATGGCCTCTGGATTGGACTGCGGCCGATCAGGCTGTTGGTGAGGTAATGGCCCACCCCTAAAACCGGTACGGGCTCTGAGAGGAGAAGCCCGGAGATGGGCACGACAAGGGCCCAGGCCCTATGGGGCGCAGCAGGCGCGAAATCTCTGCAATAGGCGAAAGCCTCAGGGTTACTCTGAGTGATTTCCTTTTAACACCTTTACAAATGGTGTGGAATAAGGGGTGGGCAAGCCTGGTGTCAGCCGCCGCGGTAATACCAGCCCCGAGTGGGACGATTATTGGGCCTAAAGCATCCGTAGCCGGTCCTGCAAGTCTTCCGTTCCACCTTAACAGATGGGCTGCGGATGACTAGGAGGCGGGAGAGCAAGCGGGGGTAGGGGTAAAATCCGTTGATCCATTGAAGACCACCAGTGGCGAAGGCGGCACTCGACGGTGAGGGATGAAAGCTGGGGGAGCATTAGATAGGGTAGTCCCAGCTGTAAACGATGCAGACTCGGATGAACCTATTCACCGCAGGGAAGCAAGTCTGCCGCCTGGGAGTACGGTCGCAAGGAAACTTAAAGGAATTGGGGGGGAAGGGGTGAAGCCTGCGGTTCAATTGGATTCAACGCCGGA
JN113059.1.910_Archaea_Crenarchaeota_Nitrososphaeria_Nitrososphaerales_Nitrososphaeraceae_uncultured_archaeon                                                             CCGACTGCTATCAGAGTGGGATTAAGCCATGCGAGTCAACGTAGCAATTGGCATAGCTCAGTAACACTCAACATGCCAGACGTGGATAACCTCGGGAAACTGAGGATAAACCGCGATAGATCATATATCTGGAATGAATGGTCGAAATCTATATGGCTTCTGGATTGGACTGCGGCCGATCAGGCTGTTGGTGAGGTAATGGCCCACCCCTAAAACCGGTACGGGCTCTGAGAGGAGAAGCCCGGAGATGGGCACGACAAGGGCCCAGGTCCTATGGGGCGCAGCAGGCGCGAAATCTCTGCAATAGGCGAAAGCCTCAGGGTTACTCTGAGTGATTTCCTTTTAACACCTTTACAAATGGTGTGGAATAAGGGGTGGGCAAGCCTGGTGTCAGCCGCCGCGGTAATACCAGCCCCGAGTGGGACGATTATTGGGCCTAAAGCATCCGTAGCCGGTCCTGCAAGTCTTCCGTTCCACCTTAACAGATGGGCTGCGGATGACTAGGAGGCGGGAGAGCAAGCGGGGGTAGGGGTAAAATCCGTTGATCCATTGAAGACCACCAGTGGCGAAGGCGGCACTCGACGGTGAGGGATGAAAGCTGGGGGAGCATTAGATAGGGTAGTCCCAGCTGTAAACGATGCAGACTCGGATGAACCTATTCACCGCAGGGAAGCAAGTCTGCCGCCTGGGAGTACGGTCGCAAG-GAACTT-AAGGAATTGGGGGAGAAGGGGTGAAGCCTGCGGTTCAATTGGATTCAACGCCGGA
EF367681.1.912_Archaea_Crenarchaeota_Nitrososphaeria_Nitrososphaerales_Nitrososphaeraceae_uncultured_archaeon                                                             CCGACTGCTATCAGAGTGGGATTAAGCCATGCGAGTCAACGTAGCAATTGGCATAGCTCAGTAACACTCAACATGCCGGACGTGGATAACCTCGGGAAACTGAGGATAAACCACGATAGATCATATATCTGGAATGAATGGTCGAAATCTACATGGCCTCTGGATTGGACTGCGGCCGATCAGGCTGTTGGTGAGGTAATGGCCCACCCCTAAAACCGGTACGGGCTCTGAGAGGAGAAGCCCGGAGATGGGCACGACAAGGGCCCAGGTCCTATGGGGCGCAGCAGGCGCGAAACCTCTGCAATAGGCGAAAGCTTCAGGGTTACTCTGAGTGATTTCCTTTTGACACCTTTACAAATGGTGTAGAATAAGGGGTGGGCAAGCCTGGTGTCAGCCGCCGCGGTAATACCAGCCCCGAGTGGGACGATCATTGGGCCTAAAGCATCCGTAGCCGGCCCTGCAAGTCTTCCGTTCCACCTTAACAGATGGGCTGCGGATGACTAGGAGGCGGGAGAGCAAGCGGGGGTAGTGGTAAAATCCGTTGATCCATTGAAGACCACCAGTGGCGAAGGCGGCACTCGACGGTGAGGGATGAAAGCTGGGGGAGCATTAGATAGGGTAGTCCCAGCTGTAAACGATGCAGACTCGGATGAACCTATTCACCGCAGGGAAGCAAGTCTGCCGCCTGGGAGTACGGTCGCAAGGAAACTTAAAGGAATTGGGGGAGAAGGGGTGAAGCCTGCGGTTCAATTGGAGTCAACGCCGGG
JN113063.1.913_Archaea_Crenarchaeota_Nitrososphaeria_Nitrososphaerales_Nitrososphaeraceae_uncultured_archaeon                                                             CTGACTGCTATCGGATTGATACTAAGCCATGCGAGTCATTGTAGCAATAGGCAGAGCTCAGTAACGCTCAACCTACCGGACGGGAATAATCTCGGGAAACTGAGGCTAATTCCAGATAGAACACATGCCTGGAACGGGTGTTCCAAAGATTTATCGCCATAGGATGGGACTGCGGCCTATCAGTTTGTTGGTGAGGTAATGGCCCACCACTATTACAGGTACGGGCTCTGAGAGGAGAAGCCCGGAGATGGGCACGACAAGGGCCCAGGTCCTATGGGGCGCAGCAGGCGCGAAATCTCTGCAATAGGCGAAAGCCTCAGGGTTACTCTGAGTGATTTCCTTTTAACACCTTTACAAATGGTGTGGAATAAGGGGTGGGCAAGCCTGGTGTCAGCCGCCGCGGTAATACCAGCCCCGAGTGGGACGATTATTGGGCCTAAAGCATCCGTAGCCGGTCCTGCAAGTCTTCCGTTCCACCTTAACAGATGGGCTGCGGATGACTAGGAGGCGGGAGAGCAAGCGGGGGTAGGGGTAAAATCCGTTGATCCATTGAAGACCACCAGTGGCGAAGGCGGCACTCGACGGTGAGGGATGAAAGCTGGGGGAGCATTAGATAGGGTAGTCCCAGCTGTAAACGATGCAGACTCGGATGAACCTATTCACCGCAGGAAAGCAAGTCTGCCGCCTGGGAGTACGGTCGCAAGGAAACTTAAAGGAATTGGGGGAGAAGGGGTGAAGCCTGCGGTTCAATTGGATTCAACGCCGGG
HM101090.1.918_Archaea_Crenarchaeota_Nitrososphaeria_Nitrososphaerales_Nitrososphaeraceae_uncultured_archaeon                                                             CCGACTGCTTCAGTAGTGGGATTAAGCCATGCGAGTCAACGTAGTAATTGGCATAGCTCAGTAACACTCAACATGCCAGACGTGGATAACCTCGGGAAACTGAGGATAAACCGCGATAGATCATATATCTGGAATGAATGGTCCAAATCTATATGGCTTCTGGATTGGACTGCGGCCGATCAGGCTGTTGGTGAGGTAATGGCCCACCCCTAAAACCGGTACGGGCTCTGAGAGGAGAAGCCCGGAGATGGGCACGACAAGGGCCCAGGTCCTATGGGGCGCAGCAGGCGCGAAATCTCTGCAATAGGCGGAAGCCTCAGGGTTACTCTGAGTGATTTCCTTTTAACACCTTTACAAATGGTGTGGAATAAGGGGTGGGCAAGCCTGGTGTCAGCCGCCGCGGTAATACCAGCCCCGAGTGGGACGATTATTGGGCCTAAAGCATCCGTAGCCGGTCCTGCAAGTCTTCCGTTCCACCTTAACAGATGGGCTGCGGATGACTAGGAGGCGGGAGAGCAAGCGGGGGTAGGGGTAAAATCCGTTGATCCATTGAAGACCACCAGTGGCGAAGGCGGCACTCGACGGTGAGGGATGAAAGCTGGGGGAGCATTAGATAGGGTAGTCCCAGCTGTAAACGATGCAGACTCGGATGAACCTATTCACCGCAGGGAAGCAAGTCTGCCGCCTGGGAGTACGGTCGCAAGGAAACTTAAAGGAATTGGGGGAGAAGGGGTGAAGCCTGCGGTTCAATTGGAGTCAACGCCGGA
DQ874998.1.901_Archaea_Crenarchaeota_Nitrososphaeria_Nitrososphaerales_Nitrososphaeraceae_uncultured_crenarchaeote                                                        --------------------------------------------------------------------------------------------------------------------TAG-----------------------------------------------------------------------------------------------------------------------------------------------------------------------------------------------------------TTA-----------------------------------------------------------------------GCCGCGGTAATACCAGCCCCGAGTGGGACGATTATTGGGCCTAAAGCATCCGTAGCCGGTCCTGCAAGTCTTCCGTTCCACCTTAACAGATGGGCTGCGGATGACTAGGAGGCGGGAGAGCAAGCGGGGGTAGGGGTAAAATCCGTTGATCCATTGAAGACCACCAGTGGCGAAGGCGGCACTCGACGGTGAGGGATGAAAGCTGGGGGAGCATTAGATAGGGTAGTCCCAGCTGTAAACGATGCAGACTCGGATGAACCTATTCACCGCAGGGAAGCAAGTCTGCCGCCTGGGAGTACGGTCGCAAGGAAACTTAAAGGAATTGGGGGAGAAGGGGTGAAGCCTGCGGTTCAATTGGAGTCAACGCCGGG
KJ467691.1.1308_Archaea_Crenarchaeota_Nitrososphaeria_Nitrososphaerales_Nitrososphaeraceae_uncultured_archaeon                                                            CCGACTGCTATCAGAGTGGGACTAAGCCATGCGAGTCAACATAGCAATTGGCATAGCTCAGTAACACTCAACATGCCGGACGTGGATAACCTCGGGAAACTGAGGATAAACCGCGATAGGTCATACTTCTGGAATGGATGACTTAAACCTATATGGCCCCTGGATTGGACTGCGGCCGATCAGGCTGTTGGTGAGGTAATGGCCCACCCCTGTAACCGGTACGGGCTCTGAGAGGAGGAGCCCGGAGATGGGCACGACAAGGGCCCAGGCCCTATGGGGCGCAGCAGGCGCGAAAACTCTGCAATAAGCGAAAGCTTCAGGGTTATTCTGAGTGATTTCCTTTTGGCACCTCTAAAAATGGTGCAGAATAAGGGGTGGGCAAGCCTGGTGTCAGCCGCCGCGGTAATACCAGCCCCGAGTGGGACGATTATTGGGCCTAAAGCATCCGTAGCCGGTTCTACAAGTCTTCCGTTCCATCTTAACAGATGGGCTGCGGAGAGCTAGGAGGCGGGAGAGCAAGCGGGGGTAGGGG-A--ATCCGTTGATCCACTGAAGACCACCAG--GCGAAGGCGGCGCT---CGGTGAGGGATGAAA---GGGGGAGCATTAGATAGGGTAGTCCCAGCTGTAAACG---CAGACTCGGATGAACCTTTTCACCGCAGGGAAGCAAGTCTGCCGCCTGGGAGTACGGTCGCAAGGAAACTTAAAGGAATTGGGGGAGAAGGGGTGAAGCCTGCGGTTCAATTGGAGTCAACGCCGGG
FJ490633.1.914_Archaea_Crenarchaeota_Nitrososphaeria_Nitrososphaerales_Nitrososphaeraceae_uncultured_archaeon                                                             CCGACTGCTATCAGAGTAGGATTAAGCCATGCGAGTCAACGTAGCAATTGGCATAGCTCAGTAACACTCAACATGCCGGACGTGGATAACCTCGGGAAACTGAGGATAAACCGCGATAGGTCATATATCTGGAATGAATGGCTAAAATCTATATGGCCCCTGGATTGGACTGCGGCCGATCAGGCTGTTGGTGAGGTAATGGCCCACCCCTGTAACCGGTACGGGCTCTGAGAGGAGGAGCCCGGAGATGGGCACGACAAGGGCCCAGGCCCTATGGGGCGCAGCAGGCGCGAAACCTCTGCAATAAGCGAAAGCTTCAGGGTTACTCTGAGTGATTTCCTTTTGGCACCTGTAAAAATGGTGCAGAATAAGGGGTGGGCAAGTCTGGTGTCAGCCGCCGCGGTAATACCAGCCCCGAGTGGGACGATTATTGGGCCTAAAGCATCCGTAGCCGGTTCTACAAGTCTTCCGTTCCACCTCAACAGTTGGGCCGCGGGGGGCTAGGAGGCGGGAGAGCAAGCGGGGGTAGGGGTAAAATCCGTTGATCCACTGAAGACCACCAGTGGCGAAGGCGGCGCTCGACGGTGAGGGATGAAAGCTGGGGGAGCATTAGATAGGGTAGTCCCAGCTGTAAACGATGCAGACTCGGATGAACCAATTCGCCGCAGGGAAGCAAGTCTGCCGCCTGGGAGTACGGTCGCAAGGAAACTTAAAGGAATTGGGGGAGAAGGGGTGAAGCCTGCGGTTCAATTGGAGTCAACGCCGGA
LN574618.1.1308_Archaea_Crenarchaeota_Nitrososphaeria_Nitrososphaerales_Nitrososphaeraceae_uncultured_bacterium                                                           CCGACTGCTATCAGAGTGGGACTAAGCCATGCGAGTTAACGCAGCAATTGGCATAGCTCAGTAACACTCAACATGCCGGACGTGGATAACCTCGGGAAACTGAGGATAAACCGCGATAGGCCAAGTTTCTGGAATGGTTGGCTGAAACCTATATGGCCTCTGGATTGGACTGCGGCCGATCAGGCTGTTGGTGAGGTAATGGCCCACCCCTGTAACCGGTACGGGCTCTGAGAGGAGGAGCCCGGAGATGGGCACGACAAGGGCCCAGGCCCTATGGGGCGCAGCAGGCGCGAAACCTCTGCAATAGGCGAAAGCTTCAGGGTTACTCTGAGTGATGCCCTTTTGGCACCTCTAAAAATGGTGCAGAATAAGGGGTGGGCAAGCCTGGTGTCAGCCGCCGCGGTAATACCAGCCCCGAGTGGGACGATTATTGGGCCTAAAGCATCCGTAGCCGGTTCTACAAGTCTTCCGTTCCATCTTAACAGATGGGCTGCGGAGAGCTAGGAGGCGGGAGAGCAAGCGGGGGTAGGGGTAAAATCCGTTGATCCACTGAAGACCACCAGTGGCGAAGGCGGCGCTCGACGGTGAGGGATGAAAGCTGGGGGAGCATTAGATAGGGTAGTCCCAGCTGTAAACGATGCAGACTCGGATGAACCTTTTCACCGCAGGGAAGCAAGTCTGCCGCCTGGGAGTACGGTCGCAAGGAAACTTAAAGGAATTGGGGGAGAAGGGGTGAAGCCTGCGGTTCAATTGGAGTCAACGCCGGG
DQ782343.1.1015_Archaea_Crenarchaeota_Nitrososphaeria_Nitrososphaerales_Nitrososphaeraceae_uncultured_archaeon                                                            ---------------------------------------------------------------------------------------------------------------------------------------------------------------------------------------------------------------------------------------------------------------------------------------------AGGCGCGAAACCTCTGCAATAGGCGAAAGCTTCAGGGTTACTCTGAGTGATTTCCTTTTGGCACCTCTAAAAATGGTGCAGAATARGGGGTGGGCAAGTCTGGTGTCAGCSSCCGCGGTAATACCAGCCCCGAGTGGGACGTTTATTGGGCCTAAAGCATCCGTAGCCGGTTCTACAAGTCTTCCGTTCCACCTTAACAGATGGGCTGCGGAGAGCTAGGAGGCGGGAGAGCAAGCGGGGGTAGGGGTAAAATCCGTTGATCCATTGAAGACCACCAGTGGCGAAGGCGGCGCTCGACGGTGAGGGATGAAAGCTGGGGGAGCATTAGATAGGGTAGTCCCAGCTGTAAACGATGCAGACTCGGATGAACCTTTTCACCGCAGGGAAGCAAGTCTGCCGCCTGGGAGTACGGTCGCAAGGAAACTTAAAGGAATTGGGGGAGAAGGGGTGAAGCCTGCGGTTCAATTGGAGTCAACGCCGGG
HQ645145.1.911_Archaea_Crenarchaeota_Nitrososphaeria_Nitrososphaerales_Nitrososphaeraceae_uncultured_archaeon                                                             CCGACTGCTATCAGAATAGGACTAAGCCATGCGAGTCAACGTAGCAATTGGCATAGCTCAGTAACACTCAACATGCCGGACGTGGATAACCTCGGGAAACTGAGGATAAACCGCGATAGGTCATGTATCTGGAATGAATGGCTTAAATCTACATGGCCTCTGGATTGGACTGCGGCCGATCAGGCTGTTGGTGAGGTAATGGCCCACCCCTAAAACCGGTACGGGCTCTGAGAGGAGAAGCCCGGAGATGGGCACGACAAGGGCCCAGGCCCTATGGGGCGCAGCAGGCGCGAAAACTCTGCAATAAGCGAAAGCTTCAGGGTTATTCTGAGTGATTTCCTTTTGGCACCTCTAAAAATGGTGCAGAATAAGGGGTGGGCAAGCCTGGTGTCAGCCGCCGCGGTAATACCAGCCCCGAGTGGGACGATTATTGGGCCTAAAGCATCCGTAGCCGGTTCTACAAGTCTTCCGTTCCACCTCAACAGATGGGCTGCGGAGAGCTAGGAGGCGGGAGAGCAAGCGGGGGTAGGGGTAAAATCCGTTGATCCATTGAAGACCACCAGTGGCGAAGGCGGCACTCGACGGTGAGGGATGAAAGCTGGGGGAGCATTAGATAGGGTAGTCCCAGCTGTAAACGATGCAGACTCGGATGGACAAGTCCACCGCAGGGAAGCAAGTCTGCCGCCTGGTAGTACGGTCGCAAGGAAACTTAAAGGAATTGGGGGAGAAGGGGTGAAGCCTGCGGTCCAATTGGABTCAACGCCGGR
GU434686.1.913_Archaea_Crenarchaeota_Nitrososphaeria_Nitrososphaerales_Nitrososphaeraceae_uncultured_euryarchaeote                                                        CCGACTGCTATCAGAGTGGGATTAAGCCATGCGAGTCAACGTAGCAATTGGCATAGCTCAGTAACACTCAACATACCGGACGTGGACAACCTCGGGAAACTGAGGCTAAACCGCGATAGGCCAAATTTCTGGAATGAATGGCTCAAATCTATATGGCCCCTGGATTGGACTGCGGCCGATCAGGCTGTTGGTGAGGTAATGGCCCACCCCTGTAACCGGTACGGGCTCTGAGAGGAGGAGCCCGGAGATGGGCACGACAAGGGCCCAGGCCCTATGGGGCGCAGCAGGCGCGAAACCTCTGCAATAAGCGAAAGCTTCAGGGTTACTCTGAGTGATTTCCTTTTGGCACCTCTAAAAATGGTGCAGAATAAGGGGTGGGCAAGTCTGGTGTCAGCCGCCGCGGTAATACCAGCCCCGAGTGGGACGATTATTGGGCCTAAAGCATCCGTAGCCGGTTCTACAAGTCTTCCGTTCCACCTTAACAGTTGGGCTGCAGAGAGCTAGGAGGCGGGAGAGCAAGCGGGGGTAGGGGTAAAATCCGTTGATCCACTGAAGACCACCAGTGGCGAAGGCGGCGCTCGACGGTGAGGGATGAAAGCTGGGGGAGCATTAGATAGGGTAGTCCCAGCTGTAAACGATGCAGACTCGGATGAACCTATTCACCGCAGTGAAGCAAGTCTGCCGCCTGGGAGTACGGTCGCAAGGAAACTTAAAGGAATTGGGGGAGAAGGGGTGAAGCCTGCGGTTCAATTGGAGTCAACGCCGGG
HQ269045.1.1014_Archaea_Crenarchaeota_Nitrososphaeria_Nitrososphaerales_Nitrososphaeraceae_uncultured_archaeon                                                            -------------------------------------------------------GCTCAGTAACACTCAACATGCCGGACGTGGATAACCTCGGGAAACTGAGGATAAACCACGATAGGTCATATGTCTGGAATGAATGGCTAAAATCTACATGGCCCCTGGATTGGACTGCGGCCGATCAGGCTGTTGGTGAGGGAATGGCCCACCCCTAAAACCGGTACGGGCTCTGAGAGGAGAAGCCCGGAGATGGGCACGACAAGGGCCCAGGCCCTATGGGGCGTAGCAGGCGCGAAAACTCTGCAATAAGCGAAAGCTTCAGGGTTATTCTGAGTGATTTCCTTTTGGCACCTCTAAAAATGGTGCAGAATAAGGGGTGGGCAAGCCTGGTGTCAGCCGCCGCGGTAATACCAGCCCCGAGTGGGACGATTATTGGGCCTAAAGCATCCGTAGCCGGTTCTACAAGTCTTCCGTTCCATCTTAACAGATGGGCTGCGGAGAGCTAGGAGGCGGGAGAGCAAGCGGGGGTAGGGGTAAAATCCGTTGATCCACTGAAGACCACCAGTGGCGAAGGCGGCGCTCGACGGTGAGGGATGAAAGCTGGGGGAGCATTAGATAGGGTAGTCCCAGCTGTAAACGATGCAGACTCGGATGAACCTTTTCACCGCAGGAAAGCAAGTCTGCCGCCTGGGAGTACGGTCGCAAGGAAACTTAAAGGAATTGGGGGAGAAGGGGTGAAGCCTGCGGTTCAATTGGAGTCAACGCCGGG
KT216078.1.912_Archaea_Crenarchaeota_Nitrososphaeria_Nitrososphaerales_Nitrososphaeraceae_uncultured_archaeon                                                             CCGACTGCTATCAGAATGGGACTAAGCCATGCGAGTCAACGTAGCAATTGGCATAGCTCAGTAACACTCAACATGCCGGACGTGGATAACCTCGGGAAACTGAGGATAAACCGCGATAGGTCATATATCTGGAATGAATGATTTAAATCTATATGGCCTCTGGATTGGACTGCGGCCGATCAGGCTGTTGGTGAGGTAATGGCCCACCCCTGTAACCGGTACGGGCTCTGAGAGGAGGAGCCCGGAGATGGGCACGACAAGGGCCCAGGCCCTATGGGGCGCAGCAGGCGCGAAACCTCTGCAATAAGCGAAAGCTTCAGGGTTACTCTGAGTGATTTCCTTTTGGCACCTCTAAAAATGGTGCAGAATAAGGGGTGGGCAAGTCTGGTGTCAGCCGCCGCGGTAATACCAGCCCCGAGTGGGACGATTATTGGGCCTAAAGCATCCGTAGCCGGTTCTACAAGTCTTCCGTTCCACCTTAACAGATGGGCTGCGGAGAGCTAGGAGGCGGGAGAGCAAGCGGGGGTAGGGGTAAAATCCGTTGATCCATTGAAGACCACCAGTGGCGAAGGCGGCACTCGACGGTGAGGGATGAAAGCTGGGGGAGCATTAGATAGGGTAGTCCCAGCTGTAAACGATGCAGACTCGGATGAACTTATTCACCGCAGGGAAGCAAGTCTGCCGCCTGGGAGTACGGTCGCAAGGAAACTTAAAGGAATTGGGGGAGAAGGGGTGAAGCCTGCGGTTCAATTGGATTCAACGCCGGG
FJ490671.1.913_Archaea_Crenarchaeota_Nitrososphaeria_Nitrososphaerales_Nitrososphaeraceae_uncultured_archaeon                                                             CCGACTGCTATCAGAGTGGGACTAAGCCATGCGAGTCAACGCCGCAAGTGGCATAGCTCAGTAACACTCAACATGCCGGACGTGGATAACCTCGGGAAACTGAGGATAAACCGCGATAGGCCAAATTTCTGGAATGGATGGCTGAAATCTATATGGCCCTTGGATTGGACTGCGGCCGATCAGGCTGTTGGTGAGGTAGTGGCCCACCCCTATAACCGGTACGGGCTCTGAGAGGAGAAGCCCGGAGATGGGCACGACAAGGGCCCAGGCCCTATGGGGCGCAGCAGGCGCGAAAACTCTGCAATAAGCGAAAGCTTCAGGGTTATTCTGAGTGATTTCCTTTTGGCACCTCTAAAAATGGTGCAGAATAAGGGGTGGGCAAGCCTGGTGTCAGCCGCCGCGGTAATACCAGCCCCGAGTGGGACGATTATTGGGCCTAAAGCATCCGTAGCCGGTTCTACAAGTCTTCCGTTCCACCTTAACAGTTGGGCTGCAGAGAGCTAGGAGGCGGGAGAGCAAGCGGGGGTAGGGGTAAAATCCGTTGATCCACTGAAGACCACCAGTGGCGAAGGCGGCGCTCGACGGTGAGGGATGAAAGCTGGGGGAGCATTAGATAGGGTAGTCCCAGCTGTAAACGATGCAGACTCGGATGAACCTATTCACCGCAGGGAAGCAAGTCTGCCGCCTGGGAGTACGGTCGCAAGGAAACTTAAAGGAATTGGGGGAGAAGGGGTGAAGCCTGCGGTTCAATTGGAGTCAACGCCGGA
FPLL01005181.49.1467_Archaea_Crenarchaeota_Nitrososphaeria_Nitrososphaerales_Nitrososphaeraceae_metagenome                                                                CCGACTGCTATCAGAATAGGACTAAGCCATGCGAGTCAACGTAGCAATTGGCATAGCTCAGTAACACTCAACATGCCGGACGTGGATAACCTCGGGAAACTGAGGATAAACCGCGATAGGTCATATATCTGGAATGAATGGCTTAAATCTATATGGCCCCTGGATTGGACTGCGGCCGATCAGGCTGTTGGTGAGGTAATGGCCCACCCCTAAAACCGGTACGGGCTCTGGGAGGAGAAGCCCGGAGATGGGCACGACAAGGGCCCAGGCCCTATGGGGCGCAGCAGGCGCGAAAACTCTGCAATAAGCGAAAGCTTCAGGGTTATTCTGAGTGATTTCCTTTTGGCACCTCTAAAAATGGTGCAGAATAAGGGGTGGGCAAGCCCGGTGTCAGCCGCCGCGGTAATACCAGCCCCGAGTGGGACGATTATTGGGCCTAAAGCATCCGTAGCCGGTTCTACAAGTCTTCCGTTCCACCTCAACAGTTGGGCTGCGGAGAGCTAGGAGGCGGGAGAGCAAGCGGGGGTAGGGGTAAAATCCGTTGATCCATTGAAGACCACCAGTGGCGAAGGCGGCACTCGACGGTGAGGGATGAAAGCTGGGGGAGCATTAGATAGGGTAGTCCCAGCTGTAAACGATGCAGACTCGGATGAACCTATTCACCGCAGGGAAGCAAGTCTGCCGCCTGGGAGTACGGTCGCAAGGAAACTTAAAGGAATTGGGGGAGAAGGGGTGAAGCCTGCGGTTCAATTGGAGTCAACGCCGGA
AY522883.1.1316_Archaea_Crenarchaeota_Nitrososphaeria_Nitrososphaerales_Nitrososphaeraceae_uncultured_crenarchaeote                                                       -------------------------------------------------------------------------TGCCGGACGTGGATAACCTCGGGAAACTGAGGATAAACCGCGATAGGTCATACATCTGGAATGAATGGCTTAAATCTATATGGCCTCTGGATTGGACTGCGGCCGATCAGGCTGTTGGTGAGGTAATGGCCCACCCCTAAAACCGGTACGGGCTCTGAGAGGAGAAGCCCGGAGATGGGCACGACAAGGGCCCAGGCCCTATGGGGCGCAGCAGGCGCGAAAACTCTGCAATAAGCGAAAGCTTCAGGGTTATTCTGAGTGATTTCCTTTTGGTACCTCTAAAAATGGTACAGAATAAGGGGTGGGCAAGCCTGGTGTCAGCCGCCGCGGTAATACCAGCCCCGAGTGGGACGATTATTGGGCCTAAAGCATCCGTAGCCGGTTCTACAAGTCTTCCGTTCCACCTTAACAGATGGGCTGCGGTGAGCTAGGAGGCGGGAGAGCAAGCGGGGGTAGGGGTAAAATCCGTTGATCCATTGAAGACCACCAGTGGCGAAGGCGGCACTCGACGGTGAGGGATGAAAGCTGGGGGAGCATTAGATAGGGTAGTCCCAGCTGTAAACGATGCAGACTCGGATGAACCTATTCACCGCAGGGAAGCAAGTCTGCCGCCTGGGAGTACGGTCGCAAGGAAACTTAAAGGAATTGGGGGAGAAGGGGTGAAGCCTGCGGTTCAATTGGAGTCAACGCCGGA
FJ490661.1.900_Archaea_Crenarchaeota_Nitrososphaeria_Nitrososphaerales_Nitrososphaeraceae_uncultured_archaeon                                                             CTGATGT--ATCTGAATGAGATTA-AACATGGAAGTCAAAGTAGCAAT-GGCACTGTTCAGAGACACTCAACATAACGGACGTTGATAAACTCGAGAAAAAGAGGCTAAACCGCGATAGCACAAATACCTGGGATGGTTGATTTAA-TCTATATGGCCTCTGGATTGGACTACGGCCGATCAGGCTGTTGGTGAGGTAATGGCCCACCCCTGAAACCGGTACGGGCTCTGAGAGGAGAAGCCTGGAGATGGGCACGACAAGGGCCCAGGCCCTATGGGGCGCAGCAGGCGGGAAAACTATGCAATAAGCGAAAGCTTCAGGGTTATTTTGAGTGATTTCCTTTTGGCACCTCTAAAAATGGTGCAGAATAAGGGGTGGGCAAGCCTGGTGTCAGCCGCCGCGGTAATACCAGCCCCGAGTGGGACGATTATTGGGCCTAAAGCATCCGTAGCCGGTTCTACAAGTCTTCCGTTCCACCTTAACAGACGGGCTGCGGAGAGCTAGGAGGCGGGAGAGCAAGCGGGGGTAGGGGTAAAATCCGTTGATCCATTGAAGACCACCAGTGGCGAAGGCGGCACTCGACGGTGAGGGATGAAAGCTGGGGGAGCATTAGATAGGGTAGTCCCAGCTGTAAACGATGCAGACTCGGATGAACCTATTCACCGCAGGGAAGCAAGTCTGCCGCCTGGGAGTACGGTCGCAAGGAAAATTAAAGGAATT-GGGGGGAAGGGGTGAAGCCTGCGGTTCAATTGGAGTCAACGCCGGG
HQ739010.1.911_Archaea_Crenarchaeota_Nitrososphaeria_Nitrososphaerales_Nitrososphaeraceae_uncultured_archaeon                                                             CCGACTGCTATCAGAATAGGACTAAGCCATGCGAGTCAACGTAGCAATTGGCATAGCTCAGTAACACTCAACATGCCGGACGTGGATAACCTCGGGAAACTGAGGATAAACCGCGATAGGTCATATATCTGGAATGACTGGCTAAAATCTATATGGCCCCTGGATTGGACTGCGGCCGATCAGGCTGTTGGTGAGGTAATGGCCCACCCCTAAAACCGGTACGGGCTCTGAGAGGAGAAGCCCGGAGATGGGCACGACAAGGGCCCAGGCCCTATGGGGCGCAGCAGGCGCGAAAACTCTGCAATAAGCGAAAGCTTCAGGGTTATTCTGAGTGATTTCCTTTTGGCACCTCTAAAAATGGTGCAGAATAAGGGGTGGGCAAGCCTGGTGTCAGCCGCCGCGGTAATACCAGCCCCGAGTGGGACGATTATTGGGCCTAAAGCATCCGTAGCCGGTTCTACAAGTCTTCCGTTCCACCTTAACAGATGGGCTGCGGAGAGCTAGGAGGCGGGAGAGCAAGCGGGGGTAGGGGTAAAATCCGTTGATCCATTGAAGACCACCAGTGGCGAAGGCGGCACTCGACGGTGAGGGATGAAAGCTGGGGGAGCATTAGATAGGGTAGTCCCAGCTGTAAACGATGCAGACTCGGATGAACCTCTTCACCGCAGGGAAGCAAGTCTGCCGCCTGGGAGTACGGTCGCAAGGAAACTTAAAGGAATTGGGGGAGAAGGGGTGAAGCCTGCGGTTCAATTGGABTCAACGCCGGR
FJ490663.1.913_Archaea_Crenarchaeota_Nitrososphaeria_Nitrososphaerales_Nitrososphaeraceae_uncultured_archaeon                                                             CCGACTGCTATCAGAGTGGGACTAAGCCATGCGAGTCAACGCAGTAATTGGCATAGCTCAGTAACACTCAACATGCCGGACGTGGATAACCTCGGGAAACTGAGGATAAACCGCGATAGGCCAAGTTTCTGGAATGGATGGCTGAAACCTATATGGCCCCTGGATTGGACTGCGGCCGATCAGGCTGTTGGTGAGGTAATGGCCCACCCCTGTAACCGGTACGGGCTCTGAGAGGAGGAGCCCGGAGATGGGCACGACAAGGGCCCAGGCCCTATGGGGCGCAGCAGGCGCGAAAACTCTGCAATAAGCGAAAGCTTCAGGGTTATTCTGAGTGATTTCCTTTTGGCACCTCTAAAAATGGTGCAGAATAAGGGGTGGGCAAGCCTGGTGTCAGCCGCCGCGGTAATACCAGCCCCGAGTGGGACGATTATTGGGCCTAAAGCATCCGTAGCCGGTTCTACAAGTCTTCCGTTCCACCTTAACAGTTGGGCTGCAGAGAGCTAGGAGGCGGGAGAGCAAGCGGGGGTAGGGGTAAAATCCGTTGATCCACTGAAGACCACCAGTGGCGAAGGCGGCGCTCGACGGTGAGGGATGAAAGCTGGGGGAGCATTAGATAGGGTAGTCCCAGCTGTAAACGATGCAGACTCGGATGAACCTATTCACCGCAGGGAAGCAAGTCTGCCGCCTGGGAGTACGGTCGCAAGGAAACTTAAAGGAATTGGGGGAGAAGGGGTGAAGCCTGCGGTTCAATTGGAGTCAACGCCGGA
FJ490675.1.913_Archaea_Crenarchaeota_Nitrososphaeria_Nitrososphaerales_Nitrososphaeraceae_uncultured_archaeon                                                             CCGACTGCTATCAGAATAGGACTAAGCCATGCGAGTCAACGTAGTAATTGGCATAGCTCAGTAACACTCAACATGCCGGACGTGGATAACCTCGGGAAACTGAGGATAAACCGCGATAGGTCATATGTCTGGAATGAATGGCTTAAATCTATATGGCCTCTGGATTGGACTGCGGCCGATCGGGCTGTTGGTGAGGTAATGGCCCACCCCTAAAACCGGTACGGGCTCTGAGAGGAGAAGCCCGGAGATGGGCACGACAAGGGCCCAGGCCCTATGGGGCGCAGCAGGCGCGAAAACTCTGCAATAAGCGAAAGCTTCAGGGTTATTCTGAGTGATTTCCTTTTGGCACCTCTAAAAATGGTGCAGAATAAGGGGTGGGCAAGCCTGGTGTCAGCCGCCGCGGTAATACCAGCCCCGAGTGGGACGATTATTGGGCCTAAAGCATCCGTAGCCGGTTCTACAAGTCTTCCGTTCCACCTTAACAGATGGGCTGCGGAGAGCTAGGAGGCGGGAGAGCAAGCGGGGGTAGGGGTAAAATCCGTTGATCCATTGAAGACCACCAGTGGCGAAGGCGGCACTCGACGGTGAGGGATGAAGGCTGGGGGAGCATTAGATAGGGTAGTCCCAGCTGTAAACGATGCAGACTCGGATGAACCTATTCACCGCAGGGAAGCAAGTCTGCTGCCTGGGAGTACGGTCGCAAGGAAACTTAAAGGAATTGGGGGAGGAGGGGTGAAGCCTGCGGTTCAATTGGATTCAACGCCGGA
HQ645143.1.911_Archaea_Crenarchaeota_Nitrososphaeria_Nitrososphaerales_Nitrososphaeraceae_uncultured_archaeon                                                             CCGACTGCTATCAGAGTGAGATTAAGCCATGCGAGTCAACGTAGCAATTGGCACAGCTCAGTAACACTCAACATAACGGACGTGGATAAACTCGGGAAACTGAGGCTAAACCGCGATAGATCAAATACCTGGAATGGTTGATCAAAATCTATATGGCCTTTGGATTGGACTGCGTCCGATCAGGCTGTTGGTGAGGTAATGGCCCACCCCTAAAACCGGTACGGGCTCTGAGAGGAGAAGCCCGGAGATGGGCACGACAAGGGCCCAGGCCCTATGGGGCGCAGCAGGCGCGAAAACTCTGCAATAAGCGAAAGCTTCAGGGTTATTCTGAGTGATTTCCTTTTGGCACCTCTAAAAATGGTGCAGAATAAGGGGTGGGCAAGCCTGGTGTCAGCCGCCGCGGTAATACCAGCCCCGAGTGGGACGATTATTGGGCCTAAAGCATCCGTAGCCGGTTCTACAAGTCTTCCGTTCCACCTTAACAGATGGGCTGCGGAGAGCTAGGAGGCGGGAGAGCAAGCGGGGGTAGGGGTAAAATCCGTTGATCCATTGAAGACCACCAGTGGCGAAGGCGGCACTCGACGGTGAGGGATGAAAGCTGGGGGAGCATTAGATAGGGTAGTCCCAGCTGTAAACGATGCAGACTCGGATGAACCTATTCACCGCAGGGAAGCAAGTCTGCCGCCTGGGAGTACGGTCGCAAGGAAACTTAAAGGAATTGGGGGAGAAGGGGTGAAGCCTGCGGTTCAATTGGACTCAACGCCGGY
AY278069.1.903_Archaea_Crenarchaeota_Nitrososphaeria_Nitrososphaerales_Nitrososphaeraceae_uncultured_crenarchaeote                                                        CCGACTCCTATCAGGAATGGACCTAGCCATTCAAGTCACCGTAGCAAT-TGCATAGCTCAGTAACCCTCAACATCCCGGACGTGGATACCCTCGGGAAACTGAGGATAACCCGCGATAGGTCATGTATCTGGAATGAATGGCCTCAATCTACATGCCCTCTGGATTGGACTTCGGCCGATCAGGCTGTTGGTTAGGTAATGCCCCACCCCTAAAACCGGTACGGGCTCTGAGAGGAGAAGCCCGGAGATGGGCACGACAAGGGCCCAGGCCCTATGGGGCGCAGCAGGCGCGAAAACTCTGCAATAAGCGAAAGCTTCAGGGTTATTCTGAGTGATTTCCTTTTGGCACCTCTAAAAATGGTGCAGAATAAGGGGTGGGCAAGCCTGGTGTCAGCCGCCGCGGTAATAGCAGCCCCGAGTGGGACGATTATTGGGCCTAAAGCATCCGTAGCCGGTTCTACAAGTCTTCCGTTCCACCTCAACAGATGGGCTGCGGAGAGCTAGGAGGCGGGAGAGCAAGCGGGGGTAGGGGTAAAATCCGTTGATCCATTGAAGACCACCAGTGGCGAAGGCGGCACTCGACGGTGAGGGATGAAAGCTGGGGGAGCATTAGATAGGGTAGTCCCAGCTGTAAACGATGCAGACTCGGATGAACCTATTCACCGCAGGGAAGCAAGTCTGCCGCCTGGGAGTACGGTCGCAAGGAAACTTAAAGGAATTGGGGGAGTAGGGGTGAAGCCTGCGGTTCAATTGGATTCAACGCCGGG
KX061118.1.912_Archaea_Crenarchaeota_Nitrososphaeria_Nitrososphaerales_Nitrososphaeraceae_uncultured_archaeon                                                             CCGACTGCTATCAGAATAGGACTAAGCCATGCGAGTCAACGTAGCAATTGGCATAGCTCAGTAACACTCAACATGCCGGACGTGGATAACCTCGGGAAACTGAGGATAAACCGCGATAGGTCATATATCTGGAATGAATGGTTTAAATCTATATGGCCTCTGGATTGGACTGCGGCCGATCAGGCTGTTGGTGAGGTAATGGCCCACCCCTGAAACCGGTACGGGCTCTGAGAGGAGAAGCCCGGAGATGGGCACGACAAGGGCCCAGGCCCTATGGGGCGCAGCAGGCGCGAAAACCCTGCAATAAGCGAAAGCTTCAGGGTTATTCTGAGTGATTTCCTTTTGGCACCTCTAAAAATGGTGCAGAATAAGGGGTGGGCAAGCCTGGTGTCAGCCGCCGCGGTAATACCAGCCCCGAGTGGGACGATTATTGGGCCTAAAGCATCCGTAGCCGGTTCTACAAGTCTTCCGTTCCACCTTAACAGATGGGCTGCGGAGAGCTAGGAGGCGGGAGAGCAAGCGGGGGTAGGGGTAAAATCCGTTGATCCATTGAAGACCACCAGTGGCGAAGGCGGCACTCGACGGTGAGGGATGAAAGCTGGGGGAGCATTAGATAGGGTAGTCCCAGCTGTAAACGATGCAGACTCGGATGAACCTATTCACCGCAGGGAAGCAAGTCTGCCGCCTGGGAGTACGGTCGCAAGGAAACTTAAAGGAATTGGGGGAGAAGGGGTGAAGCCTGCGGTTCAATTGGAGTCAACGCCGGG
KJ566474.1.925_Archaea_Crenarchaeota_Nitrososphaeria_Nitrososphaerales_Nitrososphaeraceae_uncultured_euryarchaeote                                                        ----------------------------------------------------------------------------------------------------------------------------------------------------------------------------------------------------------------------------------------------------------------------------------------------------------------------------------TTATTCTGAGTGATTTCCTTTTGGCACCTCTAAAAATGGTGCAGAATAAGGGGTGGGCAAGCCTGGTGTCAGCCGCCGCGGTAATACCAGCCCCGAGTGGGACGATTATTGGGCCTAAAGCATCCGTAGCCGGTTCTACAAGTCTTCCGTTCCACCTCAACAGATGGGCTGCGGAGAGCTAGGAGGCGGGAGAGCAAGCGGGGGTAGGGGTAAAATCCGTTGATCCATTGAAGACCACCAGTGGCGAAGGCGGCACTCGACGGTGAGGGATGAAAGCTGGGGGAGCATTAGATAGGGTAGTCCCAGCTGTAAACGATGCAGACTCGGATGAACCTATTCACCGCAGGGAAGCAAGTCTGCCGCCTGGGAGTACGGTCGCAAGGAAACTTAAAGGAATTGGGGGAGAAGGGGTGAAGCCTGCGGTTCAATTGGAGTCAACGCCGGA
GQ871302.1.921_Archaea_Crenarchaeota_Nitrososphaeria_Nitrososphaerales_Nitrososphaeraceae_uncultured_archaeon                                                             CCGACTGCTATCAGAATAGGACTAAGCCATGCGAGTCAGTAGCAATACTGGCATAGCTCAGTAACACTCAACATGCCGGACGTGGATAACCTCGGGAAACTGAGGATAAACCGCGATAGGTCATATGTCTGGAATGAATGGCTGAAATCTACATGGCCCCTGGATTGGACTGCGGCCGATCAGGCTGTTGGTGAGGTAATGGCCCACCCCTAAAACCGGTACGGGCTCTGAGAGGAGAAGCCCGGAGATGGGCACGACAAGGGCCCAGGCCCTATGGGGCGCAGCAGGCGCGAAACCTTTGCAATAAGCGAAAGCTTCAAGGTTATTCTGAGTGATTTCCTTTTGGCACCTCTAAAAATGGTGCAGAATAAGGGGTGGGCAAGCCTGGTGTCAGCCGCCGCGGTAATACCAGCCCCGAGTGGGACGATTATTGGGCCTAAAGCATCCGTAGCCGGTTCTGCAAGTCTTCCGTTCCATCTTAACAGATGGGCTGCAGAGAGCTAGGAGGCGGGAGAGCAAGCGGGGGTAGGGGTAAAATCCGTTGATCCACTGAAGACCACCAGTGGCGAAGGCGGCGCTCGACGGTGAGGGATGAAAGCTGGGGGAGCATTAGATAGGGTAGTCCCAACTGTAAACGATGCAGACTCGGATGAACCTATTCACCGCAGGGAAGCAAGTTTGCCGCCTGGGAGTACGGTCGCAAGGAAACTTAAAGGAATTGGGGGAGAAGGGGTGAAGCCTGCGGTTCAATTGGATTCAACGCCGGG
DQ782344.1.1034_Archaea_Crenarchaeota_Nitrososphaeria_Nitrososphaerales_Nitrososphaeraceae_Candidatus_Nitrocosmicus_uncultured_archaeon                                   -----------------------------------------------------------------------------------------------------------------------------------------------------------------------------------------------------------------------------------------------------------------------------CCCCTTGGGGTGCAGCAGGCGCGAAAACTCTGCAATAAGCGAAAGCTTCAGGGCTATTCTGAGTGATTTCCTTTTGGCATCTCTAAAAATGGTGCAGAATAAGGGGTGGACAAGCTTGGTGTCAGCCGCCGCGGTAATACCAGCCCCGAGTGGGACGATTATTGGGCCTAAAGCATCCGTAGCCGGTTCTACAAGTCTTCCGTTCCATCTTAACAGATGGGCTGCGGAGAGCTAGGAGGCGGGAGAGCAAGCGGGGGTAGGGGTAAAATCCGTTGATCCATTGAAGACCACCAGTGGCGAAGGCGGCGCTCGACGGTGAGGGATGAAAGCTGGGGGAGCATTAGATAGGGTAGTCCCAGCTGTAAACGATGCAGACTCGGATGAACTAATTCACCGCAGGGAAGCAAGTTTGCCGCCTGGGAGTCCGGTCGCAAGGAAACTTAAAGGAATTGGGGGAGAAGGGGTGAAGCCTGCGGTTCAATTGGAGTCAACGCCGGA
KJ467725.1.1308_Archaea_Crenarchaeota_Nitrososphaeria_Nitrososphaerales_Nitrososphaeraceae_Candidatus_Nitrocosmicus_uncultured_archaeon                                   CCGACTGCTATCAGAATAGGACTAAGCCATGCGAGTCAACGTAGCAATTGGCATAGCTCAGTAACACTCAACATGCCGGACGTGGATAACCTCGGGAAACTGAGGATAAACCACGATAGGTCATATATCTGGAATGAATGGCTAAAATCTACATGGCCCCTGGATTGGACTGCGGCCGATCAGGCTGTTGGTGAGGTAATGGCCCACCCCTAAAACCGGTACGGGCTCTGAGAGGAGAAGCCCGGAGATGGGCACGACAAGGGCCCAGGCCCTATGGGGCGCAGCAGGCGCGAAAACTCTGCAATAGGCGAAAGCTTCAGGGTTATTCTG---GATTTCCTTTTGGCACCTCTAAAAATGGTGCAGAATAAGGGGTGGGCAAGCCTGGTGTCAGCCGCCGCGGTAATACCAGCCCCGAGTGGGACGATTATTGGGCCTAAAGCATCCGTAGCCGGTTCTACAAGTCTTCCGTTCCATCTTAACAGATGGGCTGCGGAGAGCTAGGAGGCGGGAGAGCAAGCGGGGGTAGGGGTAAAATCCGTTGATCCACTGAAGACCACCAGTGGCGAAGGCGGCGCTCGACGGTGAGGGATGAAAGCTGGGGGAGCATTAGATAGGGTAGTCCCAGCTGTAAACGATGCAGACTCGGATGAACCTTTTCACCGCAGGGAAGCAAGTCTGCCGCCTGGGAGTACGGTCGCAAGGAAACTTAAAGGAATTGGGGGAGAAGGGGTGAAGCCTGCGGTTCAATTGGAGTCAACGCCGGA
LN563296.1.1320_Archaea_Crenarchaeota_Nitrososphaeria_Nitrososphaerales_Nitrososphaeraceae_uncultured_bacterium                                                           CCGACTGCTATCAGAATAGGACTAAGCCATGCGAGTTAACGTAGCAATTGGCATAGCTCAGTAACACTCAACATGCCGGACGTGGATAACCTCGGGAAACTGAGGATAAACCGCGATAGGTCATATATCTGGAATGAATGGCTCAAATCTACATGGCCCCTGGATTGGACTGCGACCGACCAGGCTGTTGGTGAGGTAATGGCCCACCCCTAAAACCGGTACGGGCTCTGAGAGGAGAAGCCCGGAGATGGGCACGACAAGGGCCCAGGCCCTATGGGGCGCAGCAGGCGCGAAAACTCTGCAATAAGCGAAAGCTTCAGGGCTATTCTGAGTGATTTCCTTTTGGCACCTCTAAAAATGGTGCAGAATAAGGGGTGGGCAAGCCTGGTGTCAGCCGCCGCGGTAATACCAGCCCCGAGTGGGACGATTATTGGGCCTAAAGCATCCGTAGCCGGTTCTACAAGTCTTCCGTTCCATCTTAACAGATGGGCTGCGGAGAGCTAGGAGGCGGGAGAGCAAGCGGGGGTAGGGGTAAAATCCGTTGATCCACTGAAGACCACCAGTGGCGAAGGCGGCGCTCGACGGTGAGGGATGAAAGCTGGGGGAGCATTAGATAGGGTAGTCCCAGCTGTAAACGATGCAGACTCGGATGAACCTTTTCACCGCAGGGAAGCAAGTCTGCCGCCTGGGAGTACGGTCGCAAGGAAACTTAAAGGAATTGGGGGAGAAGGGGTGAAGCCTGCGGTTCAATTGGAGTCAACGCCGGG
KM260264.1.1441_Archaea_Crenarchaeota_Nitrososphaeria_Nitrososphaerales_Nitrososphaeraceae_uncultured_bacterium                                                           CCGACTGCTATCAGAATAGGACTAAGCCATGCGAGTCAACGTAGCAATTGGCATAGCTCAGTAACACTCAACATGCCGGACGTGGATAACCTCGGGAAACTGAGGATAAACCGCGATAGGTCATATGTCTGGAATGAATGGCTAAAATCTACATGGCCTCTGGATTGGACTGCGGCCGATCAGGCTGTTGGTGAGGTAATGGCCCACCCCTAAAACCGGTACGGGCTCTGAGAGGAGAAGCCCGGAGATGGGCACGACAAGGGCCCAGGCCCTATGGGGCGCAGCAGGCGCGAAACCTCTGCAATAAGCGAAAGCTTCAGGGTTATTCTGAGTGATTTCCTTTTGGCACCTCTAAAAATGGTGCAGAATAAGGGGTGGGCAAGCCTGGTGTCAGCCGCCGCGGTAATACCAGCCCCGAGTGGGACGATTATTGGGCCTAAAGCATCCGTAGCCGGTTCTACAAGTCTTCCGTTCCATCCTAACAGATGGGCTGCGGAGAGCTAGGAGGCGGGAGAGCAAGCGGGGGTAGGGGTAAAATCCGTTGATCCACTGAAGACCACCAGTGGCGAAGGCGGCGCTCGACGGTGAGGGATGAAAGCTGGGGGAGCATTAGATAGGGTAGTCCCAGCTGTAAACGATGCAGACTCGGATGAACCTATTCACCGCAGGGAAGCAAGTCTGCCGCCTGGGAGTACGGTCGCAAGGAAACTTAAAGGAATTGGGGGAGAAGGGGTGAAGCCTGCGGTTCAATTGGAGTCAACGCCGGG
FJ784309.1.1437_Archaea_Crenarchaeota_Nitrososphaeria_Nitrososphaerales_Nitrososphaeraceae_uncultured_archaeon                                                            CCGACTGCTATCAGAATAGGACTAAGCCATGCGAGTCAACGTAGCAATTGGCATAGCTCAGTAACACTCAACATGCCGGACGTGGATAACCTCGGGAAACTGAGGATAAACCACGATAGGTCATATATCTGGAATGAATGGCTAAAATCTACATGGCCCCTGGATTGGACTGCGGCCGATCAGGCTGTTGGTGAGGTAATGGCCCACCCCTAAAACCGGTACGGGCTCTGAGAGGAGAAGCCCGGAGATGGGCACGACAAGGGCCCAGGCCCTATGGGGCGCAGCAGGCGCGAAAACTCTGCAATAAGCGAAAGCTTCAGGGTTATTCTGAGTGATTTCCTTTTGGCACCTCTAAAAATGGTGCAGAATAAGGGGTGGGCAAGCCTGGTGTCAGCCGCCGCGGTAATACCAGCCCCGAGTGGGACGATTATTGGGCCCAAAGCATCCGTAGCCGGTTCTACAAGTCTTCCGTTCCATCTTAACAGATGGGCTGCGGAGAGCTAGGAGGCGGGAGAGCAAGCGGGGGTAGGGGTAAAATCCGTTGATCCACTGAAGACCACCAGTGGCGAAGGCGGCGCTCGACGGTGAGGGATGGAAGCTGGGGGAGCATTAGATAGGGTAGTCCCAGCTGTAAACGATGCAGACTCGGATGAACCTTTTCACCGCAGGGAAGCAAGTCTGCCGCCTGGGAGTACGGTCGCAAGGAAACTTAAAGGAATTGGGGGAGAAGGGGTGAAGCCTGCGGTTCAATTGGAGTCAACGCCGGG
FJ490654.1.915_Archaea_Crenarchaeota_Nitrososphaeria_Nitrososphaerales_Nitrososphaeraceae_uncultured_archaeon                                                             CCGACTGCTATCAGAATAGGACTAAGCCATGCGAGTCAACGTAGCAATTGGCATAGCTCAGTAACACTCAACATGCCGGACGTGGATAACCTCGGGAAACTGAGGATAAACCGCAATAGGTCATATATCTGGAATGAATGGCTAAAATCTACATGGCCCCTGGATTGGACTGCGGCCGATCAGGCTGTTGGTGAGGTAATGGCCCACCCCTAAAACCGGTACGGGCTTTGAGAGGAGAAGCCCGGAGATGGGCACGACAAGGGCCCAGGCCCTATGGGGCGTAGCAGGCGCGAAAACTCTGCAATAAGCGAAAGCTTCAGGGTTATTCTGAGTGATTTCCTTTTGGCACCTCTAAAAACGGTGCAGAATAAGGGGTGGGCAAGCCTGGTGTCAGCCGCCGCGGTAATACCAGCCCCGAGTGGGACGATTATTGGGCCTAAGGCATCCGTAGCCGGTTCTACAAGTCTTCCGTTCCACCTTAACAGTTGGGCTGCAGAGAGCTAGGAGGCGGGAGAGCAAGCGGGGGTAGGGGTAAAATCCGTTGATCCACTGAAGACCACCAGTGGCGAAGGCGGCGCTCGACGGTGAGGGATGAAAGCTGGGGGAGCATTAGATAGGGTAGTCCCAGCTGTAAACGATGCAGACTCGGATGAACCTATTCACCGCAGGGAAGCAAGTCTGCCGCCTGGGAGTACGGTCGCAAGGAAACTTAAAGGAATTGGGGGAGGAGGGGTGAAGCCTGCGGTTCAATTGGAGTCAACGCCGGG
FJ490666.1.912_Archaea_Crenarchaeota_Nitrososphaeria_Nitrososphaerales_Nitrososphaeraceae_uncultured_archaeon                                                             CCGACTGCTATCAGAATAGGACTAAGCCATGCGAGTCAACGTAGCAATTGGCATAGCTCAGTAACACTCAACATGCCGGACGTGGATAACCTCGGGAAACTGAGGATAAACCGCGATAGGTCATATATCTGGAATGAATGGCTAAAATCTACATGGCCCCTGGATTGGACTGCGGCCGATCAGGCTGTTGGTGAGGTAATGGCCCACCCCTAAAACCGGTACGGGCTCTGAGAGGAGAAGCCCGGAGATGGGCACGACAAGGGCCCAGGCCCTATGGGGCGCAGCAGGCGCGAAAACTCTGCAATAAGCGAAAGCTTCAGGGTTATCCTGAGTGATTTCCTTTTGGCACCTCTAAAAATGGTGCAGAATAAGGGGTGGGCAAGCCTGGTGTCAGCCGCCGCGGTAATACCAGCCCCGAGTGGGACGATTATTGGGCCTAAAGCATCCGTAGCCGGTTCTACAAGTCTTCCGTTCCACCTTAACAGTTGGGCTGCAGAGAGCTAGGAGGCGGGAGAGCAAGCGGGGGTAGGGGTAAAATCCTCTGATCCACTGAAGACCACCAGTGGCGAAGGCGGCGCTCGACGGTGAGGGATGAAAGCTGGGGGAGCATTAGATAGGGTAGTCCCAGCTGTAAACGATGCAGACTCGGATGAACCTATTCACCGCAGGGAAGCAAGTCTGCCGCCTGGGAGTACGGTCGCAAG-GAACTTAAAGGAATTGGGGGAGAAGGGGTGAAGCCTGCGGTTCAATTGGATTCAACGCCGGA
DQ782364.1.1025_Archaea_Crenarchaeota_Nitrososphaeria_Nitrososphaerales_Nitrososphaeraceae_uncultured_archaeon                                                            CCGACTGCTATCAGAATAGGACTAAGCCATGCGAGTCAACGTAGCAATTGGCATAGCTCAGTAACACTCAACATGCCGGACGTGGATAACCTCGGGAAACTGAGGATAAACCGCGATAGGTCATATGTCTGGAATGAATGGCTAAAATCTACATGGCCCCTGGATTGGACTGCGGCCGATCAGGCTGTTGGTGAGGTAATGGCCCACCCCTAAAACCGGTACGGGCTCTGAGAGGAGAAGCCCGGAGATGGGCACGACAAGGGCCCAGGCCCTATGGGGCGCAGCAGGCGCGAAAACTCTGCAATAAGCGAAAGCTTCAGGGTTATTCTGAGTGATTTCCTTTTGGCACCTCTAAAAATGGTGCGGAATAAGGGGTGGGCAAGCCTGGTGTCAGCCGCCGCGGTAATACCAGCCCCGAGTGGGACGATTATTGGGCCTAAAGCATCCGTAGCCGGTTCTACAAGTCTTCCGTTCCACCTTAACAGTTGGGCTGCAGAGAGCTAGGAGGCGGGAGAGCAAGCGGGGGTAGGGGTAAAATCCGTTGATCCACTGAAGACCACCAGTGGCGAAGGCGGCGCTCGACGGTGAGGGATGAAAGCTGGGGGAGCATTAGATAGGGTAGTCCCAGCTGTAAACGATGCAGACTCGGATGAACCTATTCACCGCAGGGAAGCAAGTCTGCCGCCTGGGAGTACGGTCGCAAGGAAACTTAAAGGAATTGGGGGAGAAGGGGTGAAGCCTGCGGTTCAATTGGAGTCAACGCCGGG
FJ490651.1.908_Archaea_Crenarchaeota_Nitrososphaeria_Nitrososphaerales_Nitrososphaeraceae_uncultured_archaeon                                                             CCGACTGCTATCAGAATAGGACTAAGCCATGCGAGTTAACGTAGCAATTGGCATAGCTCAGTAACACTCAACATGCCGGACGTGGATAACCTCGGGAAACTGAGGATAAACCGCGATAGGTCATATGTCTGGAATGAATGGCTCAAATCTACATGGCCCCTGGATTGGACTGCGGCCGATCAGGCTGTTGGTGAGGTAATGGCCCACCCCTAAAACCGGTACGGGCTCTGAGAGGAGAAGCCCGGAGATGGGCACGACAAGGGCCCAGGCCCTATGGGGCGCAGCAGGCGCGAAAACTCTGCAATAAGCGAAAGCTTCAGGGTTATTCTGAGTGATTTCCTTTTGGCACCTCTAAAAATGGTGCAGAATAAGGGGTGGGCAAGCCTGGTGTCAGCCGCCGCGGTAATACCAGCCCCGAGTGGGACGATTATTGGGCCTAAAGCATCCGTAGCCGGTTCTACAAGTCTTCCGTTCCACCTTAACAGTTGGGCTGCAGAGAGCTAGGAGGCGGGAGAGCAAGCGGGGGTAGGGGTAAAATCCGTTGATCCACTGAAGACCACCAGTGGCGAAGGCGGCGCTCGACGGTGAGGGATGAAAGCTGGGGGAGCATTAGATAGGGTAGTCCCAGCTGTAAACGATGCAGACTCGGATGAACCTATTCACCGCAGGGAAGCAAGTCTGCCGCCTGGGAGTACGGTCGCAAGGAAACTTAAAGGAATT-GGGGAG-AAGGGTGAG-CCTGC--GTCAATTGGAGTCAACGCCGGA
DQ782341.1.1024_Archaea_Crenarchaeota_Nitrososphaeria_Nitrososphaerales_Nitrososphaeraceae_Candidatus_Nitrocosmicus_uncultured_archaeon                                   ------------------------------------------------------------------------------------------------------------------------------------------------------------------------------------------------------------------------------------------------------------------------------------GGGTGCAGCAGGCGCGAAAACTCTGCAATAAGCGAAAGCTTCAGGGCTATTCTGAGTGATTTCCTTTTGGCATCTCTAAAAATGGTGCAGAATAAGGGGTGGGCAAGCCTGGTGTCAGCCGCCGCGGTAATACCAGCCCCGAGTGGGACGATTATTGGGCCTAAAGCATCCGTAGCCGGTTCTACAAGTCTTCCGTTCCATCTTAACAGATGGGCTGCGGAGAGCTAGGAGGCGGGAGAGCAAGCGGGGGTAGGGGTAAAATCCGTTGATCCACTGAAGACCACCAGTGGCGAAGGCGGCGCTCGACGGTGAGGGATGAAAGCTGGGGGAGCATTAGATAGGGTAGTCCCAGCTGTAAACGATGCAGACTCGGATGAACTAATTCACCGCAGGGAAGCAAGTTTGCCGCCTGGGAGTACGGTCGCAAGGAAACTTAAAGGAATTGGGGGAGAAGGGGTGAAGCCTGCGGTTCAATTGGAGTCAACGCCGGA
DQ782348.1.1024_Archaea_Crenarchaeota_Nitrososphaeria_Nitrososphaerales_Nitrososphaeraceae_Candidatus_Nitrocosmicus_uncultured_archaeon                                   ------------------------------------------------------------------------------------------------------------------------------------------------------------------------------------------------------------------------------------------------------------------------------------GGGTGCACCAGGCGCGAAAACTCTGCAATAAGCGAAAGCTTCAGGGCTATTCTGAGTGATTTCCTTTTGGCATCTCTAAAAATGGTGCAGAATAAGGGGTGGGCAAGCCTGGTGTCAGCCGCCGCGGTAATACCAGCCCCGAGTGGGACGTTTATTGGGCCTAAAGCATCCGTAGCCGGTTCTACAAGTCTTCCGTTCCACCTTAACAGATGGGCTGCGGAGAGCTAGGAGGCGGGAGAGCAAGCGGGGGTAGGGGTAAAATCCGTTGATCCATTGAAGACCACCAGTGGCGAAGGCGGCGCTCGACGGTGAGGGATGAAAGCTGGGGGAGCATTAGATAGGGTAGTCCCAGCTGTAAACGATGCAGACTCGGATGAACTAATTCACCGCAGGGAAGCAAGTTTGCCGCCTGGGAGTACGGTCGCAAGGAAACTTAAAGGAATTGGGGGAGAAGGGGTGAAGCCTGCGGTTCAATTGGAGTCAACGCCGGA
FJ490659.1.913_Archaea_Crenarchaeota_Nitrososphaeria_Nitrososphaerales_Nitrososphaeraceae_uncultured_archaeon                                                             CCGACTGCTATCAGAATAGGACTAAGCCATGCGAGTCAACGTAGCAATTGGCATAGCTCAGTAACACTCAACATGCCGGACGTGGATAACTTCGGGAAACTGAGGATAAACCGCGATAGGTCATATATCTGGAATGAATGGCTAAAATCTACATGGCCCCTGGATTGGACTGCGGCCGATCAGGCTGTTGGTGAGGTAATGGCCCACCCCTAAAACCGGTACGGGCTCTGAGAGGAGAAGCCCGGAGATGGGCACGACAAGGGCCCAGGCCCTATGGGGCGCAGCAGGCGCGAAACCTCTGCAATAAGCGAAAGCTTCAGGGTTATTCTGAGTGATTTCCTTTTGGCACCTCTAAAAATGGTGCAGAATAAGGGGTGGGCAAGCCTGGTGTCAGCCGCCGCGGTAATACCAGCCCCGAGTGGGACGATTATTGGGCCTAAAGCATCCGTAGCCGGTTCTGCAAGTCTTCCGTTCCAGCTTAACAGTTGGGCTGCGGAGAGCTAGGAGGCGGGAGAGCAAGCGGGGGTAGGGGTAAAATCCGTTGATCCACTGAAGACCACCAGTGGCGAAGGCGGCGCTCGACGGTGAGGGATGAAAGCTGGGGGAGCATTAGATAGGGTAGTCCCAGCTGTAAACGATGCAGACTCGGATGAACATATTCACCGCAGGGAAGCAAGTCTGCCGCCTGGGAGTACGGTCGCAAGGAAACTTAAAAGAATTGGGGGAGAAGGGGTGAAGCCTGCGGTTCAATTGGAGTCAACGCCGGA
FJ784307.1.1437_Archaea_Crenarchaeota_Nitrososphaeria_Nitrososphaerales_Nitrososphaeraceae_uncultured_archaeon                                                            CCGACTGCTATCAGAATAGGACTAAGCCATGCGAGTCAACGTAGCAATTGGCATAGCTCAGTAACACTCAACATGCCGGACGTGGATAACCTCGGGAAACTGAGGATAAACCACGATAGGCCATATGTCTGGAATGAATGGCTCAAATCTACATGGCCCCTGGATTGGACTGCGGCCGATCAGGCTGTTGGTGAGGTAATGGCCCACCCCTAAAACCGGTACGGGCTCTGAGAGGAGAAGCCCGGAGATGGGCACGACAAGGGCCCAGGCCCTATGGGGCGCAGCAGGCGCGAAACCTCTGCAATAAGCGAAAGCTTCAGGGTTATTCTGAGTGATTTCCTTTTGGCACCTCTAAAAATGGTGCAGAATAAGGGGTGGGCAAGCCTGGTGTCAGCCGCCGCGGTAATACCAGCCCCGAGTGGGACGATTATTGGGCCTAAAGCATCCGTAGCCGGTTCTGCAAGTCTTCCGTTCCAGCTTAACAGTTGGGCTGCGGAGAGCTAGGAGGCGGGAGAGCAAGCGGGGGTAGGGGTAAAATCCGTTGATCCACTGAAGACCACCAGTGGCGAAGGCGGCGCTCGACGGTGAGGGATGAAAGCTGGGGGAGCATTAGATAGGGTAGTCCCAGCTGTAAACGATGCAGACTCGGATGAACATATTCACCGCAGGGAAGCAAGTCTGCCGCCTGGGAGTACGGTCGCAAGGAAACTTAAAGGAATTGGGGGAGAAGGGGTGAAGCCTGCGGTTCAATTGGAGTCAACGCCGGG
HQ400564.1.912_Archaea_Crenarchaeota_Nitrososphaeria_Nitrososphaerales_Nitrososphaeraceae_uncultured_archaeon                                                             CCGACTGCTATCAGAATAGGACTAAGCCATGCGAGTCAACGTAGCAATTGGCATAGCTCAGTAACACTCAACTTGCCGGACGTGGATAACCTCGGGAAACTGAGGATAAACCGCGATAGGCCATATGTCTGGAATGAATGGCTCAAATCTACATGGCCCCTGGATTGGACTGCGGCCGATCAGGCTGTTGGTGAGGTAATGGCCCACCCCTAAAACCGGTACGGGCTCTGAGAGGAGTAGCCCGGAGATGGGCACGACAAGGGCCCAGGCCCTATGGGGCGCAGCAGGCGCGAAACCTCTGCAATAAGCGAAAGCTTCAGGGTTATTCTGAGTGATTTCCTTTTGGCACCTCTAAAAATGGTGCAGAATAAGGGGTGGGCAAGCCTGGTGTCAGCCGCCGCGGTAATACCAGCCCCGAGTGGGACGATTATTGGGCCTAAAGCATCCGTAGCCGGTTTTACAAGTCTTCCGTTCCAACTTAACAGTTGGGCTGCAGAGAGCTAGGAGGCGGGAGAGCAGGCGGGGGTAGGGGTAAAATCCGTTGATCCACTGAAGACCACCAGTGGCGAAGGCGGCGCTCGACGGTGAGGGATGAAAGCTGGGGGAGCATTAGATAGGGTAGTCCCAGCTGTAAACGATGCAGACTCGGATGAACCTATTCACCGCAGGGAAGCAAGTCTGCCGCCTGGGAGTACGGTCGCAAGGAAACTTAAAGGAATTGGGGGAGAAGGGGTGAAGCCTGCGGTTCAATTGGACTCAACGCCGGA
FJ490646.1.914_Archaea_Crenarchaeota_Nitrososphaeria_Nitrososphaerales_Nitrososphaeraceae_uncultured_archaeon                                                             CCGACTGCTATCAGAATAGGACTAGGCCATGCGAGTCAACGTAGCAATTGGCATAGCTCAGTAACACTCAACATGCCGGACGTGGATAACCTCGGGAAACTGAGGATAAACCGCGATAGGTCATATGTCTGGAATGAATGGCTCAAATCTACATGGCCCCTGGATTGGACTGCGGCCGATCAGGCTGTTGGTGAGGTAATGGCCCACCCCTAAAACCGGTACGGGCTCTGAGAGGAGAAGCCCGGAGATGGGCACGACAAGGGCCCAGGCCCTATGGGGCGCAGCAGGCGCGAAAACTCTGCAATAAGCGAAAGCTTCAGGGTTATTCTGAGTGATTTCCTTTTGGCACCTCTAAAAATGGTGCAGAATAAGGGGTGGGCAAGCCTGGTGTCAGCCGCCGCGGTAATACCAGCCCCGAGTGGGACGATTATTGGGCCTAAAGCATCCGTAGCCGGTTCTACAAGTCTTCCGTTCCACCTTAACAGTTGGGCTGCAGAGAGCTAGGAGGCGGGAGAGCAAGCGGGGGTAGGGGTAAAATCCGTTGATCCACTGAAGACCACCAGTGGCGAAGGCGGCGCTCGACGGTGAGGGATGAAAGCTGGGGGAGCATTAGATAGGGTAGTCCCAGCTGTAAACGATGCAGACTCGGATGAGCTGACTCACCGCAGGGAAGCAAGTTTGCCGCCTGGGAGTACGGTCGCAAGGAAACTTAAAGGAATTGGGGGAGAAGGGGTGAAGCCTGCGGTTCAATTGGAGTCAACGCCGGA
KJ094708.1.1309_Archaea_Crenarchaeota_Nitrososphaeria_Nitrososphaerales_Nitrososphaeraceae_Candidatus_Nitrocosmicus_uncultured_bacterium                                  CCGACTGCTATCAGAATAGGACTAAGCCATGCGAGTCAACGTAGCAATTGGCATAGCTCAGTAACACTCAACATGCCGGACGTGGATAACCTCGGGAAACTGAGGATAAACCGCGATAGGTCATGTATCTGGAATGAATGGCTCAAATCTACATGGCCCCTGGATTGGACTGCGGCCGATCAGGCTGTTGGTGAGGTAATGGCCCACCCCTAAAACCGGTACGGGCTCTGAGAGGAGAAGCCCGGAGATGGGCACGACAAGGGCCCAGGCCCTATGGGGCGCAGCAGGCGCGAAAACTCTGCAATAAGCGAAAGCTTCAGGGTTATTCTGAGTGATTTCCTTTTGGCACCTCTAAAAATGGTGCAGAATAAGGGGTGGGCAAGCCTGGTGTCAGCCGCCGCGGTAATACCAGCCCCGAGTGGGACGATTATTGGGCCTAAAGCATCCGTAGCCGGTTCTACAAGTCTTCCGTTCCACCTCAACAGATGGGCTGCGGAGAGCTAGGAGGCGGGAGAGCAAGCGGGGGTAGGGGTAAAATCCGTTGATCCATTGAAGACCACCAGTGGCGAAGGCGGCGCTCGACGGTGAGGGATGAAAGCTGGGGGAGCATTAGATAGGGTAGTCCCAGCTGTAA-AGATGCAGACTCGGATGAACTAATTCACCGCAGGGAAGCAAGTTTGCCGCCTGGGAGTACGGTCGCAAGGAAACTTAAAGGAATTGGGGGAGAAGGGGTGAAGCCTGCGGTTCAATTGGAGTCAACGCCGGA
FJ455765.1.913_Archaea_Crenarchaeota_Nitrososphaeria_Nitrososphaerales_Nitrososphaeraceae_uncultured_archaeon                                                             CCGACTGCTATCAGAATAGGACTAAGCCATGCGAGTCAACGTAGCAATTGGCATAGCTCAGTAACACTCAACATGCCGGACGTGGATAACCTCGGGAAACTGAGGATAAACCGCGACAGGCCATATGTCTGGAATGAATGGCTCAAATCTACATGGCCCCTGGATTGGACTGCGGCCGATCAGGCTGTTGGTGAGGTAATGGTCCACCCCTAAAACCGGTACGGGCTCTGAGAGGAGAAGCCCGGAGATGGGCACGACAAGGGCCCAGGCCCTATGGGGCGCAGCAGGCGCGAAACCTCTGCAATAAGCGAAAGCTTCAGGGTTATTCTGAGTGATTTCCTTTTGGCACCTCTAAAAATGGTGCAGAATAAGGGGTGGGCAAGCCTGGTGTCAGCCGCCGCGGTAATACCAGCCCCGAGTGGGACGATTATTGGGCCTAAAGCATCCGTAGCCGGTTCTACAAGTCTTCCGTTCCAACTTAACAGTTGGGCTGCGGAGAGCTAGGAGGCGGGAGAGCAAGCGGGGGTAGGGGTAAAATCCGTTGATCCACTGAAGACCACCAGTGGCGGAGGCGGCGCTCGACGGTGAGGGATGAAAGCTGGGGGAGCATTAGATAGGGTAGTCCCAGCTGTAAACGATGCAGACTCGGATGAACCTATTCACCGCAGGGAAGCAAGTCTGCCGCCTGGGAGTACGGTCGCAAGGAAACTTAAAGGAATTGGGGGAGAAGGGGTGAAGCCTGCGGTTCAATTGGAGTCAACGCCGGA
JN562353.1.1308_Archaea_Crenarchaeota_Nitrososphaeria_Nitrososphaerales_Nitrososphaeraceae_Candidatus_Nitrocosmicus_uncultured_archaeon                                   CCGACTGCTATCAGAATAGGACTAAGCCATGCGAGTCAACGTAGCAATTGGCATAGCTCAGTAACACTCAACATGCCGGACGTGGATAACCTCGGGAAACTGAGGATAAACCGCGATAGGCCATATGTCTGGAATGAATGGCTTAAATCTACATGGCCCCTGGATTGGACTGCGGCCGATCAGGCTGTTGGTGAGGTAATGGCCCACCCCTAAAACCGGTACGGGCTCTGAGAGGAGAAGCCCGGAGATGGGCACGACAAGGGCCCAGGCCCTATGGGGCGCAGCAGGCGCGAAACCTCTGCAATAAGCGAAAGCTTCAGGGTTATTCTGAGTGATTTCCTTTTGGCACCTCTAAAAATGGTGCAGAATAAGGGGTGGGCAAGCCTGGTGTCAGCCGCCGCGGTAATACCAGCCCCGAGTGGGACGATTATTGGGCCTAAAGCATCCGTAGCCGGTTCTACAAGTCTTCCGTTCCAACTTAACAGTTGGGCTGCGGAGAGCTAGGAGGCGGGAGAGCAAGCGGGGGTAGGGGTAAAATCCGTTGATCCACTGAAGACCACCAGTGGCGAAGGCGGCGCTCGACGGTGAGGGATGAAAGCTGGGGGAGCATTAGATAGGGTAGTCCCAGCTGTAAACGATGCAGACTCGGATGAACTAATTCACCGCAGGGAAGCAAGTTTGCCGCCTGGGAGTACGGTCGCAAGGAAACTTAAAGGAATTGGGGGAGAAGGGGTGAAGCCTGCGGTTCAATTGGAGTCAACGCCGGA
DQ365081.1.912_Archaea_Crenarchaeota_Nitrososphaeria_Nitrososphaerales_Nitrososphaeraceae_Candidatus_Nitrocosmicus_uncultured_compost_archaeon                            CCGACTGCTATCAGAGTGAGATTAAGCCATGCGAGTCAACGTAGCAATAGGCACAGCTCAGTAACACTCAACATAACGGACGTGGATAAACTCGGGAAACTGAGGCTAAACCGCGATAGACCAAATACCTGGAATGGTTGATTGAAATCTATATGGCCTTTGGATTGGACTGCGTCCGATCAGGCTGTTGGTGAGGTAATGGCCCACCCCTGTAACCGGTACGGGCTCTGAGAGGAGGAGCCCGGAGATGGGCACGACAAGGGCCCAGGCCCTATGGGGCGCAGCAGGCGCGAAACCTCTGCAATAGGCGAAAGCTTCAGGGTTACTCTGAGTGATTTCCTTTTGGCATCTCTAAAAATGGTGCAGAATAAGGGGTGGGCAAGTCTGGTGTCAGCCGCCGCGGTAATACCAGCCCCGAGTGGGACGATTATTGGGCCTAAAGCATCCGTAGCCGGCCTTACAAGTCCCCCGTTCCAGCTTAACAGATGGGCTGCGGAAGACTAGGAGGCAGGAGAGCAAGCGGGGGTAGGGGTAAAATCCGTTGATCCATTGAGGACCACCAGTGGCGAAGGCGGCGCTCGACGGTGAGGGATGAAAGCTGGGGGAGCATTAGATAGGGTAGTCCCAGCTGTAAACGATGCAGACTCGGATGAGCTAACTCACCGCAGGGAAGCAAGTTTGCTGCCTGGGAGTACGGTCGCAAGGAAACTTAAAGGAATTGGGGGAGAACGGGTGGAGCCTGCGGTTTAATTGGATTCAACGCCGGG
EF021349.1.901_Archaea_Crenarchaeota_Nitrososphaeria_Nitrososphaerales_Nitrososphaeraceae_uncultured_archaeon                                                             CCGACTGCTATCGGATTGAGATTGAGCCATTTGAGTTGTGACTGCAGGTAGCATAGCTCAGTAACACTCAACCTGCCAGACGTGGACAACCCCGGGAAACTGGGATTAATCCGCGATAGGTCATTCCTCTGGAAGGAATGGCCCAAATTCAT-TCGCTCCAGGATGGGACTGCGGCCGATCAGGCTGTTGGCGGGGTAAAGGCCCACCCCTATAACCGGTACGGGCTCTGAGAGGAGAAGCCCGGAGATGGGCACGACAAGGGCCCAGGCCCTATGGGGCGCAGCAGGCGCGAAACCTCTGCAATAGGCGAAAGCCTCAGGGTTACTCTGAGTGATTTCCTTTTGGCACCTCTAAAAATGGTGCAGAATAAGGGGTGGGCAAGTCTGGTGTCAGCCGCCGCGGTAATACCAGCCCCGAGTGGGACGATTATTGGGCCTAAAGCATCCGTAGCCGGTTCTGCAAGTCTTCCGTTCCAGCTCAACGGATGGGCCGCGGAGGACTAGGAGGCGGGAGAGCAAGCGGGGGTAGGGGTAAAATCCTTTGATCCATTGAAGACCACCAGTGGCGAAGGCGGCGCTCGACGGTGAGGGATGAAAGCTGGGGGAGCATTAGATAGGGTAGTCCCAGCTGTAAACGATGCAGACTCGGATGGGCCAGCCCACCGCAGGGAAGCAAGTCTGCCGCCTGGCAGTACGGTCGCAAGGAAACTTAAAGGAATAGGGGGAG----------------------------------------
JN562366.1.1308_Archaea_Crenarchaeota_Nitrososphaeria_Nitrososphaerales_Nitrososphaeraceae_Candidatus_Nitrocosmicus_uncultured_archaeon                                   CCGACTGCTATCAGAGTGGGACTAAGCCATGCGAGTCAACGTAGAAATTGGCAAAGCTCAGTAACACTCAACATGCCGGACGTGGATAACCTCGGGAAACTGAGGATAAACCGCGATAGGCCATATTTCTGGAATGGATGGCCGAAATCTATATGGCCCCTGGATTGGACTGCGGCCGATCAGGCTGTTGGTGAGGTAATGGCCCACCCCTGTAACCGGTACGGGCTCTGAGAGGAGGAGCCCGGAGATGGGCACGACAAGGGCCCAGGCCCTATGGGGCGCAGCAGGCGCGAAATCTCTGCAATAGGCGAAAGCTTCAGGGTTACTCTGAGTGATTCCCTTTTGGCACCTTTAAAAATGGTGCAGAATAAGGGGTGGGCAAGTCTGGTGTCAGCCGCCGCGGTAATACCAGCCCCGAGTGGGACGATTATTGGGCCTAAAGCATCCGTAGCCGGTACTGCAAGTCTTCCGTTCCACCTTAACAGTTGGGCTGCGGGGCGCTAGGAGGCGGGAGAGCAAGCGGGGGTAGGGGTAAAATCCGTTGATCCATTGAAGACCACCAGTGGCGAAGGCGGCGCTCGACGGTGAGGGATGAAAGCTGGGGGAGCATTAGATAGGGTAGTCCCAGCTGTAAACGATGCAGACTCGGATGAACTAATTCACCGCAGGGAAGCAAGTTTGCCGCCTGGGAGTACGGTCGCAAGGAAACTTAAAGGAATTGGGGGAGAAGGGGTGAAGCCTGCGGTTCAATTGGAGTCAACGCCGGA
HQ269047.1.988_Archaea_Crenarchaeota_Nitrososphaeria_Nitrososphaerales_Nitrososphaeraceae_uncultured_archaeon                                                             -------------------------------------------------------------------------------------------------------------CTCGCAATAGGCC-------------------------------------------------------------------------------------------------------------------------------------------------------------------------------------------GAAAGCTTCAGGT--ACT-TGAGTG---TCC--TTGGCA-CTTTAAAA--TGTGCAG-ATAAGGGGTGGGCAAGTCTGGTGTCAGCCG-CGCG-TAATACCAGCACCGAGGGGGACGATTATGGG--CTAAAGCATCCGTAGCCGGTACTGCAAGTCTCCCGTTCCACCTTAACAGTTGGGCTGCGGGGCGCTAGGAGGCGGGAGAGCAAGCGGGGGTAGGGGTAAAATCCGCTGATCCATTGAAGACCACCAGTGGCGAAGGCGGCGCTCGACGGTGAGGGATGAAAGCTGGGGGAGCATTAGATAGGGTAGTCCCAGCTGTAAACGATGCAGACTCGGATGGGCCAGCCCACCGCAGGGAAGCAAGTCTGCCGCCTGGGAGTACGGTCGCAAGGAAACTTAAAGGAATTGGGGGAGAAGGGGTGAAGCCTGCGGTTCAATTGGAGTCAACGCCGGG
KF975587.1.1442_Archaea_Crenarchaeota_Nitrososphaeria_Nitrososphaerales_Nitrososphaeraceae_Candidatus_Nitrososphaera_uncultured_archaeon                                  CCGACTGCTATCAGAGTGGGACTAAGCCATGCGAGTCAACGTAGAAATTGGCATAGCTCAGTAACACTCAACATGCCGGACGTGGATAACCTCGGGAAACTGAGGATAAACCGCGATAGGCCATATTTCTGGAATGGATGGCCGAAATCTATATGGCCCCTGGATTGGACTGCGGCCGATCAGGCTGTTGGTGAGGTAATGGCCCACCCCTGTAACCGGTACGGGCTCTGAGAGGAGGAGCCCGGAGATGGGCACGACAAGGGCCCAGGCCCTATGGGGCGCAGCAGGCGCGAAATCTCTGCAATAGGCGAAAGCTTCAGGGTTACTCTGAGTGGTTCCCTTTTGGCACCTTTAAAAATGGTGCAGAATAAGGGGTGGGCAAGTCTGGTGTCAGCCGCCGCGGTAATACCAGCCCCGAGTGGGACGATTATTGGGCCTAAAGCATCCGTAGCCGGTACTGCAAGTCTTCCGTTCCACCTTAACAGTTGGGCTGCGGGGCGCTAGGAGGCGGGAGAGCAAGCGGGGGTAGGGGTAAAATCCGCTGATCCATTGAAGACCACCAGTGGCGAAGGCGGCGCTCGACGGTGAGGGATGAAAGCTGGGGGAGCATTAGATAGGGTAGTCCCAGCTGTAAACGATGCAGACTCGGATGGGCCAACCCACCGCAGGGAAGCAAGTCTGCCGCCTGGGAGTACGGTCGCAAGGAAACTTAAAGGAATTGGGGGAGAAGGGGTGAAGCCTGCGGTTCAATTGGAGTCAACGCCGGG
GQ926250.1.908_Archaea_Crenarchaeota_Nitrososphaeria_Nitrososphaerales_Nitrososphaeraceae_uncultured_archaeon                                                             CCGACTGCTATCAGAGTGGGACTAAGCCATGCGAGTCAACGTAGAAATTGGCGAAGCTCAGTAACACTCAACATGCCGGACGTGGATAACCTCGGGAAACTGAGGATAAACCATGATAGGCCATATCTCTGGAATGGATGGCTGAAATCTATATGGCCTCTGGATTGGACTGCGGCCGATCAGGCTGTTGGTGAGGTAATGGCCCACCCCTGTAACCGGTACGGGCTCTGAGAGGAGGAGCCCGGAGATGGGCACGACAAGGGCCCAGGCCCTATGGGGCGCAGCAGGCGCGAAATCTCTGCAATAGGCGAATGCTTCAGGGTTACTCTGAGTGATTCCCTTTTGGCACCTCTAAAAATGGTGCAGAATAAGGGGTGGGCAAGTCTGGTGTCAGCCGCCGCGGTAATACCAGCCCCGAGTGGGACGATTATTGGGCCTAAAGCATCCGTAGCCGGTACTGCAAGTCTTCCGTTCCACCTCAACAGTTGGGCTGCGGAGCGCTAGGAGGCGGGAGAGCAAGCGG-GGTAGGGGTAAAATCCACTGATCCATTGAAGACCACCAGTGGCGAAAGCGGCGCTCGACGGTGAGGGATGAAAGCTGGGGGAGCATTAGATAGGGTAGTCCCAGCTGTAAACGATGCAGACTCGGATGGGCCAACCCACCGCAGGAAAGCAAGTCTGCCGCCTGGGAGTACGGTCGCAAGGAAACTTAAAGGAATTGGGGGAGAAGGGGTGAAGCCTGCGGTTCAT--GGAATCA---CGCGG
FPLS01043674.3.1420_Archaea_Crenarchaeota_Nitrososphaeria_Nitrososphaerales_Nitrososphaeraceae_metagenome                                                                 CCGACTGCTATCAGAGTGGGACTAAGCCATGCGAGTCAACGTAGAAATTGGCGAAGCTCAGTAACACTCAACATGCCGGACGTGGATAACCTCGGGAAACTGAGGATAAACCGCGATAGGTCATATTTCTGGAATGGATGGCTGAAATCTATATGGCCTCTGGATTGGACTGCGGCCGATCAGGCTGTTGGTGAGGTAATGGCCCACCCCTGTAACCGGTACCGGCTCTGAGAGGAGGAGCCCGGAGATGGGCACGACAAGGGCCCAGGCCCTATGGGGCGCAGCAGGCGCGAAATCTCTGCAATAGGCGAAAGCTTCAGGGTTACTCTGAGTGATTCCCTTTTGGCACCTCTAAAAATGGTGCAGAATAAGGGGTGGGCAAGTCTGGTGTCAGCCGCCGCGGTAATACCAGCCCCGAGTGGGACGATTATTGGGCCTAAAGCATCCGTAGCCGGTACTGCAAGTCTTCCGTTCCACCTCAACAGTTGGGCTGCGGAGCGCTAGGAGGCGGGAGAGCAAGCGGGGGTAGGGGTAAAATCCACTGATCCATTGAAGACCACCAGTGGCGAAGGCGGCGCTCGACGGTGAGGGATGAAAGCTGGGGGAGCATTAGATAGGGTAGTCCCAGCTGTAAACGATGCAGACTCGGATGGGCCAGCCCACCGCAGGGAAGCAAGTCTGCCGCCTGGGAGTACGGTCGCAAGGAAACTTAAAGGAATTGGGGGAGAAGGGGTGAAGCCTGCGGTTCAATTGGAGTCAACGCCGGG
AF418938.1.912_Archaea_Crenarchaeota_Nitrososphaeria_Nitrososphaerales_Nitrososphaeraceae_uncultured_archaeon                                                             CCGACTGCTATCAGAGTGGGACTAAGCCATGCGAGTCAACGTAGAAATTGGCGAAGCTCAGTAACACTCAACATGCCGGACGTGGATAACCTCGGGAAACTGAGGATAAACCGCGATAGGCCATATTTCTGGAATGGATGGCTAAAATCTATATGGCCTCTGGATTGGACTGCGGCCGATCAGGCTGTTGGTGAGGTAATGGCCCACCCCTATAACCGGTACGGGCTCTGAGAGGAGGAGCCCGGAGATGGGCACGACAAGGGCCCAGGCCCTATGGGGCGCAGCAGGCGCGAAATCTCTGCAATAGGCGAAAGCTTCAGGGTTACTCTGAGTGATTCCCTTTTGGCACCTCTAAAAATGGTGCAGAATAAGGGGTGGGCAAGTCTGGTGTCAGCCGCCGCGGTAATACCAGCCCCGAGTGGGACGATTATTGGGCCTAAAGCATCCGTAGCCGGTACTGCAAGTCTTCCGTTCCACCTCAACAGTTGGGCTGCGGGGCGCTAGGAGGCGGGAGAGCAAGCGGGGGTAGGGGTAAAATCCACTGATCCATTGAAGACCACCAGTGGCGAAGGCGGCGCTCGACGGTGAGGGATGAAAGCTGGGGGAGCATTAGATAGGGTAGTCCCAGCTGTAAACGATGCAGACTCGGATGGGCCAACCCACCGCAGGGAAGCAAGTCTGCCGCCTGGGAGTACGGTCGCAAGGAAACTTAAAGGAATTGGGGGAGAAGGGGTGAAGCCTGCGGTTCAATTGGAGTCAACGCCGGA
KJ566475.1.955_Archaea_Crenarchaeota_Nitrososphaeria_Nitrososphaerales_Nitrososphaeraceae_uncultured_euryarchaeote                                                        -----------------------------------------------------------------------------------------------------------------------------------------------------------------------------------------------------------------------------------------------------------------------------------------------------------------------------------TACTCTGAGTGATTCCCTTTTGGCACCTCTAAAAATGGTGCAGAATAAGGGGTGGGCAAGTCTGGTGTCAGCCGCCGCGGTAATACCAGCCCCGAGTGGGACGATTATTGGGCCTAAAGCATCCGTAGCCGGTACTGCAAGTCTTCCGTTCCACCTCAACAGTTGGGCTGCGGAGCGCTAGGAGGCGGGAGAGCAAGCGGGGGTAGGGGTAAAATCCACTGATCCATTGAAGACCACCAGTGGCGAAGGCGGCGCTCGACGGTGAGGGATGAAAGCTGGGGGAGCATTAGATAGGGTAGTCCCAGCTGTAAACGATGCAGACTCGGATGGGCCAACCCACCGCAGGGAAGCAAGTCTGCCGCCTGGGAGTACGGTCGCAAGGAAACTTAAAGGAATTGGGGGAGAAGGGGTGAAGCCTGCGGTTCAATTGGAGTCAACGCCGGG
KC505280.1.913_Archaea_Crenarchaeota_Nitrososphaeria_Nitrososphaerales_Nitrososphaeraceae_uncultured_archaeon                                                             CCGACTGCTATCAGAGTGGGACTAAGCCATGCGAGTCAACGTAGAAATTGGCATAGCTCAGTAACACTCAACATGCCGGACGTGGATAACCTCGGGAAACTGAGGATAAACCGCGATAGGCCATATTTCTGGAATGGATGGCCGAAATCTATATGGCCCCTGGATTGGACTGCGGCCGATCAGGCTGTCGGTGAGGTAATGGCCCACCCCTGTAACCGGTACGGGCTCTGAGAGGAGGGGCCCGGAGATGGGCACGACAAGGGCCCAGGCCCTATGGGGCGCAGCAGGCGCGAAATCTCTGCAATAGGCGAAAGCTTCAGGGTTACTCTGAGTGGTTCCCTTTTGGCACCTTTAAAAATGGTGCAGAATAAGGGGTGGGCAAGTCTGGTGTCAGCCGCCGCGGTAATACCAGCCCCGAGTGGGACGATTATTGGGCCTAAAGCATCCGTAGCCGGTACTGCAAGTCTTCCGTTCCACCTTAACAGTTGGGCTGCGGGGCGCTAGGAGGCGGGAGAGCAAGCGGGGGTAGGGGTAAAATCCGCTGATCCATTGAAGACCACCAGTGGCGAAGGCGGCGCTCGACGGTGAGGGATGAAAGCTGGGGAAGCATTAGATAGGGTAGTCCCAGCTGTAAACGATGCAGACTCGGATGGGCCAGCCCACCGCAGGGAAGCAAGTCTGCCGCCTGGGAGTACGGTCGCAAGGAAACTTAAAGGAATTGGGGGAGAAGGGGTGAAGCCTGCGGTTCAATTGGAKTCAACGCCGGR
AY278072.1.917_Archaea_Crenarchaeota_Nitrososphaeria_Nitrososphaerales_Nitrososphaeraceae_uncultured_crenarchaeote                                                        CCGACTGCTATCAAAGTG-GACTAACCCATGCAGTCAACCGTAGAAATTGGCATAGCTCAGTAACACTCAACATCCCGGCCGTGGATACCCTCGGGAAACTGAGGATAAACCCCGATAGGCCATATTTCTGGAATGGATGGCCGAAATCTATATGCCCCCTGGATTGGACTTCGGCCGATCAGGCTGTTGGTGAGGTAATGGCCCACCCCTGTAACCGGTACGGGCTCTGAGAGGAGGAGCCCGGAGATGGGCACGACAAGGGCCCAGGCCCTATGGGGCGCAGCAGGCGCGAAATCTCTGCAATAGGCGAAAGCTTCAGGGTTACTCTGAGTGGTTCCCTTTTGGCACCTTTAAAAATGGTGCAGAATAAGGGGTGGGCAAGTCTGGTGTGAGCCGCCGCGGTAATACCAGCCCCGAGTGGGACGATTATTGGGCCTAAAGCATCCGTAGCCGGTACTGCAAGTCTTCCGTTCCACCTTAACAGTTGGGCTGCGGGGCGCTAGGAGGCGGGAGAGCAAGCGGGGGTAGGGGTAAAATCCGCTGATCCATTGAAGACCACCAGTGGCGAAGGCGGCGCTCGACGGTGAGGGATGAAAGCTGGGGGAGCATTAGATAGGGTAGTCCCAGCTGTAAACGATGCAGACTCGGATGGGCCAGCCCACCGCAGGGAAGCAAGTCTGCCGCCTGGGAGTACGGTCGCAAGGAAACTTAAAGGAATTGGGGGAGAAGGGGTGAAGCCTGCGGTTCAATTGGATTCAACGCCGGA
EF522590.1.925_Archaea_Crenarchaeota_Nitrososphaeria_Nitrososphaerales_Nitrososphaeraceae_uncultured_crenarchaeote                                                        ---------------------------------------------------------------------------------------------------------------------------------------------------------------------------------------------------------------------------------TTC----------------------------------------GCCCT----------------------------------------------------------------------------------------TG-------------------------TGCCAGCAGCCGCGGTTATACCAGCCCCGAGTGGGACGATTATTGGGCCTAAAGCATCCGTAGCCGGTACTGCAAGTCTTCCGTTCCACCTTAACAGTTGGGCTGCGGGGCGCTAGGAGGCGGGAGAGCAAGCGGGGGTAGGGGTAAAATCCGCTGATCCATTGAAGACCACCAGTGGCGAAGGCGGCGCTCGACGGTGAGGGATGAAAGCTGGGGGAGCATTAGATAGGGTAGTCCCAGCTGTAAACGATGCAGACTCGGATGGGCCGGCTCACCGCAGGGAAGCAAGTCTGCCGCCTGGGAGTACGGTCGCAAGGAAACTTAAAGGAATTGGGGGAGAAGGGGTGAAGCCTGCGGTTCAATTGGAGTCAACGCCGGG
EF522594.1.922_Archaea_Crenarchaeota_Nitrososphaeria_Nitrososphaerales_Nitrososphaeraceae_uncultured_crenarchaeote                                                        ----------------------------------------------------------------------------------------------------------------------------------------------------------------------------------------------------------------------------------------------------------------------------------------------------------------------------------------------------------CGC----------------------------------CCTTGTGCCAGCCGCCGCCCCAATACCAGCCCCGAGTGGGACGATTATTGGGCCTAAAGCATCCGTAGCCGGTACTGCAAGTCTTCCGTTCCACCTTAACAGTTGGGCTGCGGGGCGCTAGGAGGCGGGAGAGCAAGCGGGGGTAGGGGTAAAATCCGCTGATCCATTGAAGACCACCAGTGGCGAAGGCGGCGCTCGACGGTGAGGGATGAAAGCTGGGGGAGCATTAGATAGGGTAGTCCCAGCTGTAAACGATGCAGACTCGGATGGGCCAGCCCACCGCAGGGAAGCAAGTCTGCCGCCTGGGAGTACGGTCGCAAGGAAACTTAAAGGAATTGGGGGAGAAGGGGTGAAGCCTGCGGTTCAATTGGAGTCAACGCCGGG
HQ269053.1.969_Archaea_Crenarchaeota_Nitrososphaeria_Nitrososphaerales_Nitrososphaeraceae_uncultured_archaeon                                                             -------------------------------------------------------GCTCAGTAACACTCAACATGCCGGACGTGGATAACCTCGGGAAACTGAGGATAAACCGCGATAGGCCATATTTCTGGAATGGATGGCCGAAATCTATATGGCCCCTGGATTGGACTGCGGCCGATCAGGCTGTTGGTGAGGTAATGGCCCACCCCTGTAACCGGTACGGGCTCTGAGAGGAGGAGCCCGGAGATGGGCACGACAAGGGCCCAGGCCCTATGGGGCGCAGCAGGCGCGAAATCTCTGCAATAGGCGAAAGCTTCAGGGTTACTCTGAGTGATTCCCTTTTGGCACCTTTAAAAATGGTGCAGAATAAGGGGTGGGCAAGTCTGGTGTCAGCCGCCGCGGTAATACCAGCCCCGAGTGGGACGATTATTGGGCCTAAAGCATCCGTAGCCGGTACTGCAAGTCTTCCGTTCCACCTCAACAGTTGGGCTGCGGGGCGCTAGGAGGCGGGAGAGCAAGCGGGGGTAGGGGTAAAATCCGCTGATCCATTGAAGACCACCAGTGGCGAAGGCGGCGCTCGACGGTGAGGGATGAAAGCTGGGGGAGCATTAGATAGGGTAGTCCCAGCTGTAAACGATGCAGACTCGGATGGGCCAACCCACCGCAGGGAAGCAAGTCTGCCGCCTGGGAGTACGGTCGCAAGGAAACTT-AAGGGATTGGGGGAGAAGGGGTGAAGCCTGCGGTTCAATTGGAGTCAACGCCGGG
HQ269046.1.1009_Archaea_Crenarchaeota_Nitrososphaeria_Nitrososphaerales_Nitrososphaeraceae_uncultured_archaeon                                                            -------------------------------------------------------GCTCAGTAACACTCAACATGCCGGACGTGGATAACCTCGGGAAACTGAGGATAAACCGCGATAGGCCATATTTCTGGAATGGATGGCCGAAATCTATATGGCCCCTGGATTGGACTGCGGCCGATCAGGCTGTTGGTGAGGTAATGGCCCACCCCTGTAACCGGTACGGGCTCTGAGAGGAGGAGCCCGGAGATGGGCACGACAAGGGCCCAGGCCTTATGGGGCGCAGCAGGCGCGAAATCTCTGCAATAGGCGAAAGCTTCAGGGTTACTCTGAGTGGTTCCCTTTTGGCACCTTTAAAAATGGTGCAGAATAAGGGGTGGGCAAGTCTGGTGTCAGCCGCCGCGGTAATACCAGCCCCGAGTGTGACGATTATTGGGCCTAAAGCATCCGTAGCCGGTACTGCAAGTCTTCCGTTCCACCTTAACAGTTGGGCTGCGGGGCGCTAGGAGGCGGGAGAGCAAGCGGGGGTAGGGGTAAAATCCGCTGATCCATTGAAGACCACCAGTGGCGAAGGCGGCGCTCGACGGTGAGGGATGAAAGCTGGGGGAGCATTAGATAGGGTAGTCCCAGCTGTAAACGATGCAGACTCGGATGGGCCAGCCCACCGCAGGGAAGCAAGTCTGCCGCCTGGGAGTACGGTCGCAAGGAAACTTAAAGGAATTGGGGGAGAAGGGGTGGAGCCTGCGGTTCAATTGGAGTCAACGCCGGG
KC505305.1.912_Archaea_Crenarchaeota_Nitrososphaeria_Nitrososphaerales_Nitrososphaeraceae_uncultured_archaeon                                                             CCGACTGCTATCAGAGTGAGATTAAGCCATGCGAGTCAACGTAGCAATTGGCACAGCTCAGTAACACTCAACATAACGGACGTGGATAAACTCGGGAAACTGAGGCTAAACCGCGATAGACCAAATACCTGGAATGGTTGATTAAAATCTATATGGCCTTTGGATTGGACTGCGACCGATCAGGCTGTTGGTGAGGTAATGGCCCACCCCTGTAACCGGTACGGGCTCTGAGAGGAGGAGCCCGGAGATGGGTACGACAAGGACCCAGGCCCTATGGGGCGCGGCAGGCGCGAAACCTCTGCAATAGGCGAAAGCCTCAGGGTTACTCTGAGTGGTTCCCTTTTGGCACCTTTAAAAATGGTGCAGAATAAGGGGTGGGCAAGTCTGGTGTCAGCCGCCGCGGTAATACCAGCCCCGAGTGGGACGATTATTGGGCCTAAAGCATCCGTAGCCGGTACTGCAAGTCTTCCGTTCCACCTTAACAGTTGGGCTGCGGGGCGCTAGGAGGCGGGAGAGCAAGCGGGGGTAGGGGTAAAATCCGCTGATCCATTGAAGACCACCAGTGGCGAAGGCGGCGCTCGACGGTGAGGGATGAAAGCTGGGGGAGCATTAGATAGGGTAGTCCCAGCTGTAAACGATGCAGACTCGGATGGGCCAGCCCACCGCAGGGAAGCAAGTCTGCCGCCTGGGAGTACGGTCGCAAGGAAACTTAAAGGAATTGGGGGAGAAGGGGTGAAGCCTGCGGTTCAATTGGATTCAACGCCGGR
JX196216.1.907_Archaea_Crenarchaeota_Nitrososphaeria_Nitrososphaerales_Nitrososphaeraceae_Candidatus_Nitrososphaera_uncultured_archaeon                                   CCGACTGCTATCAGAGTGGGACTAAGCCATGCGAGTCGACGTAGAAATTGGCAAAGCTCAGTAACGCTCAACATGCCGGACGTGGATAACCTCGGGAAACTGAGGATAAACCGCGATAGGCCATATTTCTGGAATGGATGGCTGAAATCTACATGGCCCCTGGATTGGACTGCGGCCGATCAGGCTGTTGGTGAGGTAATGGCCCACCCCTGTAACCGGTACGGGCTCTGAGAGGAGGAGCCCGGAGATGGGCACGACAAGGGCCCAGGCCCTATGGGGCGCAGCAGGCGCGAAATCTCTGCAATAGGCGAAAGCTTCAGGGTTACTCTGAGTGGTTCCCTTTTGGCACCTTTAAAAATGGTGCAGAATAAGGGGTGGGCAAGTCTGGTGTCAGCCGCCGCGGTAATACCAGCCCCGAGTGGGACGATTATTGGGCCTAAAGCATCCGTAGCCGGTACTGCAAGTCTTCCGTTCCACCTTAACAGTTGGGCTGCGGGGCGCTAGGAGGCGGGAGAGCAAGCGGGGGTAGGGGTAAAATCCGCTGATCCATTGAAGACCACCAGTGGCGAAGGCGGCGCTCGACGGTGAGGGATGAAAGCTGGGGGAGCATTAGATAGGGTAGTCCCAGCTGTAAACGATGCAGACTCGG-TGGGCCAGCCCACCGCAGGGAAGCAAGTCTGCCGCCTGGGAGTACGGTCGCAAGGAAACTTAAAGGAATTGGGGGAGAAGGGGTGAAGCCTGCGGTTCAAATGGAGTCAACGCCGG-
KF975577.1.1441_Archaea_Crenarchaeota_Nitrososphaeria_Nitrososphaerales_Nitrososphaeraceae_uncultured_archaeon                                                            CCGACTGCTATCAGAGTGGGACTAAGCCATGCGAGTCAACGTAGAAATTGGCATAGCTCAGTAACACTCAACATGCCGGACGTGGATAACCTCGGGAAGCTGAGGATAAACCGCGATAGGCCATATTTCTGGAATGGATGGCCGAAATCTATATGGCCCCTGGATTGGACTGCGGCCGATCAGGCTGTTGGTGAGGTAATGGCCCACCCCTGTAACCGGTACGGGCTCTGAGAGGAGGAGCCCGGAGATGGGCACGACAAGGGCCCAGGCCCTATGGGGTGCAGCAGGCGCGAAATCTCTGCAATAGGCGAAAGCTTCAGGGTTACTCTGAGTGGTTCCCTTTTGGCACCTTTAAAAATGGTGCAGAATAAGGGGTGGGCAAGTCTGGTGTCAGCCGCCGCGGTAATACCAGCCCCGAGTGGGACGATTATTGGGCCTGAAGCATCCGTAGCCGGTACTGCAAGTCTTCTGTTCCACCTTAACAGTTGGGCTGCGGGGCGCTAGGAGGCGGGAGAGCAAGCGGGGGTAGGGGTAAAATCCGCTGATCCATTGAAGACCACCAGTGGCGAAGGCGGCGCTCGACGGTGAGGGATGAAAGCTGGGGGAGCATTAGATAGGGTAGTCCCAGCTGTAAACGATGCAGACTCGGATGGGCCAGCCCACCGCAGGGAAGCAAGTCTGCCGCCTGGGAGTACGGTCGCAAGGAAACTTAAAGGAATTGGGGGAGAAGGGGTGAAGCCTGCGGTTCAATTGGAGTCAACGCCGGG
JF422932.1.1046_Archaea_Crenarchaeota_Nitrososphaeria_Nitrososphaerales_Nitrososphaeraceae_uncultured_thaumarchaeote                                                      -----------------------------------------------------------------------------------------------------------------------------------------------------------------------------------------------------------------------------------------------------------------------------------------------------------TGCAAT-AGCGAAAGCT-CAGGG-TACTCTGAGTGATTCCC-TTTGGCACCTTTAAAGATGGTGCAGAATAAGGGGTGGGCAAGTCTGGTGTCAGCCGCCGCGGTAATACCAGCCCCGAGTGGGACGATTATTGGGCATAAAGCATCCGTAGCCGGTACTGCAAGTCTTCCGTTCCAC-TTAACAGTTGGGCTGCGGGGCGCTAGGAGGCGGGAGAGCAAGCGGGGGTAGGGGTAAAATCCGCTGATCCATTGAAGACCACCAGTGGCGAAGGCGGCGCTCGACGGTGAGGGATGAAAGCTGGGGGAGCATTAGATAGGGTAGTCCCAGCTGTAAACGATGCAGACTCGGATGGGCCAGCCCACCGCAGGGAAGCAAGTCTGCCGCCTGGGAGTACGGTCGCAAGGAAACTTAAAGGAATTGGGGGAGAAGGGGTGAAGCCTGCGGTTCAATTGGAGTCAACGCCGGG
JX196248.1.908_Archaea_Crenarchaeota_Nitrososphaeria_Nitrososphaerales_Nitrososphaeraceae_uncultured_archaeon                                                             CCGACTGCTATCAGAATAGGACTAAGCCATGCGAGTTAACGTAGCAATTGGCATAGCTCAGTAACACTCAACATGCCGGACGTGGATAACCTCGGGAAACTGAGGATAAACCGCGATAGGTCATATGTCTGGAATGAATGGCTCAAATCTACATGGTCCCTGGATTGGACTGCGGCCGATCAGGCTGTTGGTGAGGTAATGGCCCACCCCTGTAGCCGGTACGGGCTCTGAGAGGGGGAGCCCGGAGATGGGTACGAAAAGGACCCAGGCCCTATGGGGCGCAGCAGGCGCGAAACCTCTGCAATAGGCGAAAGCCTCAGGGTTACTCTGAGTGACTTTCTTTTGACACCTCTAAAAATGGTGTAGAATAAGGGGTGGGCAAGTCTGGTGTCAGCCGCCGCGGTAATACCAGCCCCGAGTGGGACGATTATTGGGCCTAAAGCATCCGTAGCCGGTCCTGCAAGTCCTCCGTTCCACCTCAACGGTTGGGCCGCGGGGGGCTAGGAGGCGGGAGAGCAAGCGGGGGTAGGGGTAAAATCCACTGATCCATTGAAGACCACCAGTGGCGAAGGCGGCGCTCGACGGTGAGGGATGAAAGCTGGGGGAGCATTAGATAGGGTAGTCCCAGCCGTAAACGATGCAGACTCGGATGGGCTAACCCACCGCAGGGAAGCAAGTCTGCCGCCTGGTAGTACGGTCGCAAGGAAACTTAAAGGAATTGGGGGAGAAGGGGTGAAGCCTGCGGTTCAAATGGATTCAACGCC---
KC505296.1.912_Archaea_Crenarchaeota_Nitrososphaeria_Nitrososphaerales_Nitrososphaeraceae_uncultured_archaeon                                                             CCGACTGCTATCAGAGTGGGATTAAGCCATGCGAGTTAACGTAGCAATTGGCATAGCTCAGTAACACTCAACATGCCGGACGTGGATAACCTCGGGAAACTGAGGATAAACCGCGATAGGCCAAATTTCTGGAATGGATGGCTTAAATCTATATGGCCCCTGGATTGGACTGCGGCCGATCAGGCTGTTGGTGAGGTAATGGCCCACCCCTGTAACCGGTACGGGCTCTGAGAGGAGGAGCCCGGAGATGGGCACGACAAGGGCCCAGGCCCTATGGGGCGCAGCAGGCGCGAAACCTCTGCAATAAGCGAAAGCTTCAGGGTTACTCTGAGTGATTTCCTTTTGGCACCTGTAAAAATGGTGCAGAATAAGGGGTGGGCAAGTCTGGTGTCAGCCGCCGCGGTAATACCAGCCCCGAGTGGGACGATTATTGGGCCTAAAGCATCCGTAGCCGGTCCTGCAAGTCCTCCGTTCCACCTCAACGGTTGGGCCGCGGGGGGCTAGGAGGCGGGAGAGCAAGCGGGGGTAGGGGTAAAATCCGTTGATCCATTGAAGACCACCAGTGGCGAAGGCGGCGCTCGACGGTGAGGGATGAAAGCTGGGGGAGCATTAGATAGGGTAGTCCCAGCTGTAAACGATGCAGACTCGGATGGACTAGTCCACCGCAGGGAAGCAAGTCTGCCGCCTGGTAGTACGGTCGCAAGGAAACTTAAAGGAATTGGGGGAGAAGGGGTGAAGCCTGCGGTTCAATTGGAKTCAACGCCGGR
JX196247.1.908_Archaea_Crenarchaeota_Nitrososphaeria_Nitrososphaerales_Nitrososphaeraceae_Candidatus_Nitrososphaera_uncultured_archaeon                                   CCGACTGCTATCAGAGTGAGATTAAGCCATGCGAGTCAACGTAGCAATTGGCATAGCTCAGTAACACTCAACATAACGGACGTGGATAAACTCGGGAAACTGAGGCTAAACCGCGATAGACCAAATACCTGGAATGGTTGATCAAAATCTATATGGCCTTTGGATTGGACTGCGTCCGATCAGGCTGTTGGTGAGGTAATGGCCCACCCCTATAACCAGTACGGGCTCTGAGAGGAGGAGCCCGGAGATGGGTACGATAAGGACCCAGGCCCTATGGGGCGCAGCAGGCGCGAAACCTCTGCAATAGGCGAAAGCTTCAGGGTTACTCTGAGTGACTTTCTTTTGGCACCTCTAAAAATGGTGCAGAATAAGGGGTGGGCAAGTCTGGTGTCAGCCGCCGCGGTAATACCAGCCCCGAGTGGGACGATTATTGGGCCTAAAGCATCCGTAGCCGGTCCTGCAAGTCCTCCGTTCCACCTCAACGGTTGGGCCGCGGGGGGCTAGGAGGCGGGAGAGCAAGCGGGGGTAGGGGTAAAATCCACTGATCCATTGAAGACCACCAGTGGCGAAGGCGGCGCTCGACGGTGAGGGATGAAAGCTGGGGGAGCATTAGATAGGGTAGTCCCAGCTGTAAACGATGCAGACTCGGATGGGCCAACCCGCCGCAGGGAAGCAAGTCTGCCGCCTGGGAGTACGGTCGCAAGGAAACTTAAAGGAATTGGGGGAGAAGGGGTGAAGCCTGCGGTTCAAATGGAGTCAACGCC---
LN574634.1.1309_Archaea_Crenarchaeota_Nitrososphaeria_Nitrososphaerales_Nitrososphaeraceae_uncultured_bacterium                                                           CCGACTGCTATCAGAGTGGGATTAAGCCATGCGAGTCAACGTAGCAATTGGCATAGCTCAGTAACACTCAACATGCCGGACGTGGATAACCTCGGGAAACTGAGGCTAAACCGCGATAGGCCAAATTTCTGGAATGGATGGCTTAAATCTATATGGCCCCTGGATTGGACTGCGGCCGATCAGGCTGTTGGTGAGGTAATGGCCCACCCCTGTAACCGGTACGGGCTCTGAGAGGAGGAGCCCGGAGATGGGCACGACAAGGGCCCAGGCCCTATGGGGCGCAGCAGGCGCGAAACCTCTGCAATAAGCGAAAGCTTCAGGGTTACTCTGAGTGATTTCCTTTTGGCACCTGTAAAAATGGTGCAGAATAAGGGGTGGGCAAGTCTGGTGTCAGCCGCCGCGGTAATACCAGCCCCGAGTGGGACGATTATTGGGCCTAAAGCATCCGTAGCCGGTCCTGCTAGTCTTCCGTTCCACCTCAACGGTTGGGCCGCGGGGGGCTAGGGGGCGGGAGAGCAAGCGGGGGTAGGGGTAAAATCCACTGATCCATTGAAGACCACCAGTGGCGAAAGCGGCGCTCGACGGTGAGGGATGAAAGCTGGGGGAGCATTAGATAGGGTAGTCCCAGCTGTAAACGATGCAGACTCGGATGGGCCAACCCGCCGCAGGGAAGCAAGTCTGCCGCCTGGGAGTACGGTCGCAAGGAAACTTAAAGGAATTGGGGGAGAAGGGGTGAAG-CTGCGGTTCAATTGGAGTCAACGCCGGA
LN574636.1.1308_Archaea_Crenarchaeota_Nitrososphaeria_Nitrososphaerales_Nitrososphaeraceae_uncultured_bacterium                                                           CCGACTGCTATCAGAGTGGGATTAAGCCATGCGAGTTAACGTAGCAATTGGCATAGCTCAGTAACACTCAACATGCCGGACGTGGATAACCTCGGGAAACTGAGGCTAAACCGCGACAGGCCAAATTTCTGGAATGGATGGCTTAAATCTATATGGCCCCTGGATTGGACTGCGGCCGATCAGGCTGTTGGTGAGGTAATGGCCCACCCCTGTAACCGGTACGGGCTCTGAGAGGAGGAGCCCGGAGATGGGCACGACAAGGGCCCAGGCCCTATGGGGCGCAGCAGGCGCGAAACCTCTGCAATAAGCGAAAGCTTCAGGGTTACTCTGAGTGATTTCCTTTTGGCACCTCTAAAAATGGTGCAGAATAAGGGGTGGGCAAGTCTGGTGTCAGCCGCCGCGGTAATACCAGCCCCGAGTGGGACGATTATTGGGCCTAAAGCATCCGTAGCCGGTCCTGCAAGTCCTCCGTTCCACCTCAACGGTTGGGCCGCGGGGGGCTAGGAGGCGGGAGAGCAAGCGGGGGTAGGGGTAAAATCCACTGATCCATTGAAGACCACCAGTGGCGAAGGCGGCGCTCGACGGTGAGGGATGAAAGCTGGGGGAGCATTAGATAGGGTAGTCCCAGCTGTAAACGATGCAGACTCGGATGGGCCAACCCACCGCAGGGAAGCAAGTCTGCCGCCTGGGAGTACGGTCGCAAGGAAACTTAAAGGAATTGGGGGAGAAGGGGTGAAGCCTGCGGTTCAATTGGAGTCAACGCCGGA
LN574635.1.1322_Archaea_Crenarchaeota_Nitrososphaeria_Nitrososphaerales_Nitrososphaeraceae_uncultured_bacterium                                                           CCGACTGCTATCAGAGTGGGATTAAGCCATGCGAGTTAACGTAGCAATTGGCATAGCTCAGTAACACTCAACATGCCGGACGTGGATAACCTCGGGAAACTGAGGCTAAACCGCGACAGGCCAAATTTCTGGAATGGATGGCTTAAATCTATATGGCCCCTGGATTGGACTGCGGCCGATCAGGCTGTTGGTGAGGTAATGGCCCACCCCTGTAACCGGTACGGGCTCTGAGAGGAGGAGCCCGGAGATGGGCACGACAAGGGCCCAGGCCCTATGGGGCGCAGCAGGCGCGAAACCTCTGCAATAAGCGAAAGCTTCAGGGTTACTCTGAGTGATTTCCTTTTGGCACCTCTAAAAATGGTGCAGAATAAGGGGTGGGCAAGTCTGGTGTCAGCCGCCGCGGTAATACCAGCCCCGAGTGGGACGATTATTGGGCCTAAAGCATCCGTAGCCGGTCCTGCAAGTCCTCCGTTCCACCTCAACGGTTGGGCCGCGGGGGGCTAGGAGGCGGGAGAGCAAGCGGGGGTAGGGGTAAAATCCACTGATCCATTGAAGACCACCAGTGGCGAAGGCGGCGCTCGACGGTGAGGGATGAAAGCTGGGGGAGCATTAGATAGGGTAGTCCCAGCTGTAAACGATGCAGACTCGGATGGGCCAACCCACCGCAGGGAAGCAAGTCTGCCGCCTGGGAGTACGGTCGCAAGGAAACTTAAAGGAATTGGGGGAGAAGGGGTGAAGCCTGCGGTTCAATTGGAGTCAACGCCGGA
KT216084.1.912_Archaea_Crenarchaeota_Nitrososphaeria_Nitrososphaerales_Nitrososphaeraceae_uncultured_archaeon                                                             CCGACTGCTATCAGAGTGGGATTAAGCCATGCGAGTTAACGTAGCAATTGGCATAGCTCAGTAACACTCAACATGCCGGACGTGGATAACCTCGGGAAACTGAGGATAAACCGCGATAGGCCAAATTTCTGGAATGAATGGTTTAAATCTATATGGCCCCTGGATTGGACCGCGGCCGATCAGGCTGTTGGTGAGGTAATGGCCCACCCCTGTAACCGGTACGGGCTCTGAGAGGAGGAGCCCGGAGATGGGCACGACAAGGGCCCAGGCCCTATGGGGCGCAGCAGGCGCGAAACCTCTGCAATAAGCGAAAGCTTCAGGGTTACTCTGAGTGACTTCCTTTTGGCACCTCTAAAAATGGTGCAGAATAAGGGGTGGGCAAGTCTGGTGTCAGCCGCCGCGGTAATACCAGCCCCGAGTGGGACGATTATTGGGCCTAAAGCATCCGTAGCCGGTCCTGCAAGTCCTCCGTTCCACCTCAACGGTTGGGCCGCGGGGGGCTAGGAGGCGGGAGAGCAAGCGGGGGTAGGGGTAAAATCCACTGATCCATTGAAGACCACCAGTGGCGAAGGCGGCGCTCGACGGTGAGGGATGAAAGCTGGGGGAGCATTAGATAGGGTAGTCCCAGCTGTAAACGATGCAGACTCGGATGGGCCGGCTCACCGCAGGGAAGCAAGTCTGCCGCCTGGGAGTACGGTCGCAAGGAAACTTAAAGGAATTGGGGGAGGAGGGGTGAAGCCTGCGGTTCAATTGGATTCAACGCCGGG
JX196244.1.908_Archaea_Crenarchaeota_Nitrososphaeria_Nitrososphaerales_Nitrososphaeraceae_uncultured_archaeon                                                             CCGACTGCTATCAGAGTGGGATTAAGCCATGCGAGTTAACGTAGCAATTGGCATAGCTCAGTAACACTCAACATGCCGGACGTGGATAACCTCGGGAAACTGAGGATAAACCGCGATAGGCCAAATTTCTGGAATGAATGGTTTAAATCTATATGGCCCCTGGATTGGACTGCGGCCGATCAGGCTGTTGGTGAGGTAATGGCCCACCCCTGTAACCGGTACGGGCTCTGAGAGGAGGAGCCCGGAGATGGGCACGACAAGGGCCCAGGCCCTATGGGGCGCAGCAGGCGCGAAACCTCTGCAATAAGCGAAAGCTTCAGGGTTACTCTGAGTGATTTCCTTTTGGCACCTCTAAAAATGGTGCAGAATAAGGGGTGGGCAAGTCTGGTGTCAGCCGCCGCGGTAATACCAGCCCCGAGTGGGACGATTATTGGGCCTAAAGCATCCGTAGCCGGTCCTGCAAGTCCTCCGTTCCACCTCAACGGTTGGGCCGCGGGGGGCTAGGAGGCGGGAGAGCAAGCGGGGGTAGGGGTAAAATCCACTGATCCATTGAAGACCACCAGTGGCGAAGGCGGCGCTCGACGGTGAGGGATGAAAGCTGGGGGAGCATTAGATAGGGTAGTCCCAGCTGTAAACGATGCAGACTCGGATGAGCTAACTCACCGCAGGGAAGCAAGTTTGCCGCCTGGGAGTACGGTCGCAAGGAAACTTAAAGGAATTGGGGGAGAAGGGGTGAAGCCTGCGGTTCAAATGGAGTCAACGCC---
KT165092.1.912_Archaea_Crenarchaeota_Nitrososphaeria_Nitrososphaerales_Nitrososphaeraceae_uncultured_archaeon                                                             CCGACTGCTATCAGAGTGGGATTAAGCCATGCGAGTCAACGTAGCAATTGGCATAGCTCAGTAACACTCAACATGCCGGACGTGGGCAACCTCGGGAAACTGAGGCTAAACCGCGATAGGCCAAATTTCTGGAATGAATGGCTCAAATCTATATGGCCCCTGGATTGGACTGCGGCCGATCAGGCTGTTGGTGAGGTAATGGCCCACCCCTGTAACCGGTACGGGCTCTGAGAGGAGGAGCCCGGAGATGGGCACGACGAGGGCCCAGGCCCTATGGGGCGCAGCAGGCGCGAAACCTCTGCAATAAGCGAAAGCTTCAGGGTTACTCTGAGTGATTTCCTTTTGGCACCTCTAAAAATGGTGCAGAATAAGGGGTGGGCAAGTCTGGTGTCAGCCGCCGCGGTAATACCAGCCCCGAGTGGGACGATTATTGGGCCTAAAGCATCCGTAGCTGGTCCTGCAAGTCCTCCGTTCCACCTCAACGGTTGGGCCGCGGGGGGCTAGGAGGCGGTAGAGCAAGCGGGGGTAGGGGTAAAATCCACTGATCCATCGAAGACCACCAGTGGCGAAGGCGGCGCTCGACGGTGAGGGATGAAAGCTGGGGGAGCATTAGATAGGGTAGTCCCAGCTGTAAACGATGTAGACTCGGATGGGCCAACCCGCCGCAGGGAAGCAAGTCTACCGCCTGGGAGTACGGTCGCAAGGAAACTTAAAGGAATTGGGGGAGAAGGGGTGAAGCCTGCGGTTCAATTGGAGTCAACGCCGGG
HM584829.1.929_Archaea_Crenarchaeota_Nitrososphaeria_Nitrososphaerales_Nitrososphaeraceae_uncultured_archaeon                                                             CCGACTGCTATCAGAGTGGGATTAAGCCATGCGAGTCAACGTAGCAATTGGCATAGCTCAGTAACACTCAACATGCCGGACGTGGATAACCTCGGGAAACTGAGGCTAAACCGCGATAGGCCAAATTTCTGGAATGAATGGCTCAAACCTATATGGCCCCTGGATTGGACTGCGGCCGATCAGGCTGTTGGTGAGGTAATGGCCCACCCCTGTAACCGGTACGGGCTCTGAGAGGAGGAGCCCGGAGATGGGCACGACAAGGGCCCAGGCCCTATGGGGCGCAGCAGGCGCGAAACCTCTGCAATAAGCGAAAGCTTCAGGGTTACTCTGAGTGATTTCCTTTTGGCACCTCTAAAAATGGTGCAGAATAAGGGGTGGGCAAGTCTGGTGTCAGCCGCCGCGGTAATACCAGCCCCGAGTGGGACGATTATTGGGCTTAAAGCATCCGTAGCCGGTCCTGCAAGTCCTCCGTTCCACCTCAACGGTTGGGCCGCGGGGGGCTAGGAGGCGGGAGAGCAAGCGGGGGTAGGGGTAAAATCCACTGATCCATTGAAGACCACCAGTGGCGAAGGCGGCGCTCGACGGTGAGGGATGAAAGCTGGGGGAGCATTAGATAGGGTAGTCCCAGCTGTAAACGATGTAGACTCGGATGGGCCAACCCGCCGCAGGGAAGCAAGTCTACCGCCTGGGAGTACGGTCGCAAGGAAACTTAAAGGAATTGGGGGAGAAGGGGTGAAGCCTGCGGTTCAATTGGATTCAACGCCGGA
FJ490640.1.914_Archaea_Crenarchaeota_Nitrososphaeria_Nitrososphaerales_Nitrososphaeraceae_uncultured_archaeon                                                             CCGACTGCTATCAGAGTGGGACTAAGCCATGCGAGTCGACATAGCAATTGGCATAGCTCAGTGACACTCAACATGCCGGACGTGGATAACCTCGGGAAACTGAGGTTAAACCGCGATAGGTCATACTTCTGGAATGGATGACTTAAACCTATATGGCCCCTGGATTGGACTGCGGCCGATCAGGCTGTTGGTGAGGTAATGGCCCACCCCTGTAACCGGTACGGGCTCTGAGAGGAGGAGCCCGGGGATGGGCACGACAAGGGCCCAGGCCCTATGGGGCGCAGCAGGCGCGAAACCTCTGCAATAGGCGAAAGCTTCAGGGTTACTCTGAGTGATTTCCTTTTGGCACCTCTAAAAATGGTGCAGAATAAGGGGTGGGCAAGTCTGGTGTCAGCCGCCGCGGTAATACCGGCCCCGAGTGGGACGATTATTGGGCCTAAAGCATCCGTAGCCGGTCCTGCAAGTCCTCCGTTCCACCTCAACGGTTGGGCCGCGGGGGGCTAGGAGGCGGGAGAGCAAGCGGGGGTAGGGGTAAAATCCACTGATCCATTGAAGACCACCAGTGGCGAAGGCGGCGCTCGACGGTGAGGGATGAAAGCTGGGGGAGCATTAGATAGGGTAGTCCCAGCTGTAAACGATGCAGACTCGGATGGGCCAACCCGCCGCAGGGAAGCAAGTCTGCCGCCTGGGAGTACGGTCGCAAGGAAACTTAAAGGAATTGGGGGAGAAGGGGTGGAGCCTGCGGTTCAATTGGAGTCAACGCCGGA
EU307011.1.912_Archaea_Crenarchaeota_Nitrososphaeria_Nitrososphaerales_Nitrososphaeraceae_uncultured_crenarchaeote                                                        CCGACTGCTATCAGAGTGGGATTAAGCCATGCGAGTCAACGTAGCAATTGGCATAGCTCAGTAACACTCAACATGCCGGACGTGGATAACCTCGGGAAACTGAGATTAAACCGCGATAGGCCAAATTTCTGGAATGGATGGCCTAAATCTATATGGCCCCTGGATTGGACTGCGGCCGATCAGGCTGTTGGTGAGGTAATGGCCCACCCCTGTAACCGGTACGGGCTCTGAGAGGAGGAGCCCGGAGATGGGCACGACAAGGGCCCAGGCCCTATGGGGCGCAGCAGGCGCGAAACCTCTGCAATAAGCGAAAGCTTCAGGGTTACTCTGAGTGACTTCCTTTTGGCACCTCTAAAAATGGTGCAGAATAAGGGGTGGGCAAGTCTGGTGTCAGCCGCCGCGGTAATACCAGCCCCGAGTGGGACGATTATTGGGCCTAAAGCATCCGTAGCCGGTCCTGCAAGTCCTCCGTTCCACCTCAACGGTTGGGCTGCGGGGGGCTAGGAGGCGGGAGAGCAAGCGGGGGTAGGGGTAAAATCCACTGATCCATCGAAGACCACCAGTGGCGAAGGCGGCGCTCGACGGTGAGGGATGAAAGCTGGGGGAGCATTAGATAGGGTAGTCCCAGCTGTAAACGATGCAGACTCGGATGGGCCAACCCGCCGCAGGGAAGCAAGTCTACCGCCTGGGAGTACGGTCGCAAGGAAACTTAAAGGAATTGGGGGAGAAGGGGTGAAGCCTGCGGTTCAATTGGATTCAACGCCGGA
FJ490653.1.910_Archaea_Crenarchaeota_Nitrososphaeria_Nitrososphaerales_Nitrososphaeraceae_uncultured_archaeon                                                             CCGACTGCTATCAGAGTGGGATTAAGCCATGCGAGTCAACGTAGCAATTGGCATAGCTCAGTAACACTCAACATACCGGACGTGGACAACCTCGGGAAACTGAGGCTAAACCGCGATAGGCCAAATTTCTGGAATGAATGGCTCAAATCTATATGGCCCCTGGATTGGACTGCGGCCGATCAGGCTGTTGGTGAGGTAATGGCCCACCCCTGTAACCGGTACGGGCTCTGAGAGGAGGAGCCCGGAGATGGGCACGACAAGGGCCCAGGCCCTATGGGGCGCAGCAGGCGCGAAACCTCTGCAATAAGCGAAAGCTTCAGGGTTACTCTGAGTGATTTCCTTTTGGCACCTCTAAAAATGGTGCAGAATAAGGGGTGGGCAAGTCTGGTGTCAGCCGCCGCGGTAATACCAGCCCCGAGTGGGACGATTATTGGGCCTAAAGCATCCGTAGCCGGTCCTGCAAGTCCTCCGTTCCACCTCAACGGTTGGGCCGCGGGGGGCTAGGAGGCGGGAGAGCAAGCGGGAGTAGGGGTAAAATCCACTGATCCATTGAAGACCACCAGTGGCGAAGGCGGCGCTCGACGGTGAGGGATGAAAGCTGGGGGAGCATTAGATAGGGTAGTCCCAGCTGTAAACGATGCAGACTCGGATGGGCCAACCCGCCGCA-GGAAGCAAGTCTACCGCCTGGGAGTACGGTCGCAAGGAAACTT-AAGGAATTGGGGGAGAAGGGGTGAAGCCTGCGGTTCATT-GGAGTCAACGCCGGG
KJ566471.1.953_Archaea_Crenarchaeota_Nitrososphaeria_Nitrososphaerales_Nitrososphaeraceae_uncultured_euryarchaeote                                                        -----------------------------------------------------------------------------------------------------------------------------------------------------------------------------------------------------------------------------------------------------------------------------------------------------------------------------------TACTCTGAGTGATTCC-TTTTGGCACCTCTAAAAATGGTGCAGAATAAGGGGTGGGCAAGTCTGGTGTCAGCCGCCGCGGTAATACCAGCCCCGAGTGGGACGATTATTGGGCCTAAAGCATCCGTAGCCGGTCCTGCAAGTCCTCCGTTCCACCTCAACGGTTGGGCCGCGGGGGGCTAGGAGGCGGGAGAGCAAGCGGGGGTAGGGGTAAAATCCACTGATCCATTGAAGACCACCAGTGGCGAAGGCGGCGCTCGACGGTGAGGGATGAAAGCTGGGGGAGCATTAGATAGGGTAGTCCCAGCTGTAAACGATGCAGACTCGGATGGGCCAACCCGCCGCAGGGAAGCAAGTCTGCCGCCTGGGAGTACGGTCGCAAGGAAACTTAAAGGAATTGGGGGAGAAGGGGTGAAGCCTGCGGTTCAATTGGAGTCAACGCCGGA
KX061157.1.912_Archaea_Crenarchaeota_Nitrososphaeria_Nitrososphaerales_Nitrososphaeraceae_uncultured_archaeon                                                             CCGACTGCTATCAGAGTGGGATTAAGCCATGCGAGTTAACGTAGCAATTGGCATAGCTCAGTAACACTCAACATGCCGGACGTGGATAACCTCGGGAAACTGAGGATAAACCGCGATAGGCCAAATTTCTGGAATGAATGGTTTAAATCTATATGGCCCCTGGATTGGACTGCGGCCGATCAGGCTGTTGGTGAGGTAATGGCCCACCCCTGTAACCGGTACGGGCTCTGAGAGGAGGAGCCCGGAGATGGGCACGACAAGGGCCCAGGCCCTATGGGGCGCAGCAGGCGCGAAACCTCTGCAATAAGCGAAAGCTTCAGGGTTACTCTGAGTGATTTCCTTTTGGCACCTCTAAAAATGGTGCAGAATAAGGGGTGGGCAAGTCTGGTGTCAGCCGCCGCGGTAATACCAGCCCCGAGTGGGACGATTATTGGGCCTAAAGCATCCGTAGCCGGTCCTGCAAGTCCTCCGTTCCACCTCAACGGTTGGGCCGCGGGGGGCTAGGAGGCGGGAGAGCAAGCGGGGGTAGGGGTAAAATCCACTGATCCATTGAAGACCACCAGTGGCGAAGGCGGCGCTCGACGGTGAGGGATGAAAGCTGGGGGAGCATTAGATAGGGTAGTCCCAGCTGTAAACGATGCAGACTCGGATGGGCCAACCCGCCGCAGGGAAGCAAGTCTGCCGCCTGGGAGTACGGTCGCAAGGAAACTTAAAGGAATTGGGGGAGAAGGGGTGAAGCCTGCGGTTCAATTGGATTCAACGCCGGG
HM187534.1.1317_Archaea_Crenarchaeota_Nitrososphaeria_Nitrososphaerales_Nitrososphaeraceae_uncultured_archaeon                                                            CCGACTGCTATCAGAGTGGGACTAAGCCATGCGAGTCAACGCCGCAAGTGGCATAGCTCAGTAACACTCAACATGCCGGACGTGGATAACCTCGGGAAACTGAGGATAAACCGCGATAGGCCAAATTTCTGGAATGGATGGCTGAAATCTATATGGCCCTTGGATTGGACTGCGGCCGATCAGGCTGTTGGTGAGGTAATGGCCCACCCCTATAACCGGTACGGGCTTTGAGAGGAGGAGCCCGGAGATGGGCACGACAAGGGCCCAGGCCCTATGGGGCGCAGCAGGCGCGAAACCTCTGCAATAAGCGAAAGCTTCAGGGTTACTCTGAGTGATTTCCTTTTGGCACCTCTAAAAATGGTGCAGAATAAGGGGTGGGCAAGTCTGGTGTCAGCCGCCGCGGTAATACCAGCCCCGAGTGGGACGATTATTGGGCCTAAAGCATCCGTAGCCGGTCCTGCAAGTCCTCCGTTCCACCTTAACGGTTGGGCCGCGGGGGGCTAGGAGGCGGGAGAGCAAGCGGGGGTAGGGGTAAAATCCACTGATCCATTGAAGACCACCAGTGGCGAAAGCGGCGCTCGACGGTGAGGGATGAAAGCTGGGGGAGCATTAGATAGGGTAGTCCCAGCTGTAAACGATGCAGACTCGGATGGGCCAACCCGCCGCAGGGAAGCAAGTCTACCGCTGGGGAGTACGGTCGCAAGGAAACTTAAAGGAATTGGGGGAGAAGGGGTGAAGCCTGCGGTTCAATTGGAGTCAACGCCGGA
EU284619.1.1400_Archaea_Crenarchaeota_Nitrososphaeria_Nitrososphaerales_Nitrososphaeraceae_uncultured_archaeon                                                            CCGACTGCTATCAGAGTGGGATTAAGCCATGCGAGTCAACGTAGCAATTGGCATAGCTCAGTAACACTCAACATGCCGGACGTGGACAACCTCGGGAAACTGAGGCTAAACCGCGATAGGCCAAATTTCTGGAATGGATGGCTTAAATCTATATGGCCCCTGGATTGGACTGCGGCCGATCAGGCTGTTGGTGAGGTAATGGCCCACCCCTGTAACCGGTACGGGCTCTGAGAGGAGGAGCCCGGAGATGGGCACGACAAGGGCCCAGGCCCTATGGGGCGCAGCAGGCGCGAAACCTCTGCAATAAGCGAAAGCTCCAGGGTTACTCTGAGTGATTTCCTTTTGGCACCTTTAAAAATGGTGCAGAATAAGGGGTGGGCAAGTCTGGTGTCAGCCGCCGCGGTAATACCAGCCCCGAGTGGGACGATTATTGGGCCTAAAGCATCCGTAGCCGGTCCTGCAAGTCCTCCGTTCCACCTCAACGGTTGGGCCGCGGGGGGCTAGGAGGCGGGAGAGCAAGCGGGGGTAGGGGTAAAATCCACTGATCCATTGAAGACCACCAGTGGCGAAGGCGGCGCTCGACGGTGAGGGATGGAAGCTGGGGGAGCATTAGATAGGGTAGTCCCAGCTGTAAACGATGCAGACTCGGATGGGCCAACCCGCCGCAGGGAAGCAAGTCTGCCGCCTGGGAGTACGGTCGCAAGGAAACTTAAAGGAATTGGGGGAGAAGGGGTGAAGCCTGCGGTCCAATTGGAGTCAACGCCGGG
HQ269169.1.1006_Archaea_Crenarchaeota_Nitrososphaeria_Nitrososphaerales_Nitrososphaeraceae_uncultured_archaeon                                                            ----------------------------------------------------------------------------------------------------------------------------------------------------------------------------------------------------------------------------------------------------------------------------------GGGGGCGCAGCAGGCGCGAACCTTC----ATAAGCG-AAGCTTCAGGG-TACTCTGAGTGATTTC-CTTTGGCA-CTCTAAAAAT-GTGCAGAATAAGGGGTGGGCAAGTCTGGTGTCAGCCG-CGCG-TAATACCAG-CCCGAGTGGGACGATTATGGG--CTAAAGCATCCGTAGCCGGTCC-GCAAGTCCTCCGTTCCACCTCAACGGTTGGGCCGCGGGGGGCTAGGAGGCGGGAGAGCAAGCGGGGGTAGGGGTAAAATCCACTGATCCATTGAAGACCACCAGTGGCGAAGGCGGCGCTCGACGGTGAGGGATGAAAGCTGGGGGAGCATTAGATAGGGTAGTCCCAGCTGTAAACGATGCAGACTCGGATGGGCCAACCCGCCGCAGGGAAGCAAGTCTGCCGCCTGGGAGTACGGTCGCAAGGAAACTTAAAGGAATTGGGGGAGAAGGGGTGAAGCCTGCGGTTCAATTGGAGTCAACGCCGGA
JF304140.1.1437_Archaea_Crenarchaeota_Nitrososphaeria_Nitrososphaerales_Nitrososphaeraceae_uncultured_archaeon                                                            CCGACTGCTATCAGAGTGGGATTAAGCCATGCGAGTTAACGTAGCAATTGGCATAGCTCAGTAACACTCAACATGCCGGACGTGGATAACCTCGGGAAACTGAGGCTAAACCGCGACAGGCCAAATTTCTGGAATGGATGGCTTAAATCTATATGGCCCCTGGATTGGACTGCGGCCGATCAGGCTGTTGGTGAGGTAATGGCCCACCCCTGTAACCGGTACGGGCTCTGAGAGGAGGAGCCCGGAGATGGGCACGACAAGGGCCCAGGCCCTATGGGGCGCAGCAGGCGCGAAACCTCTGCAATAAGCGAAAGCTTCAGGGTTACTCTGAGTGATTTCCTTTTGGCACCTCTAAAAATGGTGCAGAATAAGGGGTGGGCAAGTCTGGTGTCAGCCGCCGCGGTAATACCAGCCCCGAGTGGGACGATTATTGGGCCTAAAGCATCCGTAGCCGGTCCTGCAAGTCCTCCGTTCCACCTCAACGGTTGGGCCGCGGGGGGCTAGGAGGCGGGAGAGCAAGCGGGGGTAGGGGTAAAATCCACTGATCCATTGAAGACCACCAGTGGCGAAGGCGGCGCTCGACGGTGAGGGATGAAAGCTGGGGGAGCATTAGATAGGGTAGTCCCAGCTGTAAACGATGCAGACTCGGATGGGCCAACCCGCCGCAGGGAAGCAAGTCTACCGCCTGGGAGTACGGTCGCAAGGAAACTTAAAGGAATTGGGGGAGAAGGGGTGAAGCCTGCGGTTCAATTGGAGTCAACGCCGGA
JQ978483.1.912_Archaea_Crenarchaeota_Nitrososphaeria_Nitrososphaerales_Nitrososphaeraceae_uncultured_archaeon                                                             CCGACTGCTATCAGAGTGGGACTAAGCCATGCGAGTCAACATAGCAATTGGCATAGCTCAGTAACACTCAACATAACGGACGTGGATAAACTCGGGAAACTGAGGCTAAACCGCGATAGACCAAATACCTGGAATGGTTGATCAAAATCTATATGGCCTTTGGATTGGACTGCGACCGATCAGGCTGTTGGTGAGGTAATGGCCCACCCCTGTAACCGGTACGGGCTCTGAGAGGAGGAGCCCGGAGATGGGTACGACAAGGACCCAGGCCCTATGGGGCGCAGCAGGCGCGAAACCTCTGCAATAGGCGAAAGCCTCAGGGTTATTCTGAGTGACTTTCTTTTGACATCTCTAAAAATGGTGTAGAATAAGGGGTGGGCAAGTCTGGTGTCAGCCGCCGCGGTAATACCAGCCCCGAGTGGGACGATTATTGGGCCTAAAGCATCCGTAGCCGGCCATGCAAGTCCTCCGTTCCACCTTAACAGATGGGCTGCGGAAGGCTAGGAGGCGGAAGAGCAAGCGGGGGTAGGGGTAAAATCCTCTGATCCATTGAAGACCACCAGTGGCGAAGGCGGCGCTCGACGGTGAGGGATGAAAGCTGGGGGAGCATTAGATAGGGTAGTCCCAGCTGTAAACGATGCAGACTCGGATGGGCCGGCTCACCGCAGGGAAGCAAGTCTGCCGCCTGGGAGTACGGTCGCAAGGAAACTTAAAGGAATTGGGGGAGAAGGGGTGAAGCCTGCGTTTCAATTGGABTCAACGCCGGR
EU888358.1.920_Archaea_Crenarchaeota_Nitrososphaeria_Nitrososphaerales_Nitrososphaeraceae_uncultured_crenarchaeote                                                        -----------------------------------------------------------------------------------------------------------------------------------------------------------------------------------------------------------------------------------------------------------------------------------------------------------------------------------TTCTCTGGGTGATTTCCTTTTGGCACCTCTAAAAATGGTGCAGAATAAGGGGTGGGCAAGTCTGGTGTCAGCCGCCGCGGTAATACCAGCCCCGAGTGGGACGTTTATTGGGCCTAAAGCATCCGTAGCCGGTTTTACAAGTCCTCCGTTCCAGCTTAACAAATGGGCTGCGGAAGACTAGGAGGCAGGAGAGCAAGCGGGGGTAGGGGTAAAATCCGTTGATCCATTGAAGACCACCAGTGGCGAAGGCGGCGCTCGACGGTGAGGGATGAAAGCTGGGGGAGCATTAGATAGGGTAGTCCCAGCTGTAAACGATGCAGACTCGGATGGACTAGTCCACCGCAGGGAAGCAAGTCTGCCGCCTGGTAGTACGGTCGCAAGGAAACTTAAAGGAATTGGGGGAGAAGGGGTGAAGCCTGCGGTTCAATTGGAGTCAACGCCGGG
HQ269170.1.1013_Archaea_Crenarchaeota_Nitrososphaeria_Nitrososphaerales_Nitrososphaeraceae_uncultured_archaeon                                                            ------------------------------------------------------------------------------------------------------------------------------------------------------------------------------------------------------------------------------------------------------------------------------CCTATGGGGCGCAGCAGGCGCGAACCTT-TGCAAT-AGCGAAAGCT-CAGGG-TACT-TGAGTGATTCGC-TTTGACA-CTCTAAAAAT-GTGTAG-ATAAGGGGTGGGCAAGTCTGGTGTCAG-CG-CGCGGTAATACCAG-CCCGAGTGGGACGATTATTGGG-CTAAAGCAT-CGTAGCCGGTCCTACAAGTCTTCCGTTCCACCTCAACAGATGGGCTGCGGAGGGCTAGGAGGCGGGAGAGCAAGCGGGGGTAGGGGTAAAATCCGTTGATCCATTGAAGACCACCAGTGGCGAAGGCGGCGCTCGACGGTGAGGGATGAAAGCTGGGGGAGCATTAGATAGGGTAGTCCCAGCCGTAAACGATGCAGACTCGGATGGACTGGTCCACCGCAGGGAAGCAAGTCTGCCGCCTGGTAGTACGGTCGCAAGGAAACTTAAAGGAATTGGGGGAGAAGGGGTGAAGCCTGCGGTTCAATTGGAGTCAACGCCGGG
HQ269177.1.1025_Archaea_Crenarchaeota_Nitrososphaeria_Nitrososphaerales_Nitrososphaeraceae_uncultured_archaeon                                                            ----------------------TA-------------------------------GCTCAGTAACACTCAACATAACGGACGTGGATAAACTCGGGAAACTGAGGCTAAACCGCGATAGATCAAATACCTGGAATGGTTGATCAAAATCTATATGGCCTTTGGATTGGACTGTGTCCGATCAGGCTGTTGGTGAGGTAATGGCCCACCCCTATAACCGGTACGGGCTCTGAGAGGAGGAGCCCGGAGATGGGTACGATAAGGACCCAGGCCCTATGGGGCGCAGCAGGCGCGAAACCTCTGCAATAGGCGAAAGCTTCAGGGTTACTCTGAGTGACTTTCTTTTGACACCTCTAAAAATGGTGTAGAATAAGGGGTGGGCAAGTCTGGTGTCAGCCGCCGCGGTAATACCAGCCCCGAGTGGGACGATTATTGGGCTTAAAGCATCCGTAGCCGGCCTTACAAGTCCTCCGTTCCAGCTTAACAGATGGGCCGCGGAAGACTAGGAGGCAGGAGAGCAGGCGGGGGTAGGGGTAAAATCCGTTGATCCATTGAAGACCACCAGTGGCGAAGGCGGCGCTCGACGGTGAGGGATGAAAGCTGGGGGAGCATTAGATAGGGTAGTCCCAGCCGTAAACGATGCAGACTCGGATGGACTGGTCCACCGCAGGAAAGCAAGTCTGCCGCCTGGTAGTACGGTCGCAAGGAAACTTAAAGGAATTGGGGGAGAAGGGGTGAAGCCTGCGGTTCAATTGGAGTCAACGCCGGG
JX196251.1.908_Archaea_Crenarchaeota_Nitrososphaeria_Nitrososphaerales_Nitrososphaeraceae_uncultured_archaeon                                                             CCGACTGCTATCAGAGTGGGACTAAGCCATGCGAGTCAACGCCGCAAGTGGCATAGCTCAGTAACACTCAACATGCCGGACGTGGATAACCTCGGGAAACTGAGGATAAACCGCGATAGGCCAAATTTCTGGAATGGATGGCTGAAATCTACATGGCCCCTGGATTGGACTGCGGCCGATCAGGCTGTTGGTGAGGTAATGGCCCACCCCTATAACCGGTACGGGCTTTGAGAGAAGGAGCCCGGAGATGGGCACGACAAGGGCCCAGGCCCTATGGGGCGCAGCAGGCGCGAAAACTCTGCAATAGGCGAAAGCTTCAGGGTTACTCTGAGTGACTTTCTTTTGGCACCTCTAAAAATGGTGTAGAATAAGGGGTGGGCAAGTCTGGTGTCAGCCGCCGCGGTAATACCAGCCCCGAGTGGGACGATTATTGGGCCTAAAGCATCCGTAGCCGGCCTTACAAGTCCTCCGTTCCAGCTTAACAGATGGGCTGCGGAAGACTAGGAGGCAGGAGAGCAAGCGGGGGTAGGGGTAAAATCCGTTGATCCATTGAAGACCACCAGTGGCGAAGGCGGCGCTCGACGGTGAGGGATGAAAGCTGGGGGAGCATTAGATAGGGTAGTCCCAGCTGTAAACGATGCAGACTCGGATGGACTGGTCCACCGCAGGGAAGCAAGTCTGCCGCCTGGGAGTACGGTCGCAAGGAAACTTAAGGGAATTGGGGGAGAAGGGGTGAAGCCTGCGGTTCAAATGGATTCAACGCC---
LN574645.1.1307_Archaea_Crenarchaeota_Nitrososphaeria_Nitrososphaerales_Nitrososphaeraceae_uncultured_bacterium                                                           CCGACTGCTATCAGAGTGGGACTAAGCCATGCGAGTCAACGTAGCAATTGGCATAGCTCAGTAACACTCAACATAACGGACGTGGATAAACTCGGGAAACTGAGGCTAAACCGCGATAGATCAAATACCTGGAATGGTTGATCAAAATCTATATGGCCTTTGGATTGGACTGCGTCCGATCAGGCTGTTGGTGAGGTAATGGCCCACCCCTATAACCGGTACGGGCTCTGAGAGGAGGAGCCCGGAGATGGGTACGATAAGGACCCAGGCCCTATGGGGCGCAGCAGGCGCGAAACCTCTGCAATAGGCGAAAGCTTCAGGGTTACTCTGAGTGACTTTCTTTTGACACCTCTAAAAATGGTGTAGAATAAGGGGTGGGCAAGTCTGGTGTCAGCCGCCGCGGTAATACCAGCCCCGAGTGGGACGATTATTGGGCCTAAAGCATCCGTAGCCGGCCTTACAAGTCCTCCGTTCCAGCTTAACAGATGGGCTGCGGAAGACTAGGAGGCAGGAGAGCAAGCGGGGGTAGGGGTAAAATCCTCTGATCCATTGAAGACCACCAGTGGCGAAGGCGGCGCTCGACGGTGAGGGATGAAAGCTGGGGGAGCATTAGATAGGGTAGTCCCAGCTGTAAACGATGCAGACTCGGATGGGCCGGCTCACCGCAGGGAAGCAAGTCTGCCGCCTGGGAGTACGGTCGCAAGGAAACTTAAAGGAATTGGGGGAGAAGGGGTGAAGCCTGCGGTTCAATTGGAGTCAACGCCGGA
EU307013.1.912_Archaea_Crenarchaeota_Nitrososphaeria_Nitrososphaerales_Nitrososphaeraceae_uncultured_crenarchaeote                                                        CCGACTGCTATCAGAGTGGGACTAAGCCATGCGAGTCAACGCCGCAAGTGGCATAGCTCAGTAACACTCAACATGCCGGACGTGGATAACCTCGGGAAACTGAGGATAAACCGCGATAGGCCAAATTTCTGGAATGGATGGCCGAAATCTATATGGCCCCTGGATTGGACTGCGGCCGATCAGGCTGTTGGTGAGGTAATGGCCCACCCCTATAACCGGTACGGGCTTTGAGAGAAGGAGCCCGGAGATGGGCACGACAAGGACCCAGGCCCTATGGGGCGCAGCAGGCGCGAAACCTCTGCAATAGGCGAAAGCCTCAGGGTTACTCTGAGTGACTTTCTTTTGACATCTCTAAAAATGGTGTAGAATAAGGGGTGGGCAAGTCTGGTGTCAGCCGCCGCGGTAATACCAGCCCCGAGTGGGACGATTATTGGGCCTAAAGCATCCGTAGCCGGTTTTACAAGTCCTCCGTTCCAGCTTAACAGATGGGCTGCGGAAGACTAGGAGGCAGGAGAGCAAGCGGGGGTAGGGGTAAAATCCGTTGATCCATTGAAGACCACCAGTGGCGAAGGCGGCGCTCGACGGTGAGGGATGAAAGCTGGGGGAGCATTAGATAGGGTAGTCCCAGCTGTAAACGATGCAGACTCGGATGGACTAGTCCACCGCAGGGAAGCAAGTCTGCCGCCTGGTAGTACGGTCGCAAGGAAACTTAAAGGAATTGGGGGAGAAGGGGTGAAGCCTGCGGTTCAATTGGAGTCAACGCCGGA
HQ645122.1.911_Archaea_Crenarchaeota_Nitrososphaeria_Nitrososphaerales_Nitrososphaeraceae_uncultured_archaeon                                                             CCGACTGCTATCAGAGTGAGATTAAGCCATGCGAGTCAACGTAGCAATTGGCATAGCTCAGTAACACTCAACATAACGGACGTGGATAAACTCGGGAAACTGAGGCTAAACCGCGATAGATCAAATACCTGGAATGGTTGATCAAAATCTATATGGCCTTTGGATTGGACTGCGTCCGATCAGGCTGTTGGTGAGGTAATGGCCCACCCCTATAACCGGTACGGGCTCTGAGAGGAGGAGCCCGGAGATGGGTACGATAAGGACCCAGGCCCTATGGGGCGCAGCAGGCGCGAAACCTCTGCAATAGGCGAAAGCTTCAGGGTTACTCTGAGTGACTTTCTTTTGACACCTCTAAAAATGGTGTAGAATAAGGGGTGGGCAAGTCTGGTGTCAGCCGCCGCGGTAATACCAGCCCCGAGTGGGACGATTATTGGGCCTAAAGCATCCGTAGCCGGCCTTACAAGTCCTCCGTTCCAGCTTAACAGATGGGCCGCGGAAGACTAGGAGGCAGGAGAGCAAGCGGGGGTAGGGGTAAAATCCGTTGATCCATTGAAGACCACCAGTGGCGAAGGCGGCGCTCGACGGTGAGGGATGAAAGCTGGGGGAGCACTAGATAGGGTAGTCCCAGCTGTAAACGATGCAGACTCGGATGAACCTATTCACCGCAGGGAAGCAAGTCTGCCGCCTGGGAGTACGGTCGCAAGGAAACTTAAAGGAATTGGGGGAGAAGGGGTGAAGCCTGCGGTTCAATTGGABTCAACGCCGGR
JQ668088.1.917_Archaea_Crenarchaeota_Nitrososphaeria_Nitrososphaerales_Nitrososphaeraceae_uncultured_soil_archaeon                                                        CCGACTGCTATCAGAGTGAGATTAAGCCATGCGAGTCAACGTAGCAATTGGCACAGCTCAGTAACACTCAACATAACGGACGTGGATAAACTCGGGAAACTGAGGCTAAACCGCGATAGACCAAATACCTGGAATGGTTGATCAAAATCTATATGGCCTTTGGATTGGACTGCGACCGATCAGGCTGTTGGTGAGGTAATGGCCCACCCCTGTAACCGGTACGGGCTCTGAGAGGAGGAGCCCGGAGATGGGTACGAAAAGGACCCAGGCCCTATGGGGCGCAGCAGGCGCGAAACCTCTGCAATAGGCGAAAGCCTCAGGGTTACTCTGAGTGACTTTCTTTTGACACCTCTAAAAATGGTGTAGAATAAGGGGTGGGCAAGTCTGGTGTCAGCCGCCGCGGTAATACCAGCCCCGAGTGGGACGATTATTGGGCCTAAAGCATCCGTAGCCGGTTTTACAAGTCCTCCGTTCCAACTTAACAGATGGGCCGCGGAAGACTAGGAGGCAGGAGAGCAAGCGGGGGTAGGGGTAAAATCCGTTGATCCATTGAAGACCACCAGTGGCGAAGGCGGCGCTCGACGGTGAGGGATGAAAGCTGGGGGAGCATTAGATAGGGTAGTCCCAGCTGTAAACGATGCAGACTCGGATGGGCCAACCCACCGCAGGGAAGCAAGTCTGCCGCCTGGGAGTACGGTCGCAAGGAAACTTAAAGGAATTGGGGGAGAAGGGGTGAAGCCTGCGGTTCAATTGGATTCAACGCCGGG
HQ269171.1.1015_Archaea_Crenarchaeota_Nitrososphaeria_Nitrososphaerales_Nitrososphaeraceae_uncultured_archaeon                                                            -------------------------------------------------------------------------------------------------------------------------------------------------------------------------------------------------------------------------------------------------------------------------------CTAGGGGGCGCAGCAGGCGCGAACCTTCTGCA--TAGCGAAG--CTCAGGG-TACT-TGAGTGACTTCG-TTTGACACCTCTAAAAAT-GTGTAGAATAAGGGGTGGGCAAGTCTGGTGTCAGCCGCCGCGGTAATACCAGCCCCGAGGGGGACGATTATTGGGCCTAAAGCATCCGTAGCCGGCCTTACAAGTCCTCCGTTCCAGCTTAACAGATGGGCTGCGGAAGACTAGGAGGCAGGAGAGCAAGCGGGGGTAGGGGTAAAATCCGTTGATCCATTGAAGACCACCAGTGGCGAAGGCGGCGCTCGACGGTGAGGGATGAAAGCTGGGGGAGCATTAGGTAGGGTAGTCCCAGCCGTAAACGATGCAGACTCGGATGGACTGGTCTACCGCAGGGAAGCAAGTCTGCCGCCTGGTAGTACGGTCGCAAGGAAACTTAAAGGAATTGGGGGAGAAGGGGTGAAGCCTGCGGTTCAATTGGAGTCAACGCCGGG
LN574525.1.1310_Archaea_Crenarchaeota_Nitrososphaeria_Nitrososphaerales_Nitrososphaeraceae_uncultured_bacterium                                                           CCGACTGCTATCAGAGTGGGACTAAGCCATGCGAGTTAACGCAGCAATTGGCATAGCTCAGTAACACTCAACATGCCGGACGTGGATAACCTCGGGAAACTGAGGATAAACCGCGATAGGCCAAGTTTCTGGAATGGTTGGCTGAAACCTATATGGCCTTTGGATTGGACTGCGTCCGATCAGGCTGTTGGTGAGGTAATGGCCCACCCCTATAACCGGTACGGGCTCTGAGAGGAGGAGCCCGGAGATGGGTACGACAAGGACCCAGGCCCTATGGGGCGCAGCAGGCGCGAAACCTCTGCAATAGGCGAAAGCTTCAGGGTTACTCTGAGTGACTTTCTTTTGACACCTCTAAAAATGGTGTAGAATAAGGGGTGGGCAAGTCTGGTGTCAGCCGCCGCGGTAATACCAGCCCCGAGTGGGACGATTATTGGGCCTAAAGCATCCGTAGCCGGCCTTACAAGTCCCCCGTTCCAACTTAACAGATGGGCTGCGGAAGACTAGGAGGCAGGAGAGCAAGCGGGGGTAGGGGTAAAATCCGTTGATCCATTGAAGACCACCAGTGGCGAAGGCGGCGCTCGACGGTGAGGGATGAAAGCTGGGGGAGCATTAGATAGGGTAGTCCCAGCTGTAAACGATGCAGACTCGGATGGACTAGTCCACCGCAGGGAAGCAAGTCTGCCGCCTGGTAGTACGGTCGCAAGGAAACTTAAAGGAATTGGGGGAGAAGGGGTGAAGCCTGCGGTTCAATTGGAGTCAACGCCGGG
EU888362.1.900_Archaea_Crenarchaeota_Nitrososphaeria_Nitrososphaerales_Nitrososphaeraceae_uncultured_crenarchaeote                                                        ----------------------------------------------------------------------------------------------------------------------------------------------------------------------------------------------------------------------------------------------------------------------------------------------------------------------------------------------------TTTTGACACCTCTAAAAATGGTGTAGAATAAGGGGTGGGCAAGTCTGGTGTCAGCCGCCGCGGTAATACCACCCCCGAGTGGGACGATTATTGGACCTAAAGCATCCGTAGCCGGTTTTACAAGTCCTCCGTTCCATCTTAACAGATGGGCTGCGGAAGACTAGGAGGCAGGAGAGCAAGCGGGGGTAGGGGTAAAATCCGTTGATCCATTGAAGACCACCAGTGGCGAAGGCGGCGCTCGACGGTGAGGGATGAAAGCTGGGGGAGCATTATATAGGGTAGTCCCAGCTGTAAACGATGCAGACTCGGATGGACTGGCCCACCGCAGGGAAGCAAGTCTGCCGCCTGGTAGTACGGTCGCAAGGAAACTTAAAGGAATTGGGGGAGAAGGGGTGAAGCCTGCGGTTCAATTGGAGTCAACGCCGGG
LN564838.1.1323_Archaea_Crenarchaeota_Nitrososphaeria_Nitrososphaerales_Nitrososphaeraceae_uncultured_bacterium                                                           CCGACTGCTATCAGAGTGAGATTAAGCCATGCGAGTCAACGTAGCAATTGGCACAGCTCAGTAACACTCAACATAACGGACGTGGATAAACTCGGGAAACTGAGGCTAAACCGCGATAGACCAAATACCTGGAATGGTTGATCAAAATCTATATGGCCTTTGGATTGGACTGCGTCCGATCAGGCTGTTGGTGAGGTAATGGCCCACCCCTATAACCGGTACGGGCTCTGAGAGGAGGAGCCCGGAGATGGGTACGAAAAGGACCCAGGCCCTATGGGGCGCAGCAGGCGCGAAACCTCTGCAATAGGCGAAAGCCTCAGGGTTACTCTGAGTGACTTTCTTTTGACACCTCTAAAAACGGTGTAGAATAAGGGGTGGGCAAGTCTGGTGTCAGCCGCCGCGGTAATACCAGCCCCGAGTGGGACGATTATTGGGCCTAAAGCATCCGTAGCCGGCCTTACAAGTCCTCCGTTCCAACTTAACAGATGGGCCGCGGAAGACTAGGAGGCAGGAGAGCAAGCGGGGGTAGGGGTAAAATCCGTTGATCCATTGAAGACCACCAGTGGCGAAGGCGGCGCTCGACGGTGAGGGATGAAAGCTGGGGGAGCATTAGATAGGGTAGTCCCAGCTGTAAACGATGCAGACTCGGATGGACTAGTCCACCGCAGGGAAGCAAGTCTGCCGCCTGGTAGTACGGTCGCAAGGAAACTTAAAGGAATTGGGGGAGAAGGGGTGAAGCCTGCGGTTCAATTGGAGTCAACGCCGGG
EU307036.1.912_Archaea_Crenarchaeota_Nitrososphaeria_Nitrososphaerales_Nitrososphaeraceae_uncultured_crenarchaeote                                                        CCGACTGCTATCAGAGTGAGATTAAGCCATGCGAGTCAACGTAGCAATTGGCACAGCTCAGTAACACTCAACATAACGGACGTGGATAAACTCGGGAAACTGAGGCTAAACCGCGATAGATCAAATATCTGGAATGGTTGATCAAAATCTATATGGCCTTTGGATTGGACTGCGTCCGATCAGGCTGTTGGTGAGGTAATGGCCCACCCCTGTAACCGGTACAGGCTCTGAGAGGAGGAGCCCGGAGATGGGTACGACAAGGACCCAGGCCCTATGGGGCGCAGCAGGCGCGAAACCTCTGCAATAGGCGAAAGCCTCAGGGTTACTCTGAGTGACTTTCTTTTGACACCTCTAAAAATGGTGTAGAATAAGGGGTGGGCAAGTCTGGTGTCAGCCGCCGCGGTAATACCAGCCCCGAGCGGGACGATTATTGGGCCTAAAGCATCCGTAGCCGGTTTTACAAGTCCTCCGTTCCAGCTTAACAGATGGGCTGCGGAAGACTAGGAGGCAGGAGAGCAAGCGGGGGTAGGGGTAAAATCCGTTGATCCATTGAAGACCACCAGTGGCGAAGGCGGCGCTCGACGGTGAGGGATGAAAGCTGGGGGAGCATTAGATAGGGTAGTCCCAGCTGTAAACGATGCAGACTCGGATGGACTAGTCCACCGCAGGGAAGCAAGTCTGCCGCCTGGTAGTACGGTCGCAAGGAAACTTAAAGGAATTGGGGGAGAAGGGGTGAAGCCTGCGGTTCAATTGGATTCAACGCCGGA
EU888341.1.938_Archaea_Crenarchaeota_Nitrososphaeria_Nitrososphaerales_Nitrososphaeraceae_uncultured_crenarchaeote                                                        ------------------------------------------------------------------------------------------------------------------------------------------------------------------------------------------------------------------------------------------------------------------------------------------------GGCGAAGCCT-------------------CAGGGTTACTCTGAGTGACTTTCTTTTGACACCTCTAAAAATGGTGTAGAATAAGGGGTGGGCAAGTCTGGTGTCAGCCGCCGCGGTAATACCAGCCCCGAGTGGGACGATTGTTGGGCCTAAAGCATCCGTAGCCGGTTTTACAAGTCCTCCGTTCCAGCTTAACAGATGGGCTGCGGAAGACTAGGAGGCAGGAGAGCAAGCGGGGGTAGGGGTAAAATCCGTTGATCCATTGAAGACCACCAGTGGCGAAGGCGGCGCTCGACGGTGAGGGATGAAAGCTGGGGGAGCATTAGATAGGGTAGTCCCAGCTGTAAACGATGCAGACTCGGATGGACTACTCCACCGCAGGGAAGCAAGTCTGCCGCCTGGTAGTACGGTCGCAAGGAAACTTAAAGGAATTGGGGGAGAAGGGGTGAAGCCTGCGGTTCAATTGGAGTCAACGCCGGG
AJ704366.1.949_Archaea_Crenarchaeota_Nitrososphaeria_Nitrososphaerales_Nitrososphaeraceae_uncultured_archaeon                                                             ------------------------------------------------------AGCTCAGTAACACTCAACATAACGGACGTGGATAAACTCGGGAAACTGAGGCTAAACCGCGATAGATCAAATACCTGGAATGGTTGATCAAAATCTATATGGCCTTTGGATTGGACTGCGTCCGATCAGGCTGTTGGTGAGGTAATGGCCCACCCCTGTAACCGGTACGGGCTCTGAGAGGAGGAGCCCGGAGATGGGTACGAAAAGGACCCAGGCCCTATGGGGCGCAGCAGGCGCGAAACCTCTGCAATAGGCGAAAGCCTCAGGGTTACTCTGAGTGACTTTCTTTTGACACCTCTAAAAATGGTGTAGAATAAGGGGTGGGCAAGTCTGGTGTCAGCCGCCGCGGTAATACCAACCCCGAGTGGGACGATTATTGGGTTTAC---AA------------------GTCCTCCGTTCCAGCTTAACAGATGGGCTGCGGAAGACTAGGAGGCAGGAGAGCAAGCGGGGGTAGGGGTAAAATCCGTTGATCCATTGAAGACCACCAGTGGCGAAGGCGGCGCTCGACGGTGAGGGATGAAAGCTGGGGGAGCATTAGATAGGGTAGTCCCAGCTGTAAACGATGCAGACTCGGATGGACTAGTCCACCGCAGGGAAGCAAGTCTGCCGCGTGGTAGTACGGTCGCAAGGAAACTTAAAGGAATTGGGGGAGAAGGGGTGAAGCCTGCGGTTCAATTGGAGTCAACGCCGGG
U62814.1.1402_Archaea_Crenarchaeota_Nitrososphaeria_Nitrososphaerales_Nitrososphaeraceae_unidentified_archaeon_SCA1154                                                    CCGACTGCTATCAGAGTGAGATTAAGCCATGCGAGTCAACGTAGCAATTGGCACAGCTCAGTAACACTCAACATAACGGACGTGGATAAACTCGGGAAACTGAGGCTAAACCGCGATAGATCAAATACCTGGAATGGTTGATCAAAATCTATATGGCCTTTGGATTGGACTGCGTCCGATCAGGCTGTTGGTGAGGTAATGGCCCACCCCTGTAACCGGTACGGGCTCTGAGAGGAGGAGCCCGGAGATGGGTACGAAAAGGACCCAGGCCCTATGGGGCGCAGCAGGCGCGAAACCTCTGCAATAGGCGAAAGCCTCAGGGTTACTCTGAGTGACTTTCTTTTGACACCTCTAAAAATGGTGTAGAATAAGGGGTGGGCAAGTCTGGTGTCAGCCGCCGCGGTAATACCAGCCCCGAGTGGGACGATTATTGGGCCTAAAGCATCCGTAGCCGGTTTTACAAGTCCTCCGTTCCAGCTTAACAGATGGGCTGCGGAAGACTAGGAGGCAGGAGAGCAAGCGGGGGTAGGGGTAAAATCCGTTGATCCATTGAAGACCACCAGTGGCGAAGGCGGCGCTCGACGGTGAGGGATGAAAGCTGGGGGAGCATTAGATAGGGTAGTCCCAGCTGTAAACGATGCAGACTCGGATGGACTAGTCCACCGCAGGGAAGCAAGTCTGCCGCCTGGTAGTACGGTCGCAAGGAAACTTAAAGGAATTGGGGGAGAAGGGGTGAAGCCTGCGGTTCAATTGGAGTCAACGCCGGG
AY522885.1.1316_Archaea_Crenarchaeota_Nitrososphaeria_Nitrososphaerales_Nitrososphaeraceae_uncultured_crenarchaeote                                                       -------------------------------------------------------------TAAC------------GGACGTGGATAAACTCGGGAAACTGAGGCTAAACCGCGATAGACCAAATACCTGGAATGGTTGATTGAAATCTATATGGCCTTTGGATTGGACTGCGTCCGATCAGGCTGTTGGTGAGGTAATGGCCCACCCCTATAACCGGTACGGGCTCTGAGAGGAGGAGCCCGGAGATGGGTACGACAAGGACCCAGGCCCTATGGGGCGCAGCAGGCGCGAAACCTCTGCAATAGGCGAAAGCCTCAGGGTTACTCTGAGTGACTTTCTTTTGACACCTCTAAAAATGGTGTAGAATAAGGGGTGGGCAAGTCTGGTGTCAGCCGCCGCGGTAATACCAGCCCCGAGTGGGACGATTATTGGGCCTAAAGCATCCGTAGCCGGCCTTACAAGTCCCCCGTTCCAACTTAACAGATGGGCTGCGGAAGACTAGGAGGCAGGAGAGCAAGCGGGGGTAGGGGTAAAATCCGTTGATCCATTGAAGACCACCAGTGGCGAAGGCGGCGCTCGACGGTGAGGGATGAAAGCTGGGGGAGCATTAGATAGGGTAGTCCCAGCTGTAAACGATGCAGACTCGGATGGACTAGTCCACCGCAGGGAAGCAAGTCTGCCGCCTGGTAGTACGGTCGCAAGGAAACTTAAAGGAATTGGGGGAGAAGGGGTGAAGCCTGCGGTTCAATTGGAGTCAACGCCGGG
DQ365021.1.912_Archaea_Crenarchaeota_Nitrososphaeria_Nitrososphaerales_Nitrososphaeraceae_uncultured_compost_archaeon                                                     CCGACTGCTATCAGAGTGAGATTAAGCCATGCGAGTCAACGTAGCAATTGGCACAGCTCAGTAACACTCAACATAACGGACGTGGATAAACTCGGGAGACTGAGGCTAAACCGCGATAGACCAAATACCTGGAATGGTTGATTGAAATCTATATGGCCTTTGGATTGGACTGCGTCCGATCAGGCTGTTGGTGAGGTAATGGCCCACCCCTATAACCGGTACGGGCTCTGAGAGGAGGAGCCCGGAGATGGGTACGACAAGGACCCAGGCCCTATGGGGCGCAGCAGGCGCGAAACCTCTGCAATAGGCGAAAGCCTCAGGGTTACTCTGAGTGACTTTCTTTTGACACCTCTAAAAATGGTGTAGAATAAGGGGTGGGCAAGTCTGGTGTCAGCCGCCGCGGTAATACCAGCCCCGAGTGGGACGATTATTGGGCCTAAAGCATCCGTAGCCGGCCTTACAAGTCCCCCGTTCCAACTTAACAGATGGGCTGCGGAAGACTAGGAGGCAGGAGAGCAAGCGGGGGTAGGGGTAAAATCCGTTGATCCATTGAAGACCACCAGTGGCGAAGGCGGCGCTCGACGGTGAGGGATGAAAGCTGGGGGAGCATTAGATAGGGTAGTCCCAGCTGTAAACGATGCAGACTCGGATGGACTAGTCCACCGCAGGGAAGCAAGTCTGCCGCCTGGTAGTACGGTCGCAAGGAAACTTAAAGGAATTGGGGGAGAAGGGGTGAAGCCTGCGGTTCAATTGGATTCAACGCCGGA
LN574512.1.1310_Archaea_Crenarchaeota_Nitrososphaeria_Nitrososphaerales_Nitrososphaeraceae_uncultured_bacterium                                                           CCGACTGCTATCAGAGTGAGATTAAGCCATGCGAGTCAACGTAGCAATTGGCATAGCTCAGTAACACTCAACATAACGGACGTGGATAAACTCGGGAAACTGAGGCTAAACCGCGATAGACCAAATACCTGGAATGGTTGATTGAAATCTATATGGCCTTTGGATTGGACTGCGTCCGATCAGGCTGTTGGTGAGGTAATGGCCCACCCCTATAACCGGTACGGGCTCTGAGAGGAGGAGCCCGGAGATGGGTACGACAAGGACCCAGGCCCTATGGGGCGCAGCAGGCGCGAAACCTCTGCAATAGGCGAAAGCTTCAGGGTTACTCTGAGTGACTTTCTTTTGACACCTCTAAAAATGGTGTAGAATAAGGGGTGGGCAAGTCTGGTGTCAGCCGCCGCGGTAATACCAGCCCCGAGTGGGACGATTATTGGGCCTAAAGCATCCGTAGCCGGCCTTACAAGTCCCCCGTTCCAACTTAACAGATGGGCTGCGGAAGACTAGGAGGCAGGAGAGCAAGCGGGGGTAGGGGTAAAATCCGTTGATCCATTGAAGACCACCAGTGGCGAAGGCGGCGCTCGACGGTGAGGGATGAAAGCTGGGGGAGCATTAGATAGGGTAGTCCCAGCTGTAAACGATGCAGACTCGGATGGACTAGTCCACCGCAGGGAAGCAAGTCTGCCGCCTGGTAGTACGGTCGCAAGGAAACTTAAAGGAATTGGGGGAGAAGGGGTGAAGCCTGCGGTTCAATTGGAGTCAACGCCGGG
AB712049.1.918_Archaea_Crenarchaeota_Nitrososphaeria_Nitrososphaerales_Nitrososphaeraceae_uncultured_archaeon                                                             CCGACTGCTATCAGAGTGAGATTAAGCCATGCGAGTCAACGTAGCAATTGGCATAGCTCAGTAACACTCAACATAACGGACGTGGATAAACTCGGGAAACTGAGGCTAAACCGCGATAGTTCAAATACCTGGAATGGTTGATCAAAATCTATATGGCCTTTGGATTGGACTGCGTCCGATCAGGCTGTTGGTGAGGTAATGGCCCACCCCTATAACCGGTACGGGCTCTGAGAGGAGGAGCCCGGAGATGGGTACGATAAGGACCCAGGCCCTATGGGGCGCAGCAGGCGCGAAACCTCTGCAATAGGCGAAAGCTTCAGGGTTACTCTGAGTGACGCCCTTTTGGCACCTCTAAAAATGGTGCAGAATAAGGGGTGGGCAAGTCTGGTGTCAGCCGCCGCGGTAATACCAGCCCCGAGTGGGACGATTATTGGGCCTAAAGCATCCGTAGCCGGCCTTACAAGTCCTCCGTTCCAGCTTAACAGATGGGCTGCGGAAGACTAGGAGGCAGGAGAGCAAGCGGGGGTAGGGGTAAAATCCGTTGATCCATTGAAGACCACCAGTGGCGAAGGCGGCGCTCGACGGTGAGGGATGAAAGCTGGGGGAGCATTAGATAGGGTAGTCCCAGCTGTAAACGATGCAGACTCGGATGGACTGGTCCACCGCAGGGAAGCAAGTCTGCCGCCTGGTAGTACGGTCGCAAGGAAACTTAAAGGAATTGGGGGAGAAGGGGTGAAGCCTGCGGTTCAATTGGAGTCAACGCCGGA
AB712055.1.918_Archaea_Crenarchaeota_Nitrososphaeria_Nitrososphaerales_Nitrososphaeraceae_uncultured_archaeon                                                             CCGACTGCTATCAGAGTGAGATTAAGCCATGCGAGTCAACGTAGCAATTGGCATAGCTCAGTAACACTCAACATAACGGACGTGGATAAACTCGGGAAACTGAGGCTAAACCGCGATAGTTCAAATACCTGGAATGGTTGATCAAAATCTATATGGCCTTTGGATTGGACTGCGTCCGATCAGGCTGTTGGTGAGGTAATGGCCCACCCCTATAACCGGTACGGGCTCTGAGAGGAGGAGCCCGGAGATGGGTACGACAAGGGCCCAGGCCCTATGGGGCGCAGCAGGCGCGAAACCTCTGCAATAGGCGAAAGCTTCAGGGTTACTCTGAGTGATGCCCTTTTGGCACCTCTAAAAATGGTGCAGAATAAGGGGTGGGCAAGTCTGGTGTCAGCCGCCGCGGTAATACCAGCCCCGAGTGGGACGATTATTGGGCCTAAAGCATCCGTAGCCGGCCTTACAAGTCCCCCGTTCCAGCTTAACAGATGGGCTGCGGAAGACTAGGAGGCAGGAGAGCAAGCGGGGGTAGGGGTAAAATCCGTTGATCCATTGAAGACCACCAGTGGCGAAGGCGGCGCTCGACGGTGAGGGATGAAAGCTGGGGGAGCATTAGATAGGGTAGTCCCAGCCGTAAACGATGCAGACTCGGATGGACTGGTCCACCGCAGGGAAGCAAGTCTGCCGCCTGGTAGTACGGGCGCAAGGAAACTTAAAGGAATTGGGGGAG-AGGGGTGAAGCCTGCGGTTCAAT-GGAGTCAACGCCGGA
LN574526.1.1310_Archaea_Crenarchaeota_Nitrososphaeria_Nitrososphaerales_Nitrososphaeraceae_uncultured_bacterium                                                           CCGACTGCTATCAGAGTGAGATTAAGCCATGCGAGTCAACGTATCAATTGGCACAGCTCAGTAACACTCAACATAACGGACGTGGATAAACTCGGGAAACTGAGGCTAAACCGCGATAGACCAAATACCTGGAATGGTTGATCAAAATCTATATGGCCTTTGGATTGGACTGCGTCCGATCAGGCTGTTGGTGAGGTAATGGCCCACCCCTATAACCGGTACGGGCTCTGAGAGGAGGAGCCCGGAGATGGGTACGAAAAGGACCCAGGCCCTATGGGGCGCAGCAGGCGCGAAACCTCTGCAATAGGCGAAAGCCTCAGGGTTACTCTGAGTGACTTTCTTTTGACACCTCTAAAAACGGTGTAGAATAAGGGGTGGGCAAGTCTGGTGTCAGCCGCCGCGGTAATACCAGCCCCGAGTGGGACGATTATTGGGCCTAAAGCATCCGTAGCCGGCCTTACAAGTCCTCCGTTCCAACTTAACAGATGGGCTGCGGAAGACTAGGAGGCAGGAGAGCAAGCGGGGGTAGGGGTAAAATCCGTTGATCCATTGAAGACCACCAGTGGCGAAGGCGGCGCTCGACGGTGAGGGATGAAAGCTGGGGGAGCATTAGATAGGGTAGTCCCAGCTGTAAACGATGCAGACTCGGATGGACTAGTCCACCGCAGGGAAGCAAGTCTGCCGCCTGGGAGTACGGTCGCAAGGAAACTTAAAGGAATTGGGGGAGAAGGGGTGAAGCCTGCGGTTCAATTGGAGTCAACGCCGGA
HQ269173.1.1011_Archaea_Crenarchaeota_Nitrososphaeria_Nitrososphaerales_Nitrososphaeraceae_uncultured_archaeon                                                            ----------------------TA-------------------------------GCTCAGTAACACTCAACATAACGGACGTGGATAAACTCGGGAAACTGAGGCTAAACCGCGATAGATCAAATACCTGGAATGGTTGATCAAAATCTATATGGCCTTTGGATTGGACTGCGTCCGATCAGGCTGTTGGTGAGGTAATGGCCCACCCCTATAACCGGTACGGGCTCTGAGAGGAGGAGCCCGGAGATGGGTACGATAAGGACCCAGGCCCTATGGGGCGCAGCAGGCGCGAAACCTCTGCAATAGGCGAAAGCTTCAGGGTTACTCTGAGTGACTTTCTTTTGACACCTCTAAAAATGGTGTAGAATAAGGGGTGGGCAAGTCTGGTGTCAGCCGCCGCGGTAATACCAGCCCCGAGTGGGACGATTATTGGGCCTAAAGCATCCGTAGCCGGCCTTACAAGTCCTCCGTTCCAGCTTAACAGATGGGCCGCGGAAGACTAGGAGGCAGGAGAGCAAGCGGGGGTAGGGGTAAAATCCGTTGATCCATTGAAGACCACCAGTGGCGAAGGCGGCGCTCGACGGTGAGGGATGAAAGCTGGGGGAGCATTAGATAGGGTAGTCCCAGCCGTAAACGATGCAGACTCGGATGGACTGGTCCACCGCAGGGAAGCAAGTCTGCCGCCTGGTAGTACGGTCGCAAGGAAACTTAAAGGAATTGGGGGAG-AAGGGTGAAGCCTGCGGTTCAATTGGAGTCAACGCCGGG
LN564837.1.1322_Archaea_Crenarchaeota_Nitrososphaeria_Nitrososphaerales_Nitrososphaeraceae_uncultured_bacterium                                                           CCGACTGCTATCAGAGTGAGATTAAGCCATGCGAGTCAACGTAGCAATTGGCATAGCTCAGTAACACTCAACATAACGGACGTGGATAAACTCGGGAAACTGAGGCTAAACCGCGATAGATCAAATACCTGGAATGGTTGATCAAAATCTATATGGCCTTTGGATTGGACTGCGTCCGATCAGGCTGTTGGTGAGGTAATGGCCCACCCCTATAACCGGTACGGGCTCTGAGAGGAGGAGCCCGGAGATGGGTACGATAAGGACCCAGGCCCTATGGGGCGCAGCAGGCGCGAAACCTCTGCAATAGGCGAAAGCTTCAGGGTTACTCTGAGTGACTTTCTTTTGACATCTCTAAAAATGGTGTAGAATAAGGGGTGGGCAAGTCTGGTGTCAGCCGCCGCGGTAATACCAGCCCCGAGTGGGACGATTATTGGGCCTAAAGCATCCGTAGCCGGCCTTACAAGTCCTCCGTTCCAGCTTAACAGATGGGCTGCGGAAGACTAGGAGGCAGGAGAGCAAGCGGGGGTAGGGGTAAAATCCGTTGATCCATTGAAGACCACCAGTGGCGAAGGCGGCGCTCGACGGTGAGGGATGAAAGCTGGGGGAGCATTAGATAGGGTAGTCCCAGCTGTAAACGATGCAGACTCGGATGGACTGGTCCACCGCAGGGAAGCAAGTCTGCCGCCTGGTAGTACGGTCGCAAGGAAACTTAAAGGAATTGGGGGAGAAGGGGTGAAGCCTGCGGTTCAATTGGAGTCAACGCCGGG
LN574516.1.1311_Archaea_Crenarchaeota_Nitrososphaeria_Nitrososphaerales_Nitrososphaeraceae_Candidatus_Nitrososphaera_uncultured_bacterium                                 CCGACTGCTATCAGAGTGAGATTAAGCCATGCGAGTCAACGTAGCAATTGGCATAGCTCAGTAACACTCAACATAACGGACGTGGATAAACTCGGGAAACTGAGGCTAAACCGCGATAGATCAAATACCTGGAATGGTTGATCAAAATCTATATGGCCTTTGGATTGGACTGCGTCCGATCAGGCTGTTGGTGAGGTAATGGCCCACCCCTATAACCGGTACGGGCTCTGAGAGGAGGAGCCCGGAGATGGGTACGATAAGGACCCAGGCCCTATGGGGCGCAGCAGGCGCGAAACCTCTGCAATAGGCGAAAGCTTCAGGGTTACTCTGAGTGACTTTCTTTTGACACCTCTAAAAATGGTGTAGAATAAGGGGTGGGCAAGTCTGGTGTCAGCCGCCGCGGTAATACCAGCCCCGAGTGGGACGATTATTGGGCCTAAAGCATCCGTAGCCGGCCTTACAAGTCCTCCGTTCCAGCTTAACAGATGGGCTGCGGAAGACTAGGAGGCGGGAGAGCAAGCGGGGGTAGGGGTAAAATCCTCTGATCCACTGAAGACCACCAGTGGCGAAGGCGGCGCTCGACGGTGAGGGATGAAAGCTGGGGGAGCATTAGATAGGGTAGTCCCAGCTGTAAACGATGCAGACTCGGATGGGCCAACCCACCGCAGGGAAGCAAGTCTGCCGCCTGGGAGTACGGTCGCAAGGAAACTTAAAGGAATTGGGGGAGAAGGGGTGAAGCCTGCGGTTCAATTGGAGTCAACGCCGGA
LN574515.1.1310_Archaea_Crenarchaeota_Nitrososphaeria_Nitrososphaerales_Nitrososphaeraceae_uncultured_bacterium                                                           CCGACTGCTATCAGAGTGAGATTAAGCCATGCGAGTCAACGTAGCAATTGGCATAGCTCAGTAACACTCAACATAACGGACGTGGATAAACTCGGGAAACTGAGGCTAAACCGCGATAGATCAAATACCTGGAATGGTTGATCAAAATCTATATGGCCTTTGGATTGGACTGCGTCCGATCAGGCTGTTGGTGAGGTAATGGCCCACCCCTATAACCGGTACGGGCTCTGAGAGGAGGAGCCCGGAGATGGGTACGATAAGGACCCAGGCCCTATGGGGCGCAGCAGGCGCGAAACCTCTGCAATAGGCGAAAGCTTCAGGGTTACTCTGAGTGACTTTCTTTTGACATCTCTAAAAATGGTGTAGAATAAGGGGTGGGCAAGTCTGGTGTCAGCCGCCGCGGTAATACCAGCCCCGAGTGGGACGATTATTGGGCCTAAAGCATCCGTAGCCGGCCTTACAAGTCCTCCGTTCCAGCTTAACAGATGGGCTGCGGAAGACTAGGAGGCAGGAGAGCAAGCGGGGGTAGGGGTAAAATCCGTTGATCCATTGAAGACCACCAGTGGCGAAGGCGGCGCTCGACGGTGAGGGATGAAAGCTGGGGGAGCATTAGATAGGGTAGTCCCAGCTGTAAACGATGCAGACTCGGATGGACTGGTCCACCGCAGGGAAGCAAGTCTGCCGCCTGGGAGTACGGTCGCAAGGAAACTTAAAGGAATTGGGGGAGAAGGGGTGAAGCCTGCGGTTCAATTGGAGTCAACGCCGGA
AB712051.1.918_Archaea_Crenarchaeota_Nitrososphaeria_Nitrososphaerales_Nitrososphaeraceae_uncultured_archaeon                                                             CCGACTGCTATCATAGTGAGATTAAGCCATGCGAGTCAACGTAGCAATTGGCATAGCTCAGTAACACTCAACATAACGGACGTGGATAAACTCGGGAAACTGAGGCTAAACCGCGATAGTTCAAATACCTGGAATGGTTGATCAAAATCTATATGGCCTTTGGATTGGACTGCGACCGATCAGGCTGTTGGTGAGGTAATGGCCCACCCCTGTAACCGGTACGGGCTCTGAGAGGAGGAGCCCGGAGATGGGTACGAAAAGGACCCAGGCCCTATGGGGCGCAGCAGGCGCGAAACCTCTGCAATAGGCGAAAGCTTCAGGGTTACTCTGAGTGACTTTCTTTTGACACCTCTAAAAATGGTGTAGAATAAGGGGTGGGCAAGTCTGGTGTCAGCCGCCGCGGTAATACCAGCCCCGAGTGGGACGATTATTGGGCCTAAAGCATCCGTAGCCGGCCTTACAAGTCCTCCGTTCCAGCTTAACAGATGGGCTGCGGAAGACTAGGAGGCAGGAGAGCAAGCGGGGGTAGGGGTAAAATCCGTTGATCCATTGAAGACCACCAGTGGCGAAGGCGGCGCTCGACGGTGAGGGATGAAAGCTGGGGGAGCATTAGATAGGGTAGTCCCAGCTGTAAACGATGCAGACTCGGATGGACTGGCCCACCGCAGGGAAGCAAGTCTGCCGCCTGGGAGTACGGTCGCAAGGAAACTTAAAGGAATTGGGGGAGAAGGGGTGAAGCCTGCGGTTCAATTGGAGTCAACGCCGGA
LN574518.1.1309_Archaea_Crenarchaeota_Nitrososphaeria_Nitrososphaerales_Nitrososphaeraceae_uncultured_bacterium                                                           CCGACTGCTATCAGAGTGAGATTAAGCCATGCGAGTCAACGTAGCAATTGGCATAGCTCAGTAACACTCAACATAACGGACGTGGATAAACTCGGGAAACTGAGGCTAAACCGCGATAGATCAAATACCTGGAATGGTTGATCAAAATCTATATGGCCTTTGGATTGGACTGCGTCCGATCAGGCTGTTGGTGAGGTAATGGCCCACCCCTATAACCGGTACGGGCTCTGAGAGGAGGAGCCCGGAGATGGGTACGATAAGGACCCAGGCCCTATGGGGCGCAGCAGGCGCGAAACCTCTGCAATAGGCGAAAGCTTCAGGGTTACTCTGAGTGACTTTCTTTTGACACCTCTAAAAATGGTGTAGAATAAGGGGTGGGCAAGTCTGGTGTCAGCCGCCGCGGTAATACCAGCCCCGAGTGGGACGATTATTGGGCCTAAAGCATCCGTAGCCGGCCTTACAAGTCCTCCGTTCCAGCTTAACAGATGGGCTGCGGAAGACTAGGAGGCAGGAGAGCAAGCGGGGGTAGGGGTAAAATCCGTTGATCCATTGAAGACCACCAGTGGCGAAGGCGGCGCTCGACGGTGAGGGATGAAAGCTGGGGGAGCATTAGATAGGGTAGTCCCAGCTGTAAACGATGCAGACTCGGATGGACTGGTCCACCGCAGGGAAGCAAGTCTGCCGCCTGGTAGTACGGTCGCAAGGAAACTTAAAGGAATTGGGGGAGAAGGGGTGAAGCCTGCGGTTCAATTGGAGTCAACGCCGGA
KC604561.1.910_Archaea_Crenarchaeota_Nitrososphaeria_Nitrososphaerales_Nitrososphaeraceae_uncultured_archaeon                                                             CCGACTGCTATCAGAGTGAGATTAAGCCATGCGAGTCAACGTAGCAATTGGCACAGCTCAGTAACACTCAACATAGCGGACGTGGATAAACTCGGGAAACTGAGGCTAAACCGCGATAGACCAAATACCTGGAATGGTTGATTAAAATCTATATGGCCTTTGGATTGGACTGCGACCGATCAGGCTGTTGGTGAGGTAATGGCCCACCCCTGTAACCGGTACGGGCTCTGAGAGGAGGAGCCCGGAGATGGGTACGACAAGGACCCAGGCCCTATGGGGCGCAGCAGGCGCGAAACCTCTGCAATAGGCGAAAGCCTCAGGGTTATTCTGAGTGACTTTCTTTTGACACCTCTAAAAATGGTGTAGAATAAGGGGTGGGCAAGTCTGGTGTCAGCCGCCGCGGTAATACCAGCCCCGAGTGGGACGATTATTGGGCCTAAAGCATCCGTAGCCGGTTTTACAAGTCCTCCGTTCCAACTTAACAGATGGGCCGCGGAAGACTAGGAGGCAGGAGAGCAAGCGGGGGTAGGGGTAAAATCCGTTGATCCATTGAAGACCACCAGTGGCGAAGGCGGCGCTCGACGGTGAGGGATGAAAGCTGGGGGAGCATTAGATAGGGTAGTCCCAGCTGTAAACTATGCAAACTCAGATGCACCAATGCACTGCAGGGAAGCAAGTTTGCCGCCTGGAAGTACGTACGCAAGGAAACTTAAAGGAATTGGGGGAGAAGGGGTGAAGCCTGCGGTTCAATTGGATTCAACGCCGGG
JQ668662.1.916_Archaea_Crenarchaeota_Nitrososphaeria_Nitrososphaerales_Nitrososphaeraceae_uncultured_ammonia-oxidizing_archaeon                                           CCGAGAGCGGTCAGAGTGAGATTAAGCCATGCGAGTCAACGTAG-AATTGGCACAGCTCAGTAACACTCAACATAACGGACGTGGATAAACTCGGGAAACTGAGGCTAAACCGCGATAGACCAAATACCTGGAATGGTTGATTAAAATCTATATGGCCTTTGGATTGGACTGCGACCGATCAGGCTGTTGGTGAGGTAATGGCCCACCCCTGTAACCGGTACGGGCTCTGAGAGGAGGAGCCCGGAGATGGGTACGACAAGGACCCAGGCCCTATGGGGCGCAGCAGGCGCGAAACCTCTGCAATAGGCGAAAGCCTCAGGGTTATTCTGAGTGACTTTCTTTTGACACCTTTAAAAATGGTGTAGAATAAGGGGTGGGCAAGTCTGGTGTCAGCCGCCGCGGTAATACCAGCCCCGAGTGGGACGATTATTGGGCCTAAAGCATCCGCAGCCGGTTTTACAAGTCCTCCGTTCCAACTTAACAGATGGGCCGCGGAAGACTAGGAGGCAGGAGAGCAAGCGGGGGTAGGGGTAAAATCCGTTGATCCATTGAAGACCACCAGTGGCGAAGGCGGCGCTCGACGGTGAGGGATGAAAGCTGGGGGAGCATTAGATAGGGTAGTCCCAGCTGTAAACGATG----CTCGGATGGACTAGTCCACCGCAGGGAAGCAAGTCCGCCGCCTGGTAGTACGGTCGCAAA-AAACTTAAAGGAATTGGGGGAGAAGGCCTCAT-CCTGCGGTTCAATTGGA-TCAACGCCGGA
GU434684.1.913_Archaea_Crenarchaeota_Nitrososphaeria_Nitrososphaerales_Nitrososphaeraceae_uncultured_euryarchaeote                                                        CCGACTGCTATCAGAGTGGGATTAAGCCATGCGAGTTAACGTAGCAATTGGCATAGCTCAGTGACACTCAACATGCCGGACGTGGATAACCTCGGGAAACTGAGGATAAACCGCGATAGGCCAAATTTCTGGAACGAATGGTTTAAATCTATATGGCCCCTGGATTGGACTGCGGCCGATCAGGCTGTTGGTGAGGTAATGGCCCACCCCTGTAACCGGTACGGGCTCTGAGAGGAGGAGCCCGGAGATGGGCACGACAAGGGCCCAGGCCCTATGGGGCGCAGCAGGCGCGAAACCTCTGCAATAAGCGAAAGCTTCAGGGTTACTCTGAGTGAATTCCTTTTGACACCTTTAAAAATGGTGTAGAATAAGGGGTGGGCAAGTCTGGTGTCAGCCGCCGCGGTAATACCAGCCCCGAGTGGGACGATTATTGGGCCTAAAGCATCCGTAGCCGGTTTTACAAGTCCTCCGTTCCAACTTAACAGATGGGCCGCGGAAGACTAGGAGGCAGGAGAGCAAGCGGGGGTAGGGGTAAAATCCGTTGATCCATTGAAGACCACCAGTGGCGAAGGCGGCGCTCGACGGTGAGGGATGAAAGCTGGGGGAGCATTAGATAGGGTAGTCCCAGCTGTAAACGATGCAGACTCGGATGGACTAGTCCACCGCAGGGAAGCAAGTCTGCCGCCTGGTAGTACGGTCGCAAGGAAACTTAAAGGAATTGGGGGAGAAGGGGTGAAGCCTGCGGTTCAATTGGATTCAACGCCGGA
AY943025.1.957_Archaea_Crenarchaeota_Nitrososphaeria_Nitrososphaerales_Nitrososphaeraceae_Candidatus_Nitrososphaera_uncultured_crenarchaeote                              ----------------------------------------------------------------------------------------------------------------------------------------------------------------------------------------------------------------------------------------------------------------------------------------------------------------------------------------------------------------------------------------------------------------------TACCAGCCCCGAGTGGGACGATTATTGGGCCTAAAGCATCCGTAGCCGGTTTTACAAGTCCTCCGTTCCAACTTAACAGATGGGCCGCGGAAGACTAGGAGGCAGGAGAGCAAGCGGGGGTAGGGGTAAAATCCTCTGATCCACTGAA-ACCACCAGTGGCGAAGGCGGCGCTCGACGGTGAGGGATGAAAGCTGGGGGAGCATTAGATAGGGTAGTCCCAGCTGTAAACGATGCAGACTCGGATGGGCCAACCCACCGCAGGGAAGCAAGTCTGCCGCCTGGGAGTACGGTCGC-AGGAAACTTAAAGGAATTGGGGGA-AAGGGGTGAA-CCTGCGGTTCAATTGGAGTC-ACGCCGG-
JQ978501.1.911_Archaea_Crenarchaeota_Nitrososphaeria_Nitrososphaerales_Nitrososphaeraceae_uncultured_archaeon                                                             CCGACTGCTATCAGAGTGAGATTAAGCCATGCGAGTCAACGTAGCAATTGGCACAGCTCAGTAACACTCAACATAACGGACGTGGATAAACTCGGGAAACTGAGGCTAAACCGCGATAGACCAAATACCTGGAATGGTTGATCAAAATCTATATGGCCTTTGGATTGGACTGCGACCGATCAGGCTGTTGGTGAGGTAATGGCCCACCCCTGTAACCGGTACGGGCTCTGAGAGGAGGAGCCCGGAGATGGGTACGACAAGGACCCAGGCCCTATGGGGCGCAGCAGGCGCGAAACCTCTGCAATAGGCGAAAGCCTCAGGGTTATTCTGAGTGACTTTCTTTTGACATCTCTAAAAATGGTGTAGAATAAGGGGTGGGCAAGTCTGGTGTCAGCCGCCGCGGTAATACCAGCCCCGAGTGGGACGTTTATTGGGCCTAAAGCATCCGTAGCCGGTTCCACAAGTCCTCCGTTCCAACTTAACAGATGGGCCGCGGAAGACTAGGAGGCAGGAGAGCAAGCGGGGGTAGGGGTAAAATCCGTTGATCCATTGAAGACCACCAGTGGCGAAGGCGGCGCTCGACGGTGAGGGATGAAAGCTGGGGGAGCATTAGATAGGGTAGTCCCAGCTGTAAACGATGCAGACTCGGATGGGCCGACTCACCGCAGGGAAGCAAGTCTGCCGCCTGGGAGTACGGTCGCAAGGAAACTTAAAGGAATTGGGGGAGAAGGGGTGAAGCCTGCGGTTCAATTGGABTCAACGCCGGR
HQ738983.1.912_Archaea_Crenarchaeota_Nitrososphaeria_Nitrososphaerales_Nitrososphaeraceae_uncultured_archaeon                                                             CCGACTGCTATCAGAGTGAGATTAAGCCATGCGAGTCAACGTAGCAATTGGCGCAGCTCAGTAACACTCAACATAACGGACGTGGATAATCTCGGGAAACTGAGGCTAAACCGCGATAGACCAAATACCTGGAATGGTTGATCGAAATCTATATGGCCCTTGGATTGGACTGCGTCCGATCAGGCTGTTGGTGAGGTAATGGCCCACCCCCATAACCGGTACGGGCTCTGAGAGGAGGAGCCCGGAGATGGGTACGACAAGGACCCAGGCCCTATGGGGCGCAGCAGGCGCGAAACCTCTGCAATAGGCGAAAGCCTCAGGGTTACTCTGAGTGACTTTCTTTTGACATCTGTAAAAATGGTGTAGAATAAGGGGAGGGCAAGTCTGGTGTCAGCCGCCGCGGTAATACCAGCCCCGAGTGGGACGATTATTGGGCCTAAAGCATCCGTAGCCGATTTTACAAGTCCTCCGTTCCAACTTAACAGATGGGCTGCGGAAGACTAGGAGGCAGGAGAGCAAGCGGGGGTAGGGGTAAAATCCGTTGATCCATTGAAGACCACCAGTGGCGAAGGCGGCGCTCGACGGTGAGGGATGAAAGCTGGGGGAGCATTAGATAGGGTAGTCCCAGCCGTAAACGATGCAGACTCGGGTGGACTAGTCCACCGCAGGGAAGCAAGTCTGCCGCCTGGTAGTACGGTCGCAAGGAGACTTAAAGGAATTGGGGGAGAAGGGGTGAAGCCTGCGGTTCAATTGGABTCAACGCCGGR
KC604544.1.912_Archaea_Crenarchaeota_Nitrososphaeria_Nitrososphaerales_Nitrososphaeraceae_uncultured_archaeon                                                             GCTACTGCTATCGGGGTCCGACTAAGCCATGCGAGTTGGAGGGGTAAGCGGCATAGCTCAGTAACACATAACCTGCCGGGTTTGGATAACCCCGGGAAACTGGGACTAAACCG-GATAGATCAAGAAACTGGAATGTTTGGTTGAAAGCTCCGGCGCCCAAGGATGGGTCTGCGGCCTATCAGGTAGTAGTGGGTGTAACGTACCTACCCTACGACGGGTAAGGGTTGTGAGAGCAAGAGCCCTGAGATGGATTCGACATGAATCCAGGCCCTATGGGGCGCAGCAGGCGCGAAACCTCTGCAATAGGCGAAAGCTTCAGGGTTACTCTGAGTGACTTTCTTTTGACACCTCTAAAAATGGTGTAGAATAAGGGGTGGGCAAGTCTGGTGTCAGCCGCCGCGGTAATACCAGCCCCGAGTGGGACGATTATTGGGCCTAAAGCATCCGTAGCCGGCCTTACAAGTCCTCCGTTCCAGCTTAACAGATGGGCTGCGGAAGACTAGGAGGCAGGAGAGCAAGCGGGGGTAGGGGTAAAATCCGTTGATCCATTGAAGACCACCAGTGGCGAAGGCGGCGCTCGACGGTGAGGGATGAAAGCTGGGGGAGCATTAGATAGGGTAGTCCCAGCTGTAAACGATGCAGACTCGGATGGACTGGTCCACCGCAGGGAAGCAAGTCTGCCGCCTGGTAGTACGGTCGCAAGGAAACTTAAAGGAATTGGGGGAGAAGGGGTGAAGCCTGCGGTTCAATTGGAGTCAACGCCGGG
GQ871301.1.964_Archaea_Crenarchaeota_Nitrososphaeria_Nitrososphaerales_Nitrososphaeraceae_uncultured_archaeon                                                             CCGACTGCTATCAGAGTGAGACTAAGCCATGCGAGTCAACGTATGAATTGGCGAAGCTCAGTAACACTCAACATGCCGGACGTGGATAACCTCGGGAAACTGAGGATAAACCGCGATAGGTCATAGTACTGGAATGTATGGCTCAAATCTACATGGCCTTTGGATTGGACTGCGTCCGATCAGGCTGTTGGTGAGGTAATGGCCCACCCCTATAACCGGTACGGGCTCTGAGAGGAGGAGCCCGGAGATGGGTACGATAAGGACCCAGGCCCTATGGGGCGCAGCAGGCGCGAAACCTCTGCAATAGGCGAAAGCTTCAGGGTTACTCTGAGTGACTTTCTTTTGACACCTCTAAAAATGGTGTAGAATAAGGGGTGGGCAAGTCTGGTGTCAGCCGCCGCGGTAATACCAGCCCCGAGTGGGACGATTATTGGGCCTAAAGCATCCGTAGCCGGCCTTACAAGTCCTCCGTTCCAGCTTAACAGATGGGCTGCGGAAGACTAGGAGGCAGGAGAGCAAGCGGGGGTAGGGGTAAAATCCGTTGATCCATTGAAGACCACCAGTGGCGAAGGCGGCGCTCGACGGTGAGGGATGAAAGCTGGGGGAGCATTAGATAGGGTAGTCCCAGCCGTAAACGATGCAGACTCGGATGGACTGGTCCACCGCAGGGAAGCAAGTCTGCCGCCTGGTAGTACGGTCGCAAGGAAACTTAAAGGAATTGGGGGAGAAGGGGTGAAGCCTGCGGTTCAATTGGATTCAACGCCGG-
KP308704.6670.8032_Archaea_Crenarchaeota_Nitrososphaeria_Nitrososphaerales_Nitrososphaeraceae_uncultured_archaeon                                                         -------------------------------------------------------------------------TTTCGGACGTGGATAACCTCGGGAAACTGAGGATAAACCGCGATAGGCCAAATTTCTGGAATGAATGGCTTAAATCTATATGGCCCCTGGATTGGACTGCGGCCGATCAGGCTGTTGGTGAGGTAATGGCCCACCCCTGTAACCGGTACGGGCTCTGAGAGGAGGAGCCCGGAGATGGGTACGACAAGGACCCAGGCCCTATGGGGCGCAGCAGGCGCGAAACCTCTGCAATAGGCGAAAGCCTCAGGGTTATTCTGAGTGACTTTCTTTTGACACCTCTAAAAATGGTGTAGAATAAGGGGTGGGCAAGTCTGGTGTCAGCCGCCGCGGTAATACCAGCCCCGAGTGGGACGATTATTGGGCCTAAAGCATCCGTAGCCGGTTTTACAAGTCCTCCGTTCCAACTTAACAGATGGGCCGCGGAAGACTAGGAGGCAGGAGAGCAAGCGGGGGTAGGGGTAAAATCCGTTGATCCATTGAAGACCACCAGTGGCGAAGGCGGCGCTCGACGGTGAGGGATGAAAGCTGGGGGAGCATTAGATAGGGTAGTCCCAGCTGTAAACGATGCAGACTCGGATGGGCCAACCCACCGCAGGGAAGCAAGTCTGCCGCCTGGGAGTACGGTCGCAAGGAAACTTAAAGGAATTGGGGGAGAAGGGGTGAAGCCTGCGGTTCAATTGGAGTCAACGCCGGG
DQ302466.1.912_Archaea_Crenarchaeota_Nitrososphaeria_Nitrososphaerales_Nitrososphaeraceae_uncultured_archaeon                                                             CCGACTGCTATCAGAGTGGGACTAAGCCATGCGAGTCAACGCAGCAATTGGCATAGCTCAGTAACACTCAACATGCCGGACGTGAATAACCTCGGGAAACTGAGGATAAACCGCGATAGGCCAAGTTTCTGGAATGGATGGCTGAAATCTACATGGCCCTTGGATTGGACTGCGGCCGATCAGGCTGTTGGTGAGGTAATGGCCCACCCCTGTAACCGGTACGGGCTCTGAGAGGAGGAGCCCGGAGATGGGTACGACAAGGACCCAGGCCCTATGGGGCGCAGCAGGCGCGAAACCTCTGCAATAGGCGAAAGCCTCAGGGTTATTCTGAGTGACTTTCTTTTGACACCTCTAAAAATGGTGTAGAATAAGGGGTGGGCAAGTCTGGTGTCAGCCGCCGCGGTAATACCAGCCCCGAGTGGGACGATTATTGGGCCTAAAGCATCCGTAGCCGGTTTTACAAGTCCTCCGTTCCAACTTAACAGATGGGCCGCGGAAGACTAGGAGGCAGGAGAGCAAGCGGGGGTAGGGGTAAAATCCGTTGATCCATTGAAGACCACCAGTGGCGAAGGCGGCGCTCGACGGTGAGGGATGAAAGCTGGGGGAGCATTAGATAGGGTAGTCCCAGCTGTAAACGATGCAGACTCGGATGGGCCAACCCACCGCAGGGAAGCAAGTCTGCCGCCTGGGAGTACGGTCGCAAGGAAACTTAAAGGAATTGGGGGAGAAGGGGTGAAGCCTGCGGTTCAATTGGAGTCAACGCCGGA
EU307029.1.910_Archaea_Crenarchaeota_Nitrososphaeria_Nitrososphaerales_Nitrososphaeraceae_uncultured_crenarchaeote                                                        CCGACTGCTATCAGAGTGAGATTAAGCCATGCGAGTCAACGTAGCAATTGGCACAGCTCAGTAACACTCAACATAACGGACGTGGATAATCTCGGGAAACTGAGGCTAAACCGCGATAGACCAAATACCTGGAATGGTTGATCAAAATCTATATGGCCCTTGGATTGGACTGCGACCGATCAGGCTGTTGGTGAGGTAATGGCCCACCCCTATAACCGGTACGGGCTCTGAGAGGAGGAGCCCGGAGATGGGTACGACAAGGACCCAGGCCCTATGGGGCGCAGCAGGCGCGAAACCTCTGCAATAGGCGAAAGCCTCAGGGTTACTCTGAGTGACTTTCTTTTGACATCTGTAAAAATGGTGTAGAATAAGGGGTGGGCAAGTCTGGTGTCAGCCGCCGCGGTAATACCAGCCCCGAGTGGGACGATTATTGGGCCTAAAGCATCCGTAGCCGGTTTTACAAGTCCTCCGTTCCAACTTAACAGATGGGCTGCGGAAGACTAGGAGGCAGGAGAGCAAGCGGGGGTAGGGGTAAAATCCGTTGATCCATTGAAGACCACCAGTGGCGAAGGCGGCGCTCGACGGTGAGGGATGAAAGCTGGGGGAGCATTAGATAGGGTAGTCCCAGCTGTAAACGATGCAGACTCGGATGGACCAGTCCACCGCAGGGAAGCAAGCCTGCCGCCTGGGAGTACGGTCGCAAGGAAACTTAAAGGAATTGGGGGAGAAGGGGTGAAGCCTGCGGTTCAATTGGAGTCAACGCCGGG
DQ302465.1.912_Archaea_Crenarchaeota_Nitrososphaeria_Nitrososphaerales_Nitrososphaeraceae_uncultured_archaeon                                                             CCGACTGCTATCAGAGTGGGACTAAGCCATGCGAGTCAACGCAGCAATTGGCATAGCTCAGTAACACTCAACATGCCGGACGCGAATAACCTCGGGAAACTGAGGATAAACCGCGATAGGCCAAGTTTCTGGAATGGATGGCTGAAATCTACATGGCCCTTGGATTGGACTGCGGCCGATCAGGCTGTTGGTGAGGTAATGGCCCACCCCTGTAACCGGTACGGGCTCTGAGAGGAGGAGCCCGGAGATGGGTACGACAAGGACCCAGGCCCTATGGGGCGCAGCAGGCGCGAAACCTCTGCAATAGGCGAAAGCCTCAGGGTTATTCTGAGTGACTTTCTTTTGACACCTCTAAAAATGGTGTAGAATAAGGGGTGGGCAAGTCTGGTGTCAGCCGCTGCGGTAATACCAGCCCCGAGTGGGACGATTATTGGGCCTAAAGCATCCGTAGCCGGTTTTACAAGTCCTCCGTTCCAACTTAACAGATGGGCCGCGGAAGACTAGGAGGCAGGAGAGCAAGCGGGGGTAGGGGTAAAATCCGTTGATCCATTGAAGACCACCAGTGGCGAAGGCGGCGCTCGACGGTGAGGGATGAAAGCTGGGGGAGCATTAGATAGGGTAGTCCCAGCTGTAAACGATGCAGACTCGGATGGACTAGTCCACCGCAGGGAAGCAAGTCTGCCGCCTGGTAGTACGGTCGCAAGGAAACTTAAAGGAATTGGGGGAGAAGGGGTGAAGCCTGCGGTTCAATTGGAGTCAACGCCGGA
KC505276.1.912_Archaea_Crenarchaeota_Nitrososphaeria_Nitrososphaerales_Nitrososphaeraceae_uncultured_archaeon                                                             CCGACTGCTATCAGAGTGAGATTAAGCCATGCGAGTCAACGTAGCAATTGGCACAGCTCAGTAACACTCAACATAACGGACGTGGGTAAACTCGGGAAACTGAGGCTAAACCGCGATAGACCAAATACCTGGAATGGTTGATTAAAATCTATATGGCCTTCGGATTGGACTGCGACCGATCAGGCTGTTGGTGAGGTAATGGCCCACCCCTGTAACCGGTACGGGCTCTGAGAGGAGGAGCCCGGAGATGGGTACGACAAGGACCCAGGCCCTATGGGGCGCAGCAGGCGCGAAACCTCTGCAATAGGCGAAAGCCTCAGGGTTACTCTGAGTGACTTTCTTTTGACACCTCTAAAAATGGTGTAGAATAAGGGGTGGGCAAGTCTGGTGTCAGCCGCCGCGGTAATACCAGCCCCGAGTGGGACGATTATTGGGCCTAAAGCATCCGTAGCCGGTCTTACAAGTCCTCCGTTCCAACTTAACAGATGGGCCGCGGAAGACTAGGAGGCAGGAGAGCAAGCGGGGGTAGGGGTAAAATCCGTTGATCCATTGAAGACCACCAGTGGCGAAGGCGGCGCTCGACGGTGAGGGATGAAAGCTGGGGGAGCATTAGATAGGGTAGTCCCAGCTGTAAACGATGCAGACTCGGATGGACTAGTCCACCGCAGGGAAGCAAGTCTGCCGCCTGGTAGTACGGTCGCAGGGAAACTTAAAGGAATTGGGGGAGAAGGGGTGAAGCCTGCGGTTCAATTGGAKTCAACGCCGGR
DQ365050.1.911_Archaea_Crenarchaeota_Nitrososphaeria_Nitrososphaerales_Nitrososphaeraceae_uncultured_compost_archaeon                                                     CCGACTGCTATCAGAGTGGGACTAAGCCATGCGAGTCAACGTAGCAATTGGCATAGCTCAGTAACACTCAACATGCCGGACGTGGATAACCTCGGGAAACTGAGGATAAACCACGATAGGTCATACTTCTGGAATGGATGACTTAAATCTATATGGCCCCTGGATTGGACTGCGGCCGATCAGGCTGTTGGTGAGGTAATGGCCCACCCCTATAACCGGTACGGGCTCTGAGAGGAGGAGCCCGGAGATGGGTACGACAAGGACCCAGGCCCTATGGGGCGCAGCAGGCGCGAAACCTCTGCAATAGGCGAAAGCCTCAGGGTTACTCTGAGTGACTTTCTTTTGACACCTCTAAAAATGGTGTAGAATAAGGGGTGGGCAAGTCTGGTGTCAGCCGCCGCGGTAATACCAGCCCCGAGTGGGACGATTATTGGGCCTAAAGCATCCGTAGCCGGCCTTACAAGTCCCCCGTTCCAACTTAACAGATGGGCTGCGGAAGACTAGGAGGCAGGAGAGCAAGCGGGGGTAGGGGTAAAATCCGTTGATCCATTGAAGACCACCAGTGGCGAAGGCGGCGCTCGACGGTGAGGGATGAAAGCTGGGGGAGCATTAGATAGGGTAGTCCCAGCTGTAAACGATGCAGACTCGGATGGACTAGTCCACCGCAGGGAAGCAAGTCTGCCGCCTGGTAGTACGGTCGCAAGGAAACTTAAAGGAATTGGGGGAG-AGGGGTGAAGCCTGCGGTTCAATTGGAGTCAACGCCGGG
CT573784.1.956_Archaea_Crenarchaeota_Nitrososphaeria_Nitrososphaerales_Nitrososphaeraceae_uncultured_bacterium                                                            ----------------------------------------------------------------------------------------------------------------------------------------------------------------------------------------------------------------------------------------------------------------------------------------------------AAACCTCTGCAATAGGCGAAAGCT-CAGGGTTATTCTGAGTGACTTTCTTTTGACACCTCTAAAGATGGTGTAGAATAAGGGGTGGGCAAGTCTGGTGTCAGCCGCCGCGGTAATACCAGCCCCGAGTGGGACGATTATTGGGCCTAAAGCATCCGTAGCCGGTTTTACAAGTCCTCCGTTCCAACTTAAGAGATGGGCCGCGGAAGACTAGGAGGCAGGAGAGCAAGCGGGGGTAGGGGTAAAATCCGTTGATCCATTAAAGACCACCAGTGGCGAAGGCGGCGCTCGACGGTGAGGGATGAAAGCTGGGGGAGCATTAGATAGGGTAGTCCCAGCTGTAAACGATGCAGACTCGGATGGACTAGTCCACCGCAGGGAAGCAAGTCTGCCGCCTGGTAGTACGGTCGCAAGGAAACTTAAAGGAATTGGGGGAGAAGGGGTGAAG-CTGCGGTTCAATTGGAGTCAACGCCGGG
EU307038.1.910_Archaea_Crenarchaeota_Nitrososphaeria_Nitrososphaerales_Nitrososphaeraceae_uncultured_crenarchaeote                                                        CCGACTGCTATCGGATTGAGACTAAGCCATGCGAGTCAAC-CCGCAAGTGGCGGAGCTCAGTAACACTGAACCTGCCGGACGTGGACAACCATGGGAAACTGTGGCTAAACCGCGATAGGTCATGTTTCTGGAATGGATGGCTCAAACCTACATGGCCCCAGGATGGCACTGCGGCCGATCAGGTTGTTGGTGAGGTAATGGCCCACCCCTGTAACCGGTACGGGCTCTGAGAGGAGGAGCCTGGAGATGGGCACGACAAGGACCCAGGCCCTATGGGGCGCAGCAGGCGCGAAACCTCTGCAATAGGCGAAAGCCTCAGGGTTACTCTGAGTGACTTTCTTTTGACATCTGTAAAAATGGTGTAGAATAAGGGGTGGGCAAGTCTGGTGTCAGCCGCCGCGGTAATACCAGCCCCGAGTGGGACGATTATTGGGCCTAAAGCATCCGTAGCCGGTTTTACAAGTCCTCCGTTCCAACTTAACAGATGGGCCGCGGAAGACTAGGAGGCAGGAGAGCAAGCGGGGGTAGGGGTAAAATCCGTTGATCCATTGAAGACCACCAGTGGCGAAGGCGGCGCTCGACGGTGAGGGATGAAAGCTGGGGGAGCATTAGATAGGGTAGTCCCAGCTGTAAACGATGCAGACTCGGATGGACTAGTCCACCGCAGGGAAGCAAGTCTGCCGCCTGGTAGTACGGTCGCAAGGAAACTTAAAGGAATTGGGGGAGAAGGGGTGAAGCCTGCGGTTCAATTGGATTCAACGCCGGA
GQ302598.1.916_Archaea_Crenarchaeota_Nitrososphaeria_Nitrososphaerales_Nitrososphaeraceae_uncultured_archaeon                                                             CTGACTGCTATCGGATTGGTACTAAGCCATGTGAGTCATTGTAGCAATAGGCATAGCTCAGTAACACTCAATCTGCCGGACGTGGATAACCTCGGGAAACTGAGAATAATCCGCGATAGATCATATGCCTGGAACGGATGGTCCAAAGATTCGTCGCCATAGGATGGGACTGCGGCCTATCAGCTTGTTGGTGAGGTAATGGCCCACCGCTATTACAGGTACGGGCTCTGAGAGGAGGAGCCCGGAGATGGGTACGAAAAGGACCCAGGCCCTATGGGGCGCAGCAGGCGCGAAACCTCTGCAATAGGCGAAAGCCTCAGGGTTATTCTGAGTGACTTTCTTTTGACATCTCTAAAAATGGTGTAGAATAAGGGGTGGGCAAGTCTGGTGTCAGCCGCCGCGGTAATACCAGCCCCGAGTGGGACGATTATTGGGCCTAAAGCATCCGTAGCCGGTTTTACAAGTCCTCCGTTCCAACTTAACAGATGGGCCGCGGAAGACTAGGTGGCAGGAGAGCAAGCGGGGGTAGGGGTAAAATCCGTTGATCCATTGAAGACCACCAGTGGCGAAGGCGGCGCTCGACGGTGAGGGATGAAAGCTGGGGGAGCATTAGATAGGGTAGTCCCAGCTGTAAACGATGCAGACTCGGATGGACTAGTCCACCGCAGGGAAGCAAGTCTGCCGCCTGGTAGTACGGTCGCAAGGAAACTTAAAGGAATTGGGGGAGAAGGGGTGAAGCCTGCGGTTCAATTGGATTCAACGCCGGA
EU307028.1.912_Archaea_Crenarchaeota_Nitrososphaeria_Nitrososphaerales_Nitrososphaeraceae_uncultured_crenarchaeote                                                        CCGACTGCTATCAGAGTGAGATTAAGCCATGCGAGTCAACGTAGTAATTGGCACAGCTCAGTAACACTCAACATAACGGACGTGGATAATCTCGGGAAACTGAGGCTAAACCGCGATAGACCAAATACCTGGAATGGTTGATCAAAATCTATATGGCCTTTGGATTGGACTGCGTCCGATCAGGCTGTTGGTGAGGTAATGGCCCACCCCTATAACCGGTACGGGCTCTGAGAGGAGGAGCCCGGAGATGGGTACGACAAGGACCCAGGCCCTATGGGGCGCAGCAGGCGCGAAACCTCTGCAATAGGCGAAAGCCTCAGGGTTACTCTGAGTGACTTTCTTTTGACATCTGTAAAAATGGTGTAGAATAAGGGGTGGGCAAGTCTGGTGTCAGCCGCCGCGGTAATACCAGCCCCGAGTGGGACGATTATTGGGCCTAAAGCATCCGTAGCCGGTTTTACAAGTCCTCCGTTCCAACTTAACAGATGGGCTGCGGAAGACTAGGAGGCAGGAGAGCAAGCGGGGGTAGGGGTAAAATCCGTTGATCCATTGAAGACCACCAGTGGCGAAGGCGGCGCTCGACGGTGAGGGATGAAAGCTGGGGGAGCATTAGATAGGGTAGTCCCAGCTGTAAACGATGCAGACTCGGATGGACTAGTCCACCGCAGGGAAGCAAGTCTGCCGCCTGGTAGTACGGTCGCAAGGAAACTTAAAGGAATTGGGGGAGAAGGGGTGAAGCCTGCGGTTCAATTGGATTCAACGCCGGG
JQ684414.1.913_Archaea_Crenarchaeota_Nitrososphaeria_Nitrososphaerales_Nitrososphaeraceae_uncultured_archaeon                                                             CCGACTGCTATCAGAACGAGATTAAGCCATGCGAGTCAACGTAGCAATTGGCACAGCTCAGTAACACTCAACATAACGGACGTGGATAAACTCGGGAAACTGAGGCTAAACCGCGATAGACCAAATACCTGGAATGGTTGATCAAAATCTATATGGCCTTTGGATTGGACTGCGACCGATCAGGCTGTTGGTGAGGTAATGGCCCACCCCTGTAACCGGTACGGGCTCTGAGAGGAGGAGCCCGGAGATGGGTACGACAAGGACCCAGGCCCTATGGGGCGCAGCAGGCGCGAAACCTCTGCAATAGGCGAAAGCCTCAGGGTTATTCTGAGTGACTTTCTTTTGACATCTCTAAAAATGGTGTAGAATAAGGGGTGGGCAAGTCTGGTGTCAGCCGCCGCGGTAATACCAGCCCCGAGTGGGACGATTATTGGGCCTAAAGCATCCGTAGCCGGTTTTACAAGTCCTCCGTTCCAACTTAACAGATGGGCCGCGGAAGACTAGGAGGCAGGAGAGCAAGCGGGGGTAGGGGTAAAATCCGTTGATCCATTGAAGACCACCAGTGGCGAAGGCGGCGCTCGACGGTGAGGGATGAAAGCTGGGGGAGCATTAGATAGGGTAGTCCCAGCTGTAAACGATGCAGACTCGGATGGACTGGTCCACCGCAGGGAAGCAAGTCTGCCGCCTGGTAGTACGGTCGCAAGGAAACTTAAAGGAATTGGGGGAGAAGGGGTGAAGCCTGCGGTTCAATTGGATTCAACGCCGAA
EU307021.1.912_Archaea_Crenarchaeota_Nitrososphaeria_Nitrososphaerales_Nitrososphaeraceae_uncultured_crenarchaeote                                                        CCGACTGCTATCAGAGTGGGATTAAGCCATGCGAGTCAACGTAGCAATTGGCATAGCTCAGTAACACTCAACATGCCGGACGTGGATAACCTCGGGAAACTGAGATTAAACCGCGATAGGCCAAATTTCTGGAATGGATGGCCTAAATCTATATGGCCCTTGGATTGGACTGCGACCGATCAGGCTGTTGGTGAGGTAATGGCCCACCCCTATAACCGGTACGGGCTCTGAGAGGAGGAGCCCGGAGATGGGTACGACAAGGACCCAGGCCCTATGGGGCGCAGCAGGCGCGAAACCTCTGCAATAGGCGAAAGCCTCAGGGTTACTCTGAGTGACTTTCTTTTGACATCTGTAAAAATGGTGTAGAATAAGGGGTGGGCAAGTCTGGTGTCAGCCGCCGCGGTAATACCAGCCCCGAGTGGGACGATTATTGGGCCTAAAGCATCCGTAGCCGGTTTTACAAGTCCTCCGTTCCAACTTAACAGATGGGCTGCGGAAGACTAGGAGGCAGGAGAGCAAGCGGGGGTAGGGGTAAAATCCGTTGATCCATTGAAGACCACCAGTGGCGAAGGCGGCGCTCGACGGTGAGGGATGAAAGCTGGGGGAGCATTAGATAGGGTAGTCCCAGCTGTAAACGATGCAGACTCGGATGGACTAGTCCACCGCAGGGAAGCAAGTCTGCCGCCTGGTAGTACGGTCGCAAGGAAACTTAAAGGAATTGGGGGAGAAGGGGTGAAGCCTGCGGTTCAATTGGATTCAACGCCGGG
KC505292.1.912_Archaea_Crenarchaeota_Nitrososphaeria_Nitrososphaerales_Nitrososphaeraceae_uncultured_archaeon                                                             CCGACTGCTATCAGAGTGAGATTAAGCCATGCGAGTTAACGTAGCAATTGGCGCAGCTCAGTAACACTCAACATGCCGGACGTGGATAACCTCGGGAAACTGAGTCTAAACCGCGATATGTCAGATTTCTGGAATGGCTGACTAAAATCTATATGGCCTTTGGATTGGACTGCGACCGATCAGGCTGTTGGTGAGGTAATGGCCCACCCCTGTAACCGGTACGGGCTCTGAGAGGGGGAGCCCGGAGATGGGTACGACAAGGACCCAGGCCCTATGGGGCGCAGCAGGCGCGAAACCTCTGCAATAGGCGAAAGCCTCAGGGTTACTCTGAGTGACTTTCTTTTGACACCTCTAAAAATGGTGTAGAATAAGGGGTGGGCAAGTCTGGTGTCAGCCGCCGCGGTAATACCAGCCCCGAGTGGGACGATTATTGGGCCTAAAGCATCCGTAGCCGGTCTTACAAGTCCTCCGTTCCAACTTAACAGATGGGCCGCGGAAGACTAGGAGGCAGGAGAGCAAGCGGGGGTAGGGGTAAAATCCGTTGATCCATTGAAGACCACCAGTGGCGAAGGCGGCGCTCGACGGTGAGGGATGAAAGCTGGGGGAGCATTAGATAGGGTAGTCCCAGCTGTAAACGATGCAGACTCGGATGGACTAGTCCACCGCAGGGAAGCAAGTCTGCCGCCTGGTAGTACGGTCGCAAGGAAACTTAAAGGAATTGGGGGAGAAGGGGTGAAGCCTGCGGTTCAATTGGAKTCAACGCCGGR
FJ784255.1.1436_Archaea_Crenarchaeota_Nitrososphaeria_Nitrososphaerales_Nitrososphaeraceae_uncultured_archaeon                                                            CCGACTGCTATCAGAATGAGATTAAGCCATGCGAGTCAACGTAGCAATTGGCACAGCTCAGTAACACTCAACATAACGGACGTGGATAAACTCGGGAAACTGAGGCTAAACCGCGATAGACCAAATACCTGGAATGGTTGATCAAAATCTATATGGCCTTTGGATTGGACTGCGACCGATCAGGCTGTTGGTGAGGTAATGGCCCACCCCTGTAACCGGTACGGGCTCTGAGAGGAGGAGCCCGGAGATGGGTACGAAAAGGACCCAGGCCCTATGGGGCGCAGCAGGCGCGAAACCTCTGCAATAGGCGAAAGCCTCAGGGTTATTCTGAGTGACTTTCTTTTGACATCTCTAAAAATGGTGTAGAATAAGGGGCGGGCAAGTCTGGTGTCAGCCGCCGCGGTAATACCAGCCCCGAGTGGGACGATTATTGGGCCTAAAGCATCCGTAGCCGGTTTTACAAGTCCTCCGTTCCAACTTAACAGATGGGCCGCGGAAGACTAGGAGGCAGGAGAGCAAGCGGGGGTAGGGGTAAAATCCGTTGATCCATTGAAGACCACCAGTGGCGAAGGCGGCGCTCGACGGTGAGGGATGAAAGCTGGGGGAGCATTAGATAGGGTAGTCCCAGCTGTAAACGATGCAGACTCGGATGGACTAGTCCACCGCAGGGAAGCAAGTCTGCCGCCTGGTAGTACGGTCGCAAGGAAACTTAAAGGAATTGGGGGAGAAGGGGTGAAGCCTGCGGTTCAATTGGAGTCAACGCCGGG
KF452254.1.956_Archaea_Crenarchaeota_Nitrososphaeria_Nitrososphaerales_Nitrososphaeraceae_uncultured_Nitrososphaera_sp.                                                   CCGACTGCTATCAGAGTGAGATTAAGCCATGCGAGTCAACGTAGCAATTGGCACAGCTCAGTAACACTCAACATAACGGACGTGGATAATCTCGGGAAACTGAGGCTATACCGCGATAGATCAAATACCTGGAATGGTTGATCAAAATCTATATGGCCCTTGGATTGGACTGCGTCCGATCAGGCTGTTGGTGAGGTAATGGCCCACCCCTATAACCGGTACGGGCTCTGAGAGGAGGAGCCCGGAGATGGGTACGACAAGGACCCAGGCCCTATGGGGCGCAGCAGGCGCGAAACCTCTGCAATAGGCGAAAGCCTCAGGGTTACTCTGAGTGACTTTCTTTTGACATCTGTAAAAATGGTGTAGAATAAGGGGTGGGCAAGTCTGGTGTCAGCCGCCGCGGTAATACCAGCCCCGAGTGGGACGATTATTGGGCCTAAAGCATCCGTAGCCGGTTTTGCAAGTCCTCCGTTCCAACTTAACAGATGGGCCGCGGAAGACTAGGAGGCAGGAGAGCAAGCGGGGGTAGGGGTAAAATCCGTTGATCCATTGAAGATCACCAGTGGCGAAGGCGGCGCTCGACGGTGAGGGATGAAAGCTGGGGGAGCATTAGATAGGGTAGTCCCAGCTGTAAACGATGCAGACTCGGATGGACTAGTCCACCGCAGGGAAGCAAGTCTGCCGCCTGGTAGTACGGTCGCAAGGAAACTTAAAGGAATTGGGGGAGAAGGGGTGAAGCCTGCGGTTCAATTGGAGTCAACGCCGGG
AJ704371.1.970_Archaea_Crenarchaeota_Nitrososphaeria_Nitrososphaerales_Nitrososphaeraceae_uncultured_archaeon                                                             ------------------------------------------------------AGCTCAGTAACACTCAACATAACGGACGTGGATAAACTCGGGAAACTGAGGCTAAACCGCGATAGACCAAATACCTGGAATGGTTGATTAAAATCTATATGGCCCTTGGATTGGACTGCGACCGATCAGGCTGTTGGTGAGGTAATGGCCCACCCCTGTAACCGGTACGGGCTCTGAGAGGAGGAGCCCGGAGATGGGTACGACAAGGACCCAGGCCCTATGGGGCGCAGCAGGCGCGAAACCTCTGCAATAGGCGAAAGCCTCAGGGTTATTCTGAGTGACTTTCTTTTGACACCTCTAAAAATGGTGTAGAATAAGGGGTGGGCAAGTCTGGTGTCAGCCACCGCGGTAATACCAGCCCCGAGTGGGACGATTATTGGGCCTAAAGCATCCGTAGCCGGTTTTACAAGTCCTCCGTTCCAACTTAACAGATGGGCCGCGGAAGACTAGGAGGCAGGAGAGCAAGCGGGGGTAGGGGTAAAATCCGTTGATCCATTGAAGACCACCAGTGGCGAAGGCGGCGCTCGACGGTGAGGGATGGAAGCTGGGGGAGCATTAGATAGGGTAGTCCCAGCTGTAAACGATGCAGACTCGGATGGACTAGTCCACCGCAGGGAAGCAAGTCTGCCGCCTGGTAGTACGGTCGCAAGGAAACTTAAAGGAATTGGGGGAGAAGGGGTGAAGCCTGCGGTTCAATTGGAGTCAACGCCGGG
CT573792.1.989_Archaea_Crenarchaeota_Nitrososphaeria_Nitrososphaerales_Nitrososphaeraceae_uncultured_bacterium                                                            ----------------------------------------------------------------------------------------------------------------------------------------------------------------------------------------------------------------------------------------------------------------------------------------------------AAACCTCTGCAATAGGCGAAAGCT-CAGGGTTATTCTGAGTGACTTTCTTTTGACACCTCTAAAAATGGTGTAGAATAAGGGGTGGGCAAGTCTGGTGTCAGCCGCCGCGGTAATACCAGCCCCGAGTGGGACGATTATTGGGCCTAAAGCATCCGTAGCCGGTTTTACAAGTCCTCCGTTCCAACTTAACAGATGGGCCGCGGAAGACTAGGAGGCAGGAGAGCAAGCGGGGGTAGGGGTAAAATCCGTTGATCCATTGAAGACCACCAGTGGCGAAGGCGGCGCTCGACGGTGAGGGATGAAAGCTGGGGGAGCATTAGATAGGGTAGTCCCAGCTGTAAACGATGCAGACTCGGATGGACTAGTCCACCGCAGGGAAGCAAGTCTGCCGCCTGGTAGTACGGTCGCAAGGAAACTTAAAGGAATTGGGGGAGAAGGGGTGAAG-CTGCGGTTCAATTGGAGTCAACGCCGGG
AY942988.1.959_Archaea_Crenarchaeota_Nitrososphaeria_Nitrososphaerales_Nitrososphaeraceae_uncultured_crenarchaeote                                                        ----------------------------------------------------------------------------------------------------------------------------------------------------------------------------------------------------------------------------------------------------------------------------------------------------------------------------------------------------------------------------------------------------------------------TACCAGCCCCGAGTGGGACGATTATTGGGCCTAAAGCATCCGTAGCCGGTTTTACAAGTCCTCCGTTCCAACTTAACAGATGGGCCGCGGAAGACTAGGAGGCAGGAGAGCAAGCGGGGGTAGGGGTAAAATCCGTTGATCCATTGAAGACCACCAGTGGCGAAGGCGGCGCTCGACGGTGAGGGATGAAAGCTGGGGGAGCATTAGATAGGGTAGTCCCAGCTGTAAACGATGCAGACTCGGATGGACTAGTCCACCGCAGGGAAGCAAGTCTGCCGCCTGGTAGTACGGTCGCAAGGAAACTTAAAGGAATTGGGGGAGAAGGGGTGAAGCCTGCGGTTCAATTGGAGTCAACGCCGGG
JX196261.1.908_Archaea_Crenarchaeota_Nitrososphaeria_Nitrososphaerales_Nitrososphaeraceae_uncultured_archaeon                                                             CCGACTGCTATCAGAGTGAGATTAAGCCATGCGAGTCAACGTAGCAATTGGCACAGCTCAGTAACACTCAACATAACGGACGTGGATAAACTCGGGAAACTGAGGCTAAACCGCGATAGACCAAATACCTGGAATGGTTGATCAAAATCTATATGGCCTTTGGATTGGACTGCGACCGATCAGGCTGTTGGTGAGGTAATGGCCCACCCCTGTAACCGGTACGGGCTCTGAGAGGAGGAGCCCGGAGATGGGTACGAAAAGGACCCAGGCCCTATGGGGCGCAGCAGGCGCGAAACCTCTGCAATAGGCGAAAGCCTCAGGGTTACTCTGAGTGACTTTCTTTTGACACCTCTAAAAATGGTGTAGAATAAGGGTTGGGCAAGTCTGGTGTCAGCCGCCGCGGTAATACCAGCCCCGAGTGGGACGATTATTGGGCCTAAAGCATCCGTAGCCGGTTTTACAAGTCCTCCGTTCCAACTTAACAGATGGGCCGCGGAAGACTAGGAGGCAGGAGAGCAAGCGGGGGTAGGGGTAAAATCCGTTGATCCATTGAAGACCACCAGTGGCGAAGGCGGCGCTCGACGGTGAGGGATGAAAGCTGGGGGAGCATTAGATAGGGTAGTCCCAGCTGTAAACGATGCAGACTCGGATGGACTGGTCCACCGCAGGGAAGCAAGTCTGCCGCCTGGTAGTACGGTCGCAAGGAAACTTAAAGGAATTGGGGGAGAAGGGGTGAAGCCTGCGGTTCAAATGGAGTCAACGCC---
MF037825.1.1417_Archaea_Crenarchaeota_Nitrososphaeria_Nitrososphaerales_Nitrososphaeraceae_uncultured_thaumarchaeote                                                      ---------------------TTA--------------ACGTAGCAATTAGCGAAGCTCAGTAACACTCAACATGCCGGACGTGGATAACCTCGGGAAACTGAGAATAAACCGCGATAGGTCACATTTCTGGAATGGTTGGCTCAAATCTACATGGCCCCTGGATTGGACTGCGGCCGATCAGGCTGTTGGTGAGGTAATGGCCCACCCCTATAACCGGTACGGGCTCTGAGAGGAGGAGCCCGGAGATGGGCACGATAAGGGCCCAGGCCCTACGGGGCGCAGCAGGCGCGAAACCTCTGCAATGGGCGAAAGCCTCAGGGTTACTCTGAGTGATTCCCTTTTGACACCTCTAAAAATGGTGTAGAATAAGGGGTGGGCAAGTCTGGTGTCAGCCGCCGCGGTAATACCAGCCCCGAGTGGGACGATTATTGGGCCTAAAGCATCCGTAGCCGGTTCTACAAGTCTTCCGTTCCACCTTAACAGATGGGCTGCGGAGAGCTAGGAGGCGGGAGAGCAAGCGGGGGTAGGGGTAAAATCCTCTGATCCATTGAGGACCACCAGTGGCGAAGGCGGCGTTCGACGGTGAGGGATGAAAGCTGGGGGAGCATTAGATAGGGTAGTCCCAGCTGTAAACGATGCAAACTCGGATGCACCAATGCACCGCAGGGAAGCAAGTTTGCCGCCTGGAAGTACGGACGCAAGGAAACTTAAAGGAATTGGGGGAGAAGGGGTGAAGCCTGCGGTTCAATTGGAGTCAACGCCAGG
LN574652.1.1302_Archaea_Crenarchaeota_Nitrososphaeria_Nitrososphaerales_Nitrososphaeraceae_uncultured_bacterium                                                           CCGACTGCTATCTGAGTGGGACTAAGCCATGCGAGTCGACATAGCAATTGGCATAGCTCACTAACACTCGACATGCCGGACGTGGATAACCTCGGGAAACTGAGGATAAACCGCGATAGGTCATACTTCTGGAATGGATGACTTAAACCTATATGGCCCCTGGATTGGACTGCGGCCGATCGGGCTGTTGGGGAGGTAATGGTCCACCCCTGTTACCGGTTCGGGCTCTGAGAGGAGGAGCCCGGAGATGGGCACGACAAGGGCCCAGGCCCTATGGGGCGCATACTGCGCGAAACCTCTGCAAAATTTGAAAGCCTCAGGTGCACTCTGAGTGGTTTCCTATTGGCACCTCTACAAATGTTGCAGAAGAAAGTAGGAGCGAGTCTGATCTTCTTCGACCCCCCAATACTCGCTTGAAGTGGGAAGGATTGGGGGCCTATTTCATACTTGTTCGGCTCTGCAAGTCTTCCGTTCAAGCTCAACAGAT-GGCTGCGGGTGGCTAGGAG--CGGAGAG-CAGCGGGGGTAGGGGTAAAT-CCGTTGATCCATAGAAGACCACCAGTGGCGAGGGCGGCGCTCGACGGTGAGGGATGAAAGCTGGGGGAGCATTAGATAGGGTAGTCCCAGCTGTAAACGATGCAGACTCGGATGGGCCAACCCACCGCAGGGAAGCAAGTCTGCCGCCTGGGAGTACGGTCGCAAGGAAACTTAAAGGAATTGGGGGAGAAGGGGTGAAGCCTGCGGTTCAATTGGAGTCAACGCCGGG
EF444672.1.1106_Archaea_Crenarchaeota_Nitrososphaeria_Nitrososphaerales_Nitrososphaeraceae_Candidatus_Nitrososphaera_uncultured_archaeon                                  ---------------------------------------------------------------------------------------------------------------------------------------------------------------------------------------------------------------------------------------------------------------------------------ATGGGGCGCAGTAGGCGCGAAACCTCTGCTAATGGCGAAAGCTTCAGGGTTACTCTGAGTGATGCCCTTTCTGCGCCTCTAAAAATGGTGCAGAATAAGGGGTGGGCAAGTCTGGTGTCAGCCGCCGCGGTAATACCAGCCCCGAGTGGGACGATTATTGGGCCTAAAGCATCCGTAGTGGTTCCTGCAAGTCCTCCGTTCCACCTCAACAGATGGGCTGCGGGGGGCTAGGAGGCGGGAGAGCAAACGGGGGTAGGGGTAAAATCCACTGATCCACTGAAGACCACCAGTGGCGAAGGCGGCGCTCGACGGTGAGGGATGAAAGCTGGGGGAGCATTAGATAGGGTAGTCCCAGCTGTAAACGATGCAGACTCGGATGGGCTAGCCCACCGCAGGGAAGCAAGTCTGCCGCCTGGGAGTACTGTCGCCAGGAAACTTAAAGTTACTGGGGGAGAAGGGGTGAAGCGTGCGGTTCTATTGGAGTCAACGCCGGA
GQ249661.1.911_Archaea_Crenarchaeota_Nitrososphaeria_Nitrososphaerales_Nitrososphaeraceae_uncultured_crenarchaeote                                                        CTGACTGCTATCAGAGTGAGATTAAGCCATGCGAGTCAACGCCGCAAGTGGCATAGCTCAGTAACACTCAACATGCCGGACGTGGATAACCTCGGGAAACTGAGGATAAACCGCGATAGGTCATATTACTGGAATGTATGGCCCAAATCTATATGGCCTTTGGATTGGACTGCGGCCGATCAGGCTGTTGGTGAGGTAATGGCCCACCCCTTTTACCGGTACGAGCTCTGAGAGGTGGAGCCCGGAGATGGGCACGACAAGGGCCCAGGCCCTATGGGGCGCAGCAGGCGCGAAACCTCTGCAATAGGCGAAAGCCTCAGGGTTACTCTGAGTGATTCCCTTTTGGCATCTCTAAAAATGGTGCAGAATAAGGGGTGGGCAAGTCTGGTGTCAGCCGCCGCGGTAATACCAGCCCCGAGTGGGACGATTATTGGGCCTAAAGCATCCGTAGCCGGTACTGCAAGTCTTCCGTTCCACCTTAACAGTTGGGCTGCGGGGCGCTAGGAGGCGGGAGAGCAAGCGGGGGTAGGGGTAAAATCCGTTGATCCACTGAAGACCACCAGTGGCGAAGGCGGCGCTCGACGGTGAGGGATGAAAGCT-GGGGAGCATTAGATAGGGTAGTCCCAGCTGTAAACGATGCAGACTCGGATGAACCTTTTCACCGCAGGGAAGCAAGTCTGCCGCCTGGGAGTACGGTCGCAAGGAAACTTAAAGGAATTGGGGGAGAAGGGGTGAAGCCTGCGGTTCAATTGGAGTCAACGCCGGG
JX196262.1.908_Archaea_Crenarchaeota_Nitrososphaeria_Nitrososphaerales_Nitrososphaeraceae_Candidatus_Nitrocosmicus_uncultured_archaeon                                    CCGACTGCTATCAGAGTAGGACTAAGCCATGCGAGTCAACGTAGCAATTGGCATAGCTCAGTAACACTCAACATGCCGGACGTGGATAACCTCGGGAAACTGAGGATAAACCGCGATAGGTCATATATCTGGAATGAATGGCTCAAATCTATATGGCCTTTGGATTGGACTGCGTCCGATCAGGCTGTTGGTGAGGTAATGGCCCACCCCTATAACCGGTACGGGCTTTGAGAGGAGGAGCCCGGAGATGGGCACGACAAGGGCCCAGGCCCTATGGGGCGCAGCAGGCGCGAAACCTCTGCAATAGGCGAAAGCTTCAGGGTTACTCTGAGTGATCTCCTTTTGGCATCTCTAAAAATGATGCAGAATAAGGGGTGGGCAAGTCTGGTGTCAGCCGCCGCGGTAATACCAGCCCCGAGTGGGACGATTATTGGGCCTAAAGCATCCGTAGCCGGTTCTGCAAGTCTTCCGTTCCAGCTCAACAGATGGGCTGCGGGGAGCTAGGAGGCGGGAGAGCAAGCGGGGGTAGGGGTAAAATCCGTTGATCCATTGAAGACCACCAGTGGCGAAGGCGGCGCTCGACGGTGAGGGATGAAAGCTGGGGGAGCATTAGATAGGGTAGTCCCAGCTGTAAACGATGCAGACTCGGATGGACTAATCCACCGCAGGGAAACAAGTCTGCCGCCTGGGAGTACGGTCGCAAGGAAACTTAAAGGAATTGGGGGAGAAGGGGTGAAGCCTGCGGTTCAAATGGATTCAACGCC---
JN562342.1.1309_Archaea_Crenarchaeota_Nitrososphaeria_Nitrososphaerales_Nitrososphaeraceae_Candidatus_Nitrocosmicus_uncultured_archaeon                                   CCGACTGCTATCAGAATAGGACTAAGCCATGCGAGTCAACGTAGCAATTGGCATAGCTCAGTAACACTCAACATGCCGGACGTGGATAACCTCGGGAAACTGAGGATAAACCGCGATAAGCCATATTTCTGGAATGAATGGTTAAAATCTATATGGCCATTGGATTGGACTGCGTCCGATCAGGCTGTTGGTGAGGTAATGGCCCACCCCTGTAACCGGTACGGGCTCTGAGAGGAGGAGCCCGGAGATGGGCACGACAAGGGCCCAGGCCCTATGGGGCGCAGCAGGCGCGAAACCTCTGCAATAGGCGAAAGCTTCAGGGTTATTCTGAGTGATCTCCTTTTGGCATCTCTAAAAACGATGCAGAATAAGGGGTGGGCAAGTCTGGTGTCAGCCGCCGCGGTAATACCAGCCCCGAGTGGGACGATTATTGGGCCTAAAGCATCCGTAGCCGGTTCTGCAAGTCTTCCGTTCCAGCTTAACAGATGGGCTGCGGGGAGCTAGGAGGCGGGAGAGCAAGCGGGGGTAGGGGTAAAATCCGTTGATCCATTGAAGACCACCAGTGGCGAAGGCGGCACTCGACGGTGAGGGATGAAAGCTGGGGGAGCATTAGATAGGGTAGTCCCAGCTGTAAACG---CAGACTCGGATGGACTAATCCACCGCAGGGAAACAAGTCTGCCGCCTGGGAGTACGGTCGCAAGGAAACTTAAAGGAATTGGGGGAGAAGGGGTGAAGCCTGCGGTTCAATTGGAGTCAACGCCGGG
GQ410934.1.915_Archaea_Crenarchaeota_Nitrososphaeria_Nitrososphaerales_Nitrososphaeraceae_uncultured_archaeon                                                             CCGACTGCTATCAGAGTGAGACTAAGCCATGCGAGTCAACGTATGAATTGGCGAAGCTCAGTAACACTCAACATGCCGGACGTGAATAACCTCGGGAAACTGAGGATAAACCGCGATAGGCCATAATACTGGAATGTATGGTTAAAATCTATATGGCCTCTGGATTGGACTGCGGCCGATCAGGCTGTTGGTGAGGTAATGGCCCACCCCTGTAACCGGTACGGGCTCTGAGAGGAGGAGCCCGGAGATAGGCACGACAAGGGCCCAGGTCCTATGGGGCGCAGCAGGCGCGAAACCTCTGCAATGGGCGAAAGCCTCAGGGTTACTCTGAGTGATTCCCTTTTGGCACCTCTAAAAATGGTGCAGAATAAGGGGTGGGCAAGTCTGGTGTCAGCCGCCGCGGTAATACCAGCCCCGAGTGGGACGATTATTGAGCCTAAAGCATCCGTAGCCGGTTTTGCGAGTCTTCCGTTCCAGCTTAACAGATGGGCTGCGGAAGGCTAGGAGGCGGAAGAGCAAGCGGGGGTAGGGGTAAAATCCTCTGATCCATTGAAGACCACCAGTGGCGAAGGCGGCGCTCGACGGTGAGGGATGAAAGCTGGGGGAGCATTAGATAGGGTAGTCCCAGCCGTAAC-GATGCAGACTCGGATGGGCCAGCTCACCGCAAGGAAGCAAGTCTGCCGCCTGGGAGTACGGTCGCAAGGAAACTTAAAGGAATTGGCGGAGAACGGGTGAAGCCTGCGGTTCATTGGAACTCAACGCCGGA
GQ871293.1.910_Archaea_Crenarchaeota_Nitrososphaeria_Nitrososphaerales_Nitrososphaeraceae_uncultured_archaeon                                                             CCGACTGCTATCAGAGTGGGATTAAGCCATGCGAGTCAACATAGCAATTGGCATAGCTCAGTAACACTCAACATGCCGGACGTGGATAACCTCGGGAAACTGAGGATAAACCGCGATAAGTCACACTTCTGGAATGGATGACTTAAATCTATATGGCCCCTGGATTGGACTGCGGCCGATCAGGCTGCTGGTGAGGTAATGGCCCACCCCTGTAACCGGTACGGGCTCTGAGAGGAGAAGCCCGGAGATGGGCACGACAAGGGCCCAGGCCCTATGGGGCGCAGCAGGCGCGAAACCTCTGCAATAGGCGAAAGCCTCAGGGTTACTCTGAGTGGTTCCCTTTTGGCACCTCTAAAAATGGTGCAGAATAAGGGGTGGGCAAGCCTGGTGTCAGCCGCCGCGGTAATACCAGCCCCGAGTGGGACGATTATTGGGCCTAAAGCATCCGTAGCCGGTCATGCAAGTCTTCCGTTCCAGCTCAACGGTTGGGCTGCGGGTGGCTAGGAGGCGGGAGAGCAAGCGGGGGTAGGGGTAAAATCCTTTGATCCATTGAAGACCACCAGTGGCGAAGGCGGCGCTCGACGGTGAGGAATGAAAGCTGGGGGAGCATTAGATAGGGTAGTCCCAGCTGTAAACGATGCAGACTCGGATGGGCTATCCCACCGCAGGGAAGCAAGTCTGCCGCCTGGGAGTACGGTCGCAAGGAAACTTAAAGGAATTGGGGGAGAAGGGGTGAAGCCTGCGGTTCAATTGGATTCAACGCCGG-
JQ668101.1.912_Archaea_Crenarchaeota_Nitrososphaeria_Nitrososphaerales_Nitrososphaeraceae_uncultured_soil_archaeon                                                        CCGACTGCTATCAGAGTGGGACTAAGCCATGCGAGTCAACGTAGTAATTGGCATAGCTCAGTAACACTCGACATGCCGGACGTGGATAACCTCGGGAGACTGAGGATAAACCGCGATAGGTCATATTCCTGGAATGGATGGCTGAAACCTATATGGCCCCTGGATTGGACTGCGGCCGATCAGGCTGTTGGTGAGGTAATGGCCCACCCCTGTAACCGGTACGGGCTCTGAGAGGAGAAGCCCGGAGATGGGCACGACAAGGGCCCAGGCCCTATGGGGCGCAGCAGGCGCGAAACCTCTGCAATAGGCGAAAGCCTCAGGGTTACTCTGAGTGGTTCCCTTTTGGCACCTCTAAAAATGGTGCAGAATAAGGGGTGGGCAAGCCTGGTGTCAGCCGCCGCGGTAATACCAGCCCCGAGTGGGACGATTATTGGGCCTAAAGCATCCGTAGCCGGTCATGCAAGTCTTCCGTTCCACCTCAACGGTTGGGCTGCGGATGGCTAGGAGGCGGGAGAGCAAGCGGGGGTAGGGGTAAAATCCACTGATCCATTGAAGACCACCAGTGGCGAAGGCGGCGCTCGACGGTGAGGGATGAAAGCTGGGGGAGCATTAGATAGGGTAGTCCCAGCTGTAAACGATGCAGACTCGGATGGGCCAACCCACCGCAGGGAAGCAAGTCTGCCGCCGGGGAGTACGGTCGCAAGGAAACTTAAAGGAATTGGGGGAGAAGGGGTGAAGCCTGCGGTTCAATTGGATTCAACGCCGGA
U62818.1.1403_Archaea_Crenarchaeota_Nitrososphaeria_Nitrososphaerales_Nitrososphaeraceae_unidentified_archaeon_SCA1173                                                    CCGACTGCTATCAGAGTGGGACTAAGCCATGCGAGTCAACGTAGTAATTGGCATAGCTCAGTAACACTCAACATGCCGGACGTGGATAACCTCGGGAAACTGAGGATAAACCGCGATAGGCCATATTCCTGGAATGGATGACTGAAACCTATATGGCCCCTGGATTGGACTGCGGCCGATCAGGCTGTTGGTGAGGTAATGGCCCACCCCTGTAACCGGTACGGGCTCTGAGAGGAGAAGCCCGGAGATGGGCACGACAAGGGCCCAGGCCCTATGGGGCGCAGCAGGCGCGAAACCTCTGCAATAGGCGAAAGCCTCAGGGTTACTCTGAGTGGTTCCCTTTTGGCACCTCTAAAAATGGTGCAGAATAAGGGGTGGGCAAGCCTGGTGTCAGCCGCCGCGGTAATACCAGCCCCGAGTGGGACGATTATTGGGCCTAAAGCATCCGTAGCCGGTCATGCAAGTCTTCCGTTCCAGCTCAACGGTTGGGCTGCGGATGGCTAGGAGGCGGGAGAGCAAGCGGGGGTAGGGGTAAAATCCTTTGATCCATTGAAGACCACCAGTGGCGAAGGCGGCGCTCGACGGTGAGGGATGAAAGCTGGGGGAGCATTAGATAGGGTAGTCCCAGCTGTAAACGATGCAGACTCGGATGGGCTATCCCACCGCAGGGAAGCAAGTCTGCCGCCTGGAAGTACGGTCGCAAGGAAACTTAAAGGAATTGGGGGAGAAGGGGTGAAGCCTGCGGTTCAATTGGAGTCAACGCCGGG
HQ269160.1.983_Archaea_Crenarchaeota_Nitrososphaeria_Nitrososphaerales_Nitrososphaeraceae_Candidatus_Nitrososphaera_uncultured_archaeon                                   ----------------------TA-------------------------------GCTCAGTAACACTCAACATGCCGGACGTGGATAACCTCGGGAAACTGAGGATAAACCGCGATAGGCCATATTCCTGGAATGGATGGCTGAAATCTATATGGCCCCTGGATTGGACTGCGGCCGATCAGGCTGTTGGTGAGGTAATGGCCCACCCCTATAACCGGTACGGGCTCTGAGAGGAGAAGCCCGGAGATGGGCACGACAAGGGCCCAGGCCCTATGGGGCGCAGCAGGCGCGAAACCTCTGCAATAGGCGAAAGCCTCAGGGTTACTCTGAGTGATTCCCTTTTGGCACCTCTAAAAATGGTGCAGAATAAGGGGTGGGCAAGCCTGGTGTCAGCCGCCGCGGTAATACCAGCCCCGAGTGGGACGATTATTGGGCCTAAAGCATCCGTAGCCGGCCACGCAAGTCCTCCGTTCCACCTCAACGGTTGGGCTGCGGATGGCTAGGAGGCGGGAGAGCAAGCGGGGGTAGGGGTAAAATCCTTTGATCCATTGAAGACCACCAGTGGCGAAGGCGGCGCTCGACGGTGAGGGATGAAAGCTGGGGGAGCATTAGATAGGGTAGTCCCAGCTGTAAACGATGCAGACTCGGATGGGCCATCCCACCGCAGGGAAGCAAGTCTGCCGCCTGGGAGTACGGTCGCAAGGAAACTTAAAGGAATTGGGGGAGAAAGGGTGAAGCCTGCGGTTCAATTGGAGTCAACGCCGGG
EU155997.1.1440_Archaea_Crenarchaeota_Nitrososphaeria_Nitrososphaerales_Nitrososphaeraceae_uncultured_archaeon                                                            CCGACTGCTATCAGAGTGGGACTAAGCCATGCGAGTCAACGTAGTAATTGGCATAGCTCAGTAACACTCAACATGCCGGACGTGGATAACCTCGGGAAACTGAGGATAAACCGCGATAGGCCATATTCCTGGAATGGATGGCCGAAACCTATATGGCCCCTGGATTGGACTGCGGCCGATCAGGCTGTTGGTGAGGTAATGGCCCACCCCTATAACCGGTACGGGCTCTGAGAGGAGAAGCCCGGAGATGGGCACGACAAGGGCCCAGGCCCTATGGGGCGCAGCAGGCGCGAAACCTCTGCAATAGGCGAAAGCCTCAGGGTTACTCCGAGTGATTCCCTTTTGGCACCTCTAAAAATGGTGCAGAATAAGGGGTGGGCAAGCCTGGTGTCAGCCGCCGCGGTAATACCAGCCCCGAGTGGGACGATTATTGGGCCTAAAGCATCCGTAGCCGGCCACGCAAGTCCTCCGTTCCAGCTCAACGGTTGGGCTGCGGATGGCTAGGAGGCGGGAGAGCAAGCGGGGGTAGGGGTAAAATCCTTTGATCCATTGAAGACCACCAGTGGCGAAGGCGGCGCTCGACGGTGAGGGATGAAAGCTGGGGGAGCATTAGATAGGGTAGTCCCAGCTGTAAACGATGCAGACTCGGATGGGCCATCCCACCGCAGGGAAGCAAGTCTGCCGCCTGGGAGTACGGTCGCAAGGAAACTTAAAGGAATTGGGGGAGAAGGGGTGAAGCCTGCGGTTCAATTGGAGTCAACGCCGGG
LN574625.1.1313_Archaea_Crenarchaeota_Nitrososphaeria_Nitrososphaerales_Nitrososphaeraceae_uncultured_bacterium                                                           CCGACTGCTATCAGAGTGGGGCTAAGCCATGCGAGTCAACGTAGCAATTGGCATAGCTCAGTAACACTCAACATGCCGGACGTGGATAACCTCGGGAAACTGAGGATAAACCGCGATAGGCCATATTCCTGGAATGGATGACTGAAACCTATATGGCCCCTGGATTGGACTGCGGCCGATCAGGCTGTTGGTGAGGTAATGGCCCACCCCTGTAACCGGTACGGGCTCTGAGAGGAGAAGCCCGGAGATGGGCACGACAAGGGCCCAGGTCCTATGGGGCGCAGCAGGCGCGAAACCTCTGCAATAGGCGAAAGCCTCAGGGTTACTCTGAGTGGTTCCCTTTTGGCACCTCTAAAAATGGTGCAGAATAAGGGGTGGGCAAGCCTGGTGTCAGCCGCCGCGGTAATACCAGCCCCGAGTGGGACGATTATTGGGCCTAAAGCATCCGTAGCCGGTCATGCAAGTCTTCCGTTCCACCTCAACGGTTGGGCTGCGGATGGCTAGGAGGCGGGAGAGCAAGCGGGGGTAGGGGTAAAATCCTTTGATCCATTGAAGACCACCAGTGGCGAAGACGGCGCTCGACGGTGAGGGATGAAAGCTGGGGGAGCATTAGATAGGGTAGTCCCAGCTGTAAACGATGCAGACTCGGATGGGCTTTCCCACCGCAGGGAAGCAAGTCTGCCGCCTGGGAGTACGGTCGCAAGGAAACTTAAAGGAATTGGGGGAGAAGGGGTGAAGCGTGCGGTTCAATTGGAGTCAACGCCGGA
LN574623.1.1312_Archaea_Crenarchaeota_Nitrososphaeria_Nitrososphaerales_Nitrososphaeraceae_uncultured_bacterium                                                           CCGACTGCTATCAGAGTGAGACTAAGCCATGCGAGTCAACGTATGAATTGGCATAGCTCAGTAACACTCAACATGCCGGACGTGGATAACCTCGGGAAACTGAGGATAAACCGCGATAGGTCATTTTACTGGAATGTATGGCTCAAATCTACATGGCCTCTGGATTGGACTGCGGCCGATCAGGCTGTTGGTGAGGTAATGGCCCACCCCTGTTACCGGTACGGGCTCTGAGAGGAGGAGCCCGGAGATGGGCACGACAAGGGCCCAGGTCCTATGGGGCGCAGCAGGCGCGAAACCTCTGCAATGGGCGAAAGCCTCAGGGTTACTCTGAGTGGTTCCCTTTTGGCACCTCTAAAAATGGTGCAGAATAAGGGGTGGGCAAGCCTGGTGTCAGCCGCCGCGGTAATACCAGCCCCGAGTGGGACGATTATTGGGCCTAAAGCATCCGTAGCCGGTCATGCAAGTCTTCCGTTCCACCTCAACGGTTGGGCTGCGGATGGCTAGGAGGCGGGAGAGCAAGCGGGGGTAGGGGTAAAATCCTTTGATCCATTGAAGACCACCAGTGGCGAAAGCGGCGCTCGACGGTGAGGGATGAAAGCTGGGGGAGCATTAGATAGGGTAGTCCCAGCTGTAAACGATGCAGACTCGGATGGGCTATCCCACCGCAGGGAAGCAAGTCTGCCGCCTGGGAGTACGGTCGCAAGGAAACTTAAAGGAATTGGGGGAGAAGGGGTGAAGCCTGCGGTTCAATTGGAGTCAACGCCGGA
EF503703.1.900_Archaea_Crenarchaeota_Nitrososphaeria_Nitrososphaerales_Nitrososphaeraceae_uncultured_archaeon                                                             -----------AGAGATGGGACTA-GCCATGCGAGTCGAC-CAGCAATTGGCATAGCTCAGTAACACTCAACATGCCGGACGTGGATAACCTCGGGAAACTGAGGATAAACCGCGATAGGTCATATTACTGGAATGTATGGCCCAAATCTATATGGCCTCTGGATTGGACTGCGGCCGATCAGGCTGTTGGTGAGGTAATGGCCCACCCCTTTTACCGGTACGGGCTCTGAGAGGAGGAGCCCGGAGATGGGCACGACAAGGGCCCAGGCCCTATGGGGCGCAGCAGGCGCGAAACCTCTGCAATAGGCGAAAGCCTCAGGGTTACTCTGAGTGATTCCCTTTTGGCATCTCTAAAAATGGTGCAGAATGAGGGGTGGGCAAGTCTGGTGTCAGCCGCCGCGGTAATACCAGCCCCGAGTGGGACGATTATTGGGCCTAGAGCATCCGTAGCCGGTCTTGCAAGTCTTCCGTTCCAGCTTAACAGATGGGCTGCGGAAGGCTAGGAGGCGGGAGAGCAAGCGGGGGTAGGGGTAAAATCCTCTGATCCATTGAAGACCACCAGTGGCGAAGGCGGCGCTCGACGGTGAGGGATGAAAGCTGGGGGAGCATTAGATAGGGTAGTCCCAGCTGTAAACGATGCAGACTCGGATGGGCCGGCTCACCGCAGGAAAGCTAGTCTTCCGCCTGGGAGTACGGTCGCAAAGAAACCTAAAGGAAATGGGGGAGAAGGGGTGAAACCTGCGTTTCAATTGAATTCCACGCCGGA
HQ739002.1.914_Archaea_Crenarchaeota_Nitrososphaeria_Nitrososphaerales_Nitrososphaeraceae_uncultured_archaeon                                                             CCGACTGCTATCAGAGTGGGACTAAGCCATGCGAGTCAACGCCGAAAGTGGCATAGCTCAGTAACACTCAACATGCCGGACGTGGATAACCTCGGGAAACTGAGGATAAACCACGATAGGCCAAGTTTCTGGAATGAATGGCCGAAATCTATATGGCCTCTGGATTGGACTGCGGCCGATCAGGCTGTTGGTGAGGTAATGGCCCACCCCTTTTACCGGTACGGGCTCTGAGAGGAGGAGCCCGGAGATGGGCACGACAAGGGCCCAGGCCCTATGGGGCGCAGCAGGCGCGAAACCTCTGCAATAGGCGAAAGCCTCAGGGTTACTCTGAGTGATTCCCTTTTGGCATCTCTAAAAATGGTGCAGAATAAGGGGTGGGCAAGTCTGGTGTCAGCCGCCGCGGTAATACCAGCCCCGAGTGGGACGATTATTGGGCCTAAAGCATCCGTAGCCGGTCTTGCAAGTCTTCCGTTCCAGCTTAACAGATGGGCTGCGGAAGGCTAGGAGGCGGGAGAGCAAGCGGGGGTAGGGGTAAAATCCTCTGATCCATTGAAGACCACCAGTGGCGAAGGCGGCGCTCGACGGTGAGGGATGAAAGCTGGGGGAGCATTAGATAGGGTAGTCCCAGCTGTAAACGATGCAGACTCGGATGGGCCGGCTCACCGCAGGGAAGCAAGTCTGCCGCCTGGGAGTACGGTCGCAAGGAAACTTAAAGGAATTGGGGGAGAAGGGGTGAAGCCTGCGGTTCAATTGTABTCAACGCCGGR
JX196249.1.908_Archaea_Crenarchaeota_Nitrososphaeria_Nitrososphaerales_Nitrososphaeraceae_uncultured_archaeon                                                             CCGACTGCTATCAGAGTGAGACTAAGCCATGCGAGTCAACGTATGAATTGGCGAAGCTCAGTAACACTCAACATGCCGGACGTGGATAACCTCGGGAAACTGAGGATAAACCGCGATAGGTCATAGTACTGGAATGTATGGCTCAAATCTACATGGCCTCTGGATTGGACTGCGGCCGATCAGGCTGTTGGTGAGGTAATGGCCCACCCCTGTTACCGGTACGGGCTCTGAGAGGAGGAGCCCGGAGATGGGCACGACAAGGGCCCAGGCCCTATGGGGCGCAGCAGGCGCGAAACCTCTGCAATAGGCGAAAGCTTCAGGGTTACTCTGAGTGATTCCCTTTTGGCATCACTAAAAACGATGCAGAATAAGGGGTGGGCAAGTCTGGTGTCAGCCGCCGCGGTAATACCAGCCCCGAGTGGGACGTTTATTGGGCCTAAAGCATCCGTAGCCGGTTCTACAAGTCTTCCGTTCCACCTTAACAGATGGGCTGCGGAGAGCTAGGAGGCGGGAGAGCAAGCGGGGGTAGGGGTAAAATCCGTTGATCCATTGAAGACCACCAGTGGCGAAGGCGGCGCTCGACGGTGAGGGATGAAAGCTGGGGGAGCATTAGATAGGGTAGTCCCAGCTGTAAACGATGCAGACTCGGATGGACTGGTCCACCGCAGGGAAGCAAGTCTGCCGCCTGGTAGTACGGTCGCAAGGAAACTTAAAGGAATTGGGGGAGAAGGGGTGAAGCCTGCGGTTCAAATGGAGTCAACGCC---
AY454556.1.1047_Archaea_Crenarchaeota_Nitrososphaeria_Nitrososphaerales_Nitrososphaeraceae_Candidatus_Nitrocosmicus_uncultured_crenarchaeote                              -------------------------------------------------------------------------------------AT------------------------------------------------------------------------------------------------------------------------------------------------------------------------------------------ACGGGGTGCAGCAGGCGCGAAAACTCTGCAATAGGCGAAAGCTTCAGGGTTACTCTGAGTGATTTCCTTTTGGCATCTCTAAAAATGATGCAGAATAAGGGGTGGGCAAGTCTGGTGTCAGCCGCCGCGGTAATACCAGCCCCGAGTGGGACGATTATTGGGCCTAAAGCATCCGTAGCCGGTTCTGCAAGTCCTCCGTTCCACCTCAACAGATGGGCTGCGGAGAGCTAGGAGGCGGGAGAGCAAGCGGGGGTAGGGGTAAAATCCTTTGATCCATTGAAGACCACCAGTGGCGAAGGCGGCGCTCGACGGTGAGGGATGAAAGCTGGGGGAGCATTAGATAGGGTAGTCCCAGCTGTAAACGATGCAGACTCGGATGAACTTATTCACCGCAGGGAAGCAAGTCTGCCGCCTGGGAGTACGGTCGCAAGGAAACTTAAAGGAATTGGGGGAGAAGGGGTGGAGCCTGCGGTTCAATTGGAGTCAACGCCGGA
EF444673.1.1135_Archaea_Crenarchaeota_Nitrososphaeria_Nitrososphaerales_Nitrososphaeraceae_uncultured_archaeon                                                            ------------------------------------------------------------------------------------------------------------------------------------------------------------------------------------------------------------------------------------TGAGAGGAGAAGCCCGGAGATGGGCACGACAAGGGCCCAGGCCCTATGGGGCGCAGCAGGCGCGAAAACTCTGCAATAGGCGAAAGCTTCAGGGTTACTCTGAGTGATTTCCTTTTGGCATCTCTAAAAATGATGCAGAATAAGGGGTGGGCAAGTCTGGTGTCAGCCGCCGCGGTAATACCAGCCCCGAGTGGGACGATTATTGGGCCTAAAGCATCCGTAGCCGGTTCTGCAAGTCCTCCGTTCCACCTCAACAGATGGGCTGCGGAGAGCTAGGAGGCGGGAGAGCAAGCGGGGGTAGGGGTAAAATCCTTTGATCCATTGAAGACCACCAGTGGCGAAGGCGGCGCTCGACGGTGAGGGATGAAAGCTGGGGGAGCATTAGATAGGGTAGTCCCAGCTGTAAACGATGCAGACTCGGATGAACTTATTCACCGCAGGGAAGCAAGTCTGCCGCCTGGGAGTACGGTCGCAAGGAAACTTAAAGGAATTGGGGGAGAAGGGGTGAAGCCTGCGGTTCAATTGGAGTCAACGCCGGA
KC505309.1.912_Archaea_Crenarchaeota_Nitrososphaeria_Nitrososphaerales_Nitrososphaeraceae_uncultured_archaeon                                                             CCGACTGCTATCAGAGTGAGACTAAGCCATGCGAGTTAACGTATGAATTGGCACAGCTCAGTAACACTCAACATGCCGGACGTGGATAACCTCGGGAAACTGAGGATAAACCGCGATAGGCCATATTACTGGAATGGATGGCTTAAACCTATATGGCCTTTGGATTGGACTGCGACCGATCAGGCTGTTGGTGAGGTAATGGCCCACCCCTGTAACCGGTACGGGCTCTGAGAGGAGGAGCCCGGAGATGGGTACGACAAGGACCCAGGCCCTATGGGGCGCAGCAGGCGCGAAACCTCTGCAATAGGCGAAAGCTTCAGGGTTACTCTGAGTGGTTCCCTTTTGGCACCTTTAAAAATGGCGCAGAATAAGGGGTGGGCAAGTCTGGTGTCAGCCGCCGCGGTAATACCAGCCCCGAGTGGGACGATTATTGGGCCTAAAGCATCCGTAGCCGGTACTGCAAGTCTTCCGTTCCACCTTAACAGTTGGGCTGCGGGGCGCTAGGAGGCGGGAGAGCAAGCGGGGGTAGGGGTAAAATCCTCTGATCCATTGAAGACCACCAGTGGCGAAGGCGGCGCTCGACGGTGAGGGATGAAAGCTGGGGGAGCATTAGATAGGGTAGTCCCAGCTGTAAACGATGCAGACTCGGATGGGCCGGCTCACCGCAGGGAAGCAAGTCTGCCGCCTGGGAGTACGGTCGCAAGGAAACTTAAAGGAATTGGGGGAGAAGGGGTGGAGCCTGCGGTTCAATTGGATTCAACGCC---
LN574627.1.1313_Archaea_Crenarchaeota_Nitrososphaeria_Nitrososphaerales_Nitrososphaeraceae_Candidatus_Nitrososphaera_uncultured_bacterium                                 CCGACTGCTATCAGAGTGAGACTAAGCCATGCGAGTCAACGTATGAATTGGCATAGCTCAGTAACACTCAACATGCCGGACGTGGATAACCTCGGGAAACTGAGGATAAACCGCGATAGGTCATTTTACTGGAATGTATGGTTCAAATCTACATGGCCTCTGGATTGGACTGCGGCCGATCAGGCTGTTGGTGAGGTAATGGCCCACCCCTGTTACCGGTACGGGCTCTGAGAGGAGGAGCCCGGAGATGGGCACGACAAGGGCCCAGGTCCTATGGGGCGCAGCAGGCGCGAAACCTCTACAATAGGCGAAAGCCTCAGGGTTACTCTGAGTGATTCCCTTTTGGCATCTCTAAAAACGATGCACAATAAGGGGTGGGCAAGTCTGGTGTCAGCCGCCGCGGTAATACCATCCCCGAGTGGGACGATTATTGGGCCTAAAGCATCCGTAGCCGGTCTTGCAAGTCCTCCGTTCCACCTCAACAGATGGGCTGCGGGGGGCTAGGAGGCGGGAGAGCAAGCGGGGGTAGGGGTAAAATCCTCTGATCCACTGAAGACCACCAGTGGCGAAGGCGGCGCTCGACGGTGAGGGATGAAAGCTGGGGGAGCATTAGATAGGGTAGTCCCAGCTGTAAACGATGCAGACTCGGATGGGCCAACCCACCGCAGGGAAGCAAGTCTGCCGCCTGGGAGTACGGTCGCAAGGAAACTTAAAGGAATTGGGGGAGAAGGGGTGAAGCCTGCGGTTCAATTGGAGTCAACGCCGGG
JX196255.1.908_Archaea_Crenarchaeota_Nitrososphaeria_Nitrososphaerales_Nitrososphaeraceae_uncultured_archaeon                                                             CCGACTGCTATCAGAGTGAGACTAAGCCATGCGAGTTAACGTATGAAATGGCACAGCTCAGTAACACTCGACATGCCGGACGTGGATAACCTCGGGAAACTGAGGATAAACCGCGATAGGCCATATTACTGGAATGGATGGCTTAAACCTATATGGCCTCTGGATTGGACTGCGGCCGATCAGGCTGTTGGTGAGGTAATGGCCCACCCCTGTTACCGGTACGGGCTCTGAGAGGAGGAGCCCGGAGATGGGCACGACAAGGGCCCAGGCCCTATGGGGCGCAGCAGGCGCGAAACCTCTGCAATAGGCGAAAGCCTCAGGGTTACTCTGAGTGATTCCCTTTTGGCACCTCTAAAAATGGTGCAGAATAAGGGGTGGGCAAGTCTGGTGTCAGCCGCCGCGGTAATACCAGCCCCGAGTGGGACGATTATTGGGCCTAAAGCATCCGTAGCCGGTCATGCAAGTCCTCCGTTCCACCTTAACAGACGGGCTGCGGAAGGCTAGGAGGCGGAAGAGCGAGCGGGGGTAGGGGTAAAATCCTCTGATCCATTGAAGACCACCAGTGGCGAAGGCGGCGCTCGACGGTGAGGGATGAAAGCTGGGGGAGCATTAGATAGGGTAGTCCCAGCTGTAAACGATGCAGACTCGGATGGACTAGTCCACCGCAGGGAAGCAAGTTTGCCGCCTGGAAGTACGTACGCAAGGAAACTTAAAGGAATTGGGGGAGAAGGGGTGAAGCCTGCGGTTCAAATGGAGTCAACGCC---
JF737827.1.913_Archaea_Crenarchaeota_Nitrososphaeria_Nitrososphaerales_Nitrososphaeraceae_uncultured_archaeon                                                             CCGACTGCTATCAGAATAGGACTAAGCCATGCGAGTCAACGTAGCAATTGGCATAGCTCAGTAACACTCAACATGCCGGACGTGGATAACCTCGGGAAACTGAGGATAAACCACGATAGGCCATATGTCTGGAATGAATGGCTCAAATCTACATGGCCCCTGGATTGGACTGCGGCCGATCAGGCTGTTGGTGAGGTAATGGCCCACCCCTAAAACCGGTACGGGCTCTGAGAGGAGAAGCCCGGAGATGGGCACGACAAGGGCCCAGGCCCTATGGGGCGCAGCAGGCGCGAAACCTCTGCAATAGGCGAAAGCCTCAGGGTTACTCTGAGTGATTCCCTTTTGGCATCTCTAAAAATGGTGCAGAATAAGGGGTGGGCAAGTCTGGTGTCAGCCGCCGCGGTAATACCAGCCCCGAGTGGGACGATTATTGGGCCTAAAGCATCCGTAGCCGGTCTTGCAAGTCTTCCGTTCCAGCTTAACAGATGGGCTGCGGAAGGCTAGGAGGCGGGAGAGCAAGCGGGGGTAGGGGTAAAATCCTCTGATCCATTGAAGACCACCAGTGGCGAAGGCGGCGCTCGACGGTGAGGGATGAAAGCTGGGGGAGCATTAGATAGGGTAGTCCCAGCTGTAAACGATGCAGACTCGGATGGGCCGGCTCACCGCAGGGAAGCAAGTCTGCCGCCTGGGAGTACGGTCKCAAGGAAACTTWAAGGAATTGGGGGAGAAGGGGTGAAGCCTGCGGTTCAATCGAATTCAACGCCGG-
LN574647.1.1308_Archaea_Crenarchaeota_Nitrososphaeria_Nitrososphaerales_Nitrososphaeraceae_uncultured_bacterium                                                           CCGACTGCTATCAGAGTGAGACTAAGCCATGCGAGTCAACGTAGTAATTGGCGAAGCTCAGTAACACTCAACATGCCGGACGTGGATAACCTCGGGAAACTGAGGATAAACCACGATAGGTCACATTGCTGGAATGCATGGCTGAAATCTACATGGCCTCTGGATTGGACTGCGGCCGATCAGGCTGTTGGTGAGGTAATGGCCCACCCCTGTTACCGGTACGGGCTCTGAGAGGAGGAGCCCGGAGATGGGCACGACAAGGGCCCAGGCCCTATGGGGCGCAGCAGGCGCGAAAACTCTGCAATAGGCGAAAGCCTCAGGGTTACTCTGAGTGATTCCCTTTTGGCACCTCTAAAAATGGTGCAGAATAAGGGGTGGGCAAGTCTGGTGTCAGCCGCCGCGGTAATACCAGCCCCGAGTGGGACGATTATTGGGCCTAAAGCATCCGTAGCCGGTGTCGCAAGTCCTCCGTTCCAGCTTAACAGATGGGCTGCGGAAGGCTAGGAGGCGGGAGAGCAAGCGGGGGTAGGGGTAAAATCCTCTGATCCATTGAAGACCACCAGTGGCGAAGGCGGCGCTCGACGGTGAGGGATGAAAGCTGGGGGAGCATTAGATAGGGTAGTCCCAGCTGTAAACGATGCAAACTCGGATGGGCGGACCCACCGCAGGGAAGCAAGTCTGCCGCCTGGGAGTACGGTCGCAAGGAAACTTAAAGGAATTGGGGGAGAAGGGGTGAAGCCTGCGGTTCAATTGGAGTCAACGCCGGA
GU434688.1.916_Archaea_Crenarchaeota_Nitrososphaeria_Nitrososphaerales_Nitrososphaeraceae_unidentified_archaeon                                                           CCGACTGCTATCAGAGTGAGATTAAGCCATGCGAGTCAACGTATGAATTGGCGAAGCTCAGTAACACTCAACATGCCGGACGCGGATAACCTCGGGAAACTGAGGATAAACCGCGATAGGTCATATTACTGGAATGTATGGCCCAAATCTATATGGCCTCTGGATTGGACTGCGGCCGATCAGGCTGTTGGTGAGGTAATGGCCCACCCCTAAAACCGGTACGGGCTCTGAGAGGAGGAGCCCGGAGATGGGCACGACAAGGGCCCAGGCCCTATGGGGCGCAGCAGGCGCGAAACCTCTGCAATAGGCGAAAGCCTCAGGGATACTCTGAGTGATTCCCTTTTGGCATCTCTAAAAATGGTGCAGAATAAGGGGTGGGCAAGTCTGGTGTCAGCCGCCGCGGTAATACCAGCCCCGAGTGGGACGATTATTGGGCCTAAAGCATCCGTAGCCGGTCTTGCAAGTCTTCCGTTCCGGCTTAACAGATGGGCTGCGGAAGGCTAGGAGGCGGGAGAGCAAGCGGGGGTAGGGGTAAAATCCTCTGATCCATTGAAGACCACCAGTGGCGAAGGCGGCGCTCGACGGTGAGGGATGAAAGCTGGGGGAGCATTAGATAGGGTAGTCCCAGCTGTAAACGATGCAGACTCGGATGAACATATTCACCGCAGGGAAGCAAGTCTGCCGCCTGGGAGTACGGTCGCAAGGAAACTTAAAGGAATTGGGGGAGAATGGGTGAAGCCTGCGGTTCAATTGGAGTCAACGCCAGA
GQ249641.1.912_Archaea_Crenarchaeota_Nitrososphaeria_Nitrososphaerales_Nitrososphaeraceae_uncultured_crenarchaeote                                                        CCGACTGCTATCAGAGTGGGACTAAGCCATGCGAGTCAACGTAGAAATTGGCAAAGCTCAGTAACACTCAACATGCCGGACGTGGATAACCTCGGGAAACTGAGGATAAACCGCGATAGGCCATATTTCTGGAATGGATGGCCGAAATCTATATGGCCCCTGGATTGGACTGCGGCCGATCAGGCTGTTGGTGAGGTAATGGCCCACCCCTAAAACCGGTACGGGCTCTGAGAGGAGAAGCCCGGAGATGGGCACGACAAGGGCCCAGGCCCTATGGGGCGCAGCAGGCGCGAAAACTCTGCAATAGGCGAAAGCTTCAGGGTTACTCTGAGTGATTCCCTTTTGGCATCTCTAAAAATGGTGCAGAATAAGGGGTGGGCAAGTCTGGTGTCAGCCGCCGCGGTAATACCAGCCCCGAGTGGGACGATTATTGGGCCTAAAGCATCCGTAGCCGGTCTTGCAAGTCCTCCGTTCCAGCTTAACAGATGGGCTGCGGAAGGCTAGGAGGCGGGAGAGCAAGCGGGGGTAGGGGTAAAATCCTCTGATCCATTGAAGACCACCAGTGGCGAAGGCGGCGCTCGACGGTGAGGGATGAAAGCTGGGGGAGCATTAGATAGGGTAGTCCCAGCTGTAAACGATGCAGACTCGGATGAACCTATTCACCGCAGGGAAGCAAGTCTGCCGCCTGGGAGTACGGTCGCAAGGAAACTTAAAGGAATTGGGGGAGAAGGGGTGAAGCCTGCGGTTCAATTGGAGTCAACGCCGGA
KF975584.1.1441_Archaea_Crenarchaeota_Nitrososphaeria_Nitrososphaerales_Nitrososphaeraceae_uncultured_archaeon                                                            CCGACTGCTATCAGAGTGGGACTAAGCCATGCGAGTCAACGTAGAAATTGGCATAGCTCAGTAACACTCAACATGCCGGACGTGGATAACCTCGGGAAACTGAGGATAAACCGCGATAGGCCATATTTCTGGAATGGATGGCCGAAATCTATATGGCCCCTGGATTGGACTGCGGCCGATCAGGCTGTTGGTGAGGTAATGGCCCACCCCTGTAACCGGTACGGGCTCTGAGAGGAGGAGCCCGGAGATGGGCACGACAAGGGCCCAGGCCCTATGGGGCGCAGCAGGCGCGAAACCTCTGCAATAGGCGAAAGCTTCAGGGTTACTCTGAGTGATTCCCTTTTGGCATCTCTAAAAATGGTGCAGAATAAGGGGTGGGCAAGTCTGGTGTCAGCCGCCGCGGTAATACCAGCCCCGAGTGGGACGATTATTGGGCCTAAAGCATCCGTAGCCGGTCTTGCAAGTCCTCCGTTCCAGCTTAACAGATGGGCTGCGGAAGGCTAGGAGGCGGGAGAGCAAGCGGGGGTAGGGGTAAAATCCTCTGATCCATTGAAGACCACCAGTGGCGAAGGCGGCGCTCGACGGTGAGGGATGAAAGCTGGGGGAGCATTAGATAGGGTAGTCCCAGCTGTAAACGATGCAGACTCGGATGGGCCAGCTCACCGCAGGGAAGCAAGTCTGCCGCCTGGGAGTACGGTCGCAAGGAAACTTAAAGGAATTGGGGGAGAAGGGGTGAAGCCTGCGGTTCAATTGGAGTCAACGCCGGA
DQ302464.1.920_Archaea_Crenarchaeota_Nitrososphaeria_Nitrososphaerales_Nitrososphaeraceae_uncultured_archaeon                                                             CCGACTGCTATCAGAGTAGGACTAAGCCATGCGAGTCAACGTATGAATTGGCGAAGCTCAGTAACACTCAACATGCCGGACGTGGATAACCTCGGGAAACTGAGGATAAACCGCGATAGGTCATATTACTGGAATGTATGGCTCAAATCTATATGGCCTTTGGATTGGACTGCGGCCGATCAGGCTGTTGGTGAGGTAATGGCCCACCCCTGTAACCGGTACGGGCTCTGAGAGGAGGAGCCCGGAGATGGGCACGACAAGGGCCCAGGCCCTATGGGGCGCAGCAGGCGCGAAACCTCTGCAATGGGCGAAAGCCTCAGGGTTACTCTGAGTGATTTCCTTTTGGCACCTCTAAAAATGGTGCAGAATAAGGGGTGGGCAAGTCTGGTGTCAGCCGCCGCGGTAATACCAGCCCCGAGTGGGACGATTATTGGGCCTAAAGCATCCGTAGCCGGTCTTGCAAGTCTTCCGTTCCACCTTAACAGATGGGCTGCGGAAGGCTAGGAGGCGGGAGAGCAAGCGGGGGTAGGGGTAAAATCCTCTGATCCATTGAAGACCACCAGTGGCGAAGGCGGCGCTCGACGGTGAGGTATGAAAGCTGGGGGAGCATTAGATAGGGTAGTCCCAGCTGTAAACGATGCAGACTCGGATGGGCCAGCTCACCGCAGGGAAGCAAGTCTGCCGCCTGGGAGTACGGTCGCAAGGAAACTTAAAGGAATTGGGGGAGAAGGGGTGAAGCCTGCGGTTCAATTGGATTCAACGCCGGA
U62812.1.1405_Archaea_Crenarchaeota_Nitrososphaeria_Nitrososphaerales_Nitrososphaeraceae_unidentified_archaeon_SCA1150                                                    CCGACTGCTATCAGAGTGAGACTAAGCCATGCGAGTTAACGTATGAATTGGCACAGCTCAGTAACACTCAACATGCCGGACGTGGATAACCTCGGGAAACTGAGGATAAACCGCGATAGGCCATATTACTGGAATGGATGGCTTAAACCTATATGGTCTCTGGATTGGACTGCGGCCGATCAGGCTGTTGGTGAGGTAATGGCCCACCCCTGTTACCGGTACGGGCTCTGAGAGGAGGAGCCCGGAGATGGGCACGACAAGGGCCCAGGCCCTATGGGGCGCAGCAGGCGCGAAACCTCTGCAATAGGCGAAAGCCTCAGGGTTACTCTGAGTGATTCCCTTTTGGCACCTCTAAAAATGGTGCAGAATAAGGGGTGGGCAAGTCTGGTGTCAGCCGCCGCGGTAATACCAGCCCCGAGTGGGACGATTATTGGGCCTAAAGCATCCGTAGCCGGTCATGCAAGTCCTCCGTTCCACCTTAACAGATGGGCTGCGGAAGGCTAGGAGGCGGAAGAGCAAGCGGGGGTAGGGGTAAAATCCTCTGATCCATTGAAGACCACCAGTGGCGAAGGCGGCGCTCGACGGTGAGGGATGAAAGCTGGGGGAGCATTAGATAGGGTAGTCCCAGCTGTAAACGATGCAGACTCGGATGGGCCGGCTCACCGCAGGGAAGCAAGTCTGCCGCCTGGGAGTACGGTCGCAAGGAAACTTAAAGGAATTGGGGGAGAAGGGGTGAAGCCTGCGGTTCAATTGGAGTCAACGCCGGA
LN574616.1.1306_Archaea_Crenarchaeota_Nitrososphaeria_Nitrososphaerales_Nitrososphaeraceae_uncultured_bacterium                                                           CCGACTGCTATCAGAGTGGGACTAAGCCATGCGAGTTAACGCAGCAATTGGCATAGCTCAGTAACACTCAACATGCCGGACGTGGATAACCTCGGGAAACTGAGGATAAACCGCGATAGGTCATTTTACTGGAATGTATGGTTCAAATCTACATGGCCTCTGGATTGGACTGCGGCCGATCAGGCTGTTGGTGAGGTAATGGCCCACCCCTGTTACCGGTACGGGCTCTGAGAGGAGGAGCCCGGAGATGGGCACGACAAGGGCCCAGGTCCTATGGGGCGCAGCATGCGCGAAACCTCTGCAATATGCGAAAGCCTCAGGGTTACTCTGAGTGATTCCCTTTTGGCATCTCTAAAAACGATGCATAATAAGGGGTGGGCAAGTCTGGTGTCAGCCGCCGCGGTAATACCAGCCCCGAGTGGGACGATTATTGGGCCTATAGCATCCGTAGCCGGTCTTGCGAGTCCTCCGTTCCAGCTTAACGGATGGGCTGCACAAGACTAGGAGGCGGAAGAG-CAGCGGGGGTAGGGGTAAAATCCTCTGATCCATTGAAGACCACCAGTGGCGAAGGCGGCGCTCGACGGTGAGGGATGAAAGCTGGGGGAGCATTAGATAGGGTAGTCCCAGCTGTAAACGATGCAGACTCGGATGGGCCGGCTCACCGCAGGGAAGCAAGTCTGCCGCCTGGGAGTACGGTCGCAAGGAAACTTAAAGGAATTGGGGGAGAAGGGGTGAAGCCTGCGGTTCAATTGGAGTCAACGCCGGA
DQ782361.1.1012_Archaea_Crenarchaeota_Nitrososphaeria_Nitrososphaerales_Nitrososphaeraceae_uncultured_archaeon                                                            CCGACTGCTATCAGAGTGAGACTAAGCCATGCGAGTCAACGTATGAATTGGCATAGCTCAGTAACACTCAACATGCCGGACGTGGATAACCTCGGGAAACTGAGGATAAACCGCGATAGGTCATTTTACTGGAATGGATGGCTCAAATCTGCATGGCCTCTGGATTGGACTGCGGCCGATCAGGCTGTTGGTGAGGTAATGGCCCACCCCTGTTACCGGTACGGGCTCTGAGAGGAGGAGCCCGGAGATGGGCACGACAAGGGCCCAGGTCCTATGGGGCGCAGCAGGCGCGAAACCTCTGCAATAGGCGAAAGCTTCAGGGTTACTCTGAGTGATTCCCTTTTGGCATCTCTAAAAACGATGCAGAGTAAGGGGTGGGCAAGTCTGGTGTCAGCCGCCGCGGTAATACCAGCCCCGAGTGGGACGATTATTGGGCCTAAAGCATCCGTAGCCGGTCTTGCAAGTCTTCCGTTCCAGCTTAACGGATGGGCTGCGGAAGACTAGGAGGCGGGAGAGCAAGCGGGGGTAGGGGTAAAATCCTCTGATCCATTGAAGACCACCAGTGGCGAAGGCGGCGCTCGACGGTGAGGGATGAAAGCTGGGGGAGCATTAGATAGGGTAGTCCCAGCTGTAAACGATGCAGACTCGGATGGGCCGGCTCACCGCAGGGAAGCAAGTCTGCCGCCTGGGAGTACGGTCGCAAGGAAACTTAAAGGAATTGGGGGAGAAGGGGTGAAGCCTGCGGTTCAATTGGAGTCAACGCCGGA
LN574602.1.1313_Archaea_Crenarchaeota_Nitrososphaeria_Nitrososphaerales_Nitrososphaeraceae_uncultured_bacterium                                                           CCGACTGCTATCAGAGTGAGACTAAGCCATGCGAGTCAACGTATGAATTGGCATAGCTCAGTAACACTCAACATGCCGGACGTGGATAACCTCGGGAAACTGAGGATAAACCGCGATAGGTCATTTTACTGGAATGTATGGTTCAAATCTACATGGCCTCTGGATTGGACTGCGGCCGATCAGGCTGTTGGTGAGGTAATGGCCCACCCCTGTTACCGGTACGGGCTCTGAGAGGAGGAGCCCGGAGATGGGCACGACAAGGGCCCAGGTCCTATGGGGCGCAGCAGGCGCGAAACCTCTGCAATAGGCGAAAGCCTCAGGGTTACTCTGAGTGATTCCCTTTTGGCATCTCTAAAAACGATGCAGAATAAGGGGTGGGCAAGTCTGGTGTCAGCCGCCGCGGTAATACCAGCCCCGAGTGGGACGATTATTGGGCCTAAAGCATCCGTAGCCGGTCTTGCAAGTCCTCCGTTCCAGCTTAACGGATGGGCTGCGGAAGACTAGGAGGCGGAAGAGCAAGCGGGGGTAGGGGTAAAATCCTCTGATCCATTGAAGACCACCAGTGGCGAAGGCGGCGCTCGACGGTGAGGGATGAAAGCTGGGGGAGCATTAGATAGGGTAGTCCCAGCTGTAAACGATGCAGACTCGGATGGGCCGGCTCACCGCAGGGAAGCAAGTCTGCCGCCTGGGAGTACGGTCGCAAGGAAACTTAAAGGAATTGGGGGAGAAGGGGTGAAGCCTGCGGTTCAATTGGAGTCAACGCCGGA
AY522873.1.1315_Archaea_Crenarchaeota_Nitrososphaeria_Nitrososphaerales_Nitrososphaeraceae_uncultured_crenarchaeote                                                       -------------------------------------------------------------------------TGCCGGACGTGGATAACCTCGGGAAACTGAGGATAAACCGCGATAGGTCATAGTACTGGAATGTATGGCTCAAATCTACATGGCCTCTGGATTGGACTGCGGCCGATCAGGCTGTTGGTGAGGTAATGGCCCACCCCTGTTACCGGTACGGGCTCTGAGAGGAGGAGCCCGGAGATGGGCACGACAAGGGCCCAGGCCCTATGGGGCGCAGCAGGCGCGAAACCTCTGCAATAGGCGAAAGCTTCAGGGTTACTCTGAGTGATTCCCTTTTGGCATCTCTAAAAACGATGCAGAATAAGGGGTGGGCAAGTCTGGTGTCAGCCGCCGCGGTAATACCAGCCCCGAGTGGGACGATTATTGGGCCTAAAGCATCCGTAGCCGGTCTTGCAAGTCTTCCGTTCCACCTTAACAGATGGGCTGCGGAAGACTAGGAGGCGGGAGAGCAAGCGGGGGTAGGGGTAAAATCCTCTGATCCATTGAAGACCACCAGTGGCGAAGGCGGCGCTCGACGGTGAGGGATGAAAGCTGGGGGAGCATTAGATAGGGTAGTCCCAGCTGTAAACGATGCAGACTCGGATGGGCCGGCTCACCGCAGGGAAGCAAGTCTGCCGCCTGGGAGTACGGTCGCAAGGAAACTTAAAGGAATTGGGGGAGAAGGGGTGAAGCCTGCGGTTCAATTGGAGTCAACGCCGGA
FN691539.1.905_Archaea_Crenarchaeota_Nitrososphaeria_Nitrososphaerales_Nitrososphaeraceae_Candidatus_Nitrososphaera_uncultured_archaeon                                   CCGACTGCTATCAGAGTGAGATTAAGCCATGCGAGTCAACGTATGAATTGGCGAAGCTCAGTAACACTCAACATGCCGGACGTGGATAACCTCGGGAAACTGAGGATAAACCGCGATAGGTCATATTACTGGAATGTATGGCCCAAATCTATATGGCCTCTGGATTGGACTGCGGCCGATCAGGCTGTTGGTGAGGTAATGGCCCACCCCTTTTACCGGTACGGGCTCTGAGAGGAGGAGCCCGGAGATGGGCACGACAAGGGCCCAGGCCCTATGGGGCGCAGCAGGCGCGAAACCTCTGCAATAGGCGAAAGCCTCAGGGTTACTCTGAGTGATTCCCTTTTGGCATCTCTAAAAATGGTGCAGAATAAGGGGTGGGCAAGTCTGGTGTCAGCCGCCGCGGTAATACCAGCCCCGAGTGGGACGATTATTGGGCCTAAAGCATCCGTAGCCGGTCTTGCAAGTCTTCCGTTCCAGCTTAACAGATGGGCTGCGGAAGGCTAGGAGGCGGGAGAGCAAGCGGGGGTGGGGGTAAAATCCTCTGATCCATTGAAGACCACCAGTGGCGAAGGCGGCGCTCGACGGTGAGGGATGAAAGCTGGGGGAGCATTAGATAGGGTAGTCCCAGCTGTAAACGATGCAGACTCGGATGGGCCGGCTCACCGCAGGGAAGCAAGTCTGCCGCCTGGGAGTACGGTCGCAAGGAAGCTTAAAGGAATTGGGGGAG-AAGGGTGAAGCCTGCGGTTCAATTGGATTCA--------
HM187461.1.1336_Archaea_Crenarchaeota_Nitrososphaeria_Nitrososphaerales_Nitrososphaeraceae_uncultured_archaeon                                                            CCGACTGCTATCAGAGTGAGATTAAGCCATGCGAGTCAACGTATGAATTGGCGAAGCTCAGTAACACTCAACATGCCGGACGTGGATAACCTCGGGAAACTGAGGATAAACCGCGATAGGTCATATTACTGGAATGTATGGCCCAAATCTATATGGCCTCTGGATTGGACTGCGGCCGATCAGGCTGTTGGTGAGGTAATGGCCCACCCCTTTTACCGGTACGGGCTCTGAGAGGAGGAGCCCGGAGATGGGCACGACAAGGGCCCAGGCCCTATGGGGCGCAGCAGGCGCGAAACCTCTGCAATAGGCGAAAGCCTCAGGGTTACTCTGAGTGATTCCCTTTTGGCATCTCTAAAAATGGTGCAGAATAAGGGGTGGGCAAGTCTGGTGTCAGCCGCCGCGGTAATACCAGCCCCGAGTGGGACGATTATTGGGCCTAAAGCATCCGTAGCCGGTCTTGCAAGTCTTCCGTTCCAGCTTAACAGATGGGCTGCGGAGGGCTAGGAGGCGGGAGAGCAAGCGGGGGTAGGGGTAAAATCCTCTGATCCATTGAAGACCACCAGTGGCGAAGGCGGCGCTCGACGGTGAGGGATGAAAGCTGGGGGAGCATTAGATAGGGTAGTCCCAGCTGTAAACGATGCAGACTCGGATGGGCCGGCTCACCGCAGGGAAGCAAGTCTGCCGCCTGGGAGTACGGTCGCAAGGAAACTTAAAGGAATTGGGGGAGAAGGGGTGAAGCCTGCGGTTCAATTGGAGTCAACGCCGGA
KC437097.1.1228_Archaea_Crenarchaeota_Nitrososphaeria_Nitrososphaerales_Nitrososphaeraceae_Candidatus_Nitrososphaera_uncultured_archaeon                                  -------------------------------------------------------TCTCAATAACACTCAACATGCCGGACGTGGATAACCTCGGGAAACTGAGGATAAACCGCGATAGGCCACATTTCTGGAATGGATGGTCTGAATCTACATGGCCGCTGGATTGGACTACGGCCGATCAGGCTGTTGGTGAGGTAATGGCCCACCCCTGTAACCGGTACGGGCTTTGAGAGAAGGAGCCCGGATATGGGCACCACAAGGGCCCATGCCCTATGGGGCGCAACAGGCGCGAAACCTCTGCAATAGGCGAAAGCTTCAGGGTTACTCTGAGTGATGATCTTTTGGCACCTCTAAAAATGGTGTAAAATAAGGGGTGGGCAAGTCTGGTGTCACCCGCCGCGGTAATACCAGCCCCGAGTGACACGATTATTGGGCCTAAAGCATCCGTACCCGGTTCTGCAAGTCTTCCGTTCCACCTCAACAGATGGTCTGCGGGAGTCTAAGACGCGAGAGAGCAAGCGAGTATAGGGGTAAAATCCTCTGATCCACTGAAGACCACCAGTGGCGAAGTCG-CTCTCGACGGTGAGGGATGAAAAGCGGGGGAGCCTTAGATAGGGTAGTCCCAGCTGTAAACGATGCAGACTCGGATGGGCCAACTCCCCGCAGGGAAGCAAGTCTGCCGCCTGGGAGTACGGTCGCAAGGAAACTTAAAGGAATTGGGGGAGAAGGGGTGAAGCCTGCGGTTCAATTGGAGTCAACGCCGGA
LN574650.1.1308_Archaea_Crenarchaeota_Nitrososphaeria_Nitrososphaerales_Nitrososphaeraceae_uncultured_bacterium                                                           CCGACTGCTATCAGAGTGGGACTAAGCCATGCGAGTCAACGCAGCAATTGGCACAGCTCAGTAACACTCAACATGCCGGACGTGGATATCCTCGGGAAACTGAGGATAAACCACGATAGGCCAAGTTTCTGGAATGGTTGGCTTAAACCTACATGGCCCCTGGATTGGACTGCGGCCGATCAGGCTGTTGGTGAGGTAATGGCCCACCCCTGTAACCGGTACGGGCTCTGAGAGGAGGAGCCCGGAGATGGGCACGACAAGGGCCCAGGCCCTATGGGGCGCAGCAGGCGCGAAACCTCTGCAATAGGCGAAAGCTTCAGGGTTACTCTGAGTGATGCCCTTTTGGCACCTCTAAAAATGGTGCAGAATAAGGGGTGGGCAAGTCTGGTGTCAGCCGCCGCGGTAATACCAGCCCCGAGTGGGACGATTATTTGGCCTAAAGCATCCGTAGCCGGCGCAGTAAGTCTTCCGTTCCACCTCAACAGATGGGCTGCGGGGCGCTAGGAGGCGGGAGAGCGAGGGGGGGTAGGGGTAAAATCCTCTGATCCGTGGAGGACCACCAGTGGCGAACGCGTCGCTCGACGGTGAGGGATGAAAGCTGGGGGAGCATTAGATAGGGTAGTCCCAGCTGTAAACGATGTAGGCTCGGATGGACCGGTCCACCGCAGGGAAGCAAGCCTACCGCCTGGGAGTACGGTCGCAAGGAAACTTAAAGGAATTGGGGGAGAAGGGGTGAAGCCTGCGGTTCAATTGGAGTCAACGCCGGG
LN574651.1.1280_Archaea_Crenarchaeota_Nitrososphaeria_Nitrososphaerales_Nitrososphaeraceae_Candidatus_Nitrososphaera_uncultured_bacterium                                 --AAGTGGTGTCATTAAAAAGCTG-GTTGTTGGACCTT----------GGGC---GGTCGGC-----CGGACCTGCTGGACGTGGATAACTACTCGGACCTTCTGATAACATGCATCTGGAC--TTTTTTGGAATGGTGGCTCCAGACCCACTTCTTCCCTGAATTGGACTGGCTCCGATCAGGCTGTTGGTGAGGT-ATGGCCCACCACTGTTCATAGGATTCCCTCTGAAAGGAGGAGCCCTTAGATGGCCACAACAAGGGCCCAGGCCCTATGGGG-GCATATATTTCAAAACCTCTGCAATAAATTCTTGCTTCAGGGTTACTCTGAGTGATGCCCTATGTTTTCCTTAATCAATGGTGAAAAATAGGGGGTGGGAAACTATGGTATCCCCCCCTACTCTCATACCTACCATGCCTGGGACCATCATAGGTTCCTTATCATACTCCGCCGGTTCTGCAAGACATACCTTCCTCCTCAACAGATGGGCTGCCGAGTGCTAGGAAGTGAGAGAGGACACCAGGGTAGGGGTAAAATCCTCTGATCCACTGAAGACCACCAGTGGCGAAGGCGGCGCTCGACGGTGAGGGATGAAAGCTGGGGGAGCATTAGATAGGGTAGTCCCAGCTGTAAACGATGCAGACTCGGATGGGCCAACCCACCGCAGGGAAGCAAGTCTGCCGCCTGGGAGTACGGTCGCAAGGAAACTTAAAGGAATTGGGGGAGAAGGGGTGAAGCCTGCGGTTCAATTGGAGTCAACGCCGGA
EF020668.1.901_Archaea_Crenarchaeota_Nitrososphaeria_Nitrososphaerales_Nitrososphaeraceae_uncultured_archaeon                                                             CCGACTGCTATCGGATTGAGATTTAGCCATGCGAGTCGCTGTTGCGGGTGGCGTAGCTCAGTAACACTCAACCTGCCAGACATGGACAACCCCGGGAAACTGGGATTAATCCGTGATAGGTCATTCATCTGGAAGGAATGGCTTAAACAC---TTGCTCCAGGATGGGACTGCGACCGATCAGGCTGTTGGCGGGGTAATGGCCCACCCCAGTAACCGGTACGGGCTTTGAGAGAAGGAGCCCGGAGATGGACACGACAAGGGTCCAGGTCCTACGGGGCGCAGCAGGCGCGAAACCTTCGCAATGTGCGAAAGCATCGAGGTTAATCCGAGTGGCATCCTTTTGCCGGCTCTAAAACGGCCGGTGAATAAGGGGTGGGCAAGTCTGGTGTCAGCCGCCGCGGTAATACCAGCCCCGAGTGGGACGATTATTGGGCCTAAAGCATCCGTAGCCGGTTCTGCAAGTCCCCCGTTCCAGCTCAACAGATGGGCCGCGGAGAGCTAGGAGGCAGGAGAGCAAGCGGGGGTAGGGGTAAAATCCGTTGATCCATTGAAGACCACCAGTGGCGAAGGCGGCGCTCGACGGTGAGGGATGAAAGCTGGGGGAGCATTAGATAGGGTAGTCCCAGCCGTAAACGATGCAGACTCGGATGGGCTAACCCACCGCAGGGAAGCAAGTCTGCCGCCTGGTAGTACGGTCGCAAGGAAACTTAAAGGAATTGGGGGAG----------------------------------------
GU434681.1.913_Archaea_Crenarchaeota_Nitrososphaeria_Nitrososphaerales_Nitrososphaeraceae_uncultured_archaeon                                                             CCGACTGCTATCAGAGTGGGGCTAAGCCATGCGAGTCAACGCAGCAATTGGCATAGCTCAGTAACACTCAACATGCCAGACGTGGATAACCTCGGGAAACTGAGGATAAACCGCGATAGGCCAAATTTCTGGAATGGATGGCTCAAACCTATATGGCTCTTGGATTGGACTGCGGCCGATCAGGCTGTTGGTGAGGTAATGGCCCACCCCTATAACCGGTACGGGCTTTGAGAGAAGGAGCCCGGAGATGGGCACGACAAGGGCCCAGGCCCTATGGGGCGCAGCAGGCGCGAAACCTCTGCGATAGGCGAAAGCTTCAGGGTTACTCTGAGTGATGTCCTTTTGGCACCTCTAAAAATGGTGCAGAATAAGGGGTGGGCAAGTCTGGTGTCAGCCGCCGCGGTAATACCAGCCCCGAGTGGGACGATTATTGGGCCTAAAGCATCCGTAGCCGGTTCTGCAAGTCCTCCGTTCCAACTTAACAGATGGGCCGCGGAGAGCTAGGAGGCAGGAGAGCAAGCGGGGGTAGGGGTAAAATCCGTTGATCCATTGAAGACCACCAGTGGCGAAGGCGGCGCTCGACGGTGAGGGGTGAAAGCTGGGGGAGCATTAGATAGGGTAGTCCCAGCCGTAAACGATGCAGACTCGGATGGGCTAACCCACCGCAGGGAAGCAAGTCTGCCGCCTGGTAGTACGGTCGCAAGGAAACTTAAAGGAATTGGGGGAGAAGGGGTGAAGCCTGCGGTTCAATTGGAGTCAACGCCGGA
JX196256.1.908_Archaea_Crenarchaeota_Nitrososphaeria_Nitrososphaerales_Nitrososphaeraceae_uncultured_archaeon                                                             CCGACTGCTATCAGAGTGAGACTAAGCCATGCGAGTCAACGCCGCAAGTGGCATAGCTCAGTAACACTCAACATGCCGGACGTGGATAACCTCGGGAAACTGAGGATAAACCGCGATAGGCCAAATTTCTGGAATGGATGGCTGAAATCTACATGGCCCCTGGATTGGACTGCGGCCGATCAGGCTGTTGGTGAGGTAATGGCCCACCCCTATAACCGGTACGGGCTTTGAGAGAAGGAGCCCGGAGATGGGCACGACAAGGGCCCAGGCCCTATGGGGCGCAGCAGGCGCGAAAACTCTGCAATAGGCGAAAGCTTCAGGGTTACTCTGAGTGATGTCCTTTTGGTACCTCTAAAAATGGTGCAGAATAAGGGGTGGGCAAGTCTGGTGTCAGCCGCCGCGGTAATACCAGCCCCGAGTGGGACGATTATTGGGCCTAAAGCATCCGTAGCCGGTTCTGCAAGTCTCCCGTTCCAACTCAACAGGTGGGCTGCGGAGAGCTAGGAGGCAGGAGAGCAAGCGGGGGTAGGGGTAAAATCCGTTGATCCATTGAAGACCACCAGTGGCGAAGGCGGCGCTCGACGGTGAGGGATGAAAGCTGGGGGAGCATTAGATAGGGTAGTCCCAGCCGTAAACGATGCAGACTCGGATGGGCTAACCCACTGCAGGGAAGCAAGTCTGCCGCCTGGTAGTACGGTCGCAAGGAAACTTAAAGGAATTGGGGGAGAAGGGGTGAAGCCTGCGGTTCAAATGGAGTCAACGCC---
GQ871337.1.944_Archaea_Crenarchaeota_Nitrososphaeria_Nitrososphaerales_Nitrososphaeraceae_uncultured_archaeon                                                             CCGACTGCTATCAGAGTGAGATTAAGCCATGCGAGTTAACGTAGCAATTGGCGCAGCTCAGTAACACTCAACATGCCGGACGCGGATAA-CTCGGGAAACTGAGCCTAAACCGCGATAAGTGAGATTTCTGGAATGGCTGACTAAAATCTATATGGCCTCTGGATTGGACTGCGGCCGATCAGGCTGTTGGTGAGGTAATGGCCCACCCCTGTAACCGGTACGGGCTCTGAGAGGAGGAGCCCGGAGATGGGCACGACAAGGGCCCAGGCCCTATGGGGCGCAGCAGGCGCGAAACCTCTGCAATAGGCGAAAGCCTCAGGGTTACTCTGAGTGACTTTCTTTTGGCACCTTTAAAAAGGGTGCAGAATAAGGGGTGGGCAAGTCTGGTGTCAGCCGCCGCGGTAATACCAGCCCCGAGTGGGACGATTATTGGGCCTAAAGCATCCGTAGCCGGTTCTGCAAGTCCCCCGTTCCAGCTCAACGGTTGGGCTGCGGATGGCTAGGAGGCGGGAGAGCAAGCGGGGGTAGGGGTAAAATCCTTTGATCCATTGAAGACCACCAGTGGCGAAGGCGGCGCTCGACGGTGAGGGATGAAAGCTGGGGGAGCATTAGATAGGGTAGTCCCAGCTGTAAACGATGCAGACTCGGATGGGCTATCCCACCGCAGGGAAGCAAGTCTGCCGCCTGGGAGTACGGTCGCAAGGAAACTTAAAGGAATTGGGGGAGAAGGGGTGAAGCTTGCGGTTCAATTGGAGTCAACGCCGGG
LN574641.1.1310_Archaea_Crenarchaeota_Nitrososphaeria_Nitrososphaerales_Nitrososphaeraceae_uncultured_bacterium                                                           CCGACTGCTATCAGAGTGGGATTAAGCCATGCGAGTTAACGTAGCAATTGGCATAGCTCAGTAACACTCAACATGCCGGACGTGGATAACCTCGGGAAACTGAGGCTAAACCGCGACAGGCCAAATTTCTGGAATGGATGGCTTAAATCTATATGGCCCCTGGATTGGACTGCGGCCGATCAGGCTGTTGGTGAGGTAATGGCCCACCCCTGTAACCGGTACGGGCTCTGAGAGGAGAAGCCCGGAGATGGGCACGACAAGGGCCCAGGCCCTATGGGGCGCAGCAGGCGCGAAACCTCTGCAATAGGCGAAAGCCTCAGGGTTACTCTGAGTGATTTTCTTTTGGCACCTCTAAAAATGGTGCAGAATAAGGGGTGGGCAAGTCTGGTGTCAGCCGCCGCGGTAATACCAGCCCCGAGTGGGACGATTATTGGGCCTAAAGCATCCGTAGCCGGTTCTGCAAGTCTCCCGTTCCAACTCAACAGGTGGGCTGCGGAGAGCTAGGAGGCAGGAGAGCAAGCGGGGGTAGGGGTAAAATCCGTTGATCCATTGAAGACCACCAGTGGCGAAGGCGGCGCTCGACGGTGAGGGATGAAAGCTGGGGGAGCATTAGATAGGGTAGTCCCAGCCGTAAACGATGCAGACTCGGATGGGCTAACCCACCGCAGGGAAGCAAGTCTGCCGCCTGGGAGTACGGTCGCAAGGAAACTTAAAGGAATTGGGGGAGAAGGGGTGAAGCTTGCGGTTCAATTGGAGTCAACGCCGGG
LN574536.1.1310_Archaea_Crenarchaeota_Nitrososphaeria_Nitrososphaerales_Nitrososphaeraceae_uncultured_bacterium                                                           CCGACTGCTATCAGAGTGGGACTAAGCCATGCGAGTTAACGCAGCAATTGGCATAGCTCAGTAACACTCAACATGCCGGACGTGGATAACCTCGGGAAACTGAGGATAAACCGCGATGAGTCAAATTCCTGGAATGGCTGACTGAAATCTATATGGCCTCTGGATTGGACTGCGGCCGATCAGGCTGTTGGTGAGGTAATGGCCCACCCCTGTTACCGGTACGGGCTCTGAGAGGAGAAGCCCGGAGATGGGCACGACAAGGGCCCAGGCCCTATGGGGCGCAGCAGGCGCGAAACCTCTGCAATAGGCGAAAGCCTCAGGGTTACTCTGAGTGATTTTCTTTTGGCACCTCTAAAAATGGTGCAGAATAAGGGGTGGGCAAGTCTGGTGTCAGCCGCCGCGGTAATACCAGCCCCGAGTGGGACGATTATTGGGCCTAAAGCATCCGTAGCCGGTTCTGCAAGTCTCCCGTTCCAACTCAACAGGTGGGCTGCGGAGAGCTAGGAGGCAGGAGAGCAAGCGGGGGTAGGGGTAAAATCCGTTGATCCATTGAAGACCACCAGTGGCGAAGGCGGCGCTCGACGGTGAGGGATGAAAGCTGGGGGAGCATTAGATAGGGTAGTCCCAGCTGTAAACGATGCAGACTCGGATGGGCCAACCCACCGCAGGGAAGCAAGTCTGCCGCCTGGGAGTACGGTCGCAAGGAAACTTAAAGGAATTGGGGGAGAAGGGGTGAAGCCTGCGGTTCAATTGGAGTCAACGCCGGA
EU307023.1.912_Archaea_Crenarchaeota_Nitrososphaeria_Nitrososphaerales_Nitrososphaeraceae_uncultured_crenarchaeote                                                        CCGACTGCTATCAGAGTGGGATTAAGCCATGCGAGTCAACGTAGCAATTGGCGCAGCTCAGTAACACTCAACATGCCGGACGTGGATAACCTCGGGAAACTGAGTCTAAACCGCGATGAGTCAGATTCCTGGAATGGCTGATTGAAATCTATATGGCCTCTGGATTGGACTGCGGCCGATCAGGCTGTTGGTGAGGTAATGGCCCACCCCTGTAACCGGTACGGGCTCTGAGAGGAGGAGCCCGGAGATGGGCACGACAAGGGCCCAGGCCCTATGGGGCGCAGCAGGCGCGAAACCTCTGCAATAGGCGAAAGCCTCAGGGTTACTCTGAGTGGCTTTCTTTTGGCACCTCTAAAAATGGTGCAGAATAAGGGGTGGGCAAGTCTGGTGTCAGCCGCCGCGGTAATACCAGCCCCGAGTGGGACGATTATTGGGCCTAAAGCATCCGTAGCCGGTTCTGCAAGTCCTCCGTTCCAACTTAACAGGTGGGCTGCGGAGAGCTAGGAGGCAGGAGAGCAAGCGGGGGTAGGGGTAAAATCCGTTGATCCATTGAAGACCACCAGTGGCGAAGGCGGCGCTCGACGGTGAGGGATGAAAGCTGGGGGAGCATTAGATAGGGTAGTCCCAGCCGTAAACGATGCAGACTCGGATGGGCTAACCCACCGCAGGGAAGCAAGTCTGCCGCCTGGTAGTACGGTCGCAAGGAAACTTAAAGGAATTGGGGGAGAAGGGGTGAAGCCTGCGGTTCAATTGGAGTCAACGCCGGA
LN574555.1.1309_Archaea_Crenarchaeota_Nitrososphaeria_Nitrososphaerales_Nitrososphaeraceae_uncultured_bacterium                                                           CCGACTGCTATCAGAGTGGGATTAAGCCATGCGAGTCAACGTAGCAATTGGCGCAGCTCAGTAACACTCAACATGCCGGACGTGGATAATCTCGGGAAACTGAGTCTAAACCACGATGAGTCAAATTCCTGGAATGGCTGACTGAAATCTATATGGCCTCTGGATTGGACTGCGGCCGATCAGGCTGTTGGTGAGGTAATGGCCCACCCCTGTTACCGGTACGGGCTCTGAGAGGAGAAGCCCGGAGATGGGCACGACAAGGGCCCAGGCCCTATGGGGCGCAGCAGGCGCGAAACCTCTGCAATAGGCGAAAGCCTCAGGGTTACTCTGAGTGATTTTCTTTTGGCACCTCTAAAAATGGTGCAGAATAAGGGGTGGGCAAGTCTGGTGTCAGCCGCCGCGGTAATACCAGCCCCGAGTGGGACGATTATTGGGCCTAAAGCATCCGTAGCCGGTTCTGCAAGTCTCCCGTTCCAACTCAACAGGTGGGCTGCGGAGAGCTAGGAGGCAGGAGAGCAAGCGGGGGTAGGGGTAAAATCCGTTGATCCATTGAAGACCACCAGTGGCGAAGGCGGCGCTCGACGGTGAGGGATGAAAGCTGGGGGAGCATTAGATAGGGTAGTCCCAGCCGTAAACGATGCAGACTCGGATGGGCTAACCCACCGCAGGGAAGCAAGTCTGCCGCCTGGTAGTACGGTCGCAAGGAAACTTAAAGGAATTGGGGGAGAAGGGGTGAAGCCTGCGGTTCAATTGGAGTCAACGCCGGG
LN574559.1.1310_Archaea_Crenarchaeota_Nitrososphaeria_Nitrososphaerales_Nitrososphaeraceae_uncultured_bacterium                                                           CCGACTGCTATCAGAGTGGGATTAAGCCATGCGAGTCAACGTAGCTT-TGGCGCAGCTCAGTAACACTCTACATGCCGGACGTGGATAATCTCGGGAAACTGAGTCTAAACCGCGATGAGTCAAATTCCTGGAATGGCTGACTGAAATCTATATGGCCTCTGGATTGGACTGCGGCCGATCAGGCTGTTGGTGAGGTAATGGCCCACCCCTGTTACCGGTACGGGCTCTGAGAGGAGAAGCCCGGAGATGGGCACGACAAGGGCCCAGGCCCTATGGGGCGCAGCAGGCGCGAAACCTCTGCAATAGGCGAAAGCCTCAGGGTTACTCTGAGTGATTTTCTTTTGGCACCTCTAAAAATGGTGCAGAATAAGGGGTGGGCAAGTCTGGTGTCAGCGCCCGCGGTAATACCAGCCCCGAGTGGGACGATTATTGGGCCTAAAGCATCCGTAGCCGGTTCTGCAAGTCTCCCGTTCCAACTCAACAGGTGGGCTGCGGAGAGCTAGGAGGCAGGAGAGCAAGCGGGGGTAGGGGTAAAATCGGTTGATCCATTGAAGACCACCAGT-GCGAAGGCGGCGCTCGACGGTGAGGGATGAAAGCTGGGGGAGCATTAGATAGGGTAGTCCCAGCCGTAAACGATGCAGACTCGGATGGGCTAACCCACCGCAGGGAAGCAAGTCTGCCGCCTGGTAGTACGGTCGCAAGGAAACTTAAAGGAATTGGGGGAGAAGGGGTGAAGCCTGCGGTTCAATTGGAGTCAAACCCGGG
LN574532.1.1310_Archaea_Crenarchaeota_Nitrososphaeria_Nitrososphaerales_Nitrososphaeraceae_uncultured_bacterium                                                           CCGACTGCTATCAGAGTGGGATTAAGCCATGCGAGTCAACGTAGCAATTGGCGCAGCTCAGTAACACTCAACATGCCGGACGTGGATAATCTCGGGAAACTGAGTCTAAACCGCGATGAGTCAAATTCCTGGAATGGCTGACTGAAATCTATATGGCCTCTGGATTGGACTGCGGCCGATCAGGCTGTTGGTGAGGTAATGGCCCACCCCTGTTACCGGTACGGGCTCTGAGAGGAGAAGCCCGGAGATGGGCACGACAAGGGCCCAGGCCCTATGGGGCGCAGCAGGCGCGAAACCTCTGCAATAGGCGAAAGCCTCAGGGTTACTCTGAGTGATTTTCTTTTGGCACCTCTAAAAATGGTGCAGAATAAGGGGTGGGCAAGTCTGGTGTCAGCCGCCGCGGTAATACCAGCCCCGAGTGGGACGATTATTGGGCCTAAAGCATCCGTAGCCGGTTCTGCAAGTCTCCCGTTCCAACTCAACAGGTGGGCTGCGGAGAGCTAGGAGGCAGGAGAGCAAGCGGGGGTAGGGGTAAAATCCGTTGATCCATTGAAGACCACCAGTGGCGAAGGCGGCGCTCGACGGTGAGGGATGAAAGCTGGGGGAGCATTAGATAGGGTAGTCCCAGCCGTAAACGATGCAGACTCGGATGGGCTAACCCACCGCAGGGAAGCAAGTCTGCCGCCTGGGAGTACGGTCGCAAGGAAACTTAAAGGAATTGGGGGAGAAGGGGTGAAGCCTGCGGTTCAATTGGAGTCAACGCCGGA
LN574531.1.1309_Archaea_Crenarchaeota_Nitrososphaeria_Nitrososphaerales_Nitrososphaeraceae_uncultured_bacterium                                                           CCGACTGCTATCAGAGTGGGATTAAGCCATGCGAGTCAACGTAGCAATTGGCGCAGCTCAGTAACACTCAACATGCCGGACGTGGATAATCTCGGGAAACTGAGTCTAAACCGCGATGAGTCAAATTCCTGGAATGGCTGACTGAAATCTATATGGCCTCTGGATTGGACTGCGGCCGATCAGGCTGTTGGTGAGGTAATGGCCCACCCCTGTTACCGGTACGGGCTCTGAGAGGAGAAGCCCGGAGATGGGCACGACAAGGGCCCAGGCCCTATGGGGCGCAGCAGGCGCGAAACCTCTGCAATAGGCGAAAGCCTCAGGGTTACTCTGAGTGATTTTCTTTTGGCACCTCTAAAAATGGTGCAGAATAAGGGGTGGGCAAGTCTGGTGTCAGCCGCCGCGGTAATACCAGCCCCGAGTGGGACGATTATTGGGCCTAAAGCATCCGTAGCCGGTTCTGCAAGTCTCCCGTTCCAACTCAACAGGTGGGCTGCGGAGAGCTAGGAGGCAGGAGAGCAAGCGGGGGTAGGGGTAAAATCCGTTGATCCATTGAAGACCACCAGTGGCGAAGGCGGCGCTCGACGGTGAGGGATGAAAGCTGGGGGAGCATTAGATAGGGTAGTCCCAGCCGTAAACGATGCAGACTCGGATGGGCTAACCCACCGCAGGGAAGCAAGTCTGCCGCCTGGTAGTACGGTCGCAAGGAAACTTAAAGGAATTGGGGGAGAAGGGGTGAAGCCTGCGGTTCAATTGGAGTCAACGCCGGG
GQ302605.1.913_Archaea_Crenarchaeota_Nitrososphaeria_Nitrososphaerales_Nitrososphaeraceae_uncultured_archaeon                                                             CCGACTGCTATCAGAGTGGGATTAAGCCATGCGAGTCAACGTAGCAATTGGCGCAGCTCAGTAACACTCAACATGCCGGACGTGGATAACCTCGGGAAACTGAGTCTAAACCGCGATGAGTCAAATTCCTGGAATGGTTGACTGAAATCTATATGGCCTTTGGATTGGACTGCGGCCGATCAGGCTGTTGGTGAGGTAATGGCCCACCCCTGTAACCGGTACGGGCTCTGAGAGGAGGAGCCCGGAGATGGGCACGACAAGGGCCCAGGCCCTATGGGGCGCAGCAGGCGCGAAACCTCTGCAATAGGCGAAAGCCTCAGGGTTACTCTGAGTGATTTTCTTTTGGCACCTCTAAAAATGGTGCAGAATAAGGGGTGGGCAAGTCTGGTGTCAGCCGCCGCGGTAATACCAGCCCCGAGTGGGACGATTATTGGGCCTAAAGCATCCGTAGCCGGTTCTGCAAGTCTCCCGTTCCAACTCAACAGGTGGGCTGCGGAGAGCTAGGAGGCAGGAGAGCAAGCGGGGGTAGGGGTAAAATCCGTTGATCCATTGAAGACCACCAGTGGCGAAGGCGGCGCTCGACGGTGAGGGATGAAAGCTGGGGGAGCATTAGATAGGGTAGTCCCAGCCGTAAACGATGCAGACTCGGATGGGCTAACCCACCGCAGGGAAGCAAGTCTGCCGCCTGGTAGTACGGTCGCAAGGAAACTTAAAGGAATTGGGGGAGAAGGGGTGAAGCCTGCSGTTCAATTGGATTCAACGCCGG-
JX196207.1.907_Archaea_Crenarchaeota_Nitrososphaeria_Nitrososphaerales_Nitrososphaeraceae_uncultured_archaeon                                                             CCGACTGCTATCAGAGTGGGATTAAGCCATGCGAGTCAACGTAGCAATTGGCGCAGCTCAGTAACACTCAACATGCCGGACGTGGATAACCTCGGGAAACTGAGTCTAAACCGCGATGAGTCAAATTCCTGGAATGGTTGACTGAAATCTATATGGCCTTTGGATTGGACTGCGGCCGATCAGGCTGTTGGTGAGGTAATGGCCCACCCCTGTAACCGGTACGGGCTCTGAGAGGAGGAGCCCGGAGATGGGCACGACAAGGGCCCAGGCCCTATGGGGCGCAGCAGGCGCGAAACCTCTGCAATAGGCGAAAGCCTCAGGGTTACTCTGAGTGATTTTCTTTTGGCACCTCTAAAAATGGTGCAGAATAAGGGGTGGGCAAGTCTGGTGTCAGCCGCCGCGGTAATACCAGCCCCGAGTGGGACGATTATTGGGCCTAAAGCATCCGTAGCTGGTTCTGCAAGTCTCCCGTTCCAACTCAACAGGTGGGCTGCGGAGAGCTAGGAGGCAGGAGAGCAAGCGGGGGTAGGGGTAAAATCCGTTGATCCATTGAAGACCACCAGTGGCGAAGGCGGCGCTCGACGGTGAGGGATGAAAGCTGGGGGAGCATTAGATAGGGTAGTCCCAGCCGTAAACGATGCAGACTCGG-TGGGCTAACCCACCGCAGGGAAGCAAGTCTGCCGCCTGGTAGTACGGTCGCAAGGAAACTTAAAGGAATTGGGGGAGAAGGGGTGAAGCCTGCGGTTCAAATGGAGTCAACGCCGG-
LN574554.1.1309_Archaea_Crenarchaeota_Nitrososphaeria_Nitrososphaerales_Nitrososphaeraceae_uncultured_bacterium                                                           CCGACTGCTATCAGAGTGGGACTAAGCCATGCGAGTTAACGCAGCAATTGGCATAGCTCAGTAACACTCAACATGCCGGACGTGGATAACCTCGGGAAACTGAGGATAAACCGCGATAGGCCAAGTTTCTGGAATGGTTGGCTGAAACCTATATGGCCTCTGGATTGGACTGCGGCCGATCAGGCTGTTGGTGAGGTAATGGCCCACCCCTGTTACCGGTACGGGCTCTGAGAGGAGAAGCCCGGAGATGGGCACGACAAGGGCCCAGGCCCTATGGGGCGCAGCAGGCGCGAAACCTCTGCAATAGGCGAAAGCCTCAGGGTTACTCTGAGTGATTTTCTTTTGGCACCTCTAAAAATGGTGCAGAATAAGGGGTGGGCAAGTCTGGTGTCAGCCGCCGCGGTAATACCAGCCCCGAGTGGGACGATTATTGGGCCTAAAGCATCCGTAGCCGGTTCTGCAAGTCTCCCGTTCCAACTCAACAGGTGGGCTGCGGAGAGCTAGGAGGCAGGAGAGCAAGCGGGGGTAGGGGTAAAATCCGTTGATCCATTGAAGACCACCAGTGGCGAAGGCGGCGCTCGACGGTGAGGGATGAAAGCTGGGGGAGCATTAGATAGGGTAGTCCCAGCCGTAAACGATGCAGACTCGGATGGGCTAACCCACCGCAGGGAAGCAAGTCTGCCGCCTGGTAGTACGGTCGCAAGGAAACTTAAAGGAATTGGGGGAGAAGGGGTGAAGCCTGCGGTTCAATTGGAGTCAACGCCGGG
LN574560.1.1312_Archaea_Crenarchaeota_Nitrososphaeria_Nitrososphaerales_Nitrososphaeraceae_uncultured_bacterium                                                           CCGACTGCTATCAGAGTGGGACTAAGCCATGCGAGTTAACGCAGCAATTGGCATAGCTCAGTAACACTCAACATGCCGGACGTGGATAACCTCGGGAAACTGAGGATAAACCGCGATAGGCCAAGTTTCTGGAATGGTTGGCTGAAACCTATATGGCCTCTGGATTGGACTGCGGCCGATCAGGCTGTTGGTGAGGTAATGGCCCACCCCTGTAACCGGTACGGGCTCTGAGAGGAGGAGCCCGGAGATGGGCACGACAAGGGCCCAGGCCCTATGGGGCGCAGCAGGCGCGAAACCTCTGCAATAGGCGAAAGCCTCAGGGTTACTCTGAGTGACTTTCTTTTGGCACCTCTAAAAAGGGTGTAGAATAAGGGGTGGGCAAGTCTGGTGTCAGCCGCCGCGGTAATACCAGCCCCGAGTGGGACGATTATTGGGCCTAAAGCATCCGTAGCCGGTTCTGCAAGTCCTCCGTTCCAACTTAACAGATGGGCCGCGGAGAGCTAGGAGGCAGGAGAGCAAGCGGGGGTAGGGGTAAAATCCGTTGATCCATTGAAGACCACCAGTGGCGAAGGCGGCGCTCGACGGTGAGGGATGAAAGCTGGGGGAGCATTAGATAGGGTAGTCCCAGCCGTAAACGATGCAGACTCGGATGGGCTAACCCACCGCAGGGAAGCAAGTCTGCCGCCTGGTAGTACGGTCGCAAGGAAACTTAAAGGAATTGGGGGAGAAGGGGTGAAGCCTGCGGTTCAATTGGAGTCAACGCCGGG
U62815.1.1405_Archaea_Crenarchaeota_Nitrososphaeria_Nitrososphaerales_Nitrososphaeraceae_unidentified_archaeon_SCA1158                                                    CCGACTGCTATCAGAGTAGGATTAAGCCATGCGAGTTAACGTAGTAATTGGCGCAGCTCAGTAACACTCAACATACCGGACGTGGATAACCTCGGGAAACTGAGTCTAAACCGCGATAGGTCAAATTCCTGGAATGGCTGATCGAAATCTATATGGCCTTTGGATTGGACTGCGGCCGATCAGGCTGTTGGTGAGGTAATGGCCCACCCCTGTAACCGGTACGGGCTCTGAGAGGAGGAGCCCGGAGATGGGCACGACAAGGGCCCAGGCCCTATGGGGCGCAGCAGGCGCGAAACCTCTGCAATAGGCGAAAGCCTCAGGGTTACTCTGAGTGACTTTCTTTTGGCACCTCTAAAAAGGGTGTAGAATAAGGGGTGGGCAAGTCTGGTGTCAGCCGCCGCGGTAATACCAGCCCCGAGTGGGACGATTATTGGGCCTAAAGCATCCGTAGCCGGTTCTGCAAGTCCTCCGTTCCAACTTAACAGATGGGCCGCGGAGAGCTAGGAGGCAGGAGAGCAAGCGGGGGTAGGGGTAAAATCCGTTGATCCATTGAAGACCACCAGTGGCGAAGGCGGCGCTCGACGGTGAGGGATGAAAGCTGGGGGAGCATTAGATAGGGTAGTCCCAGCCGTAAACGATGCAGACTCGGATGGGCTAACCCACCGCAGGGAAGCAAGTCTGCCGCCTGGTAGTACGGTCGCAAGGAAACTTAAAGGAATTGGGGCAGAAGGGGTGAAGCCTGCGGTTCAATTGGAGTCAACGCCGGG
LN574528.1.1308_Archaea_Crenarchaeota_Nitrososphaeria_Nitrososphaerales_Nitrososphaeraceae_uncultured_bacterium                                                           CCGACTGCTATCAGAGTGAGATTAAGCCATGCGAGTCAACGTAGTAATTGGCGCAGCTCAGTAACACTCAACATGCCGGACGTGGATAACCTCGGGAAACTGAGTCTAAACCACGATAAATCAGATATCTGGAATGGTTGATTGAAATCTATATGACCTTTGGATTGGACTGCGGCCGATCAGGCTGTTGGTGAGGTAATGGCCCACCCCTGTTACCGGTACGGGCTCTGAGAGGAGGAGCCCGGAGATGGGCACGACAAGGGCCCAGGCCCTATGGGGCGCAGCAGGCGCGAAACCTCTGCAATAGGCGAAAGCCTCAGGGTTATTCTGAGTGACTCTCTTTTGGCACCTATAAAAAGGGTGTAGAATAAGGGGTGGGCAAGTCTGGTGTCAGCCGCCGCGGTAATACCAGCCCCGAGTGGGACGATTATTGGGCCTAAAGCATCCGTAGCCGGTTCTGCAAGTCCCCCGTTCCAACTCAACAGATGGGCCGCGGAGAGCTAGGAGGCAGGAGAGCAAGCGGGGGTAGGGGTAAAATCCGTTGATCCATTGAAGACCACCAGTGGCGAAGGCGGCGCTCGACGGTGAGGGATGAAAGCTGGGGGAGCATTAGATAGGGTAGTCCCAGCCGTAAACGATGCAGACTCGGATGGGCTAACCCACCGCAGGGAAGCAAGTCTGCCGCCTGGTAGTACGGTCGCAAGGAAACTTAAAGGAATTGGGGGAGAAGGGGTGAAGCCTGCGGTTCAATTGGAGTCAACGCCGGA
LN564839.1.1320_Archaea_Crenarchaeota_Nitrososphaeria_Nitrososphaerales_Nitrososphaeraceae_uncultured_bacterium                                                           CCGACTGCTATCAGAGTGAGATTAAGCCATGCGAGTCAACGTAGTAATTGGCGCAGCTCAGTAACACTCAACATGCCGGACGTGGATAACCTCGGGAAACTGAGTCTAAACCACGATAATTCAGATATCTGGAATGGTTGATTGAAATCTATATGACCTTTGGATTGGACTGCGGCCGATCAGGCTGTTGGTGAGGTAATGGCCCACCCCTGTTACCGGTACGGGCTCTGAGAGGAGGAGCCCGGAGATGGGCACGACAAGGGCCCAGGCCCTATGGGGCGCAGCAGGCGCGAAACCTCTGCAATAGGCGAAAGCCTCAGGGTTATTCTGAGTGACTCTCTTTTGGCACCTGTAAAAAGGGTGAAGAATAAGGGGTGGGCAAGTCTGGTGTCAGCCGCCGCGGTAATACCAGCCCCGAGTGGGACGATTATTGGGCCTAAAGCATCCGTAGCCGGTTCTGCAAGTCCCCCGTTCCAACTCAACAGATGGGCCGCGGAGAGCTAGGAGGCAGGAGAGCAAGCGGGGGTAGGGGTAAAATCCGTTGATCCATTGAAGACCACCAGTGGCGAAGGCGGCGCTCGACGGTGAGGGATGAAAGCTGGGGGAGCATTAGATAGGGTAGTCCCAGCCGTAAACGATGCAGACTCGGATGGGCTAACCCACCGCAGGGAAGCAAGTCTGCCGCCTGGTAGTACGGTCGCAAGGAAACTTAAAGGAATTGGGGGAGAAGGGGTGAAGCCTGCGGTTCAATTGGAGTCAACGCCGGG
KC505286.1.915_Archaea_Crenarchaeota_Nitrososphaeria_Nitrososphaerales_Nitrososphaeraceae_uncultured_archaeon                                                             CCGACTGCTATCAGAGTGAGACTAAGCCATGCGAGTTAACGTATGAATTGGCACAGCTCAGTAACACTCAACATGCCGGACGTGGATAACCTCGGGGAACTGAGGATAAACCGCGATAGGCCATATTACTGGAATGGATGGCTTAAACCTATATGGCCTCTGGATTGGACTGCGGCCGATCAGGCTGTTGGTGAGGTAATGGCCCACCCCTGTTACCGGTACGGGCTCTGAGAGGAGGAGCCCGGAGATGGGCACGACAAGGGCCCAGGCCCTATGGGGCGCAGCAGGCGCGAAACCTCTGCAATAGGCGAAAGCCTCAGGGTTACTCTGAGTGATTCCCTTTTGGCACCTCTAAAAAGGGTGCAGAATAAGGGGTGGGCAAGTCTGGTGTCAGCCGCCGCGGTAATACCAGCCCCGAGTGGGACGATTATTGGGCCTAAAGCATCCGTAGCCGGTTCTGCAAGTCCTCCGTTCCAGCTTAACAGATGGGCAGCGGAGAGCTAGGAGGCAGGAGAGCAAGCGGGGGTAGGGGTAAAATCCGTTGATCCATTGAAGACCACCAGTGGCGAAGGCGGCGCTCGACGGTGAGGGATGAAAGCTGGGGGAGCATTAGATAGGGTAGTCCCAGCTGTAAACGATGCAGACTCGGATGGACTAGTCCACCGCAGGGAAGCAAGTCTGCCGCCTGGTAGTACGGTCGCAAGGAAACTTAAAGGAATTGGGGGAGAAGGGGTGAAGCCTGCGGTTCAATTGGAKTCAACGCCGGR
JQ978484.1.911_Archaea_Crenarchaeota_Nitrososphaeria_Nitrososphaerales_Nitrososphaeraceae_uncultured_archaeon                                                             CCGACTGCTATCAGAGTGAGATTAAGCCATGCGAGTTAACGTAGCAATTGGCGCAGCTCAGTAACACTCAACATGCCGGACGTGGATAACCTCGGGAAACTGAGTCTAAACCGCGATAAGTGAGATTTCTGGAATGGCTGACTAAAATCTATATGGCCTCTGGATTGGACTGCGGCCGATCAGGCTGTTGGTGAGGTAATGGCCCACCCCTGTAACCGGTACGGGCTCTGAGAGGAGGAGCCCGGAGATGGGCACGACAAGGGCCCAGGCCCTATGGGGCGCAGCAGGCGCGAAACCTCTGCAATAGGCGAAAGCCTCAGGGTTACTCTGAGTGACTTTCTTTTGGCACCTCTAAAAAGGGTGCAGAATAAGGGGTGGGCAAGTCTGGTGTCAGCCGCCGCGGTAATACCAGCCCCGAGTGGGACGATTATTGGGCCTAAAGCATCCGTAGCCGGTTCTGCAAGTCCCCCGTTCCAGCTCAACAGATGGGCCGCGGAGAGCTAGGAGGCAGGAGAGCAAGCGGGGGTAGGGGTAAAATCCGTTGATCCATTGAAGACCACCAGTGGCGAAGGCGGCACTCGACGGTGAGGGATGAAAGCTGGGGGAGCATTAGATAGGGTAGTCCCAGCTGTAAACGATGCAGACTCGGATGAACCTCTTCACCGCAGGGAAGCAAGTCTGCCGCCTGGGAGTACGGTCGCAAGGAAACTTAAAGGAATTGGGGGAGAAGGGGTGAAGCCTGCGGTTCAATTGGABTCAACGCCGGR
GQ871307.1.907_Archaea_Crenarchaeota_Nitrososphaeria_Nitrososphaerales_Nitrososphaeraceae_uncultured_archaeon                                                             CCGACTGCTATCAGAGTGGGACTAAGCCATGCGAGTTAACGTAGTAATTGGCATAGCTCAGTAACACTCAACATGCCGGACGTGGATAACCTCGGGAAACTGAGGATAAACCGCGATAGGCCATATTCCTGGAATGGATGACTGAAACCTATATGGCCCCTGGATTGGACTGCGGCCGATCAGGCTGTTGGTGAGGTAATGGCCCACCCCTGTAACCGGTACGGGCTCTGAGAGGAGAAGCCCGGAGATGGGCACGACAAGGGCCCAGGCCCTATGGGGCGCAGCAGGCGCGAAACCTCTGCAATAGGCGAAAGCCTCAGGGTTACTCTGAGTGACTTTCTTTTGGCACCTTTAAAAAGGGTGCAGAATAAGGGGTGGGCAAGTCTGGTGTCAGCCGCCGCGGTAATACCAGCCCCGAGTGGGACGATTATTGGGCCTAAAGCATCCGTAGCCGGTTCTGCAAGTCCCCCGTTCCAGCTCAACAGATGGGCCGCGGAGAGCTAGGAGGCAGGAGAGCAAGCGGGGGTAGGGGTAAAATCCGTTGATCCATTGAAGACCACCAGTGGCGAAGGCGGCGCTCGACGGTGAGGGATGAAAGCTGGGGGAGCATTAGATAGGGTAGTCCCAGCCGTAAACGATGCAGACTCGGATGGGCTAACCCACCGCAGGGAAGCAAGTCTGCCGCCTGGTAGTACGGTCGCAAGGAAACTTAAAGGAATTGGGGGAGAAGGGGTGAAGCCTGTGGTTCAATTGGATTCAACGCCGGA
HQ645123.1.911_Archaea_Crenarchaeota_Nitrososphaeria_Nitrososphaerales_Nitrososphaeraceae_uncultured_archaeon                                                             CCGACTGCTATCAGAGTGAGATTAAGCCATGCGAGTCAACGTAGCAATTGGCACAGCTCAGTAACACTCAACATAACGGACGTGGATAAACTCGGGAAACTGAGGCTAAACCGCGATAGATCAAATACCTGGAATGGTTGATCAAAATCTATATGGCCTTTGGATTGGACTGCGTCCGATCAGGCTGTTGGTGAGGTAATGGCCCACCCCTGTAACCGGTACGGGCTCTGAGAGGAGGAGCCCGGAGATGGGTACGAAAAGGACCCAGGCCCTATGGGGCGCAGCAGGCGCGAAACCTCTGCAATAGGCGAAAGCCTCAGGGTTACTCTGAGTGACTTTCTTTTGACACCTCTAAAAATGGTGCAGAATAAGGGGTGGGCAAGTCTGGTGTCAGCCGCCGCGGTAATACCAGCCCCGAGCGGGACGATTATTGGGCCTAAAGCATCCGTAGCCGGTTCTGCAAGTCCCCCGTTCCAACTCAACAGGTGGGCTGCGGAGAGCTAGGAGGCAGGAGAGCAAGCGGGGGTAGGGGTAAAATCCGTTGATCCATTGAGGACCACCAGTGGCGAAGGCGGCGCTCGACGGTGAGGGATGAAAGCTGGGGGAGCATTAGATAGGGTAGTCCCAGCCGTAAACGATGCAGACTCGGATGGGCTAACCCACCGCAGGGAAGCAAGTCTGCCGCCTGGTAGTACGGTCGCAAGGAAACTTAAAGGAATTGGGGGAGAAGGGGTGAAGCCTGCGGTTCAATTGGABTCAACGCCGGR
GQ871350.1.963_Archaea_Crenarchaeota_Nitrososphaeria_Nitrososphaerales_Nitrososphaeraceae_uncultured_archaeon                                                             CCGACTGCTATCAGAGTGAGATTAAGCCATGCGAGTTAACGTAGCAATTGGCGCAGCTCAGTAACACTCAACATGCCGGACGTGGATAACCTCGGGAAACTGAGTCTAAACCGCGATAAGTGAGATTTCTGGAATGGCTGACTAAAATCTATATGGCCTCTGGATTGGACTGCGGCCGATCAGGCTGTTGGTGAGGTAATGGCCCACCCCTGTAACCGGTACGGGCTCTGAGAGGAGGAGCCCGGAGATGGGCACGACAAGGGCCCAGGCCCTATGGGGCGCAGCAGGCGCGAAACCTCTGTAATAGGCGAAAGCCTCAGGGTTACTCTGAGTGACTTTCTTTTGGCACCTCTAAAAAGGGTGCAGAATAAGGGGTGGGCAAGTCTGGTGTCAGCCGCCGCGGTAATACCAGCCCCGAGTGGGACGATTATTGGGCCTAAAGCATCCGTAGCCGGTTCTGCAAGTCCCCCGTTCCAGCTCAACAGATGGGCCGCGGAGAGCTAGGAGGCAGGAGAGCAAGCGGGGGTAGGGGTAAAATCCGTTGATCCATTGAAGACCACCAGTGGCGAAGGCGGCGCTCGACGGTGAGGGATGAAAGCTGGGGGAGCATTAGATAGGGTAGTCCCAGCCGTAAGCGATGCAGACTCGGATGGGCTAACCCACCGCAGGGAAGCAAGTCTGCCGCCTGGTAGTACGGTCGCAAGGAAACTTAAAGGAATTGGGGGAGAAGGGGTGAAGCCTGCGGTTCAATTGGATTCAACGCCGGG
KC505267.1.911_Archaea_Crenarchaeota_Nitrososphaeria_Nitrososphaerales_Nitrososphaeraceae_uncultured_archaeon                                                             CCGACTGCTATCAGAGTGAGATTAAGCCATGCGAGTCAACGTAGCAATTGGCACAGCTCAGTAACACTCAACATAACGGACGTGGATAAACTCGGGAAACTGAGGCTAAACCGCGATAGACCAAATACCTGGAATGGTTGATTAAAATCTATATGGCCTTTGGATTGGACTGCGACCGATCAGGCTGTTGGTGAGGTAATGGCCCACCCCTGTAACCGGTACGGGCTCTGAGAGGAGGAGCCCGGAGATGGGTACGACAAGGACCCAGGCCCTATGGGGCGCAGCAGGCGCGAAACCTCTGCAATAGGCGAAAGCCTCAGGGTTACTCTGAGTGACTTTCTTTTGGCACCTCTAAGAAGGGTGCAGAATAAGGGGTGGGCAAGTCTGGTGTCAGCCGCCGCGGTAATACCAGCCCCGAGTGGGACGATTATTGGGCCTAAAGCATCCGTAGCCGGTTCTGCAAGTCCTCCGTTCCAGCTTAACAGATGGGCTGCGGAGAGCAAGGAGGCAGGAGAGCAAGCGGGGGTAGGGGTAAAATCCGTTGATCCATTGAAGACCACCAGTGGCGAAGGCGGCGCTCGACGGTGAGGGATGAAAGCTGGGGGAGCATTAGATAGGGTAGTCCCAGCCGTAAACGATGCAGACTCGGATGGGCTAACCCACCGCAGGGAAGCAAGTCTGCCGCCTGGTAGTACGGTCGCAAGGAAACTTAAAGGAATTGGGGGAGAAGGGGTGAAGCCTGCGGTTCAATTGGAKTCAACGCCGGR
KC505270.1.912_Archaea_Crenarchaeota_Nitrososphaeria_Nitrososphaerales_Nitrososphaeraceae_uncultured_archaeon                                                             CCGACTGCTATCAGAGTGAGATTAAGCCATGCGAGTTAACGTAGCAATTGGCGCAGCTCAGTAACACTCAACATGCCGGACGTGGATAACCTCGGGAAACTGAGTCTAAACCGCGATATGTCAGATTTCTGGAATGGCTGACTAAAATCTATATGGCCTCTGGATTGGACTGCGGCCGATCAGGCTGTTGGTGAGGTAATGGCCCACCCCTGTAACCGGTACGGGCTCTGAGAGGAGGAGCCCGGAGATGGGCACGACAAGGGCCCAGGCCCTATGGGGCGCAGCAGGCGCGAAACCTCTGCAATAGGCGAAAGCCTCAGGGTTACTCTGAGTGACTTTCTTTTGGCACCTCTAAAAAGGGTGCAGAATAAGGGGTGGGCAAGTCTGGTGTCAGCCGCCGCGGTAATACCAGCCCCGAGTGGGACGATTATTGGGCCTAAAGCATCCGTAGCCGGTTCTGCAAGTCCTCCGTTCCAGCTTAACAGATGGGCTGCGGAGAGCTAGGAGGCAGGAGAGCAAGCGGGGGTAGGGGTAAAATCCGTTGATCCATTGAAGACCACCAGTGGCGAAGGCGGCGCTCGACGGTGAGGGATGAAAGCTGGGGGAGCATTAGATAGGGTAGTCCCAGCTGTAAACGATGCAGACTCGGATGGACTAGTCCACCGCAGGGAAGCAAGTCTGCCGCCTGGTAGTACGGTCGCAAGGAAACTTAAAGGAATTGGGGGAGAAGGGGTGAAGCCTGCGGTTCAATTGGAKTCAACGCCGGR
KC505287.1.912_Archaea_Crenarchaeota_Nitrososphaeria_Nitrososphaerales_Nitrososphaeraceae_uncultured_archaeon                                                             CCGACTGCTATCAGAGTGAGATTAAGCCATGCGAGTTAACGTAGCAATTGGCGCAGCTCAGTAACACTCAACATGCCGGACGTGGATAACCTCGGGAAACTGAGTCTAAACCGCGATATGTCAGATTTCTGGAATGGCTGACTAAAATCTATATGGCCTCTGGATTGGACTGCGGCCGATCAGGCTGTTGGTGAGGTAATGGCCCACCCCTGTAACCGGTACGGGCTCTGAGAGGAGGAGCCCGGAGATGGGCACGACAAGGGCCCAGGCCCTATGGGGCGCAGCAGGCGCGAAACCTCCGCAATAGGCGAAAGCCTCAGGGTTACTCTGAGTGACTTTCTTTTGGCACCTCTAAAAAGGGTGCAGAATAAGGGGTGGGCAAGTCTGGTGTCAGCCGCCGCGGTAATACCAGCCCCGAGTGGGACGATTATTGGGCCTAAAGCATCCGTAGCCGGTTCTGCAAGTCCTCCGTTCCAGCTTAACAGATGGGCTGCGGAGAGCTAGGAGGCAGGAGAGCAAGCGGGGGTAGGGGTAAAATCCGTTGATCCATTGAAGACCACCAGTGGCGAAGGCGGCGCTCGACGGTGAGGGATGAAAGCTGGGGGAGCATTAGATAGGGTAGTCCCAGCCGTAAACGATGCAGACTCGGATGGGCTAACCCACCGCAGGGAAGCAAGTCTGCCGCCTGGTAGTACGGTCGCAAGGAAACTTAAAGGAATTGGGGGAGAAGGGGTGAAGCCTGCAGTTCAATTGGAKTCAACGCCGGR
KC505318.1.915_Archaea_Crenarchaeota_Nitrososphaeria_Nitrososphaerales_Nitrososphaeraceae_uncultured_archaeon                                                             CCGACTGCTATCAGAGTGAGACTAAGCCATGCGAGTTAACGTATGAATTGGCACAGCTCAGTAACACTCAACATGCCGGACGTGGATAACCTCGGGAAACTGAGGATAAACCGCAATAGGCCATATTACTGGAATGGATGGCTTAAACCTATATGGCCTCTGGATTGGACTGCGGCCGATCAGGCTGTTGGTGAGGTAATGGCCCACCCCTGTAACCGGTACGGGCTCTGAGAGGAGGAGCCCGGAGATGGGCACGACAAGGGCCCAGGCCCTATGGGGCGCAGCAGGCGCGAAACCTCTGCAATAGGCGAAAGCCTCAGGGTTACTCTGAGTGACTTTCTTTTGGCACCTCTAAAAAGGGTGCAGAATAAGGGGTGGGCAAGTCTGGTGTCAGCCGCCGCGGTAATACCAGCCCCGAGTGGGACGATTATTGGGCCTAAAGCATCCGTAGCCGGTTCTGCAAGTCCTCCGTTCCAGCTTAACAGATGGGCTGCGGAGAGCTAGGAGGCAGGAGAGCAAGCGGGGGTAGGGGTAAAATCCGTTGATCCATTGAAGACCACCAGTGGCGAAGGCGGCGCTCGACGGTGAGGGATGAAAGCTGGGGGAGCATTAGATAGGGTAGTCCCAGCCGTAAACGATGCAGACTCGGATGGGCTAACCCACCGCAGGGAAGCAAGTCTGCCGCCTGGTAGTACGGTCGCAAGGAAACTTAAAGGAATTGGGGGAGAAGGGGTGAAGCCTGCGGTTCAATTGGAKTCAACGCCGGR
HQ269158.1.1227_Archaea_Crenarchaeota_Nitrososphaeria_Nitrososphaerales_Nitrososphaeraceae_uncultured_archaeon                                                            -------------------------------------------------------------------TCAACATAACGGACGTGGATAAACTCGGGAAACTGAGGCTAAACCGCGATAGATCAAATACCTGGAATGGTTGATCAAAATCTATATGGCCTCTGGATTGGACTGCGGCCGATCAGGCTGTTGGTGAGGTAATGGCCCACCCCTGTAACCGGTACGGGCTCTGAGAGGAGGAGCCCGGAGATGGGCACGACAAGGGCCCAGGCCCTATGGGGCGCAGCAGGCGCGAAACCTCTGCAATAGGCGAAAGCCTCAGGGTTACTCTGAGCGACTTTCTTTTGGCACCTTTAAAAAGGGTGCAGAATAAGGGGTGGGCAAGTCTGGTGTCAGCCGCCGCGGTAATACCAGCCCCGAGTGGGACGATTATTGGGCCTAAAGCATCCGTAGCCGGTTCTGCAAGTCCCCCGTTCCAGCTCAACAGATGGGCCGCGGAGAGCTAGGAGGCAGGAGAGCAAGCGGGGGTAGGGGTAAAATCCGTTGATCCATTGAAGACCACCAGTGGCGAAGGCGGCGCTCGACGGTGAGGGATGAAAGCTGGGGGAGCATTAGATAGGGTAGTCCCAGCCGTAAACGATGCAGACTCGGATGGGCTAACCCACCGCAGGGAAGCAAGTCTGCCGCCTGGTAGTACGGTCGCAAGGAAACTTAAAGGAATTGGGGGAGAAGGGGTGAAGCCTGCGGTTCAATTGGAGTCAACGCCGGG
EU888372.1.921_Archaea_Crenarchaeota_Nitrososphaeria_Nitrososphaerales_Nitrososphaeraceae_uncultured_crenarchaeote                                                        ----------------------------------------------------------------------------------------------------------------------------------------------------------------------------------------------------------------------------------------------------------------------------------------------------------------------------------TTACTCTGAGTGACTTTCTTTTGGCGCCTCTAAAAAGGGTGCAGAATAAGGGGTGGGCAAGTCTGGTGTCAGCCGCCGCGGTAATACCAGTCCCGAGTGGGACGATTATTGGGCCTAAAGCATCCGTAGCCGGTTCTGCAAGTCCTCCGTTCCAGCTCAACAGATGGGCTACGGAGAGCTAGGAGGCAGGAGAGCAAGCGGGGGTAGGGGTAAAATCCGTTGATCCATTGAAGACCACCAGTGGCGAAGGCGGCGCTCGACGGTGAGGGATGAAAGCTGGGGGAGCATTAGATAGGGTAGTCCCAGCCGTAAACGATGCAGACTCGGATGGGCTAACCCACCGCAGGGAAGCAAGTCTGCCGCCTGGTAGTACGGTCGCAAGGAAACTTAAAGGAATTGGGGGAGAAGGGGTGAAGCCTGCGGTTCAATTGGAGTCAACGCCGGG
EU888365.1.925_Archaea_Crenarchaeota_Nitrososphaeria_Nitrososphaerales_Nitrososphaeraceae_uncultured_crenarchaeote                                                        -------------------------------------------------------------TTACAT---------------------------------------------------------------------------------------------------------------------------------------------CTTGTA----------------------------------------------------------------------------------------------------------------------TGACTTTCTTTTGGCACCTCTAAAAAGGGTGCAGAATAAGGGGTGGGCAAGTCTGGTGTCAGCCGCCGCGGTAATACCAGCCCCGAGTGGGACGATTATTGGGCCTAAAGCATCCGTAGCCGGTTCTGCAAGTCCCCCGTTCCAGCTCAACAGATGGGCCGCGGAGAGCTAGGAGGCAGGAGAGCAAGCGGGGGTAGGGGTAAAATCCGTTGATCCATTGAAGACCACCAGTGGCGAAGGCGGCGCTCGACGGTGAGGGATGAAAGCTGGGGGAGCATTAGATAGGGTAGTCCCAGCCGTAAACGATGCAGACTCGGATGGGCTAACCCACCGCAGGGAAGCAAGTCTGCCGCCTGGTAGTACGGTCGCAAGGAAACTTAAAGGAATTGGGGGAGAAGGGGTGAAGCCTGCGGTTCAATTGGAGTCAACGCCGGG
HQ269184.1.1010_Archaea_Crenarchaeota_Nitrososphaeria_Nitrososphaerales_Nitrososphaeraceae_uncultured_archaeon                                                            ----------------------TA-------------------------------GCTCAGTAACACTCAACATGCCGGACGTGGATAACCTCGGGAAACTGAGTCTAAACCGCGATAAGTGAGATTTCTGGAATGGCTGACTAAAATCTACATGGCCTCTGGATTGGACTGCGGCCGATCAGGCTGTTGGTGAGGTAATGGCCCACCCCTGTAACCGGTACGGGCTCTGAGAGGAGGAGCCCGGAGATGGGCACGACAAGGGCCCAGGCCCTATGGGGCGCAGCAGGCGCGAAACCTCTGCAATAGGCGAAAGCCTCAGGGTTACTCTGAGTGACTTTCTTTTGGCACCTCTAAAAAGGGTGCAGAATAAGGGGTGGGCAAGTCTGGTGTCAGCCGCCGCGGTAATACCAGCCCCGAGTGGGACGATTATTGGGCCTAAAGCATCCGTAGCCGGTTCTGCAAGTCCCCCGTTCCAGCTCAACAGATGGGCCGCGGAGAGCTAGGAGGCAGGAGAGCAAGCGGGGGTAGGGGTAAAATCCGTTGATCCATTGAAGACCACCAGTGGCGAAGGCGGCGCTCGACGGTGAGGGATGAAAGCTGGGGGAGCATTAGATAGGGTAGTCCCAGCCGTAAACGATGCAGACTCGGATGGGCTAACCCACCGCAGGGAAGCAAGTCTGCCGCCTGGTAGTACGGTCGCAAGGAAACTTAAAGGAATTGGGGGAGAAGGGGTGAAGCCTGCGGTTCAATTGGAGTCAACGCCGGG
AF227640.1.1403_Archaea_Crenarchaeota_Nitrososphaeria_Nitrososphaerales_Nitrososphaeraceae_uncultured_crenarchaeote_TRC23-10                                              CCGACTGCTATCAGAGTGAGATTAAGCCATGCGAGTTAACGTAGCAATTGGCGCAGCTCAGTAACACTCAACATGCCGGACGTGGATAACCTCGGGAAACTGAGTCTAAACCGCGATAAGTGAGATTTCTGGAATGGCTGACTAAAATCTATATGGCCTCTGGATTGGACTGCGGCCGATCAGGCTGTTGGTGAGGTAATGGCCCACCCCTGTAACCGGTACGGGCTCTGAGAGGAGGAGCCCGGAGATGGGCACGACAAGGGCCCAGGCCCTATGGGGCGCAGCAGGCGCGAAACCTCTGCAATAGGCGAAAGCCTCAGGGTTACTCTGAGTGACTTTCTTTTGGCACCTCTAAAAAGGGTGCAGAATAAGGGGTGGGCAAGTCTGGTGTCAGCCGCCGCGGTAATACCAGCCCCGAGTGGGACGATTATTGGGCCTAAAGCATCCGTAGCCGGTTCTGCAAGTCCCCCGTTCCAGCTCAACAGATGGGCCGCGGAGAGCTAGGAGGCAGGAGAGCAAGCGGGGGTAGGGGTAAAATCCGTTGATCCATTGAAGACCACCAGTGGCGAAGGCGGCGCTCGACGGTGAGGGATGAAAGCTGGGGGAGCATTAGATAGGGTAGTCCCAGCCGTAAACGATGCAGACTCGGATGGGCTAACCCACCGCAGGGAAGCAAGTCTGCCGCCTGGTAGTACGGTCGCAAGGAAACTTAAAGGAATTGGGGGAGAAGGGGTGAAGCCTGCGGTTCAATTGGAGTCAACGCCGGG
HM187564.1.1299_Archaea_Crenarchaeota_Nitrososphaeria_Nitrososphaerales_Nitrososphaeraceae_Candidatus_Nitrososphaera_uncultured_archaeon                                  --------TATCACAGTGGGACTAAGCCATGCCAGTC-ACGCCGCAG-TGTCATAGCTCATTAACACCC--CATGCCGGACGTGGATAACCTCGGGAAACTGAGGATAAACCGCGATAGGCCAAGTTTCTGGAATGGATGGCTGAAACCTATACGGCCCCTGGATTGGACTGCGGCCGATCAGGCTGTTGGTGAGGTAATGGCCCACCCCTGTAACCGGTACGGGCTTTGAGAGAAGGAGCCCGGAGATGGGCACGACAAGGGCCTATGCCCTATGGGGCGCAGCAGGCGCGAAACCTCTGCAATAGGCGAGAGCTTCAGGGTTACTCTGAGTGATGCCCTTTTGGCACCTCTAAAAATGGTGCAGAATAAGGTGTGGGCAAGTCTGGTGTCCGCCGTCGCGGCAATACCAGCCGCGAGTGGGACGATTATTGGGCCTAAAGCATCCGTAGCTTGTTCTGCAAGTCCCCCGTTCCACCTCAACAGATGGGCTGCGGAGGGCTATCAGGCGGGAGAGCTAGCGGGCGTAGTGCTAAAATCCTCTGATCTACTGAAGACCACCAGAGGCGAAGGCGGCGCTCGACGGAGAGGGATGATAGCTGAGGCAGCATCACATAGGGTAGTCCCAGCTGTAAACGATGCAGACTCGGATGGCCCAACCCACCGCAGCGAAGCAAGTCTGCCGCCTGGGAGTACGGTCGCAAGGAAACTTAAAGGAATTGGTCGAGAAGGGGTGAAGCCTGCGGTTCAATTGGAGTCATCGCCGGG
U62813.1.1402_Archaea_Crenarchaeota_Nitrososphaeria_Nitrososphaerales_Nitrososphaeraceae_unidentified_archaeon_SCA1151                                                    CCGACTGCTATCAGAGTGGGACTAAGCCATGCGAGTCAACGTAGCAATTGGCGAAGCTCAGTAACACTCAACATGCCGGACGTGGATAACCTCGGGAAACTGAGTATAAACCGCGATGGGTCATATTTCTGGAATGAATGGCTGAAATCTATATGGCCCCTGGATTGGACTGCGACCGATCAGGCTGTTGGTGAGGTAATGGCCCACCCCTGTAACCGGTACGGGCTCTGAGAGGAGGAGCCCGGAGATGGGCACGACAAGGGCCCAGGCCCTATGGGGCGCAGCAGGCGCGAAATCTCTGCAATAGGCGAAAGCTTCAGGGTTACTCTGAGTGATCTCCTTTTGGCACCTCTAAAAATGGTGCAGAATAAGGGGTGGGCAAGTCTGGTGTCAGCCGCCGCGGTAATACCAGCCCCGAGTGGGACGATTATTGGGCCTAAAGCATCCGTAGCCGGCCCTGCAAGTCTTCCGTTCCATCTCAACGGATGGGCCGCGGGGGGCTAGGAGGCGGGAGAGCAAGCGGGGGTAGGGGTAAAATCCTCTGATCCACTGAAGACCACCAGTGGCGAAGGCGGCGCTCGACGGTGAGGGATGAAAGCTGGGGGAGCATTAAATAGGGTAGTCCCAGCTGTAAACGATGCAGACTCGGATGGGCTAGCCCACCGCAGGGAAGCAAGTCTGCCGCCTGGGAGTACGGTCGCAAGGAAACTTAAAGGAATTGGGGGAGAAGGGGTGAAGCCTGCGGTTCAATTGGAGTCAACGCCGGG
LN574649.1.1315_Archaea_Crenarchaeota_Nitrososphaeria_Nitrososphaerales_Nitrososphaeraceae_Candidatus_Nitrososphaera_uncultured_bacterium                                 CCTACTGCTATCATAGTGGGATAA-GCCTTGTTAGTCATCGCAAGATTTGTGGAAGGTGACTGGCAGTCAACATGTTGGACGTGGATAACCTGG-GAAACTGACGATAAACCGCGATCCTCCAATTTTCTGGAATGGTTGTCTGAAACCTACATGTTCCCTGGATTGGACTGCGGCCGATCAGGCTGTTGGTGAGGTAATGGCCCACCCCTGTCACCGGATTCGGGTCTTATAGGATGAGCCTTGAGATGGGCACTACTAGGGCCCGAGCCCTATGGGGCTCAGCATGCGCGAAACCTCTGTGAAATTCTAAAGATTCAGGGTTACTCTGATTGATGTCCTTTTGGCACCTCTCAAAATGGTGAGTAATAAGGGGTGGGCAAGTCTGGTGTCAGCCTACGTCTCAATACCAACCCCCAGTGGGACGGATATGTTGCCTAAAGGACCCG---CCCGCACCTTAAGTCTACCGTTTGGCCTCAACAGATGGGCTGCGGAGGGCTAGGAGGCGGGAGAGCAAGCGGGGGTAGGGGTAAAATCCTCTGATCCACTGAAGACCACCAGTGGCGAAGGCGGCGCTCGACGGTGAGGGATGAAAGCTGGGGGAGCATTAGATAGGGTAGTCCCAGCTGTAAACGATGCAGACTCGGATGGGCCAACCCACCGCAGGGAAGCAAGTCTGCCGCCTGGGAGTACGGTCGCAAGGAAACTTAAAGGAATTGGGGGAGAAGGGGTGAAGCCTGCGGTTCAATTGGAGTCAACGCCGGA
EU307012.1.912_Archaea_Crenarchaeota_Nitrososphaeria_Nitrososphaerales_Nitrososphaeraceae_Candidatus_Nitrososphaera_uncultured_crenarchaeote                              CCGACTGCTATCAGAATGGGACTAAGCCATGCGAGTCAACGCAGCAATTGGCATAGCTCAGTAACACTCAACATGCCGGACGTGGATAACCTCGGGAAACTGAGGATAAACCGCGATAGGCCAAGTTTCTGGAATGGCTGGCTGAAACCTATATGGCCCCTGGATTGGACTGCGGCCGATCAGGCTGTTGGTGAGGTAATGGCCCACCCCTGTAACCGGTACGGGCTTTGAGAGAAGGAGCCCGGAGATGGGCACGACAAGGGCCCAGGCCCTATGGGGCGCAGCAGGCGCGAAACCTCTGCAATAGGCGAAAGCTTCAGGGTTACTCTGAGTGATGCCCTTTTGGCACCTCTAAAAATGGTGCAGAATAAGGGGTGGGCAAGTCTGGTGTCAGCCGCCGCGGTAATACCAGCCCCGAGTGGGATGATTATTGGGCCTAAAGCATCCGTAGCCGGTTCTACAAGTCTTCCGTTCCACCTTAACAGTTGGGCTGCGGGGGACTAGGAGGCGGGAGAGCGAGGGGGGGTAGGGGTAAAATCCTCTGATCCATGGAGGACCACCAGTGGCGAAGGCGTCGCTCGACGGTGAGGGATGAAAGCTGGGGGAGCATTAGATAGGGTAGTCCCAGCTGTAAACGATGCAGGCTCGGATGGACCAGTCCACCGCAGGGAAGCAAGCCTGCCGCCTGGGAGTACGGTCGCAAGGAAACTTAAAGGAATTGGGGGAGAAGGGGTGAAGCCTGCGGTTCAATTGGAGTCAACGCCGGA
HM187565.1.1332_Archaea_Crenarchaeota_Nitrososphaeria_Nitrososphaerales_Nitrososphaeraceae_uncultured_archaeon                                                            CCGACTGCTATCAGAGTGGGACTAAGCCATGCGAGTCAACGCCGCAG-TGGCATAGCTCAGTAACACTCAACATGCCGGACGTGGATAACCTCGGGAAACTGAGGATAAACCGCGATAGGCCAAATTTCTGGAATGGATGGCTGAAATCTATATGGCCCTTGGATTGGACTGCGGCCGATCAGGCTGTTGGTGAGGTAATGGCCCACCCCTATAACCGGTACGGGCTTTGAGAGAAGGAGCCCGGAGATGGGCACGACAAGGGCCCAGGCCCTATGGGGCGCAGCAGGCGCGAAAACTCTGCAATAGGCGAAAGCTTCAGGGTTACTCTGAGTGATGTCCTTTTGGTACCTCTAAAAATGGTGCAGAATAAGGGGTGGGCAAGTCTGGTGTCAGCCGCCGCGGTAATACCAGCCCCGAGTGGGACGATTATTGGGCCTAAAGCATCCGTAGCTTGTTCTGCAAGTCCCCCGTTCCACCTCAACAGATGGGCTGCGGAGGGCTAGGAGGCGGGAGAGCAAGCGGGGGTAGGGGTAAAATCCTCTGATCCATTGAGGACCACCAGTGGCGAAGGCGGCGTTCGACGGTGAGGGATGAAAGCTGGGGGAGCATTAGATAGGGTAGTCCCAGCTGTAAACGATGCAAACTCGGATGCACCAATGCACCGCAGGGAAGCAAGTTTGCCGCCTGGAAGTACGGTCGCAAGGAAACTTAAAGGAATTGGGGGAGAAGGGGTGAAGCCTGCGGTTCAATTGGAGTCAACGCCAGG
HQ267259.1.915_Archaea_Crenarchaeota_Nitrososphaeria_Nitrososphaerales_Nitrososphaeraceae_uncultured_archaeon                                                             CCGACTGCTATCAGAGTGGGACTAAGCCATGCGAGTCAACGCAGCAATTGGCATAGCTCAGTAACACTCAACATGCCGGACGTGAATAACCTCGGGAAACTGAGGATAAACCGCGATAGGCCAAGTTTCTGGAATGGATGGCTGAAATCTACATGGCCCTTGGATTGGACTGCGGCCGATCAGGCTGTTGGTGAGGTAATGGCCCACCCCTATAACCGGTACGGGCTTTGAGAGAAGGAGCCCGGAGATGGGCACGACAAGGGCCCAGGCCCTATGGGGCGCAGCAGGCGCGAAAACTCTGCAATAGGCGAAAGCTTCAGGGTTACTCTGAGTGATGCCCTTTTGGCACCTCTAAAAATGGTGCAGAATAAGGGGTGGGCAAGTCTGGTGTCAGCCGCCGCGGTAATACCAGCCCCGAGTGGGACGATTATTGGGCCTAAAGCATCCGTAGCTTGTCCTGCAAGTCTTCCGTTCCACCTCAACAGATGGGCTGCGGAGGGCTAGGAGGCGGGAGAGCAAGCGGGGGTAGGGGTAAAATCCTCTGATCCACTGAAGACCACCAGTGGCGAAGGCGGCGCTCGACGGTGAGGGATGAAAGCTGGGGGAGCATTAGATAGGGTAGTCCCAGCTGTAAACTATGCAAACTCAGATGCACCAATGCACTGCAGGGAAGCAAGTTTGCCGCCTGGAAGTACGTACGCAAGGAAACTTAAAGGAATTGGGGGAGAAGGGGTGAAGCCTGCGGTTCAATTGGAGTCAACGCCGGG
EU307015.1.912_Archaea_Crenarchaeota_Nitrososphaeria_Nitrososphaerales_Nitrososphaeraceae_Candidatus_Nitrososphaera_uncultured_crenarchaeote                              CCGACTGCTATCAGAGTGAGATTAAACCATGCGAGTCAACGTAGTAATTGGCACAGCTCAGTAACACTCAACATAACGGACGTGGATAATCTCGGGAAACTGAGGCTAAACCGCGATAGACCAAATACCTGGAATGGTTGATCAAAATCTATATGGCCTTTGGATTGGACTGCGACCGATCAGGCTGTTGGTGAGGTAATGGCCCACCCCTATAACCGGTACGGGCTTTGAGAGAAGGAGCCCGGAGATGGGCACGACAAGGGCCCAGGCCCTATGGGGCGCAGCAGGCGCGAAAACTCTGCAATAGGCGAAAGCTTCAGGGTTACTCTGAGTGATGCCCTTTTGGTACCTCTAAAAATGGTGCAGAATAAGGGGTGGGCAAGTCTGGTGTCAGCCGCCGCGGTAATACCAGCCCCGAGTGGGACGATTATTGGGCCTAAAGCATCCGTAGCTTGTCCTGCAAGTCCTCCGTTCCACCTCAACAGATGGGCTGCGGAGGGCTAGGAGGCGGGAGAGCAAGCGGGGGTAGGGGTAAAATCCTCTGATCCACTGAAGACCACCAGTGGCGAAGGCGGCGCTCGATGGTGAGGGATGAAAGCTGGGGGAGCATTAGATAGGGTAGTCCCAGCTGTAAACGATGCAGACTCGGATGGGCCAACCCACCGCAGGGAGGCAAGTCTGCCGCCTGGGAGTACGGTCGCAAGGAAACTTAAAGGAATTGGGGGAGAAGGGGTGAAGCCTGCGGTTCAATTGGATTCAACGCCGGG
HM187522.1.1316_Archaea_Crenarchaeota_Nitrososphaeria_Nitrososphaerales_Nitrososphaeraceae_Candidatus_Nitrososphaera_uncultured_archaeon                                  CCGACTGCTATCAGAGTGGGACTAAGCCATGCGAGTCAACGCCGCAAGTGGCATAGCTCAGTAACACTCAACATGCCGGACGTGGATAACCTCGGGAAACTGAGGATAAACCGCGATAGGCCAAGTTTCTGGAATGGATGGCTGAAACCTATACGGCCCCTGGATTGGACTGCGGCCGATCAGGCTGTTGGTGAGGTAATGGCCCACCCCTGTAACCGGTACGGGCTTTGAGAGAAGGAGCCCGGAGATGGGCACGACAAGGGCCCAGGCCCTATGGGGCGCAGCAGGCGCGAAACCTCTGCAATAGGCGAAAGCTTCAGGGTTACTCTGAGTGATGCCCTTTTGCCACCTCTAAAAATGGTGCAGAATAAGGGGTGGGCAAGTCTGGTGTCAGCCGCCGCGGTAATACCAGCCTCGAGTAGGAGGTTTATTGGGCCTAAAGCATCCGTAGCCGGCTTTGCAAGTCTCCGGTTCCAGCCTAACAGATGGGCTGCGGGGAGCTAGGAGGCGGGAGAGCAAACGGGGGTAGGGGTAAAATCCATTGATCTACTGAAGACCACCAGTGGCGAAGGCGGCGCTCGACGGTGAGGGATGAAAGCTGGGGGAGCATTAGATAGGGTAGTCCCAGCTGTAAACGATGCAGACTCGGATGGGCCAACCCACCGCAGGGAAGCAAGTCTGCCGCCTGGGAGTACGGTCGCAAGGAAACTTAAAGGAATTGGGGGAGAAGGGGTGAAGCCTGCGGTTCAATTGGAGTCAACGCCGGG
AY522901.1.1316_Archaea_Crenarchaeota_Nitrososphaeria_Nitrososphaerales_Nitrososphaeraceae_uncultured_crenarchaeote                                                       -------------------------------------------------------------------------TGCCGGACGTGGATAACCTCGGGAAACTGAGGATAAACCGCGATAGGCCATATTCCTGGAATGGATGGCCGAAATCTATATGGCCTTTGGATTGGACTGCGGCCGATCAGGCTGTTGGTGAGGTAATGGCCCACCCCTGTTACCGGTACGGGCTCTGAGAGGAGGAGCCCGGAGATGGGCACGACAAGGGCCCAGGCCCTATGGGGCGCAGCAGGCGCGAAACCTCTGCAATAGGCGAAAGCTTCAGGGTTACTCTGAGTGGTTTCCTTTTGACACCTCTAAAAATGGTGTAGAATAAGGGGTGGGCAAGTCTGGTGTCAGCCGCCGCGGTAATACCAGCCCCGAGTGGGACGATTATTGGGCCTAAAGCATCCGTAGCCGGTCCTACAAGTCTTCCGTTCCACCTTAACAGATGGGCTGCGGAGGGCTAGGAGGCGGGAGAGCAAGCGGGGGTAGGGGTAAAATCCTCTGATCCATTGAAGACCACCAGTGGCGAAGGCGGCGCTCGACGGTGAGGGATGAAAGCTGGGGGAGCATTAGATAGGGTAGTCCCAGCTGTAAACGATGCAGACTCGGATGGGCCAACCCACCGCAGGGAAGCAAGTCTGCCGCCTGGGAGTACGGTCGCAAGGAAACTTAAAGGAATTGGGGGAGAAGGGGTGAAGCCTGCGGTTCAATTGGAGTCAACGCCGGG
AY522884.1.1316_Archaea_Crenarchaeota_Nitrososphaeria_Nitrososphaerales_Nitrososphaeraceae_uncultured_crenarchaeote                                                       -------------------------------------------------------------------------TGCCGGACGTGGATAACCTCGGGAAACTGAGGATAAACCGCGATAGGCCAAATTCCTGGAATGGATGGCCGAAATCTATATAGCCTTTGGATTGGACTGCGGCCGATCAGGCTGTTGGTGAGGTAATGGCCCACCCCTGTTACCGGTACGGGCTCTGAGAGGAGGAGCCCGGAGATGGGCACGACAAGGGCCCAGGCCCTATGGGGCGCGGCAGGCGCGAAACCTCTGCAATAGGCGAAAGCTTCAGGGTTACTCTGAGTGATTTCCTTTTGACACCTCTAAAAATGGTGTAGAATAAGGGGTGGGCAAGTCTGGTGTCAGCCGCCGCGGTAATACCAGCCCCGAGTGGGACGATTATTGGGCCTAAAGCATCCGTAGCCGGTCCTACAAGTCTTCCATTCCACCTCAACAGATGGGCTGCGGAGGGCTAGGAGGCGGGAGAGCAAGCGGGGGTAGGGGTAAAATCCTCTGATCCATTGAAGACCACCAGTGGCGAAGGCGGCGCTCGACGGTGAGGGATAAAAGCTGGGGGAGCATTAGATAGGGTAGTCCCAGCTGTAAACGATGCAGACTCGGATGGGCCAACCCACCGCAGGGAAGCAAGTCTGCCGCCTGGGAGTACGGTCGCAAGGAAACTTAAAGGAATTGGGGGAGAAGGGGTGAAGCCTGCGGTTCAATTGGAGTCAACGCCGGG
LN574643.1.1321_Archaea_Crenarchaeota_Nitrososphaeria_Nitrososphaerales_Nitrososphaeraceae_uncultured_bacterium                                                           CCGACTGCTATCAGAGTGGGACTAAGCCATGCGAGTCAACGTAGCAATTGGCATAGCTCAGTAACACTCAACATGCCGGACGTGGATAACCTCGGGAAACTGAGGATAAACCGCGATAGCTCATATTCCTGGAATGGATGGACAAAATCTATATGGCCTTTGGATTGGACTGCGGCCGATCAGGCTGTTGGTGAGGTAATGGCCCACCCCTGTTACCGGTACGGGCTCTGAGAGGAGGAGCCCGGAGATGGGCACGACAAGGGCCCAGGCCCTATGGGGCGCAGCAGGCGCGAAACCTCTGCAATAGGCGAAAGCTTCAGGGTTACTCTGAGTGGTTTCCTTTTGACACCTCTAAAAATGGTGTAGAATAAGGGGTGGGCAAGTCTGGTGTCAGCCGCCGCGGTAATACCAGCCCCGAGTGGGACGATTATTGGGCCTAAAGCATCCGTAGCCGGCCCTACAAGTCTTCCGTTCCACCTCAACAGATGGGCTGCGGAGGGCTAGGAGGCGGGAGAGCAAGCGGGGGTAGGGGTAAAATCCTCTGATCCATTGAAGACCACCAGTGGCGAAGGCGGCGCTCGACGGTGAGGGATGAAAGCTGGGGGAGCATTAGATAGGGTAGTCCCAGCTGTAAACGATGCAGACTCGGATGGGCCAACCCACCGCAGGGAAGCAAGTCTGCCGCCTGGGAGTACGGTCGCAAGGAAACTTAAAGGAATTGGGGGAGAAGGGGTGAAGCCTGCGGTTCAATTGGAGTCAACGCCGGG
LN574644.1.1302_Archaea_Crenarchaeota_Nitrososphaeria_Nitrososphaerales_Nitrososphaeraceae_uncultured_bacterium                                                           CCGACTGCTATCAGAGTGGGACTAAGCCATGCGAGTCAACGTAGCAATTGGCATAGCTCAGTAACACTTAACATGCCGGACGTGGATAACCTCGGGAAACTGAGGATAAACCGCGATAGCTCATATTCCTGGAATGGATGGACAAAATCTATATGGCCTTTGGATTGGACTGCGGCCGATCAGGCTGTTGGTGAGGTAATGGCCCACCCCTGTTACCGGTACGGGCTCTGAGAGGAGGAGCCCGGAGATGGGCACGACAAGGGCCCAGGCCCTATGGGGCGCAGCAGGCGCGAAACCTCTGCAATAGGCGAAAGCTTCAGGGTTACTCTGAGTGGTTTCCTTTTGGCACCTCTAAAAATGGTGTAGAATAAGGGGTGGGCAAGTCTGGTGTCAGCCGCCGCGGTAATACCAGCCCCGAGTGGGACGATTATTGGGCCTAAAGCATCCGTAGCCGGTCCTACAAGTCTTCCGTTCCACCTCAACAGATGGGCTGCGGGGGGCTAGGAGGCGGGAGAGCAAGCG-GGGTAGGGGTAAAT-CCTCTGATCCATTGAAGACCACCAGTGGCGAAGGCGGCGCTCGACGGTGAGGGATGAAAGCTGGGGGAGCA-TAGATAGGGTAGTCCCAGCTGTAAC-GATGCA-ACTCG-ATGGG--CACCCACCGCAGGGAAGCAAGTCTGCCGCCTGGGAGTACGGTCGCAAGGAAACTTAAAGGAATTGGGGGAGAAGGGGTGAAG-CTGCGGTTCAATTGGAGTCAACGCCGGG
HM187572.1.1309_Archaea_Crenarchaeota_Nitrososphaeria_Nitrososphaerales_Nitrososphaeraceae_Candidatus_Nitrososphaera_uncultured_archaeon                                  CCGACTGCTATCAGAGTGGGACTAAACCATGCCAGTCAACGCAACACTTGGCATAGCTCAGTAACACTCAACATGCCGGACGTGGATAACCTCGGGAAACTGAGGATAAACCGCGATAGGCCAAGTTTCTGGAATGGATGGTCGAAACCTATACGGCCCCTGGATTGGACTGCGGCCGATCAGGCTGTTGGTGAGGTAATGGCCCACCCCTGTAACCGGTACGGGCTTTGATAGAAGGAGCCCGGATATGGGCACGACAAGGGCCCAGGCCCTATGGGGCGCAGCAGGCGCGAAACCTCTGCAATATGCGAAAGCTTCAGGGTTACTCTGAGTGATGCCCTTTTGGCACCTCTAATAATGGTGCAAAATAAGGGGTGGGCAAGTCTGGTGACAACCGCCGCGGTAATACCATCCCCGAGTGGGACGATGATTGGGCCTAAAGCATCCGTAGCTTGTTCTGCAAGTCCCCCGTTCCACCTCAACAGATGGGCTGCGGAGGGCTAGGAGGCGGGAGAGCGAGCGGGGGTAGGGGTAAAATCCTCTGATCCACTGAAGACCACCAGTGGCGAAGGCGTCGCTCGACGCTGAGGGATGAAAGCTGGGGGAGCATTAGATAGGGTAGTCCCAGCTGTAAACGATGCAGACTCGGATGGGCCACCCCACCGCAGGGAAGCAAGTCTGCCGCCTGGGAGTACGGTCGCAAGGAAACCTAAAGGAATTGGGGGAGAAGGGGTGAAGCCTGCGGTTCAATGGGAGTCAACGCCGGG
HM187536.1.1325_Archaea_Crenarchaeota_Nitrososphaeria_Nitrososphaerales_Nitrososphaeraceae_Candidatus_Nitrososphaera_uncultured_archaeon                                  CCGACTGCGATCAGAGTGGGACTAAGCCATGCGAGTCAACGCCGCAAGTGGCATAGCTCAGTAACACTCAACATGCCGGACGTGGATAACCTCGGGAAACTGAGGATAAACCGCGATAGGCCAAATTTCTGGAATGGATGGCTGAAATCTATATGGCCCTTGGATTGGACTGCGGCCGATCAGGCTGTTGGTGAGGTAATGGCCCACCCCTATAACCGGTACGGGCTTTGAGAGAAGTAGCCCGGAGATGGGCACGACAAGGGCCCAGGCCCTATGGGGCGCAGCAGGCGCGAAACCTCTGCAATAGGCGAAAGCCTCAGGGTTACTCTGAGTGATGCCCTTTTGGCACCTCTAAAAATGGTGCAGAATAAGGGGTGGGCAAGTCTGGTGTCAGCCGCCGCGGTAATACCAGCCCCGAGTGGGACGATTATTGGGCCTAAAGCATCCGTAGCCGGCTTTGCAAGTCTCCGGTTCCAGCCTAACAGATGGGCCGCCGGAAGCTAGGGAGCGGGAGAGCAAGCGGGGGTAGGGGTAAAATCCTCTGATCCACTGAAGACCACCAGTGGCGAAAGCGGCGCTCGACGGTGAGGGATGAAAGCTGGGGGAGCATTAGATAGGGTAGTCCCAGCTGTAAACGATGCAGACTCGGATGGGCCAACTCACCGCAGGGAAGCAAGTTTGCCGCCTGGGAGTACGGTCGCAAGGAAACTTAAAGGAATTGGGGGAGAAGGGGTGAAGCCTGCGGTTCAATTGGAGTCAACGCCGGA
AB712036.1.990_Archaea_Crenarchaeota_Nitrososphaeria_Nitrososphaerales_Nitrososphaeraceae_Candidatus_Nitrososphaera_uncultured_archaeon                                   CCGGTTG--ATCCTGCCGGAATTG--------GAGTCAACGCCGCAAGTGGCATAGCTCAGTAACACTCAACATGCCGGACGTGGATAACCTCGGGAAACTGAGGATAAACTGCGATAGGCCAAGTTTCTGGAATGGGTGGCTGAAACCTATATGGCCCCTGGATTGGACTGCGGCCGATCAGGCTGTTGGTGGGGTAATGGCCCACCCCAATAACCGGTACGGGCTTTGAGAGAAGGAGCCCGGAGATGGGCACGACAAGGGCCCAGGCCCTATGGGGCGCAGCAGGCGCGAAACCTCTGCAATAGGCGAAAGCTTCAGGGTTACTCTGAGTGATGCCCTTTTGGCACCTCTAAAAATGGTGCAGAATAAGGGGTGGGCAAGTCTGGTGTCAGCCGCCGCGGTAATACCAGCCCCGAGTGGGACGATTATTGGGCCTAAAGCATCCGTAGCCGGTTCTGCAAGTCTTCCGTTCCACCTTAACAGATGGGCTGCGGGGGGCTAGGAGGCGGGAGAGCAAGCGGGGGTAGGGGTAAAATCCTTTGATCCACTGAAGACCACCAGTGGCGAAGGCGGCGCTCGACGGTGAGGGATGAAAGCTGGGGGAGCATTAGATAGGGTAGTCCCAGCTGTAAACGATGCAGACTCGGATGGACTAGTCCACCGCAGGGAAGCAAGTCTGCCGCCTGGTAGTACGGTCGCAAGGAAACTTAAAGGAATTGGGGGAGAAGGGGTGAAGCCTGCGGTTCAATTGGAGTCAACGCCGGA
JX196260.1.908_Archaea_Crenarchaeota_Nitrososphaeria_Nitrososphaerales_Nitrososphaeraceae_Candidatus_Nitrososphaera_uncultured_archaeon                                   CCGACTGCTATCAGAGTGGGATTAAGCCATGCGAGTTAACGTAGCAATCGGCATAGCTCAGTAACACTCAACATGCCGGACGTGGATAACCTCGGGAAACTGAGGATAAACCGCGATAGGCCAAATTTCTGGAATGAATGGTTTAAATCTATATGGCCCCTGGATTGGACTGCGGCCGATCAGGCTGTTGGTGAGGTAATGGCCCACCCCTGTAACCGGTACGGGCTTTGAGAGAAGGAGCCCGGAGATGGGCACGACAAGGGCCCAGGCCCTATGGGGCGCAGCAGGCGCGAAACCTCTGCAATAGGCGAGAGCTTCAGGGTTACTCTGAGTGATGCCCTTTTGGCACCTCTAAAAATGGTGCAGAATAAGGGGTGGGCAAGTCTGGTGTCAGCCGCCGCGGTAATACCAGCCCCGAGTGGGACGATTATTGGGCCTAAAGCATCCGTAGCTTGTTCTGCAAGTCCTCCGTTCCACCTCAACAGATGGGCCGCGGTGGGCTAGGAGGCGGGAGAGCAAGCGGGGGTAGGGGTAAAATCCTCTGATCCACTGAAGACCACCAGTGGCGAAGGCGGCGCTCGACGGTGAGGGATGAAAGCTGGGGGAGCATTAGATAGGGTAGTCCCAGCTGTAAACGATGCAGACTCGGATGGACTGGTCCACCGCAGGGAAGCAAGTCTGCCGCCTGGTAGTACGGTCGCAAGGAAACTTAAAGGAATTGGGGGAGAAGGGGTGAAGCCTGCGGTTCAAATGGATTCAACGCC---
GU434679.1.913_Archaea_Crenarchaeota_Nitrososphaeria_Nitrososphaerales_Nitrososphaeraceae_Candidatus_Nitrososphaera_uncultured_crenarchaeote                              CCGACTGCTATCAGAGTGGGATTAAGCCATGCGAGTCAACGTAGCAATTGGCATAGCACAGTAACACTCAACATGCCGGACGTGGATAGCCTCGGGAAACTGAGGCTAAACCGCGATAGGCCAAATTTCTGGAATGGATGGCTTAAATCTATATGGCCCCTGGATTGGACTGCGGCCGATCAGGCTGTTGGTGAGGTAATGGCCCACCCCTGTAACCGGTACGGGCTTTGAGAGAAGGAGCCCGGAGATGGGCACGACAAGGGCCCAGGCCCTATGGGGCGCAGCAGGCGCGAAAATTCTGCAATAGGCGAAAGCTTCAGAGTTACTCTGAGTGATGCCCTTTTGGCACCTCTAAAAATGGTGCAGAATAAGGGGTGGGCAAGTCTGGTGTCAGCCGCCGCGGTAATACCAGCCCCGAGTGGGACGATTATTGGGCCTAAAGCATCCGTAGCTTGTCCTGCAAGTCCTCCGTTCCACCTCAACAGATGGGCTGCGGGGGGCTAGGAGGCGGGAGAGCAAACGGGGGTAGGGGTAAAATCCGTTGATCCACTGAAGACCACCAGTGGCGAAGGCGGCGCTCGACGGTGAGGGATGAAAGCTGGGGGAGCATTAGATAGGGTAGTCCCAGCTGTAAACGATGCAGACTCGGATGAACATATTCACCGCAGGGAAGCAAGTCTGCCGCCTGGGAGTACGGTCGCAAGGAAACTTAAAGGAATTGGGGGAGAAGGGGTGAAGCCTGCGGTTCAATTGGATTCAACGCCGGA
JX196254.1.908_Archaea_Crenarchaeota_Nitrososphaeria_Nitrososphaerales_Nitrososphaeraceae_Candidatus_Nitrososphaera_uncultured_archaeon                                   CCGACCGCTATCAGAGTGGGACTAAGCCATGCGAGTCAACGCCGCAAGTGGCATAGCTCAGTAACACTCAACATGCCGGACGTGGATAACCTCGGGAAACTGAGGATAAACCGCGATAGGCCAAATTTCTGGAATGGATGGCTGAAATCTATATGGCCCTTGGATTGGACCGCGGCCGATCAGGCTGTTGGTGAGGTAATGGCCCACCCCTATAACCGGTACGGGCTTTGAGAGAAGGAGCCCGGAGATGGGCACGACAAGGGCCCAGGCCCTATGGGGCGCAGCAGGCGCGAAACCTCTGCAATAGGCGAAAGCCTCAGGGTTATTCTGAGTGACTTTCTTTTGACATCTCTAAAAATGGTGTAGAATAAGGGGTGGGCAAGTCTGGTGTCAGCCGCCGCGGTAATACCAGCCCCGAGTGGGACGATTATTGGGCCTAAAGCATCCGTAGCTTGTCCTGCAAGTCTTCCGTTCCACCTCAACAGACGGGCTGCGGGGGGCTAGGAGGCGGGAGAGCAAGCGGGGGTAGGGGTAAAATCCTCTGATCCACTGAAGACCACCAGTGGCGAAGGCGGCGCTCGACGGTGAGGGATGAAAGCTGGGGGAGCATTAGATAGGGTAGTCCCAGCTGTAAACGATGCAGACTCGGATGGGCCAACCCACCGCAGGGAAGCAAGTCTGCCGCCTGGGAGTACGGTCGCAAGGAAACTTAAAGGAACTGGGGGAGAAGGGGTGAAGCCTGCGGTTCAAATGGAGTCAACGCC---
AB712038.1.918_Archaea_Crenarchaeota_Nitrososphaeria_Nitrososphaerales_Nitrososphaeraceae_Candidatus_Nitrososphaera_uncultured_crenarchaeote                              CCGACTGCTATCAGAGTGGGGCTAAGCCATGCGAGTCAACGCCGCAAGTGGCATAGCTCAGTAACACTCAACATGCCGGACGTGGATAACCTCGGGAAACTGAGGATAAACCGCGATAGGCCAAATTTCTGGAATGGATGACCAAAATCTATATGGCCCCTGGATTGGACTGCGGCCGATCAGGCTGTTGGTGAGGTAATGGCCCACCCCTATAACCGGTACGGGCTCTGAGAGGAGGAGCCCGGAGATGGGCACGACAAGGGCCCAGGCCCTATGGGGCGCAGCAGGCGCGAAACCTCTGCAATAGGCGAAAGCTTCAGGGTTACTCTGAGTGATGCCCTTTTGGCACCTCTAAAAATGGTGCAGAATAAGGGGTGGGCAAGTCTGGTGTCAGCCGCCGCGGTAATACCAGCCCCGAGTGGGACGATTATTGGGCCTAAAGCATCCGTAGCTTGTTCTGCAAGTCCTCCGTTCCACCTCAACAGATGGGCTGCGGAGGGCTAGGAGGCGGGAGAGCAAACGGGGGTAGGGGTAAAATCCACTGATCCACTGAAGACCACCAGTGGCGAAGGCGGCGCTCGACGGTGAGGGATGAAAGCTGGGGGGGCATTAGATAGGGTAGTCCCAGCTGTAAACGATGCAGACTCGGATGGGCCAACCCACCGCAGGGAGGCAAGTCTGCCGCCTGGGAGTACGGTCGCAAGGAAACTTAAAGGAATTGGGGGAGAAGGGGTGAAGCCTGCGGTTCAATTGGAGTCAACGCCGGA
AB712042.1.960_Archaea_Crenarchaeota_Nitrososphaeria_Nitrososphaerales_Nitrososphaeraceae_Candidatus_Nitrososphaera_uncultured_archaeon                                   CCGACTGCTATCAGAGTGGGGCTAAGCCATGCGAGTCAACGCCGCAAGTGGCATAGCTCAGTAACACTCAACATGCCGGACGTGGATAACCTCGGGAAACTGAGGATAAACTGCGATAGGCCAAGTTTCTGGAATGGATGGCTGAAACCTATATGGCCCCTGGATTGGACTGCGGCCGATCAGACTGTTGGTGGGGTAATGGCCCACCCCAATAACCGGTACGGGCTTTGAGAGAAGGAGCCCGGAGATGGGCACGACAAGGGCCCAGGCCCTATGGGGCGCAGCAGGCGCGAAACCTCTGCAATAGGCGAAAGCTTCAGGGTTACTCCGAGTGATTCCCTTTTGGCACCTCTAAAAATGGTGCAGAATAAGGGGTGGGCAAGTCTGGTGTCAGCCGCCGCGGTAATACCAGCCCCGAGTGGGACGATTATTGGGCCTAAAGCATCCGTAGCTTGTTCTGCAAGTCTTCCGTTCCACCTTAACAGATGGGCTGCGGGGGGCTAGGAGGCGGGAGAGCAAGCGGGGGTAGGGGTAAAATCCACTGATCCACTGAAGACCACCAGTGGCGAAGGCGGCGCTCGACGGTGAGGGATGAAAGCTGGGGGAGCATTAGATAGGGTAGTCCCAGCTGTAAACGATGCAGACTCGGATGGGCCAACCCACCGCAGGGAAGCAAGTCTGCCGCCTGGGAGTACGGTCGCAAGGAAACTTAAAGGAATTGGGGGAGAAGGGGTGAAGCCTGCGGTTCAATTGGAGTCAACGCCGGA
AB712037.1.919_Archaea_Crenarchaeota_Nitrososphaeria_Nitrososphaerales_Nitrososphaeraceae_Candidatus_Nitrososphaera_uncultured_crenarchaeote                              CCGACTGCTATCAGAGTGGGGCTAAGCCATGCGAGTCAACGCCGCAAGTGGCATAGCTCAGTAACACTCAACATGCCGGACGTGGATAACCTCGGGAAACTGAGGATAAACTGCGATAGGCCAAGTTTCTGGAATGGATGGCTGAAACCTATATGGCCCCTGGATTGGACTGCGGCCGATCAGGCTGTTGGTGGGGTAATGGCCCACCCCAATAACCGGTACGGGCTTTGAGAGAAGGAGCCCGGAGATGGGCACGACAAGGGCCCAGGCCCTATGGGGCGCAGCAGGCGCGAAACCTCTGCAATAGGCGAAAGCTTCAGGGTTACTCTGAGTGATGCCCTTTTGGCACCTCTAAAAATGGTGCAGAATAAGGGGTGGGCAAGTCTGGTGTCAGCCGCCGCGGTAATACCAGCCCCGAGTGGGACGATTATTGGGCCTAAAGCATCCGTAGCTTGTTCTGCAAGTCCTCCGTTCCACCTCAACAGATGGGCTGCGGAGGGCTAGGAGGCGGGAGAGCAAGCGGGGGTAGGGGTAAAATCCACTGATCCACTGAAGACCACCAGTGGCGAAGGCGGCGCTCGACGGTGAGGGATGAAAGCTGGGGGAGCATTAGATAGGGTAGTCCCAGCTGTAAACGATGCAGACTCGGATGGGCCAGCCCACCGCAGGGAAGCAAGTCTGCCGCCTGGGAGTACGGTCGCAAGGAAACTTAAAGGAATTGGGGGAGAAGGGGTGAAGCCTGCGGTTCAATTGGAGTCAACGCCGGA
AB712035.1.918_Archaea_Crenarchaeota_Nitrososphaeria_Nitrososphaerales_Nitrososphaeraceae_Candidatus_Nitrososphaera_uncultured_archaeon                                   CCGACTGCTATCAGAGTGGGGCTAAGCCATGCGAGTCAACGCCGCAAGTGGCATAGCTCAGTAACACTCAACATGCCGGACGTGGATAACCTCGGGAAACTGAGGATAAACTGCGATAGGCCAAGTTTCTGGAATGGATGGCTGAAACCTATATGGCCCCTGGATTGGACTGCGGCCGATCAGGCTGTTGGTGGGGTAATGGCCCACCCCAATAACCGGTACGGGCTTTGAGAGAAGGAGCCCGGAGATGGGCACGACAAGGGCCCAGGCCCTATGGGGCGCAGCAGGCGCGAAACCTCTGCAATAGGCGAAAGCTTCAAGGTTACTCTGAGTGATGCCCTTTTGGCACCTCTAAAAATGGTGCAGAATAAGGGGTGGGCAAGTCTGGTGTCAGCCGCCGCGGTAATACCAGCCCCGAGTGGGACGATTATTGGGCCTAAAGCATCCGTAGCTTGTTCTGCAAGTCCTCCGTTCCACCTCAACAGATGGGCTGCGGAGGGCTAGGAGGCGGGAGAGCAAACGGGGGTAGGGGTAAAATCCACTGATCCACTGAAGACCACCAGTGGCGAAGGCGGCGCTCGACGGTGAGGGATGAAAGCTGGGGGAGCATTAGATAGGGTAGTCCCAGCTGTAAACGATGCAGACTCGGATGGGCCAACCCACCGCAGGGAAGCAAGTCTGCCGCCTGGGAGTACGGTCGCAAGGAAACTTAAAGGAATTGGGGGAGAAGGGGTGAAGCCTGCGGTTCAATTGGAGTCAACGCCGGA
AB712034.1.918_Archaea_Crenarchaeota_Nitrososphaeria_Nitrososphaerales_Nitrososphaeraceae_Candidatus_Nitrososphaera_uncultured_crenarchaeote                              ACGCAGGACACCAGGTTGTGCCTGAGGAATTGGAGTCAACGCCGCAAGTGGCATAGCTCAGTAACACTCAACATGCCGGACGTGGATAACCTCGGGAAACTGAGGATAAACTGCGATAGGCCAAGTTTCTGGAATGGATGGCTGAAACCTATATGGCCCCTGGATTGGACTGCGGCCGATCAGGCTGTTGGTGGGGTAATGGCCCACCCCAATAACCGGTACGGGCTTTGAGAGAAGGAGCCCGGAGATGGGCACGACAAGGGCCCAGGCCCTATGGGGCGCAGCAGGCGCGAAACCTCTGCAATAGGCGAAAGCTTCAGGGTTACTCTGAGTGATGCCCTTTTGGCACCTCTAAAAATGGTGCAGAATAAGGGGTGGGCAAGTCTGGTGTCAGCCGCCGCGGTAATACCAGCCCCGAGTGGGACGATTATTGGGCCTAAAGCATCCGTAGCTTGTTCTGCAAGTCCTCCGTTCCACCTCAACAGATGGGCTGCGGAGGGCTAGGAGGCGGGAGAGCAAACGGGGGTAGGGGTAAAATCCACTGATCCACTGAAGACCACCAGTGGCGAAGGCGGCGCTCGACGGTGAGGGATGAAAGCTGGGGGAGCATTAGATAGGGTAGTCCCAGCTGTAAACGATGCAGACTCGGATGGGCCAACCCACCGCAGGGAAGCAAGTCTGCCGCCTGGGAGTACGGTCGCAAGGAAACTTAAAGGAATTGGGGGAGAAGGGGTGAAGCCTGCGGTTCAATTGGAGTCAACGCCGGA
JX196245.1.908_Archaea_Crenarchaeota_Nitrososphaeria_Nitrososphaerales_Nitrososphaeraceae_Candidatus_Nitrososphaera_uncultured_archaeon                                   CCGACTGCTATCAGAGTGGGACTAAGCCATGCGAGTCAACGCCGTAAGTGGCATAGCTCAGTAACACTCAACATGCCGGACGTGGATAACCTCGGGAAACTGAGGATAAACCGCGATAGGCCAAATTTCTGGAATGGATGGCTGGAATCTATATGGCCCTTGGATTGGACTGCGGCCGATCAGGCTGTTGGTGAGGTAATGGCCCACCCCTATAACCGGTACGGGCTCTGAGAGGAGGAGCCCGGAGATGGGCACGACAAGGGCCCAGGCCCTATGGGGCGCAGCAGGCGCGAAACCTCTGCAATAGGCGAAAGCTTCAGGGTTACTCTGAGTGATTTCCTTTTGGCACCTCTAAAAATGGTGCAGAATAAGGGGTGGGCAAGTCTGGTGTCAGCCGCCGCGGTAATACCAGCCCCGAGTGGGACGTTTATTGGGCCTAAAGCATCCGTAGCCGGTTCTACAAGTCTTCCGTTCCACCTTAACAGATGGGCTGCGGAGAGCTAGGAGGCGGGAGAGCAAGCGGGGGTAGGGGTAAAATCCTCTGATCCACTGAAGACCACCAGTGGCGAAGGCGGCGCTCGACGGTGAGGGATGAAAGCTGGGGGAGCATTAGATAGGGTAGTCCCAGCTGTAAACGATGCAGACTCGGATGGGCCAACCCACCGCAGGGAAGCAAGTCTGCCGCCTGGGAGTACGGTCGCAAGGAAACTTAAAGGAATTGGGGGAGAAGGGGTGAAGCCTGCGGTTCAAATGGAGTCAACGCC---
LN574522.1.1309_Archaea_Crenarchaeota_Nitrososphaeria_Nitrososphaerales_Nitrososphaeraceae_uncultured_bacterium                                                           CCGACTGCTATCAGAGTGGGACTAAGCCATGCGAGTCAACGCCGCAAGTGGCATAGCTCAGTAACACTCAACATGCCGGACGTGGATAACCTCGGGAAACTGAGGATAAACCGCGATAGGCCAAGTTTCTGGAATGGCTGGCCGAAACCTATATGGCCCCTGGATTGGACTGCGGCCGATCAGGCTGTTGGTGAGGTAATGGCCCACCCCTGTAACCGGTACGGGCTTTGAGAGAAGGAGCCCGGAGATGGGCACGACAAGGGCCCAGGCCCTATGGGGCGCAGCAGGCGCGAAACCTCTGCAATAGGCGAAAGCTTCAGGGTTACTCTGAGTGATGCCCTTTTGGCACCTCTAAAAATGGTGCAGAATAAGGGGTGGGCAAGTCTGGTGTCAGCCGCCGCGGTAATACCAGCCCCGAGTGGGACGATTATTGGGCCTAAAGCATCCGTAGCCGGCCTTACAAGTCCTCCGTTCCAGCTTAACAGATGGGCTGCGGAAGACTAGGAGGCAGGAGAGCAAGCGGGGGTAGGGGTAAAATCCGTTGATCCATTGAAGACCACCAGTGGCGAAGGCGGCGCTCGACGGTGAGGGATGAAAGCTGGGGGAGCATTAGATAGGGTAGTCCCAGCTGTAAACGATGCAGACTCGGATGGACTGGTCCACCGCAGGGAAGCAAGTCTGCCGCCTGGTAGTACGGTCGCAAGGAAACTTAAAGGAATTGGGGGAGAAGGGGTGAAGCCTGCGGTTCAATTGGAGTCAACGCCGGA
LN574561.1.1309_Archaea_Crenarchaeota_Nitrososphaeria_Nitrososphaerales_Nitrososphaeraceae_Candidatus_Nitrososphaera_uncultured_bacterium                                 CCGACTGCTATCAGAGTGGGACTAAGCCATGCGAGTCAACGCCGCAAGTGGCATAGCTCAGTAACACTCAACATGCCGGACGTGGATAACCTCGGGAAACTGAGGATAAACCGCGATAGGCCAAGTTTCTGGAATGGATGGCTGAAATCTATACGGCCCCTGGATTGGACTGCGGCCGATCAGGCTGTTGGTGAGGTAATGGCCCACCCCTGTAACCGGTACGGGCTTTGAGAGAAGGAGCCCGGAGATGGGCACGACAAGGGCCCAGGCCCTATGGGGCGCAGCAGGCGCGAAACCTCTGCAATAGGCGAAAGCTTCAGGGTTACTCTGAGTGATGCCCTTTTGGCACCTCTAAAAATGGTGCAGAATAAGGGGTGGGCAAGTCTGGTGTCAGCCGCCGCGGTAATACCAGCCCCGAGTGGGACGATTATTGGGCCTAAAGCATCCGTAGCTTGTTCTGCAAGTCTTCCGTTCCACCTCAACAGATGGGCTGCGGGGGGCTAGGAGGCGGGAGAGCAAGCGGGGGTAGGGGTAAAATCCTCTGATCCACTGAAGACCACCAGTGGCGAAGGCGGCGCTCGACGGTGAGGGATGAAAGCTGGGGGAGCATTAGATAGGGTAGTCCCAGCTGTAAACGATGCAGACTCGGATGGACTGGTCCACCGCAGGGAAGCAAGTCTGCCGCCTGGTAGTACGGTCGCAAGGAAACTTAAAGGAATTGGGGGAGAAGGGGTGAAGCCTGCGGTTCAATTGGAGTCAACGCCGGG
GQ302603.1.910_Archaea_Crenarchaeota_Nitrososphaeria_Nitrososphaerales_Nitrososphaeraceae_Candidatus_Nitrososphaera_uncultured_archaeon                                   CCGACTGCTATCAGAGTGGGACTAAGCCATGCGAGTCAACGCAGCAATTGGCACAGCTCAGTAACACTCAACATGCCGGGCGTGGATAACCTCGGGAAACTGAGGATAAACCGCGATAGGCCAAGTTTCTGGAATGGCTGGCTCAAACCTATATGGCCCCTGGATTGGACTGCGGCCGATCAGGCTGTTGGTGAGGTAATGGCCCACCCCTGTAACCGGTACGGGCTTTGAGAGAAGGAGCCCGGAGATGGGCACGACAAGGGCCCAGGCCCTATGGGGCGCAGCAGGCGCGAAAATTCTGCAATAGGCGAAAGCTTCAGAGTTACTCTGAGTGATGCCCTTTTGGCACCTCTAAAAATGGTGCAGAATAAGGGGTGGGCAAGTCTGGTGTCAGCCGCCGCGGTAATACCAGCCCCGAGTGGGACGATTATTGGGCCTAAAGCATCCGTAGCTTGTTCTGCAAGTCTTCCGTTCCAACTTAACAGATGGGCTGCGGGGGGCTAGGAGGCGGGAGAGCAAGCGGGGGTAGGGGTAAAATCCTCTGATCCACTGAAGACCACCAGTGGCGAAGGCGGCGCTCGACGGTGAGGGATGAAAGCTGGGGGAGCATTAGATAGGGTAGTYCCAGCTGTAAACGATGCAGACTCGGATGGATATGTCCACCGCAGGGAAGCAAGTCTGCCGCCTGGTAGTACGGTCGCAAGGAAACTTAAAGGAATTGGGGGAGAAGGGGTGAAGCCTGCGGTTCAATTGGATTCAACGCC---
HM187558.1.1316_Archaea_Crenarchaeota_Nitrososphaeria_Nitrososphaerales_Nitrososphaeraceae_Candidatus_Nitrososphaera_uncultured_archaeon                                  ------GCTATCAGAGTGGGACTAAACCTTGCGAGTCAACGCAGCAATTGGCACAGCTCAATAACACTCAACATGCCGGACGTGGATAACCTCGGGAAACTGAAGATAAACCGCGATAGGCCAAGTTTCTGGAATGGCTGGCTGAAACCTACATGGCCCCTGGATTGGACTGCGGCCGATCAGGCTGTTGGTGAGGTAATGGCCCACCCCTGTAACCGGTACGGGCTTTGAGAGAAGGAGCCCGGAGATGGGCACGACAAGGGCCCAGGCCCTATGGGGCGCAGCAGGCGCGAAAATTCTGCAATAGGCGAAAGCTTCAGAGTTACTCTGAGTGATGCCCTTTTGGCACCTCTAAAAATGGTGCAAAATAAGGGGTGGGCAAGTCTGGTGTCACCCGCCGCGGTAATACCACCCCCGAGTGGGACGATTATTGGGCCTAAAGCATCCGTAGCTTGTTCTGCAAGTCTTCCGTTCCACCTCAACAGATGGGCTGCGGGGGGCTAGGAGGCGGGAGAGCAAGCGGGGGTAGGGGTAAAATCCTCTGATCCACTGAAGACCACCAGTGGCGAAAGCGGCGCTCGACGATGAGGGATGAAAGCTGGGGGAGCATTAGATAGGGTAGTCCCAGCTGTAAACGATGCAGACTCGGATGGGCCAACCCACCGCAGGGAAGCAAGTCTGCCGCCCGGGAGTACGGTCGCAAGGAAACTTAAAGGAATTGGGGGAGAAGGGGTGAAGCCTGCGGTTCAATTGGAGTCAACGCCGGG
LN574631.1.1324_Archaea_Crenarchaeota_Nitrososphaeria_Nitrososphaerales_Nitrososphaeraceae_Candidatus_Nitrososphaera_uncultured_bacterium                                 CCGACTGCTATCAGAGTAGGACTAAGCCATGCGAGTCAACGCCGCAAGTGGCATAGCTCAGTAACACTCAACATGCCGGACGTGGATAACCTCGGGAAACTGAGGATAAACCGCGATAGGCCAAGCCTCTGGAATGAATGGCCGAAATCTACATGGCCTTTGGATTGGACTGCGGCCGATCAGGCTGTTGGTGAGGTAATGGCCCACCCCTGTAACCGGTACGGGCTTTGAGAGAAGGAGCCCGGAGATGGGCACGACAAGGGCCCAGGCCCTATGGGGCGCAGCAGGCGCGAAACCTCTGCAATAGGCGAAAGCTTCAGGGTTACTCTGAGTGATGCCCTTTTGGCACCTCTAAAAATGGTGCAGAATAAGGGGTGGGCAAGTCTGGTGTCAGCCGCCGCGGTAATACCAGCCCCGAGTGGGACGATTATTGGGCCTAAAGCATCCGTAGCCTGTTCTGCAAGTCCTCCGTTCCACCTTAACGGATGGGCTGCGGGGAGCTAGGAGGCGGGAGAGCAAACGGGGGTAGGGGTAAAATCCATTGATCTACTGAAGACCACCAGTGGCGAAGGCGGCGCTCGACGGTGAGGGATGAAAGCTGGGGGAGCATTAGATAGGGTAGTCCCAGCTGTAAACGATGCAGACTCGGATGGGCCAACCCACCGCAGGGAAGCAAGTCTGCCGCCTGGGAGTACGGTCGCAAGGAAACTTAAAGGAATTGGGGGAGAAGGGGTGAAGCCTGCGGTTCAATTGGAGTCAACGCCGGA
LN574494.1.1308_Archaea_Crenarchaeota_Nitrososphaeria_Nitrososphaerales_Nitrososphaeraceae_Candidatus_Nitrososphaera_uncultured_bacterium                                 CCGACTGCTATCAGAGTGGGACTAAGCCATGCGAGTCAACGCAGCAATTGGCATAGCTCAGTAACACTCAACATGCCGGACGTGGATAACCTCGGGAAACTGAGGATAAACCGCGATAGGCCAAGTTTCTGGAATGGTTGGCTGAAACCTACATGGCCCCTGGATTGGACTGCGGCCGATCAGGCTGTTGGTGAGGTAATGGCCCACCCCTGTAACCGGTACGGGCTCTGAGAGGAGGAGCCCGGAGATGGGCACGACAAGGGCCCAGGCCCTATGGGGCGCAGCAGGCGCGAAACCTCTGCAATAGGCGAAAGCTTCAGGGTTACTCTGAGTGATGTCCTTTTGGCACCTCTAAAAATGGTGCAGAATAAGGGGTGGGCAAGTCTGGTGTCAGCCGCCGCGGTAATACCAGCCCCGAGTGGGACGATTATTGGGCCTAAAGCATCCGTAGCCGGTTCTGCAAGTCTTCCGTTCCACCTCAACAGATGGGCTGCGGAGGGCTAGGAGGCGGGAGAGCAAGCGGGGGTAGGGGTAAAATCCTCTGATCCACTGAAGACCACCAGTGGCGAAAGCGGCGCTCGACGGTGAGGGATGAAAGCTGGGGGAGCATTAGATAGGGTAGTCCCAGCTGTAAACGATGCAGACTCGGATGAACTAATTCACCGCAGGGAAGCAAGTTTGCCGCCTGGGAGTACGGTCGCAAGGAAACTTAAAGGAATTGGGGGAGAAGGGGTGAAGCCTGCGGTTCAATTGGAGTCAACGCCGGA
LN574495.1.1307_Archaea_Crenarchaeota_Nitrososphaeria_Nitrososphaerales_Nitrososphaeraceae_Candidatus_Nitrososphaera_uncultured_bacterium                                 CCGACTGCTATCAGAGTGGGACTAAGCCATGCGAGTCGACATAGCAATTGGCATAGCTCAGTAACACTCAACATGCCGGACGTGGATAACCTCGGGAAACTGAGGATAAACCGCGATAGGCCAAGTTTCTGGAATGGTTGGCTGAAACCTATATGGCCTCTGGATTGGACTGCGGCCGATCAGGCTGTTGGTGAGGTAATGGCCCACCCCTGTAACCGGTACGGGCTCTGAGAGGAGGAGCCCGGAGATGGGCACGACAAGGGCCCAGGCCCTATGGGGCGCAGCAGGCGCGAAACCTCTGCAATAGGCGAAAGCTTCAGGGTTACTCTGAGTGATGCCCTTTTGGCACCTCTAAAAATGGTGCAGAATAAGGGGTGGGCAAGTCTGGTGTCAGCCGCCGCGGTAATACCAGCCCCGAGTGGGACGATTATTGGGCCTAAAGCATCCGTAGCCGGTCCTACAAGTCTTCCGTTCCACCTCAACAGATGGGCTGCGGAGGGCTAGGAGGCGGGAGAGCAAGCGGGGGTAGGGGTAAAATCCTCTGATCCATTGAAGACCACCAGTGGCGAAGGCGGCGCTCGACGGTGAGGGATGAAAGCTGGGGGAGCATTAGATAGGGTAGTCCCAGCTGTAAACGATGCAGACTCGGATGGGCCAACCCACCGCAGAGAAGCAAGTCTGCCGCCTGGGAGTACGGTCGCAAGGAAACTTAAAGGAATTGGGGGAGAAGGGGTGAAGCCTGCGGTTCAATTGGAGTCAACGCCGGG
LN574496.1.1308_Archaea_Crenarchaeota_Nitrososphaeria_Nitrososphaerales_Nitrososphaeraceae_Candidatus_Nitrososphaera_uncultured_bacterium                                 CCGACTGCTATCAGAGTGGGACTAAGCCATGCGAGTTAACGCAGCAATTGGCATAGCTCAGTAACACTCAACATGCCGGACGTGGATAACCTCGGGAAACTGAGGATAAACCGCGATAGGCCAAGTTTCTGGAATGGTTGGCTGAAACCTATATGGCCTCTGGATTGGACTGCGGCCGATCAGGCTGTTGGTGAGGTAATGGCCCACCCCTGTAACCGGTACGGGCTCTGAGAGGAGGAGCCCGGAGATGGGCACGACAAGGGCCCAGGCCCTATGGGGCGCAGCAGGCGCGAAACCTCTGCAATAGGCGAAAGCTTCAGGGTTACTCTGAGTGATGCCCTTTTGGCACCTCTAAAAATGGTGCAGAATAAGGGGTGGGCAAGTCTGGTGTCAGCCGCCGCGGTAATACCAGCCCCGAGTGGGACGATTATTGGGCCTAAAGCATCCGTAGCCGGTTCTGCAAGTCTTCCGTTCCACCTCAACAGATGGGCTGCGGAGGGCTAGGAGGCGGGAGAGCAAGCGGGGGTAGGGGTAAAATCCTCTGATCCACTGAAGACCACCAGTGGCGAAAGCGGCGCTCGACGGTGAGGGATGAAAGCTGGGGGAGCATTAGATAGGGTAGTCCCAGCTGTAAACGATGCAGACTCGGATGGGCCAACCCACCGCAGGGAAGCAAGTCTGCCGCCTGGGAGTACGGTCGCAAGGAAACTTAAAGGAATTGGGGGAGAAGGGGTGAAGCCTGCGGTTCAATTGGAGTCAACGCCGGG
HM187525.1.1334_Archaea_Crenarchaeota_Nitrososphaeria_Nitrososphaerales_Nitrososphaeraceae_Candidatus_Nitrososphaera_uncultured_archaeon                                  CCGACTGCTATCAGAGTGGGACTAAGCCATGCGAGTCAACGCCGCAG-TGGCATAGCTCAGTAACACTCAACATGCCGGACGTGGATAACCTCGGGAAACTGAGGATAAACCGCGATAGGCCAAATTTCTGGAATGGATGGCTGAAACCTATACGGCCCCTGGATTGGACTGCGGCCGATCAGGCTGTTGGTGAGGTAATGGCCCACCCCTGTAACCGGTACGGGCTTTGAGAGAAGGAGCCCGGAGATGGGCACGACAAGGGCCCAGGCCCTATGGGGCGCAGCAGGCGCGAAAATTCTGCAATAGGCGAAAGCTTCAGAGTTACTCTGAGTGATGCCCTTTTGGCACCTCTAAAAATGGTGCAGAATAAGGGGTGGGCAAGTCTGGTGTCAGCCGCCGCGGTAATACCAGCCCCGAGTGGGACGATTATTGGGCCTAAAGCATCCGTAGCTTGTTCTGCAAGTCTTCCGTTCCACCTCAACAGATGGGCTGCGGGGGGCTAGGAGGCGGGAGAGCAAACGGGGGTAGGGGTAAAATCCTCTGATCCACTGAAGACCGCCAGTGGCGAAAGCGGCGCTCGACGGTGAGGGATGAAAGCTGGGGGAGCATTAGATAGGGTAGTCCCAGCTGTAAACGATGCAGACTCGGATGGGCCAACCCACCGCAGGGAAGCAAGTTTGCCGCCTGGAAGTACGGTCGCAAGGAAACTTAAAGGAATTGGGGGAGAAGGGGTGAAGCCTGCGGTTCAATTGGAGTCAACGCCAGG
LN574538.1.1311_Archaea_Crenarchaeota_Nitrososphaeria_Nitrososphaerales_Nitrososphaeraceae_Candidatus_Nitrososphaera_uncultured_bacterium                                 CCGACTGCTATCAGAGTGGGACTAAGCCATGCGAGTCAACACCGCAAGTGGCATAGCTCAGTAACACTCAACATGCCGGACGTGGATAACCTCGGGAAACTGAGGATAAACTGCGATAGGCCAAGTTTCTGGAATGGCTGGCCGAAACCTATATGGCCCCTGGATTGGACTGCGGCCGATCAGGCTGTTGGTGAGGTAATGGCCCACCCCTGTAACCGGTACGGGCTTTGAGAGAAGGAGCCCGGAGATGGGCACGACAAGGGCCCAGGCCCTATGGGGCGCAGCAGGCGCGAAACCTCTGCAATAGGCGAAAGCTTCAGGGTTACTCTGAGTGATGTCCTTTTGGCACCTCTAAAAATGGTGCAGAATAAGGGGTGGGCAAGTCTGGTGTCAGCCGCCGCGGTAATACCAGCCCCGAGTGGGACGATTATTGGGCCTAAAGCATCCGTAGCTTGTCCTGCAAGTCTTCCGTTCCACCTCAACAGATGGGCTGCGGGGGGCTAGGAGGCGGGAGAGCAAACGGGGGTAGGGGTAAAATCCACTGATCCACTGAAGACCACCAGTGGCGAAGGCGGCGCTCGACGGTGAGGGATGAAAGCTGGGGGAGCATTAGATAGGGTAGTCCCAGCTGTAAACGATGCAGACTCGGATGGGCCAACCCACCGCAGGGAAGCAAGTCTGCCGCCTGGGAGTACGGTCGCAAGGAAACTTAAAGGAATTGGGGGAGAAGGGGTGAAGCCTGCGGTTCAATTGGAGTCAACGCCGGG
GQ302599.1.914_Archaea_Crenarchaeota_Nitrososphaeria_Nitrososphaerales_Nitrososphaeraceae_Candidatus_Nitrososphaera_uncultured_archaeon                                   CCGACTGCTATCAGAATAGGACTAAGCCATGCGAGTCAACGCCGCAAGTGGCATAGCTCAGTAACACTCAACATGCCGGACGTGGATAACCTCGGGAAACTGAGGATAAACCGCGATAGGCCAAGTTTCTGGAATGGCTGGCTGAAACCTATATGGCCCCTGGATTGGACTGCGGCCGATCAGGCTGTTGGTGAGGTAATGGCCCACCCCTGTAACCGGTACGGGCTTTGAGAGAAGGAGCCCGGAGATGGGCACGACAAGGACCCAGGCCCTATGGGGCGCAGCAGGCGCGAAACCTCTGCAATAGGCGAAAGCTTCAGAGTTACCCTGAGTGATGCCCTTTTGGCACCTCTAAAAATGGTGCAGAATAAGGGGTGGGCAAGTCTGGTGTCAGCCGCCGCGGTAATACCAGCCCCGAGTGGGACGATTATTGGGCCTAAAGCATCCGTAGCTTGTTCTGCAAGTCTTCCGTTCCACCTCAACAGATGGGCTGCGGGGGGCTAGGAGGCGGGAGAGCAAGCGGGGGTAGGGGTAAAATCCTCTGATCCACTGAAGACCACCAGTGGCGAAGGCGGCGCTCGACGGTGAGGGATGAAAGCTGGGGGAGCATTAGATAGGGTAGTCCCAGCTGTAAACGATGCAGACTCGKATGGGCCAACCCACCGCAGGGAAGCAAGTCTGCCGCCTGGGAGTACGGTCGCAAGGAAACTTAAAGGAATTGGGGGAGAAGGGGTGAAGCCTGCGGTTCAATTGGATTCAACGCCGGA
KC437263.1.1218_Archaea_Crenarchaeota_Nitrososphaeria_Nitrososphaerales_Nitrososphaeraceae_Candidatus_Nitrososphaera_uncultured_archaeon                                  -------------------------------------------------------GCTCAGTAACACTCAACATGCCGGACGTGGACAACCTCGGGAAACTGAGGCTAAACCGCGATAGGCCAAATTTCTGGAATGGATGGCTGAAATCTACATGGCCCTTGGATTGGACTGCGGCCGATCAGGCTGTTGGTGAGGTAATGGCCCACCCCTATAACCGGTACGGGCTTTGAGAGAAGTAGCCCGGAGATGGGCACGACAAGGGCCCAGGCCCTATGGGGCGCAGCAGGCGCGAAAACTCTGCAATAGGCGAAAGCTTCAGGGTTACTCTGAGTGATGCCCTTTTGGTACCTCTAAAAATGGTGCAGAATAAGGGGTGGGCAAGTCTGGTGTCAGCCGCCGCGGTAATACCAGCCCCGAGTGGGACGATTATTGGGCCTAAAGCATCCGTAGCCTGTCCTGCAAGTCCTCCGTTCCACCTCAACAGATGGGCTGCGGAGGGCTAGGAGGCGGGAGAGCAAGCGGGGGTAGGGGTAAAATCCTCTGATCCACTGAAGACCACCAGTGGCGAAGGCGGCGCTCGACGGTGAGGGATGAAAGCTGGGGGAGCATTAGATAGGGTAGTCCCAGCTGTAAACGATGCAGACTCGGATGGGCCAACCCACCGCAGGGAAGCAAGTCTGCCGCCTGGGAGTACGGTCGCAAGGAAACTTAAAGGAATTGGGGGAGAAGGGGTGAAGCCTGCGGTTCAATTGGAGTCAACGCCGGG
KC437211.1.1217_Archaea_Crenarchaeota_Nitrososphaeria_Nitrososphaerales_Nitrososphaeraceae_Candidatus_Nitrososphaera_uncultured_archaeon                                  -------------------------------------------------------GCTCAGTAACACTCAACATGCCGGACGTGGATAACCTCGGGAAACTGAGGATAAACCGCGATAGGCCAAGCTTCTGGAATGAATGGCTGAAACCTACATGGCTCCTGGATTGGACTGCGGCCGATCAGGCTGTTGGTGAGGTAATGGCCCACCCCTGTAACCGGTACGGGCTTTGAGAGAAGGAGCCCGGAGATGGGCACGACAAGGGCCCAGGCCCTATGGGGCGCAGCAGGCGCGAAAACTCTGCAATAGGCGAAAGCTTCAGGGTTACTCTGAGTGATGTCCTTTTGGCACCTCTAAAAATGGTGCAGAATAAGGGGTGGGCAAGTCTGGTGTCAGCCGCCGCGGTAATACCAGCCCCGAGTGGGACGATTATTGGGCCTAAAGCATCCGTAGCTTGTCCTGCAAGTCCTCCGTTCCACCTCAACAGATGGGCTGCGGAGGGCTAGGAGGCGGGAGAGCAAGCGGGGGTAGGGGTAAAATCCTCTGATCCACTGAAGACCACCAGTGGCGAAGGCGGCGCTCGACGGTGAGGGATGAAAGCTGGGGGAGCATTAGATAGGGTAGTCCCAGCTGTAAACGATGCAGACTCGGATGGGCCAACCCACCGCAGGGAAGCAAGTCTGCCGCCTGGGAGTACGGTCGCAAGGAAACTTAAAGGAATTGGGGGAGAAGGGGTGAAGCCTGCGGTTCAATTGGAGTCAACGCCGGG
FJ784312.1.1438_Archaea_Crenarchaeota_Nitrososphaeria_Nitrososphaerales_Nitrososphaeraceae_Candidatus_Nitrososphaera_uncultured_archaeon                                  CCGACTGCTATCAGAGTGGGACTAAGCCATGCGAGTCAACGCCGCAAGTGGCATAGCTCAGTAACACTCAACATGCCGGACGTGGATAACCTCGGGAAACTGAGGATAAACCGCGATAGGCCAAATTTCTGGAATGGATGGCTGAAATCTATATGGCCCTTGGATTGGACTGCGGCCGATCAGGCTGTTGGTGAGGTAATGGCCCACCCCTATAACCGGTACGGGCTTTGAGAGAAGGAGCCCGGAGATGGGCACGACAAGGGCCCAGGCCCTATGGGGCGCAGCAGGCGCGAAAACTCTGCAATAGGCGAAAGCTTCAGGGTTACTCTGAGTGATGCCCTTTTGGTACCTCTAAAAATGGTGCAGAATAAGGGGTGGGCAAGTCTGGTGTCAGCCGCCGCGGTAATACCAGCCCCGAGTGGGACGATTATTGGGCCTAAAGCATCCGTAGCTTGTCCTGCAAGTCTTCCGTTCCACCTCAACAGATGGGCTGCGGGGGGCTAGGAGGCGGGAGAGCAAGCGGGGGTAGGGGTAAAATCCTCTGATCCACTGAAGACCACCAGTGGCGAAGGCGGCGCTCGACGGTGAGGGATGAAAGCTGGGGGAGCATTAGATAGGGTAGTCCCAGCTGTAAACGATGCAGACTCGGATGGGCCAACCCACCGCAGGGAAGCAAGTCTGCCGCCTGGGAGTACGGTCGCAAGGAAACTTAAAGGAATTGGGGGAGAAGGGGTGAAGCCTGCGGTTCAATTGGAGTCAACGCCGGG
LN574562.1.1308_Archaea_Crenarchaeota_Nitrososphaeria_Nitrososphaerales_Nitrososphaeraceae_Candidatus_Nitrososphaera_uncultured_bacterium                                 CCGACTGCTATCAGAGTGGGACTAAGCCATGCGAGTCAACGCCGCAAGTGGCATAGCTCAGTAACACTCAACATGCCGGACGTGGATAACCTCGGGAAACTGAGGATAAACCGCGATAGGCCAAATTTCTGGAATGGATGGCTGAAATCTATATGGCCCTTGGATTGGACTGCGGCCGATCAGGCTGTTGGTGAGGTAATGGCCCACCCCTATAACCGGTACGGGCTTTGAGAGAAGGAGCCCGGAGATGGGCACGACAAGGGCCCAGGCCCTATGGGGCGCAGCAGGCGCGAAAACTCTGCAATAGGCGAAAGCTTCAGGGTTACTCTGAGTGATGTCCTTTTGGCACCTCTAAAAATGGTGCAGAATAAGGGGTGGGCAAGTCTGGTGTCAGCCGCCGCGGTAATACCAGCCCCGAGTGGGACGATTATTGGGCCTAAAGCATCCGTAGCTTGTCCTGCAAGTCTTCCGTTCCACCTCAACAGATGGGCTGCGGAGGGCTAGGAGGCGGGAGAGCAAGCGGGGGTAGGGGTAAAATCCTCTGATCCACTGAAGACCACCAGTGGCGAAGGCGGCGCTCGACGGTGAGGGATGAAAGCTGGGGGAGCATTAGATAGGGTAGTCCCAGCCGTAAACGATGCAGACTCGGATGGGCTAACCCACCGCAGGGAAGCAAGTCTGCCGCCTGGTAGTACGGTCGCAAGGAAACTTAAAGGAATTGGGGGAGAAGGGGTGAAGCCTGCGGTTCAATTGGAGTCAACGCCGGG
GQ926233.1.914_Archaea_Crenarchaeota_Nitrososphaeria_Nitrososphaerales_Nitrososphaeraceae_Candidatus_Nitrososphaera_uncultured_archaeon                                   CCGACTGCTATCAGAGTGGGACTAAGCCATGCGAGTCAACGCCGCAAGTGGCATAGCTCAGTAACACTCAACATGCCGGACGTGGATAACCTCGGGAAACTGAGGATAAACCGCGATAGGCCAAATTTCTGGAATGGATGGCTGAAATCTATATGGCCCTTGGATTGGACTGCGGCCGATCAGGCTGTTGGTGAGGTAATGGCCCACCCCTATAACCGGTACGGGCTTTGAGAGAAGGAGCCCGGAGATGGGCACGACAAGGGCCCAGGCCCTATGGGGCGCAGCAGGCGCGAAAACTCTGCAATAGGCGAAAGCTTCAGGGTTACTCTGAGTGATGTCCTTTTGGCACCTCTAAAAATGGTGCAGAATAAGGGGTGGGCAAGTCTGGTGTCAGCCGCCGCGGTAATACCAGCCCCGAGTGGGACGATTATTGGGCCTAAAGCATCCGTAGCTTGTCCTGCAAGTCTTCCGTTCCACCTCAACAGATGGGCTGCGGAGGGCTAGGAGGCGGGAGAGCAAGCGGGGGTAGGGGTAAAATCCTCTGATCCACTGAAGACCACCAGTGGCGAAGGCGGCGCTCGACGGTGAGGGATGAAAGCTGGGGGAGCATTAGATAGGGTAGTCCCAGCTGTAAACGATGCAGACTCGGATGGGCCAACCCACCGCAGGGAAGCAAGTCTGCCGCCTGGGAGTACGGTCGCAAGGAAACTTAAAGGAATTGGGGGAGAAGGGGTGAAGCCTGCGGTTCAATTGGAATCAACGCCGGA
AB722185.1.1335_Archaea_Crenarchaeota_Nitrososphaeria_Nitrososphaerales_Nitrososphaeraceae_Candidatus_Nitrososphaera_uncultured_archaeon                                  CCGACTGCTATCAGAGTGGGACTAAGCCATGCGAGTCAACGCCGCAAGTGGCATAGCTCAGTAACACTCAACATGCCGGACGTGGATAACCTCGGGAAACTGAGGATAAACCGCGATAGGCCAAATTTCTGGAATGGATGGCTGAAATCTATATGGCCCTTGGATTGGACTGCGGCCGATCAGGCTGTTGGTGAGGTAATGGCCCACCCCTATAACCGGTACGGGCTTTGAGAGAAGGAGCCCGGAGATGGGCACGACAAGGGCCCAGGCCCTATGGGGCGCAGCAGGCGCGAAAACTCTGCAATAGGCGAAAGCTTCAGGGTTACTCTGAGTGATGTCCTTTTGGCACCTCTAAAAATGGTGCAGAATAAGGGGTGGGCAAGTCTGGTGTCAGCCGCCGCGGTAATACCAGCCCCGAGTGGGACGATTATTGGGCCTAAAGCATCCGTAGCTTGTCCTGCAAGTCTTCCGTTCCACCTCAACAGATGGGCTGCGGAGGGCTAGGAGGCGGGAGAGCAAGCGGGGGTAGGGGTAAAATCCTCTGATCCACTGAAGACCACCAGTGGCGAAGGCGGCGCTCGACGGTGAGGGATGAAAGCTGGGGGAGCATTAGATAGGGTAGTCCCGGCTGTAAACGATGCAGACTCGGATGGGCCAACCCACCGCAGGGAAGCAAGTCTGCCGCCTGGGAGTACGGTCGCAAGGAAACTTAAAGGAATTGGGGGAGAAGGGGTGAAGCTTGCGGTTCAATTGGAGTCGACGCCGGG
LN574460.1.1311_Archaea_Crenarchaeota_Nitrososphaeria_Nitrososphaerales_Nitrososphaeraceae_Candidatus_Nitrososphaera_uncultured_bacterium                                 CCGACTGCTATCAGAGTGGGACTAAGCCATGCGAGTCAACGCCGCAAGTGGCATAGCTCAGTAACACTCAACATGCCGGACGTGGATAACCTCGGGAAACTGAGGATAAACCGCGATAGGCCAAATTTCTGGAATGGATGGCTGAAATCTATATGGCCCTTGGATTGGACTGCGGCCGATCAGGCTGTTGGTGAGGTAATGGCCCACCCCTATAACCGGTACGGGCTTTGAGAGAAGGAGCCCGGAGATGGGCACGACAAGGGCCCAGGCCCTATGGGGCGCAGCAGGCGCGAAAACTCTGCAATAGGCGAAAGCTTCAGGGTTACTCTGAGTGATGTCCTTTTGGCACCTCTAAAAATGGTGCAGAATAAGGGGTGGGCAAGTCTGGTGTCAGCCGCCGCGGTAATACCAGCCCCGAGTGGGACGATTATTGGGCCTAAAGCATCCGTAGCTTGTCCTGCAAGTCTTCCGTTCCACCTCAACAGATGGGCTGCGGAGGGCTAGGAGGCGGGAGAGCAAGCGGGGGTAGGGGTAAAATCCTCTGATCCACTGAAGACCACCAGTGGCGAAGGCGGCGCTCGACGGTGAGGGATGAAAGCTGGGGGAGCATTAGATAGGGTAGTCCCAGCTGTAAACGATGCAGACTCGGATGGGCCAACCCACCGCAGGGAAGCAAGTCTGCCGCCTGGGAGTACGGTCGCAAGGAAACTTAAAGGAATTGGGGGAGAAGGGGTGAAGCCTGCGGTTCAATTGGAGTCAACGCCGGG
LN574462.1.1310_Archaea_Crenarchaeota_Nitrososphaeria_Nitrososphaerales_Nitrososphaeraceae_Candidatus_Nitrososphaera_uncultured_bacterium                                 CCGACTGCTATCAGAGTGGGACTAAGCCATGCGAGTTAACGCAGCAATTGGCATAGCTCAGTAACACTCAACATGCCGGACGTGGATAACCTCGGGAAACTGAGGATAAACCGCGATAGGCCAAATTTCTGGAATGGATGGCTGAAATCTATATGGCCCTTGGATTGGACTGCGGCCGATCAGGCTGTTGGTGAGGTAATGGCCCACCCCTATAACCGGTACGGGCTTTGAGAGAAGGAGCCCGGAGATGGGCACGACAAGGGCCCAGGCCCTATGGGGCGCAGCAGGCGCGAAAACTCTGCAATAGGCGAAAGCTTCAGGGTTACTCTGAGTGATGTCCTTTTGGCACCTCTAAAAATGGTGCAGAATAAGGGGTGGGCAAGTCTGGTGTCAGCCGCCGCGGTAATACCAGCCCCGAGTGGGACGATTATTGGGCCTAAAGCATCCGTAGCTTGTCCTGCAAGTCTTCCGTTCCACCTCAACAGATGGGCTGCGGAGGGCTAGGAGGCGGGAGAGCAAGCGGGGGTAGGGGTAAAATCCTCTGATCCACTGAAGACCACCAGTGGCGAAGGCGGCGCTCGACGGTGAGGGATGAAAGCTGGGGGAGCATTAGATAGGGTAGTCCCAGCTGTAAACGATGCAGACTCGGATGGGCCAACCCACCGCAGGGAAGCAAGTCTGCCGCCTGGGAGTACGGTCGCAAGGAAACTTAAAGGAATTGGGGGAGAAGGGGTGAAGCCTGCGGTTCAATTGGAGTCAACGCCGGG
LN574447.1.1306_Archaea_Crenarchaeota_Nitrososphaeria_Nitrososphaerales_Nitrososphaeraceae_Candidatus_Nitrososphaera_uncultured_bacterium                                 CCGACTGCTATCAGAGTGGGACTAAGCCATGCGAGTTAACGCAGCAATTGGCATAGCTCAGTAACACTCAACATGCCGGACGTGGATAACCTCGGGAAACTGAGGATAAACCGCGATAGGCCAAGTTTCTGGAATGGTTGGCTGAAACCTATATGGCCTCTGGATTGGACTGCGGCCGATCAGGCTGTTGGTGAGGTAATGGCCCACCCCTGTAACCGGTACGGGCTCTGAGAGGAGGAGCCCGGAGATGGGCACGACAAGGGCCCAGGCCCTATGGGGCGCAGCAGGCGCGAAACCTCTGCAATAGGCGAAAGCTTCAGGGTTACTCTGAGTGATGCCCTTTTGGCACCTCTAAAAATGGTGCAGAATAAGGGGTGGGCAAGTCTGGTGTCAGCCGCCGCGGTAATACCAGCCCCGAGTGGGACGATTATTGGGCCTAAAGCATCCGTAGCCGGTTCTGCAAGTCTTCCGTTCCACCTCAACAGATGGGCTGCGGAGGGCTAGGAGGCGGGAGAGCAAGCGGGGGTAGGGGTAAAATCCTCTGATCCACTGAAGACCACCAGTGGCGAAGGCGGCGCTCGACGGTGAGGGATGAAAGCTGGGGGAGCATTAGATAGGGTAGTCCCAGCCGTAAACGATGCAGACTCGGATGGACTAGTCCACCGCAGGGAAGCAAGTCTGCCGCCTGGTAGTACGGTCGCAAGGAAACTTAAAGGAATTGGGGGAGAAGGGGTGAAGCCTGCGGTTCAATTGGAGTCAACGCCGGG
LN574444.1.1306_Archaea_Crenarchaeota_Nitrososphaeria_Nitrososphaerales_Nitrososphaeraceae_Candidatus_Nitrososphaera_uncultured_bacterium                                 CCGACTGCTATCAGAGTGGGACTAAGCCATGCGAGTCAACGCAGCAATTGGCATAGCTCAGTAACACTCAACATGCCGGACGTGGATAACCTCGGGAAACTGAGGATAAACCGCGATAGGCCAAGTTTCTGGAATGGTTGGCTTAAACCTACATGGCCCCTGGATTGGACTGCGGCCGATCAGGCTGTTGGTGAGGTAATGGCCCACCCCTGTAACCGGTACGGGCTCTGAGAGGAGGAGCCCGGAGATGGGCACGACAAGGGCCCAGGCCCTATGGGGCGCAGCAGGCGCGAAACCTCTGCAATAGGCGAAAGCTTCAGGGTTACTCTGAGTGATGCCCTTTTGGCACCTCTAAAAATGGTGCAGAATAAGGGGTGGGCAAGTCTGGTGTCAGCCGCCGCGGTAATACCAGCCCCGAGTGGGACGATTATTGGGCCTAAAGCATCCGTAGCCGGTTCTGCAAGTCTTCCGTTCCACCTCAACAGATGGGCTGCGGAGGGCTAGGAGGCGGGAGAGCAAGCGGGGGTAGGGGTAAAATCCTCTGATCCACTGAAGACCACCAGTGGCGAAGGCGGCGCTCGACGGTGAGGGATGAAAGCTGGGGGAGCATTAGATAGGGTAGTCCCAGCTGTAAACGATGCAGACTCGGATGGGCCAACCCACCGCAGGGAAGCAAGTCTGCCGCCTGGGAGTACGGTCGCAAGGAAACTTAAAGGAATTGGGGGAGAAGGGGTGAAGCCTGCGGTTCAATTGGAGTCAACGCCGGA
LN574442.1.1318_Archaea_Crenarchaeota_Nitrososphaeria_Nitrososphaerales_Nitrososphaeraceae_Candidatus_Nitrososphaera_uncultured_bacterium                                 CCGACTGCTATCAGAGTGGGACTAAGCCATGCGAGTCAACGCAGCAATTGGCACAGCTCAGTAACACTCAACATGCCGGACGTGGATAACCTCGGGAAACTGAGGATAAACCACGATAGGCCAAGTTTCTGGAATGGTTGGCTTAAACCTACATGGCCCCTGGATTGGACTGCGGCCGATCAGGCTGTTGGTGAGGTAATGGCCCACCCCTGTAACCGGTACGGGCTCTGAGAGGAGGAGCCCGGAGATGGGCACGACAAGGGCCCAGGCCCTATGGGGCGCAGCAGGCGCGAAACCTCTGCAATAGGCGAAAGCTTCAGGGTTACTCTGAGTGATGCCCTTTTGGCACCTCTAAAAATGGTGCAGAATAAGGGGTGGGCAAGTCTGGTGTCAGCCGCCGCGGTAATACCAGCCCCGAGTGGGACGATTATTGGGCCTAAAGCATCCGTAGCCGGTTCTGCAAGTCTTCCGTTCCACCTCAACAGATGGGCTGCGGAGGGCTAGGAGGCGGGAGAGCAAGCGGGGGTAGGGGTAAAATCCTCTGATCCACTGAAGACCACCAGTGGCGAAGGCGGCGCTCGACGGTGAGGGATGAAAGCTGGGGGAGCATTAGATAGGGTAGTCCCAGCTGTAAACGATGCAGACTCGGATGGGCCAACCCACCGCAGGGAAGCAAGTCTGCCGCCTGGGAGTACGGTCGCAAGGAAACTTAAAGGAATTGGGGGAGAAGGGGTGAAGCCTGCGGTTCAATTGGAGTCAACGCCGGA
[truncated: 164,151 more chars]
