# Supplementary material for: Leave no stone unturned: individually adapted xerotolerant Thaumarchaeota sheltered below the boulders of the Atacama Desert hyperarid core
Source: Microbiome. 2021 Nov 26;9:234. doi: 10.1186/s40168-021-01177-9 (PMC8627038; doi:10.1186/s40168-021-01177-9)
Supplement: Supplementary file 5 — Additional file 4. [file 40168_2021_1177_MOESM5_ESM.zip › RuBisCO_large_1.bmge30.treefile]

(OGC36327.1_GCA_001771775_hypothetical_protein_A2369_03390_candidate_division_WS6_bacterium_RIFOXYB1_FULL_33_15:0.2012163865,(((GCA_002366615DFBL01000023.1_13134261479661_13_GCA_002366615_1_ID_61_13_partial_00_Candidatus_Dojkabacteria_bacterium_UBA3081:0.1028939030,((GCA_002419125DIFL01000015.1_34651602117_3_GCA_002419125_-1_ID_17_3_partial_00_Candidatus_Dojkabacteria_bacterium_UBA5749:0.0696118612,GCA_002347605DDXN01000009.1_68723277369716_68_GCA_002347605_-1_ID_16_68_partial_00_Candidatus_Dojkabacteria_bacterium_UBA2259:0.0492210372)83.7/98:0.0128522421,(OGC44309.1_GCA_001771745_hypothetical_protein_A2400_01120_candidate_division_WS6_bacterium_RIFOXYB1_FULL_33_14:0.0746839449,GCA_002328465DCUE01000058.1_96191756176_9_GCA_002328465_1_ID_76_9_partial_00_Candidatus_Dojkabacteria_bacterium_UBA2222:0.0918642452)76.7/94:0.0101882009)98.6/96:0.0379131471)98.3/100:0.0425826399,GCA_003251565QKEZ01000119.1_2314168455_2_GCA_003251565_1_ID_55_2_partial_00_bacterium:0.0883467413)90.5/100:0.0406025652,PKN03087.1_GCA_002840365_ribulose-bisphosphate_carboxylase_large_subunit_Candidatus_Dojkabacteria_bacterium_HGW-Dojkabacteria-1:0.0893338960)88.2/100:0.0339685590,(GCA_002412645DHVL01000050.1_14193642073459_14_GCA_002412645_1_ID_59_14_partial_00_Candidatus_Dojkabacteria_bacterium_UBA5209:0.0914986424,((HCC68228.1_GCA_003518125_TPA_ribulose-bisphosphate_carboxylase_large_subunit_Patescibacteria_group_bacterium:0.2031603275,(KKQ11116.1_GCA_000991805_Ribulose_bisphosphate_carboxylase_type_III_candidate_division_WS6_bacterium_GW2011_GWC2_36_7:0.1839559242,(GCA_002402455DHFX01000018.1_19195402093711_19_GCA_002402455_-1_ID_11_19_partial_00_Candidatus_Dojkabacteria_bacterium_UBA4813:0.1125958241,(KUK67038.1_GCA_001509265_ribulose_bisophosphate_carboxylase_candidate_division_WS6_bacterium_36_33:0.0338502046,GCA_002328805DCVX01000019.1_31070246725_3_GCA_002328805_1_ID_25_3_partial_00_Candidatus_Dojkabacteria_bacterium_UBA2177:0.0486746334)95/100:0.0565333593)99.5/100:0.1096188091)22.1/77:0.0512937357)96.9/100:0.0884966226,((KKQ35513.1_GCA_000989505_Ribulose_bisphosphate_carboxylase_type_III_candidate_division_WS6_bacterium_GW2011_GWA2_37_6:0.5658187479,(HBZ36685.1_GCA_003520685_TPA_ribulose-bisphosphate_carboxylase_large_subunit_Candidatus_Veblenbacteria_bacterium:0.3285028421,((OGG11367.1_GCA_001779035_hypothetical_protein_A2Z00_04760_Candidatus_Gottesmanbacteria_bacterium_RBG_13_45_10:0.1054378132,KKP32432.1_GCA_000989445_Ribulose_bisphosphate_carboxylase_type_III_Candidatus_Roizmanbacteria_bacterium_GW2011_GWA2_32_13:0.2918328064)99.9/100:0.1773892135,(OGG17096.1_GCA_001779195_hypothetical_protein_A3D77_05795_Candidatus_Gottesmanbacteria_bacterium_RIFCSPHIGHO2_02_FULL_39_11:0.2378414951,((OGG37120.1_GCA_001779315_hypothetical_protein_A2968_01270_Candidatus_Gottesmanbacteria_bacterium_RIFCSPLOWO2_01_FULL_42_22:0.0818757771,KKS97921.1_GCA_000999095_ribulose_bisphosphate_carboxylase_type_III_ribulose-bisphosphate_carboxylase_large_chain_Candidatus_Gottesmanbacteria_bacterium_GW2011_GWA2_43_14:0.0718996150)96.1/100:0.0427563164,((OGG07007.1_GCA_001779115_hypothetical_protein_A2777_04015_Candidatus_Gottesmanbacteria_bacterium_RIFCSPHIGHO2_01_FULL_40_15:0.1326820647,OGG17561.1_GCA_001779205_hypothetical_protein_A3D78_01740_Candidatus_Gottesmanbacteria_bacterium_RIFCSPHIGHO2_02_FULL_39_14:0.0776946542)0/39:0.0100010495,OGG02864.1_GCA_001779055_hypothetical_protein_A2W14_06470_Candidatus_Gottesmanbacteria_bacterium_RBG_16_37_8:0.0746487343)85.4/99:0.0193965998)97.1/100:0.0978901754)60.8/100:0.0459231523)91.6/100:0.0948319864)43.3/99:0.0856852279)53.4/100:0.1321770286,(OGH04319.1_GCA_001781995_ribulose-bisphosphate_carboxylase_large_subunit_partial_Candidatus_Levybacteria_bacterium_RBG_16_35_11:0.8508243930,(((((OGO55603.1_GCA_001795245_ribulose-bisphosphate_carboxylase_large_subunit_Chloroflexi_bacterium_RBG_16_70_13:0.1920319347,OGN85134.1_GCA_001794945_ribulose-bisphosphate_carboxylase_large_subunit_Chloroflexi_bacterium_GWC2_73_18:0.1812963207)98.3/100:0.2433248561,((RPI29221.1_GCA_003819735_ribulose-bisphosphate_carboxylase_large_subunit_partial_Chloroflexi_bacterium:0.0351971932,RPI23753.1_GCA_003819735_ribulose-bisphosphate_carboxylase_large_subunit_partial_Chloroflexi_bacterium:0.0000027632)99.6/100:0.5045762036,((((((RME64738.1_GCA_003694735_form_I_ribulose_bisphosphate_carboxylase_large_subunit_Caldilineae_bacterium:0.0666467420,(RME84037.1_GCA_003694905_form_I_ribulose_bisphosphate_carboxylase_large_subunit_Caldilineae_bacterium:0.0889114939,(RME08239.1_GCA_003694235_form_I_ribulose_bisphosphate_carboxylase_large_subunit_Anaerolineae_bacterium:0.2706672070,(GCA_003697425RFJY01000251.1_443835063377_4_GCA_003697425_1_ID_377_4_partial_01_Caldilineae_bacterium:0.1631702103,GCA_003697425RFJY01000360.1_1295819_1_GCA_003697425_1_ID_19_1_partial_10_Caldilineae_bacterium:0.0000033975)91.7/100:0.0687516121)98.2/100:0.0610901150)63.9/100:0.0266386030)100/100:0.1237409225,(RME00383.1_GCA_003694105_ribulose-bisphosphate_carboxylase_large_subunit_Calditrichaeota_bacterium:0.0959163092,(RMI14042.1_GCA_003695965_ribulose-bisphosphate_carboxylase_large_subunit_Calditrichaeota_bacterium:0.0155098279,RMG64267.1_GCA_003696445_ribulose-bisphosphate_carboxylase_large_subunit_Calditrichaeota_bacterium:0.0247279317)100/100:0.1099475268)82.8/100:0.0403914822)97.3/100:0.0691375680,BAS29235.1_GCA_001544015_ribulose-15-bisphosphate_carboxylase/oxygenase_large_subunit_Limnochorda_pilosa:0.1632165812)88.8/92:0.0388476156,((((((((((GCA_001311585BBBN01000030.1_113774410330_11GCA_001311585BBBN01000030.1_124061475930_12_GCA_001311585_1_ID_30_11_partial_00_Thermus_sp._JCM_17653:0.1937162267,WP_038045523.1_GCF_000745065_form_I_ribulose_bisphosphate_carboxylase_large_subunit_Thermus_caliditerrae:0.0056840003)73.5/99:0.0039034665,(((WP_114312779.1_GCF_003336745_ribulose-bisphosphate_carboxylase_large_subunit_Thermus_caldifontis:0.0072050559,WP_038057879.1_GCF_000744885_ribulose-bisphosphate_carboxylase_large_subunit_Thermus_amyloliquefaciens:0.0049429725)100/100:0.0341599828,WP_028494516.1_GCF_000423905_form_I_ribulose_bisphosphate_carboxylase_large_subunit_Thermus_antranikianii:0.0024075222)54.6/100:0.0029309195,(((KGQ22276.1_GCA_000771745_ribulose_15-bisphosphate_carboxylase_Thermus_filiformis:0.0297605646,WP_022798508.1_GCF_000421625_form_I_ribulose_bisphosphate_carboxylase_large_subunit_Thermus_islandicus:0.0120363941)94.1/99:0.0123582853,TFU17056.1_GCA_004685085_form_I_ribulose_bisphosphate_carboxylase_large_subunit_Thermus_tengchongensis:0.0047533583)85/96:0.0049988420,WP_018111877.1_GCF_000376265_form_I_ribulose_bisphosphate_carboxylase_large_subunit_Thermus_igniterrae:0.0216454714)96.3/95:0.0123493905)92/95:0.0111932772)0/75:0.0023860108,GCA_001311545BBBL01000007.1_11507257797_11_GCA_001311545_1_ID_7_11_partial_00_Thermus_kawarayensis_JCM_12314:0.0000012770)0/73:0.0000025078,(SDF17196.1_GCA_900102145_ribulose-bisphosphate_carboxylase_large_chain_Thermus_arciformis:0.0144113821,AFV76755.1_GCA_000309885_ribulose_15-bisphosphate_carboxylase_large_subunit_Thermus_oshimai_JL-2:0.0022742996)75.5/90:0.0024619138)99.3/100:0.0408871509,(ADH65071.1_GCA_000092125_Ribulose-bisphosphate_carboxylase_plasmid_Meiothermus_silvanus_DSM_9946:0.0291798765,(WP_018466105.1_GCF_000373205_form_I_ribulose_bisphosphate_carboxylase_large_subunit_Meiothermus_timidus:0.0165461060,(RIH79954.1_GCA_003574035_Ribulose_bisphosphate_carboxylase_large_chain_Meiothermus_hypogaeus:0.0090148018,WP_051529325.1_GCF_000620065_form_I_ribulose_bisphosphate_carboxylase_large_subunit_Meiothermus_cerbereus:0.0061226906)89.8/100:0.0099249163)94.6/100:0.0168173294)98.7/100:0.0382416834)63.9/99:0.0146865973,(WP_027881261.1_GCF_000423425_ribulose-bisphosphate_carboxylase_large_subunit_Meiothermus_rufus:0.0563064830,(RDI95382.1_GCA_003351145_ribulose-bisphosphate_carboxylase_large_subunit_Meiothermus_sp._QL-1:0.0345110257,RMH56429.1_GCA_003695925_ribulose-bisphosphate_carboxylase_large_subunit_Deinococcus-Thermus_bacterium:0.0114328426)50.6/100:0.0310320943)87.2/100:0.0343855825)91.4/100:0.0375495087,GBC84619.1_GCA_002898535_Ribulose_bisphosphate_carboxylase_large_chain_bacterium_HR11:0.0625628311)99.8/100:0.1044433784,(((((PZR66540.1_GCA_003244185_ribulose-bisphosphate_carboxylase_large_subunit_Candidatus_Dormibacteraeota_bacterium:0.1742106424,PZS19536.1_GCA_003244275_ribulose-bisphosphate_carboxylase_large_subunit_Acidimicrobiales_bacterium:0.0877423415)97.7/95:0.0432794771,(((GCA_003136295PLDZ01000149.1_32615407836_3_GCA_003136295_1_ID_36_3_partial_00_candidate_division_AD3_bacterium:0.0319577492,GCA_003135895PNBE01000075.1_423303793131_4_GCA_003135895_1_ID_131_4_partial_00_candidate_division_AD3_bacterium:0.0119140755)80.8/100:0.0198039809,GCA_003131685PKWB01000131.1_181562317086126_18_GCA_003131685_1_ID_126_18_partial_00_candidate_division_AD3_bacterium:0.0092501526)99.9/100:0.0750343083,PZR83315.1_GCA_003244045_ribulose-bisphosphate_carboxylase_large_subunit_Candidatus_Dormibacter_sp._RRmetagenome_bin12:0.0621359611)96/99:0.0290899718)83.1/26:0.0114894294,((((((((PSP17776.1_GCA_003022125_ribulose-bisphosphate_carboxylase_large_subunit_Cyanobacteria_bacterium_QS_8_64_29:0.1809598222,((((((((((((((GCA_000438945KE392207.1_181445014758130_18_GCA_000438945_-1_ID_130_18_partial_01_Proteobacteria_bacterium_JGI_0000113-P07:0.1428115406,(((KQW34734.1_GCA_001425865_ribulose_15-bisphosphate_carboxylase_Rhizobacter_sp._Root404:0.0387005097,RZU02337.1_GCA_004217215_ribulose_15-bisphosphate_carboxylase_large_subunit_Rivibacter_subsaxonicus:0.0214897589)83.9/100:0.0088642905,(((RZI63255.1_GCA_004210345_ribulose-bisphosphate_carboxylase_large_subunit_partial_Variovorax_sp.:0.0049036990,RYF35302.1_GCA_004144925_ribulose-bisphosphate_carboxylase_large_subunit_partial_Comamonadaceae_bacterium:0.0000031742)62.6/100:0.0133854669,RYF35471.1_GCA_004144925_ribulose-bisphosphate_carboxylase_large_subunit_partial_Comamonadaceae_bacterium:0.0000029583)63/75:0.0143740261,RZI97481.1_GCA_004210565_ribulose-bisphosphate_carboxylase_large_subunit_partial_Variovorax_sp.:0.0085745342)94.2/98:0.0207041663)92.2/100:0.0141674138,(WP_051084211.1_GCF_000378125_ribulose-bisphosphate_carboxylase_large_subunit_Rudaea_cellulosilytica:0.0234576577,WP_022975254.1_GCF_000420645_ribulose-bisphosphate_carboxylase_large_subunit_Nevskia_ramosa:0.0338676669)97.2/100:0.0214574107)78.7/99:0.0145582277)60.6/94:0.0041853521,(((TCK17513.1_GCA_004339085_ribulose_15-bisphosphate_carboxylase_large_subunit_Thiogranum_longum:0.0282716594,((OYY99185.1_GCA_002256925_ribulose-bisphosphate_carboxylase_large_subunit_Polaromonas_sp._28-63-22:0.0300153550,GCA_001464585LNFF01000021.1_793791085421_7_GCA_001464585_-1_ID_21_7_partial_00_Gammaproteobacteria_bacterium_Ga0077554:0.0090779779)66.3/95:0.0136401496,((PCI78303.1_GCA_002401775_ribulose-bisphosphate_carboxylase_large_subunit_Ectothiorhodospiraceae_bacterium:0.0000012770,PCI89542.1_GCA_002401775_ribulose-bisphosphate_carboxylase_large_subunit_Ectothiorhodospiraceae_bacterium:0.0000012770)100/100:0.0398052859,GCA_002429165DIYV01000126.1_121272714196108_12_GCA_002429165_1_ID_108_12_partial_00_Gallionella_sp._UBA6045:0.0021313020)95.5/100:0.0179281744)93.5/95:0.0228324234)95.5/100:0.0269693837,(GCA_002470125DKNB01000003.1_31102257714_3_GCA_002470125_-1_ID_14_3_partial_00_Gallionellales_bacterium_UBA7399:0.0161448419,((RFC37788.1_GCA_003402285_ribulose_15-bisphosphate_carboxylase_large_subunit_Candidatus_Nitrotoga_sp._SPKER:0.0118884108,RFC40014.1_GCA_003402375_ribulose_15-bisphosphate_carboxylase_large_subunit_Candidatus_Nitrotoga_sp._CP45:0.0023482580)76.4/100:0.0023180181,(RFC36951.1_GCA_003402315_ribulose_15-bisphosphate_carboxylase_large_subunit_Candidatus_Nitrotoga_sp._LAW:0.0000024695,RFC32043.1_GCA_003402345_ribulose_15-bisphosphate_carboxylase_large_subunit_Candidatus_Nitrotoga_sp._MKT:0.0070482216)77.9/96:0.0023300391)96.9/96:0.0240267042)67.9/100:0.0221932719)98.1/100:0.0307622248,KXS31836.1_GCA_001577345_Ribulose_bisphosphate_carboxylase_large_chain_Candidatus_Gallionella_acididurans:0.0305175372)95.3/97:0.0212827351)95.1/92:0.0170438019,(WP_088346681.1_GCF_002198715_MULTISPECIES_ribulose-bisphosphate_carboxylase_large_subunit_Rhodomicrobium:0.0825545588,PZO50752.1_GCA_003242075_ribulose-bisphosphate_carboxylase_large_subunit_Alphaproteobacteria_bacterium:0.0213313963)97.5/96:0.0281916437)83.7/87:0.0068681003,((BAW80638.1_GCA_002356115_ribulose-15-bisphosphate_carboxylase/oxygenase_large_subunit_Candidatus_Nitrosoglobus_terrae:0.0220768051,(ABA56859.1_GCA_000012805_ribulose-15-bisphosphate_carboxylase/oxygenase_large_subunit_Nitrosococcus_oceani_ATCC_19707:0.0119573103,ADJ29538.1_GCA_000143085_Ribulose-bisphosphate_carboxylase_Nitrosococcus_watsonii_C-113:0.0000025580)98.7/100:0.0266003293)60.6/91:0.0067535298,ADE16469.1_GCA_000024725_Ribulose-bisphosphate_carboxylase_Nitrosococcus_halophilus_Nc_4:0.0176816357)95.4/99:0.0166577780)84.1/81:0.0066801236,(((((((GCA_003229335QIDI01000073.1_310062481119_3_GCA_003229335_-1_ID_119_3_partial_00_Gammaproteobacteria_bacterium:0.0287888985,(GCA_002335045DDCF01000038.1_64579545943514_64_GCA_002335045_-1_ID_14_64_partial_00_Candidatus_Ruthia_sp._UBA2013:0.0211486026,GCA_003233075QIKQ01000088.1_844315903156_8_GCA_003233075_-1_ID_156_8_partial_00_Gammaproteobacteria_bacterium:0.0215073561)99.5/100:0.0431796679)99.4/100:0.0506192308,GCA_003230675QIFW01000196.1_428754350150_4_GCA_003230675_1_ID_150_4_partial_00_Gammaproteobacteria_bacterium:0.0425446199)95/100:0.0346396483,OGI51979.1_GCA_001785205_ribulose-bisphosphate_carboxylase_large_subunit_Candidatus_Muproteobacteria_bacterium_RIFCSPLOWO2_01_FULL_60_18:0.0485723463)84.3/97:0.0101570730,(BAV34694.1_GCA_002355735_ribulose_15-bisphosphate_carboxylase_Sulfuricaulis_limicola:0.0065387780,TAM47229.1_GCA_004298065_ribulose-bisphosphate_carboxylase_large_subunit_Gammaproteobacteria_bacterium:0.0147000064)91.2/99:0.0115633696)84.6/97:0.0107009342,(GCA_002352385DEII01000244.1_52570404849_5_GCA_002352385_-1_ID_49_5_partial_00_Methylococcaceae_bacterium_UBA2778:0.0183227925,OGI59260.1_GCA_001786665_ribulose-bisphosphate_carboxylase_large_subunit_Candidatus_Muproteobacteria_bacterium_RBG_19FT_COMBO_61_10:0.0282678087)93.5/100:0.0206385656)95.3/97:0.0156292298,(GCA_003233345QILK01000268.1_119577110559_11_GCA_003233345_-1_ID_9_11_partial_00_Gammaproteobacteria_bacterium:0.0508219564,(((((TDI82032.1_GCA_004356775_ribulose-bisphosphate_carboxylase_large_subunit_Betaproteobacteria_bacterium:0.0477492162,GCA_003230615QIFK01000181.1_990581052731_9_GCA_003230615_1_ID_31_9_partial_00_Nitrosospira_sp.:0.0209796795)96.5/100:0.0241319326,(ARO88973.1_GCA_000355765_ribulose-bisphosphate_carboxylase_large_subunit_Nitrosospira_lacus:0.0149114928,(SHL53710.1_GCA_900142705_ribulose-15-bisphosphate_carboxylase/oxygenase_large_subunit_Nitrosospira_sp._Nsp11:0.0122111852,(PTM65460.1_GCA_003046405_ribulose_15-bisphosphate_carboxylase_large_subunit_Nitrosospira_sp._Nsp22:0.0163923061,WP_156304342.1_GCF_000619905_ribulose-bisphosphate_carboxylase_large_subunit_Nitrosospira_briensis:0.0090756891)86.6/100:0.0058526875)93.9/100:0.0094417938)69.3/52:0.0028875914)91.2/88:0.0116456268,((((((((((SDZ06085.1_GCA_900107165_ribulose-bisphosphate_carboxylase_large_chain_Nitrosomonas_halophila:0.0277196038,(OQW40768.1_GCA_002083395_ribulose_15-bisphosphate_carboxylase_Proteobacteria_bacterium_SG_bin4:0.0049647485,(AKH37577.1_GCA_001007935_ribulose_15-bisphosphate_carboxylase_Nitrosomonas_communis:0.0023712519,SFE78556.1_GCA_900112825_ribulose-15-bisphosphate_carboxylase/oxygenase_large_subunit_Nitrosomonas_sp._Nm166:0.0000027133)99.2/100:0.0169172903)38.8/99:0.0058083331)92.3/100:0.0130043804,SFW25982.1_GCA_900119085_ribulose-15-bisphosphate_carboxylase/oxygenase_large_subunit_Nitrosovibrio_sp._Nv17:0.0236351085)96.7/100:0.0175788456,(((PTN12540.1_GCA_003046585_ribulose_15-bisphosphate_carboxylase_large_subunit_Nitrosomonas_aestuarii:0.0140180893,SEN09646.1_GCA_900110145_ribulose-15-bisphosphate_carboxylase/oxygenase_large_subunit_Nitrosomonas_marina:0.0000023887)55/28:0.0048035572,SET57331.1_GCA_900111605_ribulose-15-bisphosphate_carboxylase/oxygenase_large_subunit_Nitrosomonas_marina:0.0022660372)82.4/95:0.0073737018,(((((PTM70960.1_GCA_003046215_ribulose_15-bisphosphate_carboxylase_large_subunit_Nitrosomonas_sp._Nm141:0.0144470068,AEJ02969.1_GCA_000219585_Ribulose_bisphosphate_carboxylase_large_chain_Nitrosomonas_sp._Is79A3:0.0000032916)82.4/99:0.0023449717,GCA_002435335DJMI01000070.1_32337381287_3_GCA_002435335_1_ID_87_3_partial_00_Nitrosomonas_sp._UBA6494:0.0000023486)99.4/99:0.0141758768,(OQW83868.1_GCA_002083595_ribulose-bisphosphate_carboxylase_large_subunit_Proteobacteria_bacterium_ST_bin16:0.0000024874,(SEO07096.1_GCA_900110385_ribulose-15-bisphosphate_carboxylase/oxygenase_large_subunit_Nitrosomonas_oligotropha:0.0000024704,TCL97643.1_GCA_004345375_ribulose_15-bisphosphate_carboxylase_large_subunit_Nitrosomonas_sp._Nm134:0.0000027372)95/100:0.0047034980)0/19:0.0000024791)82/30:0.0034566686,(ADZ27727.1_GCA_000175095_Ribulose-bisphosphate_carboxylase_Nitrosomonas_sp._AL212:0.0000029528,(PTQ87825.1_GCA_003051045_ribulose_15-bisphosphate_carboxylase_large_subunit_Nitrosomonas_ureae:0.0000024020,SEF46179.1_GCA_900108305_ribulose-15-bisphosphate_carboxylase/oxygenase_large_subunit_Nitrosomonas_ureae:0.0023259280)91.3/99:0.0046789942)63/98:0.0012807664)87.5/94:0.0051354260,(SCZ86227.1_GCA_900103035_Ribulose_bisphosphate_carboxylase_large_chain_Nitrosomonas_mobilis:0.0047637141,PSJ16617.1_GCA_003011925_ribulose-bisphosphate_carboxylase_large_subunit_Nitrosomonas_sp._APG5:0.0023506878)87.9/34:0.0049689919)96.3/97:0.0184749977)76.6/95:0.0114566318)88.8/100:0.0109111777,SCY47732.1_GCA_900102495_ribulose-15-bisphosphate_carboxylase/oxygenase_large_subunit_Nitrosospira_sp._Nl5:0.0144901041)90.6/96:0.0092781877,SFN57053.1_GCA_900115125_ribulose-15-bisphosphate_carboxylase/oxygenase_large_subunit_Nitrosospira_briensis:0.0000023346)89.5/65:0.0092596186,(PTW89413.1_GCA_003053905_ribulose_15-bisphosphate_carboxylase_large_subunit_Nitrosospira_sp._Nsp37:0.0000034307,SEP31718.1_GCA_900110495_ribulose-15-bisphosphate_carboxylase/oxygenase_large_subunit_Nitrosovibrio_sp._Nv6:0.0023610869)88.7/91:0.0051830016)86.9/76:0.0071687352,(KIO49630.1_GCA_000832065_ribulose_15-bisphosphate_carboxylase_Nitrosospira_sp._NpAV:0.0104200982,SDQ52169.1_GCA_900103165_ribulose-15-bisphosphate_carboxylase/oxygenase_large_subunit_Nitrosospira_multiformis:0.0159791940)93.2/80:0.0120709949)30.5/31:0.0047879274,SEK42888.1_GCA_900109785_ribulose-15-bisphosphate_carboxylase/oxygenase_large_subunit_Nitrosovibrio_tenuis:0.0075574007)82.3/23:0.0065678628,(SFH50775.1_GCA_900113575_ribulose-15-bisphosphate_carboxylase/oxygenase_large_subunit_Nitrosospira_sp._Nsp14:0.0000027417,PTR16381.1_GCA_003050965_ribulose_15-bisphosphate_carboxylase_large_subunit_Nitrosospira_sp._Nsp2:0.0070261123)91/99:0.0072465423)75.1/27:0.0029946467,(OJY07295.1_GCA_001899235_ribulose-bisphosphate_carboxylase_large_subunit_Nitrosospira_sp._56-18:0.0238795627,RKR16694.1_GCA_003633815_ribulose_15-bisphosphate_carboxylase_large_subunit_Nitrosospira_sp._Nsp44:0.0049316513)76.4/95:0.0067360305)54.7/25:0.0060564030)80.4/71:0.0049800384,((ODT71747.1_GCA_001724915_ribulose-bisphosphate_carboxylase_large_subunit_Nitrosomonadales_bacterium_SCN_54-20:0.0000030461,ABB73993.1_GCA_000196355_ribulose-15-bisphosphate_carboxylase/oxygenase_large_subunit_Nitrosospira_multiformis_ATCC_25196:0.0094553085)98.9/100:0.0227238869,((SET41292.1_GCA_900111585_ribulose-15-bisphosphate_carboxylase/oxygenase_large_subunit_Nitrosospira_multiformis:0.0047106758,ODT64876.1_GCA_001724915_ribulose-bisphosphate_carboxylase_large_subunit_Nitrosomonadales_bacterium_SCN_54-20:0.0000028531)89.6/100:0.0047143761,RAR91759.1_GCA_003268875_ribulose_15-bisphosphate_carboxylase_large_subunit_Nitrosospira_multiformis:0.0000023561)82.7/92:0.0086584986)90.9/84:0.0103836844)97.3/100:0.0202077112,GCA_003134595PLBS01000113.1_2520761222368_25_GCA_003134595_1_ID_8_25_partial_00_Gallionella_sp.:0.0252560374)87.6/78:0.0079773142)0/22:0.0000031256)38.9/54:0.0028384323,((OJU06041.1_GCA_001896885_ribulose-bisphosphate_carboxylase_large_subunit_Rhizobiales_bacterium_65-79:0.0296427893,((((AMY00152.1_GCA_001618845_ribulose_15-bisphosphate_carboxylase_Mesorhizobium_ciceri_biovar_biserrulae:0.0000012770,RVA37343.1_GCA_003998225_ribulose-bisphosphate_carboxylase_large_subunit_Mesorhizobium_sp._M7A.F.Ca.CA.004.10.1.1:0.0000012770)0/97:0.0000024112,(WP_081689616.1_GCF_000425965_ribulose-bisphosphate_carboxylase_large_subunit_Mesorhizobium_sp._URHA0056:0.0023887919,(RWO56683.1_GCA_004021705_ribulose-bisphosphate_carboxylase_large_subunit_Mesorhizobium_sp.:0.0000029066,TKB76176.1_GCA_005117045_ribulose-bisphosphate_carboxylase_large_subunit_partial_Mesorhizobium_sp.:0.0037839342)80.2/100:0.0023928463)80.7/100:0.0023995046)80.2/100:0.0024018431,TIO05713.1_GCA_004962245_ribulose-bisphosphate_carboxylase_large_subunit_Mesorhizobium_sp.:0.0023882149)80.2/100:0.0023899366,RWJ34283.1_GCA_004021035_ribulose-bisphosphate_carboxylase_large_subunit_Mesorhizobium_sp.:0.0000029449)87.7/100:0.0077007590)91.7/100:0.0145947606,(EHK56709.1_GCA_000236565_ribulose_bisophosphate_carboxylase_Mesorhizobium_alhagi_CCNWXJ12-2:0.0072904363,WP_162931731.1_GCF_003590645_ribulose-bisphosphate_carboxylase_large_subunit_Mesorhizobium_sp._DCY119:0.0070535920)38.7/100:0.0072567647)99.9/100:0.0423974666)94.6/75:0.0126176181)76.9/73:0.0036220681,((OYV76497.1_GCA_002255365_ribulose-bisphosphate_carboxylase_large_subunit_Chromatiales_bacterium_21-64-14:0.0390892719,OJZ04355.1_GCA_001899765_ribulose-bisphosphate_carboxylase_large_subunit_Thiobacillus_sp._63-78:0.0225270757)92.4/98:0.0117839086,((OAJ71709.1_GCA_001645185_ribulose-bisphosphate_carboxylase_large_subunit_Methylobacillus_sp._MM3:0.0081061752,GBG13318.1_GCA_003112435_ribulose-bisphosphate_carboxylase_large_chain_Novimethylophilus_kurashikiensis:0.0184456163)99.1/100:0.0284171355,(BAU49996.1_GCA_002355415_ribulose_15-bisphosphate_carboxylase_Sulfurifustis_variabilis:0.0126817651,GCA_003251435QKFJ01000285.1_11927342_1_GCA_003251435_-1_ID_342_1_partial_10_Gammaproteobacteria_bacterium:0.0295018419)80.5/99:0.0106902207)40.8/41:0.0033964358)81.9/53:0.0042393449)86.9/67:0.0068295053,(WP_026186007.1_GCF_000378965_ribulose-bisphosphate_carboxylase_large_subunit_Thioalkalivibrio_thiocyanodenitrificans:0.0233752779,RJQ46746.1_GCA_003599485_ribulose-bisphosphate_carboxylase_large_subunit_Gammaproteobacteria_bacterium:0.0204285654)41.7/50:0.0044951953)87.4/48:0.0092597986,(((GCA_001464895LNEE01000015.1_9910324110472815_99_GCA_001464895_1_ID_15_99_partial_00_Betaproteobacteria_bacterium_Ga0077532:0.0254241061,GCA_001464765LNDV01000031.1_18220765020913431_182_GCA_001464765_1_ID_31_182_partial_00_Betaproteobacteria_bacterium_Ga0077526:0.0356671795)99.1/100:0.0371014570,EIT68270.1_GCA_000271305_ribulose-bisphosphate_carboxylase_Hydrocarboniphaga_effusa_AP103:0.0272588769)73.6/91:0.0099153929,(GCA_003251385QKFN01000209.1_12277621_1_GCA_003251385_1_ID_621_1_partial_10_Verrucomicrobia_bacterium:0.0077829178,GCA_003228955QIGN01000109.1_3122827068_3_GCA_003228955_1_ID_8_3_partial_00_Rhizobiales_bacterium:0.0616577818)87.4/97:0.0270064872)93.6/86:0.0157886413)26.4/29:0.0049522731,((GCA_001443565LMAE01000006.1_9918810666103_9_GCA_001443565_1_ID_103_9_partial_00_Acidimicrobiaceae_bacterium_RAAP-3:0.0534513717,(HAF44069.1_GCA_003445795_TPA_ribulose-bisphosphate_carboxylase_large_subunit_Gallionellaceae_bacterium:0.0456225824,OCX46511.1_GCA_001705075_ribulose-bisphosphate_carboxylase_large_subunit_Acidiferrobacter_thiooxydans:0.0331714202)0.8/61:0.0041645949)32/78:0.0033908334,TAK72457.1_GCA_004298385_ribulose-bisphosphate_carboxylase_large_subunit_Betaproteobacteria_bacterium:0.0582369092)65/70:0.0053141858)67.6/42:0.0016521556,(WP_029921373.1_GCF_000711955_ribulose-bisphosphate_carboxylase_large_subunit_Nevskia_soli:0.0515294174,PXV65634.1_GCA_003201205_ribulose_15-bisphosphate_carboxylase_large_subunit_Sinimarinibacterium_flocculans:0.0377930517)89.2/67:0.0111668805)99.4/100:0.0336485776,(((((((((((((((((((((((((GCA_003133835PKZS01000454.1_859486688326_8_GCA_003133835_-1_ID_326_8_partial_00_Gammaproteobacteria_bacterium:0.3255838644,GCA_003135335PLBG01000163.1_18147661624478_18_GCA_003135335_-1_ID_78_18_partial_00_Gammaproteobacteria_bacterium:0.0299055148)77.5/98:0.0120330401,((((((((((THD09222.1_GCA_004798955_ribulose-bisphosphate_carboxylase_large_subunit_Metallibacterium_scheffleri:0.0832021200,AWI54059.1_GCA_003100395_ribulose-bisphosphate_carboxylase_large_subunit_Aquabacterium_olei:0.0514166275)18.8/66:0.0091267286,RPH44583.1_GCA_003818495_form_I_ribulose_bisphosphate_carboxylase_large_subunit_Burkholderiales_bacterium:0.0479306390)41.8/60:0.0117439538,(ODU10164.1_GCA_001724995_ribulose-bisphosphate_carboxylase_large_subunit_Rubrivivax_sp._SCN_71-131:0.0454985945,WP_009858946.1_GCF_000420125_form_I_ribulose_bisphosphate_carboxylase_large_subunit_Rubrivivax_benzoatilyticus:0.0145501992)91.4/97:0.0135507759)87.1/73:0.0082618757,WP_038117879.1_GCF_000620225_form_I_ribulose_bisphosphate_carboxylase_large_subunit_Variovorax_sp._URHB0020:0.0344877337)90.9/83:0.0148460708,KRH99060.1_GCA_001432305_ribulose_15-bisphosphate_carboxylase_Curvibacter_sp._PAE-UM:0.0519320220)52.6/56:0.0019661626,(((TAL94145.1_GCA_004299675_form_I_ribulose_bisphosphate_carboxylase_large_subunit_Rhodanobacter_sp.:0.0365644014,TAM57300.1_GCA_004322005_form_I_ribulose_bisphosphate_carboxylase_large_subunit_Rhodanobacter_sp.:0.0069703337)91.5/100:0.0089986013,TAL84548.1_GCA_004298015_form_I_ribulose_bisphosphate_carboxylase_large_subunit_Rhodanobacter_sp.:0.0028447595)98.6/100:0.0255096771,((((((ODV10306.1_GCA_001725505_ribulose-bisphosphate_carboxylase_large_subunit_Rubrivivax_sp._SCN_70-15:0.0402621481,KWT94164.1_GCA_001541225_Ribulose_bisphosphate_carboxylase_large_chain_Variovorax_sp._WDL1:0.0158447118)86.8/95:0.0066931572,WP_088280188.1_GCF_002198735_form_I_ribulose_bisphosphate_carboxylase_large_subunit_Ideonella_sp._A_288:0.0079660522)70.1/57:0.0038204309,((TDP64178.1_GCA_004362525_ribulose_15-bisphosphate_carboxylase_large_subunit_Paucibacter_toxinivorans:0.0477397192,PXW95745.1_GCA_003201595_ribulose_15-bisphosphate_carboxylase_large_subunit_Sphaerotilus_hippei:0.0031322919)79.1/76:0.0096763701,OGB06666.1_GCA_001770815_ribulose-bisphosphate_carboxylase_large_subunit_Burkholderiales_bacterium_RIFCSPHIGHO2_12_FULL_69_20:0.0104266874)72.7/54:0.0037879276)83.9/46:0.0045034583,OYV02052.1_GCA_002256085_ribulose-bisphosphate_carboxylase_large_subunit_Burkholderiales_bacterium_PBB5:0.0096433474)38.6/27:0.0023654218,(ASM76820.1_GCA_002222655_Ribulose-bisphosphate_carboxylase_Vitreoscilla_filiformis:0.0321679034,RZS54465.1_GCA_004216565_ribulose_15-bisphosphate_carboxylase_large_subunit_Leptothrix_mobilis:0.0096275966)0/43:0.0000026680)86.2/47:0.0065947538,GCA_002352135DEHW01000018.1_15147871627119_15_GCA_002352135_-1_ID_19_15_partial_00_Xanthomonadales_bacterium_UBA2790:0.0097948127)82.1/49:0.0116314486)93.5/95:0.0101323414)93/84:0.0131945219,(RTL56898.1_GCA_003963315_form_I_ribulose_bisphosphate_carboxylase_large_subunit_Rhodocyclaceae_bacterium:0.0496840981,((RZT43362.1_GCA_004217005_ribulose_15-bisphosphate_carboxylase_large_subunit_Variovorax_sp._BK119:0.0380236180,(((OSZ65479.1_GCA_002127215_ribulose-bisphosphate_carboxylase_large_subunit_Hydrogenophaga_sp._IBVHS2:0.0494137960,KPF53331.1_GCA_001295905_ribulose_15-bisphosphate_carboxylase_beta_proteobacterium_AAP51:0.0114604175)82.1/99:0.0054623663,KPF50216.1_GCA_001295865_ribulose_15-bisphosphate_carboxylase_beta_proteobacterium_AAP65:0.0021424148)95.4/100:0.0177247449,RVT53901.1_GCA_004016515_ribulose-bisphosphate_carboxylase_large_subunit_Rubrivivax_albus:0.0219726835)88.6/100:0.0119256764)95.7/100:0.0220824103,WP_119291074.1_GCF_003574675_form_I_ribulose_bisphosphate_carboxylase_large_subunit_Comamonadaceae_bacterium_SYSU_G00088:0.0070788086)95.9/100:0.0293290186)98.3/98:0.0266045782)95.4/92:0.0178511630,GAP36850.1_GCA_001293525_ribulose_bisphosphate_carboxylase_large_chain_Ideonella_sakaiensis:0.0501850027)90.7/77:0.0095192211,((((OLB13785.1_GCA_001914695_ribulose-bisphosphate_carboxylase_large_subunit_Gammaproteobacteria_bacterium_13_2_20CM_66_19:0.0746834495,(GCA_003154075PMCJ01000046.1_118114428115906124_118_GCA_003154075_1_ID_124_118_partial_00_Gammaproteobacteria_bacterium:0.0533972213,GCA_003132025PKWJ01000020.1_4653652551272_46_GCA_003132025_1_ID_2_46_partial_00_Gammaproteobacteria_bacterium:0.0155952610)86.2/100:0.0125245092)86.3/100:0.0150201966,AKJ31747.1_GCA_001017435_ribulose_15-bisphosphate_carboxylase_Polyangium_brachysporum:0.0367119508)85.3/89:0.0149396350,QAZ41312.1_GCA_004136295_ribulose-bisphosphate_carboxylase_large_subunit_Methylibium_sp._Pch-M:0.0220964190)60.7/61:0.0044334769,KQW68063.1_GCA_001425905_ribulose_15-bisphosphate_carboxylase_Methylibium_sp._Root1272:0.0074096697)80.9/66:0.0058304434)92.4/97:0.0115890646,((((((((RPH66661.1_GCA_003818515_form_I_ribulose_bisphosphate_carboxylase_large_subunit_Burkholderiales_bacterium:0.0230617012,(ODS97410.1_GCA_001724855_ribulose-bisphosphate_carboxylase_large_subunit_Lautropia_sp._SCN_69-89:0.0159090857,RIK89741.1_GCA_003577305_ribulose-bisphosphate_carboxylase_large_subunit_Burkholderiales_bacterium:0.0085930068)89.3/100:0.0134177276)95.8/100:0.0288956452,(TAM12200.1_GCA_004298465_form_I_ribulose_bisphosphate_carboxylase_large_subunit_Sinobacteraceae_bacterium:0.0619599805,(ODS92108.1_GCA_001724135_ribulose-bisphosphate_carboxylase_large_subunit_Comamonas_sp._SCN_65-56:0.0000030641,WP_024537032.1_GCF_000484635_form_I_ribulose_bisphosphate_carboxylase_large_subunit_Comamonas_badia:0.0095357914)100/100:0.0830590944)99.2/100:0.0587285724)94.1/99:0.0366721276,TAK79487.1_GCA_004322345_form_I_ribulose_bisphosphate_carboxylase_large_subunit_Aquabacterium_sp.:0.0310712333)81.9/97:0.0187742432,RRS02707.1_GCA_003933735_form_I_ribulose_bisphosphate_carboxylase_large_subunit_Aquabacterium_sp._SJQ9:0.0119958276)0/41:0.0076289074,((RTL31136.1_GCA_003963115_form_I_ribulose_bisphosphate_carboxylase_large_subunit_Burkholderiales_bacterium:0.0033307371,GCA_002339015DDJC01000043.1_51626446411350_51_GCA_002339015_-1_ID_50_51_partial_00_Burkholderiales_bacterium_UBA1834:0.0358267462)100/100:0.0441815313,KGM41428.1_GCA_000768065_ribulose_15-bisphosphate_carboxylase_Aquabacterium_sp._NJ1:0.0299319416)96.2/99:0.0258226676)95.6/98:0.0210089967,(SEQ12671.1_GCA_900111015_ribulose-bisphosphate_carboxylase_large_chain_Solimonas_aquatica:0.0513334721,GCA_002386465DGIT01000101.1_272581727301113_27_GCA_002386465_1_ID_113_27_partial_00_Burkholderiales_bacterium_UBA4615:0.0326024020)81.8/96:0.0178104114)33.9/5:0.0032965281,(WP_028312162.1_GCF_000482785_form_I_ribulose_bisphosphate_carboxylase_large_subunit_Derxia_gummosa:0.0154713205,WP_085317472.1_GCF_002105195_form_I_ribulose_bisphosphate_carboxylase_large_subunit_Derxia_lacustris:0.0251787294)94.1/100:0.0151672532)48.7/5:0.0025487828,((((HAJ12217.1_GCA_003449975_TPA_ribulose-bisphosphate_carboxylase_large_subunit_Comamonadaceae_bacterium:0.0576820901,((RYF14875.1_GCA_004144865_ribulose-bisphosphate_carboxylase_large_subunit_Comamonadaceae_bacterium:0.0292170132,GCA_002454975DKJZ01000033.1_1396011107096_13_GCA_002454975_-1_ID_96_13_partial_00_Hylemonella_sp._UBA6679:0.0325773892)97.2/100:0.0268845704,PKO45448.1_GCA_002842205_ribulose-bisphosphate_carboxylase_large_subunit_Betaproteobacteria_bacterium_HGW-Betaproteobacteria-3:0.0135743519)81.2/100:0.0137989119)88.6/100:0.0120786919,(RQO56472.1_GCA_003852425_ribulose-bisphosphate_carboxylase_large_subunit_Paucibacter_sp._KBW04:0.0361344338,(WP_066273512.1_GCF_001571225_form_I_ribulose_bisphosphate_carboxylase_large_subunit_Hydrogenophaga_palleronii:0.0094070809,(RZL05276.1_GCA_004211335_ribulose-bisphosphate_carboxylase_large_subunit_partial_Rubrivivax_sp.:0.0000027069,OSZ71462.1_GCA_002127265_ribulose-bisphosphate_carboxylase_large_subunit_Hydrogenophaga_sp._IBVHS1:0.0000029671)97.6/100:0.0531674115)84.8/100:0.0122674189)83.2/100:0.0108490660)96/98:0.0185068866,((GCL62487.1_GCA_005403045_ribulose-15-bisphosphate_carboxylase/oxygenase_large_subunit_Aquabacterium_pictum:0.0117113279,KRB99580.1_GCA_001428625_ribulose_15-bisphosphate_carboxylase_Hydrogenophaga_sp._Root209:0.0316011164)53.4/88:0.0088150785,EHR69080.1_GCA_000244995_ribulose_15-bisphosphate_carboxylase_large_subunit_Burkholderiales_bacterium_JOSHI_001:0.0126255726)95.1/100:0.0178829684)25.8/87:0.0056101886,(RZI83097.1_GCA_004210595_form_I_ribulose_bisphosphate_carboxylase_large_subunit_Rubrivivax_sp.:0.0093974721,(RZI85669.1_GCA_004210595_form_I_ribulose_bisphosphate_carboxylase_large_subunit_Rubrivivax_sp.:0.0136948370,RZK99705.1_GCA_004211355_form_I_ribulose_bisphosphate_carboxylase_large_subunit_Rubrivivax_sp.:0.0149667684)78.7/90:0.0054491306)97.9/100:0.0234239283)83.5/5:0.0069247297)85.7/39:0.0066996995)95.1/97:0.0299899379)100/100:0.0800749875,(WP_050463441.1_GCF_001189915_form_I_ribulose_bisphosphate_carboxylase_large_subunit_Herbaspirillum_autotrophicum:0.0303620209,(GCA_003133225PKWL01000153.1_141334314806134_14_GCA_003133225_-1_ID_134_14_partial_00_Janthinobacterium_sp.:0.0435289710,((PIL46800.1_GCA_002760655_ribulose-bisphosphate_carboxylase_large_subunit_Massilia_eurypsychrophila:0.0183535340,PIL38437.1_GCA_002760665_ribulose-bisphosphate_carboxylase_large_subunit_Massilia_psychrophila:0.0307349518)90.8/100:0.0128796699,(PUA17502.1_GCA_003056055_ribulose-bisphosphate_carboxylase_large_subunit_Glaciimonas_sp._PCH181:0.0265975238,GCA_002482715DLGN01000341.1_433914854395_4_GCA_002482715_1_ID_395_4_partial_00_Oxalobacteraceae_bacterium_UBA7693:0.0142296924)36/96:0.0082504975)39.1/96:0.0094855117)3.5/41:0.0051527688)94.2/100:0.0218613536)30.1/89:0.0071825850,EGF30164.1_GCA_000195205_Ribulose_bisphosphate_carboxylase_large_chain_Oxalobacteraceae_bacterium_IMCC9480:0.0475948074)92.4/94:0.0187764067,(((((KIF83960.1_GCA_000818395_ribulose_15-bisphosphate_carboxylase_Noviherbaspirillum_autotrophicum:0.0407429092,KRB22353.1_GCA_001428145_ribulose_15-bisphosphate_carboxylase_Rhizobacter_sp._Root16D2:0.0465385299)45.3/97:0.0081776019,((((((WP_119154341.1_GCF_003569765_form_I_ribulose_bisphosphate_carboxylase_large_subunit_Aquabacterium_tepidiphilum:0.0233062752,(WP_043459653.1_GCF_000430725_form_I_ribulose_bisphosphate_carboxylase_large_subunit_Azohydromonas_australica:0.0115088999,WP_066331276.1_GCF_001571085_form_I_ribulose_bisphosphate_carboxylase_large_subunit_Azohydromonas_lata:0.0156238289)71.3/100:0.0235284737)97.5/100:0.0228969290,WP_077033142.1_GCF_001984095_form_I_ribulose_bisphosphate_carboxylase_large_subunit_Pelomonas_sp._KK5:0.0308720536)39.4/77:0.0075084900,WP_008063489.1_GCF_000478565_form_I_ribulose_bisphosphate_carboxylase_large_subunit_Methyloversatilis_universalis:0.0065287486)86.3/94:0.0088285795,WP_127996530.1_GCF_004011805_form_I_ribulose_bisphosphate_carboxylase_large_subunit_Piscinibacter_defluvii:0.0266710142)79.6/77:0.0113163853,AOF81085.1_GCA_001713355_ribulose_bisphosphate_carboxylase_large_chain_chromosomal_Methyloversatilis_sp._RAC08:0.0195700361)73/79:0.0021390805,(WP_046114847.1_GCF_000969605_form_I_ribulose_bisphosphate_carboxylase_large_subunit_Aquincola_tertiaricarbonis:0.0196005313,((WP_047491751.1_GCF_000799305_form_I_ribulose_bisphosphate_carboxylase_large_subunit_Methylibium_sp._CF059:0.0282183218,OWR00762.1_GCA_002205845_ribulose-bisphosphate_carboxylase_large_subunit_Pelomonas_puraquae:0.0055187705)45.9/100:0.0024957666,RTL46772.1_GCA_003963005_form_I_ribulose_bisphosphate_carboxylase_large_subunit_Burkholderiales_bacterium:0.0102913377)89/100:0.0087385366)83.9/97:0.0070164623)91.3/97:0.0093226972)83.7/98:0.0113938863,((PSL86591.1_GCA_003014875_ribulose-bisphosphate_carboxylase_large_subunit_Variovorax_sp._WS11:0.0116886038,SDE43361.1_GCA_900101545_ribulose-15-bisphosphate_carboxylase/oxygenase_large_subunit_Variovorax_sp._CF079:0.0048378088)46.8/84:0.0046426528,AGU50187.1_GCA_000463015_ribulose_bisphosphate_carboxylase_large_chain_CbbL_Variovorax_paradoxus_B4:0.0025960918)97.5/100:0.0206719367)77.1/97:0.0079599560,(KQW74220.1_GCA_001425905_ribulose_15-bisphosphate_carboxylase_Methylibium_sp._Root1272:0.0000034519,QAZ38591.1_GCA_004136295_ribulose-bisphosphate_carboxylase_large_subunit_Methylibium_sp._Pch-M:0.0022980000)96/100:0.0183666075)88/91:0.0160208570,WP_020162819.1_GCF_000385375_form_I_ribulose_bisphosphate_carboxylase_large_subunit_Methyloversatilis_discipulorum:0.0079220278)0/87:0.0000025255)0/11:0.0129488373,TCU93760.1_GCA_004342485_ribulose_15-bisphosphate_carboxylase_large_subunit_Pelomonas_saccharophila:0.0214079747)70.2/82:0.0062218307,((SAK56998.1_GCA_001545075_Ribulose_bisphosphate_carboxylase_large_chain_chromosomal_Caballeronia_ptereochthonis:0.0637401114,(TDF65608.1_GCA_004353535_form_I_ribulose_bisphosphate_carboxylase_large_subunit_Cupriavidus_sp._L7L:0.0074777874,(CAJ96184.1_GCA_000009285_ribulose-15-bisphosphate_carboxylase/oxygenase_large_subunit_Cupriavidus_necator_H16:0.0072589883,AAP86176.1_GCA_000009285_ribulose-15-bisphosphate_carboxylase/oxygenase_large_subunit_plasmid_Cupriavidus_necator_H16:0.0024652876)65.5/100:0.0079540908)98.6/100:0.0353430260)95.1/100:0.0345710132,RYF70372.1_GCA_004145485_ribulose-bisphosphate_carboxylase_large_subunit_partial_Comamonadaceae_bacterium:0.0150909846)75.1/92:0.0076877435)91.3/93:0.0124280877,(ETF00413.1_GCA_000506985_ribulose_bisophosphate_carboxylase_Advenella_kashmirensis_W13003:0.0145339269,PJX22119.1_GCA_002810445_ribulose-bisphosphate_carboxylase_large_subunit_Advenella_sp._S44:0.0051069427)100/100:0.0600322107)84.5/92:0.0072191869,GCA_003152055PLZH01000058.1_47352583671549_47_GCA_003152055_1_ID_49_47_partial_00_Burkholderiales_bacterium:0.0353617941)99.2/100:0.0364436584,(((GCA_002298965DBMN01000115.1_750056477267_7_GCA_002298965_-1_ID_267_7_partial_00_Rhizobiales_bacterium_UBA697:0.0287111391,GCA_003246995QKBQ01000067.1_22901759133_2_GCA_003246995_1_ID_133_2_partial_00_Prosthecomicrobium_sp.:0.0364576734)99.6/100:0.0484114406,(VCU08588.1_GCA_900604295_Ribulose_bisphosphate_carboxylase_large_chain_Rhodoplanes_piscinae:0.0271685794,(EJW10536.1_GCA_000293785_Ribulose_bisphosphate_carboxylase_large_chain_Rhodovulum_sp._PH10:0.0157288491,(RAI39173.1_GCA_003258805_ribulose-bisphosphate_carboxylase_large_subunit_Rhodoplanes_elegans:0.0059079350,RAI45558.1_GCA_003258865_ribulose-bisphosphate_carboxylase_large_subunit_Rhodoplanes_roseus:0.0162556759)98.2/100:0.0214815640)91.1/100:0.0223441408)99.6/100:0.0437105713)94.7/100:0.0261745875,((((WP_111430697.1_GCF_003258405_form_I_ribulose_bisphosphate_carboxylase_large_subunit_Rhodobacteraceae_bacterium_DSL-40:0.0514546679,(PPQ27521.1_GCA_002937075_ribulose-bisphosphate_carboxylase_large_subunit_Rhodoblastus_sphagnicola:0.0303661314,SNB54180.1_GCA_900187365_ribulose-15-bisphosphate_carboxylase/oxygenase_large_subunit_Rhodoblastus_acidophilus:0.0182960521)99.2/100:0.0423914707)46/30:0.0064338910,((((((TCS24437.1_GCA_004346035_ribulose_15-bisphosphate_carboxylase_large_subunit_Acidomonas_methanolica:0.0653628399,SDA98931.1_GCA_900103325_ribulose-15-bisphosphate_carboxylase/oxygenase_large_subunit_Mesorhizobium_qingshengii:0.0293364032)83.3/88:0.0098501941,WP_054312397.1_GCF_001303895_form_I_ribulose_bisphosphate_carboxylase_large_subunit_Mesorhizobium_sp._1M-11:0.0063120993)85.3/88:0.0082713910,CCF18394.1_GCA_000967425_Ribulose_bisphosphate_carboxylase_large_chain_RuBisCO_large_subunit_Rhizobium_sp._NT-26:0.0253935633)89.9/98:0.0120979547,HCA53041.1_GCA_003519905_TPA_ribulose-bisphosphate_carboxylase_large_subunit_Mycobacterium_sp.:0.0600669719)2.2/15:0.0067200519,(QBJ24623.1_GCA_004328555_form_I_ribulose_bisphosphate_carboxylase_large_subunit_Haematobacter_massiliensis:0.0401762707,(PJN93778.1_GCA_002803455_ribulose-bisphosphate_carboxylase_large_subunit_partial_Amaricoccus_sp._HAR-UPW-R2A-40:0.0000027087,PJN96366.1_GCA_002803455_ribulose-bisphosphate_carboxylase_large_subunit_partial_Amaricoccus_sp._HAR-UPW-R2A-40:0.0000029756)88.2/87:0.0230560163)84.7/87:0.0120561794)84.5/52:0.0094582307,(WP_102223425.1_GCF_002871005_form_I_ribulose_bisphosphate_carboxylase_large_subunit_Defluviimonas_sp._MS2-2:0.0432153019,(AXC51272.1_GCA_003324675_form_I_ribulose_bisphosphate_carboxylase_large_subunit_Paracoccus_sp._SC2-6:0.0227094960,(SHM14199.1_GCA_900142875_ribulose-15-bisphosphate_carboxylase/oxygenase_large_subunit_Paracoccus_solventivorans:0.0178743329,(PAU96715.1_GCA_002287065_ribulose-bisphosphate_carboxylase_large_subunit_Paracoccus_salipaludis:0.0150019412,WP_112874619.1_GCF_003286075_form_I_ribulose_bisphosphate_carboxylase_large_subunit_Paracoccus_sp._SYSUP0003:0.0240909698)90.3/79:0.0102789534)68.2/78:0.0029086474)98.6/100:0.0287244888)11/28:0.0102599993)80/33:0.0065372411)97.7/98:0.0180832320,(((WP_018632594.1_GCF_000374145_form_I_ribulose_bisphosphate_carboxylase_large_subunit_Neomegalonema_perideroedes:0.0350255454,((ALV30072.1_GCA_001484065_ribulose_15-bisphosphate_carboxylase_Pannonibacter_phragmitetus:0.0042267537,GCA_900185745FYAV01000051.1_10610898611045226_106_GCA_900185745_-1_ID_26_106_partial_00_Stappia_sp._TSB10GB4:0.0030330516)89.9/100:0.0102984926,(PZX58901.1_GCA_003254335_ribulose_15-bisphosphate_carboxylase_large_subunit_Cereibacter_changlensis:0.0290714775,AMY67474.1_GCA_001620265_ribulose_bisophosphate_carboxylase_Defluviimonas_alba:0.0113609669)86.3/100:0.0089757137)75.5/99:0.0046796741)93.7/96:0.0099915793,(((((PCH72717.1_GCA_002400845_ribulose-bisphosphate_carboxylase_large_subunit_Rhizobiales_bacterium:0.0000023850,PCH74525.1_GCA_002400845_ribulose-bisphosphate_carboxylase_large_subunit_Rhizobiales_bacterium:0.0000032571)99.8/100:0.0455367752,WP_118132492.1_GCF_003448965_form_I_ribulose_bisphosphate_carboxylase_large_subunit_Oceanicella_sp._SM1341:0.0345115704)76.1/100:0.0082134877,PKP63955.1_GCA_002842795_ribulose-bisphosphate_carboxylase_large_subunit_partial_Alphaproteobacteria_bacterium_HGW-Alphaproteobacteria-8:0.0658555484)74.3/60:0.0038213829,(GCA_900465605UBJK01000020.1_51571025856228_51_GCA_900465605_1_ID_28_51_partial_00_Rhizobiales_bacterium:0.0120672244,(((((WP_018237726.1_GCF_000378985_form_I_ribulose_bisphosphate_carboxylase_large_subunit_Ensifer_sp._BR816:0.0147886891,(OAP46860.1_GCA_001651875_ribulose_15-bisphosphate_carboxylase_Sinorhizobium_saheli:0.0096451092,WP_113426632.1_GCF_900471035_form_I_ribulose_bisphosphate_carboxylase_large_subunit_Rhizobiales_bacterium:0.0077017838)67.6/72:0.0050502620)72/71:0.0025431943,WP_011969556.1_GCF_000378785_form_I_ribulose_bisphosphate_carboxylase_large_subunit_Sinorhizobium_medicae:0.0049257858)75.3/99:0.0026489381,AGA11500.1_GCA_000320385_Ribulose_15-bisphosphate_carboxylase_large_subunit_plasmid_Sinorhizobium_meliloti_GR4:0.0099490376)95.2/99:0.0121305687,THK35819.1_GCA_004827385_form_I_ribulose_bisphosphate_carboxylase_large_subunit_Ensifer_sp._MPMI2T:0.0032805032)92.7/100:0.0089386219,(SSC70841.1_GCA_900492205_unnamed_protein_product_Rhizobium_naphthalenivorans:0.0048623055,(WP_028737988.1_GCF_000518785_MULTISPECIES_form_I_ribulose_bisphosphate_carboxylase_large_subunit_Rhizobium:0.0000012770,GCA_002307905DBUL01000144.1_22321692199_2_GCA_002307905_1_ID_199_2_partial_00_Rhizobiaceae_bacterium_UBA1291:0.0000012770)75.1/100:0.0023911164)93.6/100:0.0096747515)87.1/100:0.0049428921)75.7/99:0.0024856253)71.3/9:0.0023814146,((PCH45687.1_GCA_002400485_ribulose-bisphosphate_carboxylase_large_subunit_Rhizobiales_bacterium:0.0467429072,OCW57846.1_GCA_001703635_ribulose_15-bisphosphate_carboxylase_Hoeflea_olei:0.0122519660)0/96:0.0000033143,KGF69711.1_GCA_000759435_ribulose_15-bisphosphate_carboxylase_Hoeflea_sp._BAL378:0.0097757114)93.8/99:0.0072588116)86.9/35:0.0048867580)87/27:0.0060260170,(((((WP_101067202.1_GCF_002834145_form_I_ribulose_bisphosphate_carboxylase_large_subunit_Roseovarius_salinarum:0.0349961630,SON57400.1_GCA_900231165_Ribulose_bisphosphate_carboxylase_large_chain_Hartmannibacter_diazotrophicus:0.0419699049)0/55:0.0026119194,(MBA92435.1_GCA_002708825_ribulose-bisphosphate_carboxylase_large_subunit_Phyllobacteriaceae_bacterium:0.0049896919,PHP66295.1_GCA_002727065_ribulose-bisphosphate_carboxylase_large_subunit_Zhengella_mangrovi:0.0049034137)96.3/100:0.0119401866)76.3/80:0.0032815268,(((RSK36360.1_GCA_003944755_form_I_ribulose_bisphosphate_carboxylase_large_subunit_Rhodovulum_robiginosum:0.0227319294,SNZ20303.1_GCA_900215605_ribulose-15-bisphosphate_carboxylase/oxygenase_large_subunit_Cohaesibacter_gelatinilyticus:0.0299030985)75.2/98:0.0028529618,MAY34224.1_GCA_002706605_ribulose-bisphosphate_carboxylase_large_subunit_Rhodovulum_sp.:0.0122815866)87/99:0.0048755905,((((THD83402.1_GCA_004799285_form_I_ribulose_bisphosphate_carboxylase_large_subunit_Gemmobacter_sp._CC-PW-75:0.0185513224,(SFQ41357.1_GCA_900115865_ribulose-15-bisphosphate_carboxylase/oxygenase_large_subunit_Donghicola_eburneus:0.0000032568,PRY87691.1_GCA_003003355_ribulose_15-bisphosphate_carboxylase_large_subunit_Donghicola_tyrosinivorans:0.0096673680)99.1/100:0.0241601492)83.4/44:0.0079401252,(SPF79493.1_GCA_900302505_Ribulose_bisphosphate_carboxylase_large_chain_Primorskyibacter_insulae:0.0124697497,CUH82432.1_GCA_001458375_Ribulose_bisphosphate_carboxylase_large_chain_Tropicibacter_naphthalenivorans:0.0171269938)77.1/61:0.0031214969)91/54:0.0092813472,(ALG90660.1_GCA_001305615_ribulose_15-bisphosphate_carboxylase_Confluentimicrobium_sp._EMB200-NS6:0.0215550548,KGM48165.1_GCA_000768315_ribulose_15-bisphosphate_carboxylase_Pseudooceanicola_atlanticus:0.0135596598)90.8/100:0.0096487949)84.8/83:0.0050423839,TDK51942.1_GCA_004358185_form_I_ribulose_bisphosphate_carboxylase_large_subunit_Ruegeria_sp._318-1:0.0172609125)0/63:0.0000024307)98.8/92:0.0182213142)2.3/61:0.0021071504,(RYH07735.1_GCA_004146235_form_I_ribulose_bisphosphate_carboxylase_large_subunit_Tropicimonas_sp._IMCC6043:0.0271771726,(WP_068115766.1_GCF_001509585_form_I_ribulose_bisphosphate_carboxylase_large_subunit_Pseudoruegeria_marinistellae:0.0182090242,SFC66485.1_GCA_900112335_ribulose-15-bisphosphate_carboxylase/oxygenase_large_subunit_Tropicimonas_isoalkanivorans:0.0114381657)88.2/99:0.0073125411)94.6/100:0.0111560303)87.6/96:0.0050782528,((ABP71599.1_GCA_000016405_ribulose-15-bisphosphate_carboxylase/oxygenase_large_subunit_Rhodobacter_sphaeroides_ATCC_17025:0.0134895151,ACM02541.1_GCA_000021005_Ribulose_bisphosphate_carboxylase_large_chain_Rhodobacter_sphaeroides_KD131:0.0072200818)98.3/100:0.0194355751,(GCA_004959855SPNT01000001.1_51157549157695411_511_GCA_004959855_1_ID_11_511_partial_00_Nitratireductor_sp._XY-223:0.0275921312,(PTW60980.1_GCA_003053845_ribulose_15-bisphosphate_carboxylase_large_subunit_Breoghania_corrubedonensis:0.0329141512,ADZ69417.1_GCA_000192745_Ribulose_bisphosphate_carboxylase_large_chain_Polymorphum_gilvum_SL003B-26A1:0.0024566880)90.4/100:0.0073045040)72.5/35:0.0024540984)76.1/37:0.0024761433)75.7/92:0.0038143745)80.3/51:0.0051479563)85.4/93:0.0055082963,((SEN57643.1_GCA_900110285_ribulose-15-bisphosphate_carboxylase/oxygenase_large_subunit_Paracoccus_alcaliphilus:0.0237143913,(WP_134678572.1_GCF_004522175_form_I_ribulose_bisphosphate_carboxylase_large_subunit_Paracoccus_sp._YJ057:0.0314787591,(((WP_010395449.1_GCF_000185925_MULTISPECIES_form_I_ribulose_bisphosphate_carboxylase_large_subunit_Paracoccus:0.0223497263,((((GCA_002359815DENX01000051.1_76345759255_7_GCA_002359815_1_ID_55_7_partial_00_Paracoccus_sp._UBA2633:0.0166377178,RMC34576.1_GCA_003709565_ribulose-bisphosphate_carboxylase_large_subunit_Paracoccus_siganidrum:0.0102579863)85.6/100:0.0057162332,ABL69796.1_GCA_000203895_ribulose-15-bisphosphate_carboxylase/oxygenase_large_subunit_Paracoccus_denitrificans_PD1222:0.0035010210)76.1/100:0.0030693364,GCA_000219825AJFB01000116.1_364118343926_3_GCA_000219825_-1_ID_3926_3_partial_01_Paracoccus_denitrificans_SD1:0.0089986192)81.2/100:0.0030603366,WP_028713742.1_GCF_000513975_MULTISPECIES_form_I_ribulose_bisphosphate_carboxylase_large_subunit_unclassified_Paracoccus:0.0000034589)86/100:0.0049716428)84.3/100:0.0046608376,(RDW13872.1_GCA_003368585_ribulose-bisphosphate_carboxylase_large_subunit_Paracoccus_thiocyanatus:0.0097193484,RKS52020.1_GCA_003633525_ribulose_15-bisphosphate_carboxylase_large_subunit_Paracoccus_pantotrophus:0.0047220847)88.6/73:0.0048976873)75/43:0.0031977916,ARC36944.1_GCA_002073635_form_I_ribulose_bisphosphate_carboxylase_large_subunit_Paracoccus_yeei:0.0066417612)83.1/43:0.0050471515)84.7/46:0.0083938728)65.4/100:0.0196155567,GCA_003249215QKJR01000062.1_119295107649_11_GCA_003249215_1_ID_9_11_partial_00_Rhodobacterales_bacterium:0.0325698861)89.4/38:0.0121179987)12/23:0.0036560626)69.3/84:0.0198009922)48.7/89:0.0148872779,((RLP81819.1_GCA_003667445_form_I_ribulose_bisphosphate_carboxylase_large_subunit_Xanthobacter_tagetidis:0.0235564341,(ABS67163.1_GCA_000017645_Ribulose-bisphosphate_carboxylase_Xanthobacter_autotrophicus_Py2:0.0124910702,WP_029555337.1_GCF_000702385_form_I_ribulose_bisphosphate_carboxylase_large_subunit_Xanthobacter_sp._91:0.0097046991)96.1/100:0.0240678281)99.1/100:0.0490309647,(BAR98344.1_GCA_001548155_ribulose-15-bisphosphate_carboxylase/oxygenase_large_subunit_Blastochloris_viridis:0.0202568772,BBF91538.1_GCA_003966715_ribulose-15-bisphosphate_carboxylase/oxygenase_large_subunit_Blastochloris_sp._GI:0.0206443180)99.7/100:0.0588432117)63.5/79:0.0267384719)31.7/86:0.0164289436,((GCA_002426855DINT01000159.1_22184691985114_22_GCA_002426855_1_ID_14_22_partial_00_Rhodocyclaceae_bacterium_UBA5533:0.0377226360,((PKO51562.1_GCA_002840815_ribulose-bisphosphate_carboxylase_large_subunit_partial_Betaproteobacteria_bacterium_HGW-Betaproteobacteria-21:0.0615068792,(PKO82181.1_GCA_002842325_ribulose-bisphosphate_carboxylase_large_subunit_Betaproteobacteria_bacterium_HGW-Betaproteobacteria-13:0.0000028524,AWI77332.1_GCA_003111645_ribulose-bisphosphate_carboxylase_large_subunit_Azoarcus_communis:0.0096531472)71.3/100:0.0119802709)40.4/97:0.0101895676,(ATE60883.1_GCA_002354895_ribulose-bisphosphate_carboxylase_large_subunit_Thauera_sp._K11:0.0349017223,(((ENO81275.1_GCA_000310125_ribulose_bisophosphate_carboxylase_Thauera_sp._27:0.0000033182,HAF54694.1_GCA_003446655_TPA_ribulose-bisphosphate_carboxylase_large_subunit_partial_Thauera_sp.:0.0097818084)3.8/91:0.0097142318,PZA16818.1_GCA_003226565_ribulose-bisphosphate_carboxylase_large_subunit_Azoarcus_communis_SWub3___DSM_12120:0.0048329755)88.3/92:0.0066267827,((HAF56533.1_GCA_003446655_TPA_ribulose-bisphosphate_carboxylase_large_subunit_partial_Thauera_sp.:0.0041287602,GCA_002422685DITC01000011.1_80886769014262_80_GCA_002422685_-1_ID_62_80_partial_00_Thauera_sp._UBA6194:0.0000033892)77.4/100:0.0024465924,WP_068803713.1_GCF_001696715_form_I_ribulose_bisphosphate_carboxylase_large_subunit_Thauera_phenolivorans:0.0023924109)90.1/93:0.0080172570)39.8/83:0.0036677233)70.2/84:0.0070124753)77/100:0.0168272654)99.7/100:0.0567397519,(AYH44013.1_GCA_003628555_ribulose-bisphosphate_carboxylase_large_subunit_Azoarcus_sp._DN11:0.0259223094,BAL27114.1_GCA_000349945_ribulose_bisphosphate_carboxylase_large_subunit_plasmid_Azoarcus_sp._KH32C:0.0203728786)99/100:0.0431725894)60.8/90:0.0041837422)97.2/99:0.0412396428,OJY57543.1_GCA_001899565_ribulose-bisphosphate_carboxylase_large_subunit_Rhodanobacter_sp._68-29:0.0896872539)83.5/15:0.0172460073,((TJY64826.1_GCA_005047655_ribulose-bisphosphate_carboxylase_large_subunit_Sinimarinibacterium_sp._CAU_1509:0.0123175567,GCA_003250895QKJG01000113.1_313922873259_3_GCA_003250895_-1_ID_259_3_partial_00_Fontimonas_sp.:0.0304978686)100/100:0.0880154435,(((PCI58772.1_GCA_002401735_ribulose-bisphosphate_carboxylase_large_subunit_Methylophilaceae_bacterium:0.0462466278,PKO92768.1_GCA_002842435_ribulose-bisphosphate_carboxylase_large_subunit_Betaproteobacteria_bacterium_HGW-Betaproteobacteria-1:0.0199201150)10.2/97:0.0089378603,OGV78052.1_GCA_001803395_ribulose-bisphosphate_carboxylase_large_subunit_Methylotenera_sp._RIFCSPLOWO2_02_FULL_45_14:0.0272921683)70.1/100:0.0057457668,(GCA_002423265DIVE01000046.1_3861234573_3_GCA_002423265_-1_ID_73_3_partial_00_Methylophilaceae_bacterium_UBA6140:0.0092228628,WP_088177720.1_GCF_001704575_ribulose-bisphosphate_carboxylase_large_subunit_Methylophilales_bacterium_LSUCC0135:0.0103299183)92.6/100:0.0145050682)100/100:0.0932434793)96.6/100:0.0514420279)93/90:0.0365883064,((((((((KND56595.1_GCA_001189345_Ribulose_bisphosphate_carboxylase_large_chain_Candidatus_Paraburkholderia_kirkii:0.1598515165,(((KND62416.1_GCA_001189365_Ribulose_bisphosphate_carboxylase_large_chain_Candidatus_Burkholderia_verschuerenii:0.0334354777,AET92037.1_GCA_000236065_Ribulose-bisphosphate_carboxylase_Burkholderia_sp._YI23:0.0096899225)89/100:0.0096046364,GCA_000493855AYGV01000002.1_2322007234972_23_GCA_000493855_-1_ID_2_23_partial_00_Burkholderia_sp._JGI_001013-G13:0.0040933354)31.9/99:0.0023770097,SAK55184.1_GCA_001545035_Ribulose_bisphosphate_carboxylase_large_chain_chromosomal_Caballeronia_glebae:0.0102682312)0/94:0.0000025747)39.7/92:0.0066806840,SAL04094.1_GCA_001545075_Ribulose_bisphosphate_carboxylase_large_chain_Caballeronia_ptereochthonis:0.0122703713)83.6/99:0.0054510814,SAL37450.1_GCA_001544615_Ribulose_bisphosphate_carboxylase_large_chain_chromosomal_Caballeronia_concitans:0.0303185589)85.2/65:0.0066458909,((ACC75527.1_GCA_000020045_Ribulose-bisphosphate_carboxylase_plasmid_Paraburkholderia_phymatum_STM815:0.0478591971,(APR38462.1_GCA_001922345_ribulose-bisphosphate_carboxylase_large_subunit_Paraburkholderia_sp._SOS3:0.0099841039,TDY52156.1_GCA_004366595_ribulose_15-bisphosphate_carboxylase_large_subunit_Paraburkholderia_rhizosphaerae:0.0122338232)98.5/100:0.0221711896)67.5/45:0.0073685205,WP_018438899.1_GCF_000373005_form_I_ribulose_bisphosphate_carboxylase_large_subunit_Trinickia_symbiotica:0.0377804348)71.5/17:0.0029249944)75.3/24:0.0028929676,((TAL96518.1_GCA_004297925_ribulose-bisphosphate_carboxylase_large_subunit_Paraburkholderia_sp.:0.0272545688,SAL14411.1_GCA_001544515_Ribulose_bisphosphate_carboxylase_large_chain_Caballeronia_terrestris:0.0094793760)93.7/100:0.0138021777,(ADG17252.1_GCA_000092885_Ribulose-bisphosphate_carboxylase_Paraburkholderia_sp._CCGE1002:0.0148340153,APA87652.1_GCA_001865575_ribulose-bisphosphate_carboxylase_large_subunit_Paraburkholderia_sprentiae_WSM5005:0.0074531104)86.4/100:0.0051857404)86/97:0.0047183456)74.2/23:0.0039501303,(WP_017774765.1_GCF_003986935_form_I_ribulose_bisphosphate_carboxylase_large_subunit_Paraburkholderia_kururiensis:0.0346778328,(WP_042267920.1_GCF_000739775_ribulose-bisphosphate_carboxylase_large_subunit_Paraburkholderia_heleia:0.0149616118,(EDT12666.1_GCA_000172415_Ribulose-bisphosphate_carboxylase_Paraburkholderia_graminis_C4D1M:0.0098209490,(WP_020066343.1_GCF_000383275_MULTISPECIES_ribulose-bisphosphate_carboxylase_large_subunit_Paraburkholderia:0.0073110242,WP_027798136.1_GCF_000472525_ribulose-bisphosphate_carboxylase_large_subunit_Paraburkholderia_dilworthii:0.0000029743)86.6/100:0.0073592569)94/100:0.0145638147)36.4/95:0.0057356599)30.9/91:0.0065390945)95.7/93:0.0190483213,(SED71987.1_GCA_900104845_ribulose-15-bisphosphate_carboxylase/oxygenase_large_subunit_Paraburkholderia_caballeronis:0.0216794345,PZW00913.1_GCA_003253405_ribulose_15-bisphosphate_carboxylase_large_subunit_Paraburkholderia_sp._PDC91:0.0205992959)41.6/28:0.0072576890)99.5/100:0.0637010694,GCA_003153335PLYG01000368.1_14998611473580_14_GCA_003153335_1_ID_580_14_partial_00_Betaproteobacteria_bacterium:0.1124293329)95/99:0.0291389299)0/3:0.0094047509,(TFG80825.1_GCA_004525425_form_I_ribulose_bisphosphate_carboxylase_large_subunit_Chromatiales_bacterium:0.0591783421,KPJ80878.1_GCA_001303245_ribulose_15-bisphosphate_carboxylase_Gammaproteobacteria_bacterium_SG8_30:0.0422919583)99.9/100:0.0763458808)88.8/95:0.0212755612,GCA_003250535QKGE01000217.1_54258571292_5_GCA_003250535_1_ID_92_5_partial_00_Betaproteobacteria_bacterium:0.0584807492)99.7/100:0.0395452153,((((((((((WP_027288085.1_GCF_000515255_form_I_ribulose_bisphosphate_carboxylase_large_subunit_Rhodovibrio_salinarum:0.1506755414,SNB79210.1_GCA_900187945_ribulose-15-bisphosphate_carboxylase/oxygenase_large_subunit_Arboricoccus_pini:0.0863591705)89/98:0.0206634142,((MAT03443.1_GCA_002698945_ribulose-bisphosphate_carboxylase_large_subunit_Acidimicrobiaceae_bacterium:0.0656795866,GCA_003138575PLGN01000014.1_1287551020641_12_GCA_003138575_-1_ID_41_12_partial_00_Acidimicrobiaceae_bacterium:0.0650898693)89.6/100:0.0434039612,GCA_003231975QIKW01000127.1_152149780_1_GCA_003231975_-1_ID_80_1_partial_00_Acidimicrobiia_bacterium:0.1067364761)97.2/100:0.0406880768)92.6/95:0.0276374122,(ADP69301.1_GCA_000166055_Ribulose-bisphosphate_carboxylase_Rhodomicrobium_vannielii_ATCC_17100:0.0326360012,WP_127076511.1_GCF_003992725_form_I_ribulose_bisphosphate_carboxylase_large_subunit_Rhodomicrobium_sp._JA980:0.0037892904)99.7/100:0.0560196438)87.9/95:0.0187531179,((BAJ80436.1_GCA_000202835_ribulose-15-bisphosphate_carboxylase/oxygenase_large_subunit_Acidiphilium_multivorum_AIU301:0.0401448522,SIQ51349.1_GCA_900156265_ribulose-15-bisphosphate_carboxylase/oxygenase_large_subunit_Acidiphilium_rubrum:0.0306913757)97.2/100:0.0312195833,OYV24875.1_GCA_002255215_ribulose-bisphosphate_carboxylase_large_subunit_Rhodospirillales_bacterium_20-58-10:0.0566197434)90.2/100:0.0296609991)94.7/95:0.0271957466,(((PQM58432.1_GCA_002705045_ribulose-bisphosphate_carboxylase_large_subunit_Rhodobacteraceae_bacterium:0.0422579504,(((PQM57088.1_GCA_002699695_ribulose-bisphosphate_carboxylase_large_subunit_Rhodobacteraceae_bacterium:0.0199013444,PQM69971.1_GCA_002695745_ribulose-bisphosphate_carboxylase_large_subunit_Rhodobacterales_bacterium:0.0092869068)99.8/100:0.0444985455,(MAP00451.1_GCA_002703515_ribulose-bisphosphate_carboxylase_large_subunit_Rhodobacteraceae_bacterium:0.0163379931,RCL75406.1_GCA_003331935_form_I_ribulose_bisphosphate_carboxylase_large_subunit_Alphaproteobacteria_bacterium:0.0183002904)97.7/100:0.0261528164)35.1/10:0.0062053962,PQM61771.1_GCA_002725175_ribulose-bisphosphate_carboxylase_large_subunit_Rhodobacteraceae_bacterium:0.0674848685)60.7/10:0.0124270411)76.1/98:0.0161896901,((((WP_116133622.1_GCF_003390845_form_I_ribulose_bisphosphate_carboxylase_large_subunit_Tropicimonas_sp._IMCC34043:0.0376290360,RJE85306.1_GCA_003591515_form_I_ribulose_bisphosphate_carboxylase_large_subunit_Paracoccus_sp._1011MAR3C25:0.0110251098)67.7/65:0.0057802298,((((((SDJ49288.1_GCA_900100085_ribulose-15-bisphosphate_carboxylase/oxygenase_large_subunit_Salipiger_marinus:0.0212138982,WP_111406006.1_GCF_003254465_form_I_ribulose_bisphosphate_carboxylase_large_subunit_Rhodobacteraceae_bacterium_LMIT002:0.0120720483)38.2/66:0.0027631164,((AZY95099.1_GCA_004010775_form_I_ribulose_bisphosphate_carboxylase_large_subunit_Paracoccus_sp._Arc7-R13:0.0047612273,(TJZ92723.1_GCA_005048225_form_I_ribulose_bisphosphate_carboxylase_large_subunit_Paracoccus_gahaiensis:0.0057441018,WP_131574815.1_GCF_004335005_form_I_ribulose_bisphosphate_carboxylase_large_subunit_Paracoccus_sp._I-41R45:0.0114405830)97.9/100:0.0160422279)90.5/100:0.0095182256,TBN52352.1_GCA_004310385_form_I_ribulose_bisphosphate_carboxylase_large_subunit_Paracoccus_sediminis:0.0264696781)46.3/53:0.0064764732)81.5/60:0.0048045343,EAU46930.1_GCA_000153725_Ribulose-bisphosphate_carboxylase_form_I_large_subunit_CbbL_Salipiger_bermudensis_HTCC2601:0.0075242222)0/57:0.0000024532,((((((PBD17670.1_GCA_002300555_ribulose-bisphosphate_carboxylase_large_subunit_Yangia_sp._SAOS_153D:0.0142158170,SFS79781.1_GCA_900116195_ribulose-15-bisphosphate_carboxylase/oxygenase_large_subunit_Yangia_pacifica:0.0000025439)17.4/96:0.0046399902,ANT62361.1_GCA_001687105_ribulose_15-bisphosphate_carboxylase_Yangia_sp._CCB-MM3:0.0000024594)99.7/100:0.0220304862,(EPX79483.1_GCA_000442255_Ribulose_bisphosphate_carboxylase_large_chain_Salipiger_mucosus_DSM_16094:0.0141804125,SFD28600.1_GCA_900112435_ribulose-15-bisphosphate_carboxylase/oxygenase_large_subunit_Salipiger_profundus:0.0023673693)71/94:0.0022496191)0/86:0.0000024693,EEX14107.1_GCA_000161755_ribulose-15-bisphosphate_carboxylase/oxygenase_large_subunit_Citreicella_sp._SE45:0.0069470315)78/91:0.0028647931,(TCD13519.1_GCA_004331745_form_I_ribulose_bisphosphate_carboxylase_large_subunit_Oricola_cellulosilytica:0.0089063830,WP_036561036.1_GCF_000744955_form_I_ribulose_bisphosphate_carboxylase_large_subunit_Oceanicola_sp._MCTG1561a:0.0110392141)82.7/100:0.0052584759)88.7/96:0.0070219968,APZ53811.1_GCA_001975705_ribulose_15-bisphosphate_carboxylase_large_subunit_Pelagibaca_abyssi:0.0063737008)34.1/89:0.0051572715)86.8/59:0.0063010403,WP_103172639.1_GCF_002901215_form_I_ribulose_bisphosphate_carboxylase_large_subunit_Paracoccus_sp._SY:0.0225553549)67.6/94:0.0045599398,(SMX34366.1_GCA_900184935_Ribulose_bisphosphate_carboxylase_large_chain_Confluentimicrobium_lipolyticum:0.0218884315,WP_108263089.1_GCF_003056725_form_I_ribulose_bisphosphate_carboxylase_large_subunit_Mangrovicoccus_ximenensis:0.0123778521)83.8/70:0.0067858605)86.8/72:0.0075975291)79.7/57:0.0077817993,(WP_127902242.1_GCF_004010155_form_I_ribulose_bisphosphate_carboxylase_large_subunit_Solirhodobacter_olei:0.0222779176,SDW72525.1_GCA_900106675_ribulose-15-bisphosphate_carboxylase/oxygenase_large_subunit_Defluviimonas_indica:0.0186354271)74.1/79:0.0047495419)97.6/84:0.0310847004,RAI00833.1_GCA_003258595_ribulose-bisphosphate_carboxylase_large_subunit_Acuticoccus_sediminis:0.0832879849)77.9/97:0.0133084274)96.9/100:0.0320077780,TCP38327.1_GCA_004341375_ribulose_15-bisphosphate_carboxylase_large_subunit_Rhodothalassium_salexigens_DSM_2132:0.0587049761)91.4/42:0.0180631767)13.9/17:0.0096337953,(((((PPQ28142.1_GCA_002937115_ribulose-bisphosphate_carboxylase_large_subunit_Rhodopila_globiformis:0.0518415678,RAI57380.1_GCA_003258945_ribulose-bisphosphate_carboxylase_large_subunit_Acetobacteraceae_bacterium_DB1506:0.0516384442)99/100:0.0395773204,WP_114911204.1_GCF_003352165_form_I_ribulose_bisphosphate_carboxylase_large_subunit_Acidibrevibacterium_fodinaquatile:0.0306146974)82.3/51:0.0112783400,TDH60438.1_GCA_004355005_form_I_ribulose_bisphosphate_carboxylase_large_subunit_Dankookia_rubra:0.0462020696)96.8/100:0.0383598100,GCA_003164825PLUH01000023.1_747505439117_7_GCA_003164825_1_ID_117_7_partial_01_Rhizobiales_bacterium:0.0659083076)89.1/41:0.0180651783,GCA_001939945MOEB01000016.1_33090456868_3_GCA_001939945_1_ID_68_3_partial_00_Rhodocista_sp._MIMtkB3:0.0443792310)84.8/13:0.0108585290)75.9/8:0.0060655448,(((ASG22083.1_GCA_000730165_ribulose-bisphosphate_carboxylase_large_subunit_Nitrospirillum_amazonense_CBAmc:0.0757940282,GAN77260.1_GCA_000964365_ribulose_bisophosphate_carboxylase_Acidisphaera_rubrifaciens_HS-AP3:0.0727979819)80.8/84:0.0111148658,(((OWJ58337.1_GCA_002195995_ribulose-bisphosphate_carboxylase_large_subunit_Inquilinus_limosus:0.0304662026,WP_026869713.1_GCF_000423185_form_I_ribulose_bisphosphate_carboxylase_large_subunit_Inquilinus_limosus:0.0212599500)94.1/100:0.0190734736,WP_037016557.1_GCF_000745135_form_I_ribulose_bisphosphate_carboxylase_large_subunit_Rhizobiales_bacterium_YIM_77505:0.0293357363)53.8/84:0.0102298681,WP_051356539.1_GCF_000473085_form_I_ribulose_bisphosphate_carboxylase_large_subunit_Azorhizobium_doebereinerae:0.0323489563)88/82:0.0123734184)86.4/95:0.0071992607,((((((WP_102959986.1_GCF_002893625_form_I_ribulose_bisphosphate_carboxylase_large_subunit_Mangrovicella_endophytica:0.0276363829,(((KQT54779.1_GCA_001424685_ribulose_15-bisphosphate_carboxylase_Aureimonas_sp._Leaf454:0.0375949946,KQT88016.1_GCA_001425575_ribulose_15-bisphosphate_carboxylase_Aurantimonas_sp._Leaf443:0.0193134793)90.7/100:0.0147298712,EAS49810.1_GCA_000153465_ribulose-15-bisphosphate_carboxylase/oxygenase_large_subunit_Aurantimonas_manganoxydans_SI85-9A1:0.0196019384)81.7/100:0.0122516825,((TFF22786.1_GCA_004519335_form_I_ribulose_bisphosphate_carboxylase_large_subunit_Jiella_endophytica:0.0238130030,ORE99087.1_GCA_002088275_ribulose_bisophosphate_carboxylase_Aurantimonas_sp._22II-16-19i:0.0000033209)33.8/100:0.0039135492,MAU98373.1_GCA_002700095_ribulose-bisphosphate_carboxylase_large_subunit_Fulvimarina_sp.:0.0030672048)97/100:0.0291286235)96.2/100:0.0223896848)73.7/100:0.0099120873,KHJ55793.1_GCA_000800175_ribulose_15-bisphosphate_carboxylase_Aureimonas_altamirensis:0.0474182592)98.2/100:0.0305171632,(((((WP_022716099.1_GCF_000419765_MULTISPECIES_form_I_ribulose_bisphosphate_carboxylase_large_subunit_Rhizobium:0.0134506306,SMF11427.1_GCA_900177415_ribulose-bisphosphate_carboxylase_large_chain_Rhizobium_oryzae:0.0131076936)80.4/98:0.0098000663,KGD96515.1_GCA_000757525_ribulose_15-bisphosphate_carboxylase_Rhizobium_sp._YS-1r:0.0080040740)99.2/100:0.0242010279,((KXF77545.1_GCA_001558695_ribulose_15-bisphosphate_carboxylase_Paramesorhizobium_deserti:0.0193699353,PRD41502.1_GCA_002980495_ribulose-bisphosphate_carboxylase_large_subunit_Phyllobacterium_phragmitis:0.0125450373)9.7/98:0.0027436627,(RCS24471.1_GCA_003335045_form_I_ribulose_bisphosphate_carboxylase_large_subunit_Phyllobacterium_salinisoli:0.0000024471,RWM21875.1_GCA_004020445_ribulose-bisphosphate_carboxylase_large_subunit_partial_Mesorhizobium_sp.:0.0000031683)6/99:0.0045133152)99.8/97:0.0264128838)0/59:0.0000027674,(((((WP_115053923.1_GCF_900471815_form_I_ribulose_bisphosphate_carboxylase_large_subunit_Rhizobiales_bacterium:0.0046975412,GCA_900539805UQDH01000001.1_2172237992252591_217_GCA_900539805_-1_ID_1_217_partial_00_uncultured_Phyllobacterium_sp.:0.0000024873)80.4/100:0.0023291824,WP_112522168.1_GCF_900470135_form_I_ribulose_bisphosphate_carboxylase_large_subunit_Rhizobiales_bacterium:0.0023637610)78.6/100:0.0023678765,GCA_900467015UBOC01000004.1_22023763423909439_220_GCA_900467015_1_ID_39_220_partial_00_Rhizobiales_bacterium:0.0000028015)97.7/100:0.0117684219,WP_113480377.1_GCF_900473175_form_I_ribulose_bisphosphate_carboxylase_large_subunit_Rhizobiales_bacterium:0.0023483507)74.9/100:0.0023182727,SDP91051.1_GCA_900104165_ribulose-15-bisphosphate_carboxylase/oxygenase_large_subunit_Phyllobacterium_sp._YR620:0.0117649152)95.9/100:0.0124612818)88.8/97:0.0137668301,((GCA_001014615LBCQ02000018.1_10311119711265710_103_GCA_001014615_1_ID_10_103_partial_00_Aquamicrobium_sp._LC103:0.0243881342,((WP_019171300.1_GCF_000304395_form_I_ribulose_bisphosphate_carboxylase_large_subunit_Pseudaminobacter_salicylatoxidans:0.0210822203,PSJ58187.1_GCA_003012705_ribulose-bisphosphate_carboxylase_large_subunit_Mesorhizobium_soli:0.0216343810)84.4/100:0.0121110025,(RWM41356.1_GCA_004020445_form_I_ribulose_bisphosphate_carboxylase_large_subunit_Mesorhizobium_sp.:0.0074893031,((TIS56645.1_GCA_004962755_form_I_ribulose_bisphosphate_carboxylase_large_subunit_Mesorhizobium_sp.:0.0243915021,RWK11987.1_GCA_004019825_form_I_ribulose_bisphosphate_carboxylase_large_subunit_Mesorhizobium_sp.:0.0093468287)89.7/83:0.0073177638,((WP_027169422.1_GCF_000427725_form_I_ribulose_bisphosphate_carboxylase_large_subunit_Mesorhizobium_sp._WSM3224:0.0094659058,(CDX24686.1_GCA_000824825_Ribulose_bisphosphate_carboxylase_large_chain_RuBisCO_large_subunit_Mesorhizobium_sp._ORS_3324:0.0071129714,RUW82601.1_GCA_003998155_form_I_ribulose_bisphosphate_carboxylase_large_subunit_Mesorhizobium_sp._M1E.F.Ca.ET.063.01.1.1:0.0023755831)75/92:0.0022655601)75/82:0.0023927703,RWA73775.1_GCA_004016595_form_I_ribulose_bisphosphate_carboxylase_large_subunit_Mesorhizobium_sp.:0.0094546195)77.9/71:0.0024782075)68.6/56:0.0018883370)99.6/99:0.0281631129)45.9/89:0.0040334704)86.5/95:0.0099164717,((RUM96871.1_GCA_003934165_form_I_ribulose_bisphosphate_carboxylase_large_subunit_Pseudaminobacter_sp._CB3:0.0321177734,(GCA_005222875STFY01000003.1_4242794442513_42_GCA_005222875_1_ID_3_42_partial_00_Mesorhizobium_sp._GR13:0.0350852834,RLP24478.1_GCA_003666685_form_I_ribulose_bisphosphate_carboxylase_large_subunit_Mesorhizobium_sp._YM1C-6-2:0.0175186394)79.8/31:0.0092239847)34.7/28:0.0017037577,WP_047565694.1_GCF_000798645_form_I_ribulose_bisphosphate_carboxylase_large_subunit_Mesorhizobium_sp._F7:0.0274037955)86.7/85:0.0070452756)51.3/92:0.0078864340)87.4/96:0.0107026023)88.7/91:0.0131618086,(((WP_026380468.1_GCF_000688515_form_I_ribulose_bisphosphate_carboxylase_large_subunit_Afifella_pfennigii:0.0220810484,WP_128292749.1_GCF_004023665_form_I_ribulose_bisphosphate_carboxylase_large_subunit_Afifella_aestuarii:0.0365827110)93.9/100:0.0255712035,RTL98211.1_GCA_003963395_ribulose-bisphosphate_carboxylase_large_subunit_partial_Bradyrhizobiaceae_bacterium:0.0262525446)77.5/81:0.0065961848,WP_099865544.1_GCF_002750855_form_I_ribulose_bisphosphate_carboxylase_large_subunit_Pararhizobium_haloflavum:0.0406713206)32.7/44:0.0128508251)82.9/42:0.0091916756,(((((((((QAY94921.1_GCA_004135935_ribulose-bisphosphate_carboxylase_large_subunit_Methylovirgula_ligni:0.0601758781,(ACK50164.1_GCA_000021745_Ribulose-bisphosphate_carboxylase_Methylocella_silvestris_BL2:0.0372670281,VFU07495.1_GCA_900749825_Ribulose_bisphosphate_carboxylase_large_chain_3_Methylocella_tundrae:0.0151607827)98.1/100:0.0267276704)92.2/95:0.0174603462,(WP_051335310.1_GCF_000427445_form_I_ribulose_bisphosphate_carboxylase_large_subunit_Methylocapsa_acidiphila:0.0224731873,WP_036264696.1_GCF_000746085_form_I_ribulose_bisphosphate_carboxylase_large_subunit_Methylocapsa_aurea:0.0273623019)92.5/100:0.0116072558)13.6/73:0.0034940282,GCA_003162995PLUZ01000232.1_201951820990100_20_GCA_003162995_1_ID_100_20_partial_00_Methylocapsa_sp.:0.0606777027)87.9/83:0.0099384775,(WP_034998126.1_GCF_000745425_form_I_ribulose_bisphosphate_carboxylase_large_subunit_Beijerinckia_mobilis:0.0287162773,SFK74218.1_GCA_900114285_ribulose-15-bisphosphate_carboxylase/oxygenase_large_subunit_Methylocapsa_palsarum:0.0334241775)76.7/54:0.0039528906)37.9/60:0.0085624014,(TAL80380.1_GCA_004298435_form_I_ribulose_bisphosphate_carboxylase_large_subunit_Beijerinckiaceae_bacterium:0.0755420110,WP_040580562.1_GCF_000385335_form_I_ribulose_bisphosphate_carboxylase_large_subunit_Methyloferula_stellata:0.0145812846)44.2/86:0.0116107642)97/96:0.0267628699,((CDP50020.1_GCA_000689495_Ribulose_bisphosphate_carboxylase_large_chain_Devosia_sp._DBB001:0.0070719343,AKR54831.1_GCA_001185205_ribulose_15-bisphosphate_carboxylase_Devosia_sp._H5989:0.0000026776)99.9/100:0.0663780141,RBP14066.1_GCA_003315135_ribulose_15-bisphosphate_carboxylase_large_subunit_Roseiarcus_fermentans:0.0366786566)73.6/87:0.0079449328)93.7/59:0.0114079990,(((((ADH87761.1_GCA_000092925_Ribulose-bisphosphate_carboxylase_Starkeya_novella_DSM_506:0.0175784762,PZQ85247.1_GCA_003241485_ribulose-bisphosphate_carboxylase_large_subunit_Starkeya_novella:0.0150598231)27.9/98:0.0083933936,((WP_018389605.1_GCF_000378025_form_I_ribulose_bisphosphate_carboxylase_large_subunit_Ancylobacter_sp._FA202:0.0273397550,WP_029354043.1_GCF_000702305_form_I_ribulose_bisphosphate_carboxylase_large_subunit_Bosea_sp._117:0.0251041128)86.2/100:0.0113619536,WP_114957321.1_GCF_003347645_form_I_ribulose_bisphosphate_carboxylase_large_subunit_Rhizobiaceae_bacterium_CPCC_101076:0.0362835958)74.8/100:0.0065285036)99.7/100:0.0422765686,(PWB79594.1_GCA_003105285_ribulose-bisphosphate_carboxylase_large_subunit_Methylocystaceae_bacterium:0.0863892625,RUP07987.1_GCA_003987725_form_I_ribulose_bisphosphate_carboxylase_large_subunit_Hyphomicrobium_sp.:0.0930776195)52/46:0.0066780870)88.4/44:0.0105105964,WP_046868905.1_GCF_001006805_form_I_ribulose_bisphosphate_carboxylase_large_subunit_Microvirga_massiliensis:0.0276145765)57.7/34:0.0037072202,(((CEJ12891.1_GCA_000751295_Ribulose_bisphosphate_carboxylase_large_chain_bacterium_YEK0313:0.0422134790,(RIK96102.1_GCA_003576765_ribulose-bisphosphate_carboxylase_large_subunit_Proteobacteria_bacterium:0.0290401730,(OJY08772.1_GCA_001899255_ribulose-bisphosphate_carboxylase_large_subunit_Rhizobiales_bacterium_62-47:0.0189858508,(SUU78705.1_GCA_900445155_Ribulose_bisphosphate_carboxylase_large_chain_Afipia_felis:0.0044849997,OJW61857.1_GCA_001897755_ribulose-bisphosphate_carboxylase_large_subunit_Afipia_sp._64-13:0.0121060327)97.1/100:0.0151367510)91.8/100:0.0118483265)90.4/99:0.0110588860)44.2/92:0.0099114718,((OCC01112.1_GCA_001676615_ribulose-bisphosphate_carboxylase_large_subunit_Labrys_sp._WJW:0.0029386033,PRH84985.1_GCA_002982075_ribulose-bisphosphate_carboxylase_large_subunit_Labrys_okinawensis:0.0041038248)99.9/100:0.0337357178,((((CAE27000.1_GCA_000195775_ribulose-bisphosphate_carboxylase_large_chain_Rhodopseudomonas_palustris_CGA009:0.0084236934,REF86859.1_GCA_003387125_ribulose_15-bisphosphate_carboxylase_large_subunit_Rhodopseudomonas_thermotolerans:0.0011109025)99.4/100:0.0219775270,ABD08657.1_GCA_000013365_ribulose-15-bisphosphate_carboxylase/oxygenase_large_subunit_Rhodopseudomonas_palustris_HaA2:0.0169609485)87/100:0.0070769572,WP_027279563.1_GCF_000504425_MULTISPECIES_form_I_ribulose_bisphosphate_carboxylase_large_subunit_Rhodopseudomonas:0.0052611661)97.5/100:0.0188969357,((((WP_024506316.1_GCF_000472385_form_I_ribulose_bisphosphate_carboxylase_large_subunit_Bradyrhizobium_sp._ARR65:0.0269633138,WP_027558229.1_GCF_000473125_MULTISPECIES_form_I_ribulose_bisphosphate_carboxylase_large_subunit_Bradyrhizobium:0.0192979462)75.1/97:0.0023641787,OKO68575.1_GCA_001908185_ribulose_15-bisphosphate_carboxylase_Bradyrhizobium_sp._AS23.2:0.0095596731)84.6/97:0.0046234893,(((((AMA56759.1_GCA_000296215_ribulose_15-bisphosphate_carboxylase_Bradyrhizobium_sp._CCGE-LA001:0.0046885323,WP_063691799.1_GCF_001641335_form_I_ribulose_bisphosphate_carboxylase_large_subunit_Bradyrhizobium_stylosanthis:0.0000030491)99.1/100:0.0141987511,APO55449.1_GCA_001908315_ribulose_15-bisphosphate_carboxylase_Bradyrhizobium_diazoefficiens:0.0000031122)40.2/100:0.0023107487,((SEN44294.1_GCA_900109945_ribulose-15-bisphosphate_carboxylase/oxygenase_large_subunit_Bradyrhizobium_sp._OK095:0.0118956245,KJC47025.1_GCA_000938255_ribulose_15-bisphosphate_carboxylase_Bradyrhizobium_sp._LTSP849:0.0000023887)76.1/100:0.0024009911,OSI34485.1_GCA_002108695_ribulose-bisphosphate_carboxylase_large_subunit_Bradyrhizobium_canariense:0.0072091191)93.6/100:0.0072202078)93.3/100:0.0072496069,PJG53091.1_GCA_002795245_ribulose-bisphosphate_carboxylase_large_subunit_Bradyrhizobium_sp._INPA54B:0.0023592711)91.2/99:0.0047481572,RXH02882.1_GCA_004114425_form_I_ribulose_bisphosphate_carboxylase_large_subunit_Bradyrhizobium_vignae:0.0000033974)74.5/99:0.0024009725)98.9/99:0.0233389587,PKU25195.1_GCA_002845745_ribulose-bisphosphate_carboxylase_large_subunit_Telmatospirillum_siberiense:0.0348044054)87.2/99:0.0093243533)83.2/97:0.0067658461)85.7/95:0.0061617566)80.1/84:0.0045733430,(((ABA06179.1_GCA_000012725_ribulose-15-bisphosphate_carboxylase/oxygenase_large_subunit_Nitrobacter_winogradskyi_Nb-255:0.0142947546,(ABE64475.1_GCA_000013885_ribulose-15-bisphosphate_carboxylase/oxygenase_large_subunit_Nitrobacter_hamburgensis_X14:0.0069627067,ABE64713.1_GCA_000013885_ribulose-15-bisphosphate_carboxylase/oxygenase_large_subunit_plasmid_Nitrobacter_hamburgensis_X14:0.0000012770)74.6/100:0.0048121067)100/100:0.0711821334,(((RYX95668.1_GCA_004173095_form_I_ribulose_bisphosphate_carboxylase_large_subunit_Bradyrhizobiaceae_bacterium:0.0215253685,(((RDK91222.1_GCA_003353545_ribulose_15-bisphosphate_carboxylase_large_subunit_Tardiphaga_sp._CF115:0.0138853936,(ABD86889.1_GCA_000013745_ribulose-15-bisphosphate_carboxylase/oxygenase_large_subunit_Rhodopseudomonas_palustris_BisB18:0.0113238051,KIZ44911.1_GCA_000935205_ribulose_15-bisphosphate_carboxylase_Rhodopseudomonas_palustris:0.0055447022)91.6/100:0.0112449455)89.3/100:0.0075778153,PJJ31880.1_GCA_002797635_ribulose_15-bisphosphate_carboxylase_large_subunit_Afipia_broomeae:0.0096810738)76.1/97:0.0044009744,SIO66717.1_GCA_900129675_ribulose-15-bisphosphate_carboxylase/oxygenase_large_subunit_Bradyrhizobium_erythrophlei:0.0059889348)13.1/70:0.0056127630)14.1/88:0.0028018289,WP_027538445.1_GCF_000426105_form_I_ribulose_bisphosphate_carboxylase_large_subunit_Bradyrhizobium_sp._URHA0002:0.0055223370)88.3/99:0.0103113556,WP_028347154.1_GCF_000472965_form_I_ribulose_bisphosphate_carboxylase_large_subunit_Bradyrhizobium_elkanii:0.0129653856)70.5/100:0.0137942760)39.3/88:0.0069709383,((ERF84876.1_GCA_000465325_ribulose_bisphosphate_carboxylase_large_chain_3_Bradyrhizobium_sp._DFCI-1:0.0175066031,WP_028167995.1_GCF_000472865_form_I_ribulose_bisphosphate_carboxylase_large_subunit_Bradyrhizobium_elkanii:0.0194685985)58/85:0.0106413489,(CCE11200.1_GCA_000239815_Ribulose_bisphosphate_carboxylase_large_chain_RuBisCO_large_subunit_Bradyrhizobium_sp._STM_3843:0.0258854917,(BAM91856.1_GCA_000344805_ribulose_bisphosphate_carboxylase_large_chain_RuBisCO_large_subunit_Bradyrhizobium_oligotrophicum_S58:0.0081499406,(CAL75537.1_GCA_000026145_Ribulose_bisphosphate_carboxylase_large_chain_RuBisCO_large_subunit_Bradyrhizobium_sp._ORS_278:0.0100311812,RTL94212.1_GCA_003963395_ribulose-bisphosphate_carboxylase_large_subunit_partial_Bradyrhizobiaceae_bacterium:0.0033734725)82.2/100:0.0087192003)83.6/98:0.0064123149)87.6/98:0.0091260853)97.1/100:0.0212780815)71.4/85:0.0047551400)98.8/92:0.0209110839)74.4/50:0.0029554302)89.2/97:0.0079798212,(PWR23133.1_GCA_003173055_ribulose-bisphosphate_carboxylase_large_subunit_Zavarzinia_compransoris:0.0229346334,RJF80559.1_GCA_003590945_form_I_ribulose_bisphosphate_carboxylase_large_subunit_Oleomonas_sp._K1W22B-8:0.0310099649)97.6/100:0.0243560981)42.4/83:0.0074323301,SNR88052.1_GCA_900188055_ribulose-15-bisphosphate_carboxylase/oxygenase_large_subunit_Tistlia_consotensis:0.0531244361)0/24:0.0000023844)84.6/29:0.0074200882,WP_119299635.1_GCF_003574735_form_I_ribulose_bisphosphate_carboxylase_large_subunit_Rhodospirillaceae_bacterium_SYSU_D60009:0.0382469855)94.2/49:0.0143781535)89.9/43:0.0151436980)56.8/30:0.0037572104,(GCA_003560065PWJJ01000055.1_263584137304171_26_GCA_003560065_1_ID_171_26_partial_00_Gemmatimonadetes_bacterium:0.0589217037,GCA_003557525PWOF01000104.1_121412815588233_12_GCA_003557525_-1_ID_233_12_partial_00_Gemmatimonadetes_bacterium:0.0505532126)97.9/100:0.0320785543)94.5/66:0.0255621720,GCA_000759655KN173952.1_22173031828993_22_GCA_000759655_-1_ID_93_22_partial_00_Acidicaldus_organivorans:0.0586872707)92/97:0.0252897999,EIJ41327.1_GCA_000245015_ribulose_15-bisphosphate_carboxylase_large_subunit_Beggiatoa_alba_B18LD:0.1030632340)35.6/42:0.0236833431)60.6/11:0.0039767661,(((OGO58108.1_GCA_001797035_ribulose-bisphosphate_carboxylase_large_subunit_Chloroflexi_bacterium_RBG_16_72_14:0.0724376267,(OGO58131.1_GCA_001797015_ribulose-bisphosphate_carboxylase_large_subunit_Chloroflexi_bacterium_RBG_16_69_14:0.0482284121,KRT63449.1_GCA_001443375_Ribulose_bisphosphate_carboxylase_large_chain_RuBisCO_large_subunit_Chloroflexi_bacterium_CSP1-4:0.0454626021)84.3/100:0.0176434849)92.4/100:0.0204669848,OGA17987.1_GCA_001770475_ribulose-bisphosphate_carboxylase_large_subunit_Betaproteobacteria_bacterium_RIFCSPLOWO2_02_FULL_66_14:0.0464610998)77.3/93:0.0097602739,(((WP_129774727.1_GCF_004138485_form_I_ribulose_bisphosphate_carboxylase_large_subunit_Steroidobacter_sp._JW-3:0.0317864866,(WP_116813522.1_GCF_003104955_form_I_ribulose_bisphosphate_carboxylase_large_subunit_Steroidobacter_cummioxidans:0.0169367482,WP_129646771.1_GCF_004138335_form_I_ribulose_bisphosphate_carboxylase_large_subunit_Steroidobacter_agariperforans:0.0206161365)70.2/100:0.0083269145)99.9/100:0.0493221913,(PZN75344.1_GCA_003242685_ribulose-bisphosphate_carboxylase_large_subunit_Proteobacteria_bacterium:0.0297710456,GCA_002919385PKEQ01000117.1_9131521461841_9_GCA_002919385_-1_ID_41_9_partial_00_Sinobacteraceae_bacterium:0.0253050085)97.7/100:0.0252384155)59.9/93:0.0040380800,PZN33265.1_GCA_003242495_ribulose-bisphosphate_carboxylase_large_subunit_Proteobacteria_bacterium:0.0494137632)73.2/93:0.0107215358)98/100:0.0326470900)85.7/27:0.0132400278,((GBD45030.1_GCA_002898275_Ribulose_bisphosphate_carboxylase_large_chain_bacterium_HR40:0.0655852131,GBD41941.1_GCA_002898955_Ribulose_bisphosphate_carboxylase_large_chain_bacterium_HR39:0.0305312365)99.9/100:0.0905822560,((PWB81763.1_GCA_003105305_ribulose-bisphosphate_carboxylase_large_subunit_partial_candidate_division_NC10_bacterium:0.0236556396,PTL34943.1_GCA_003044035_ribulose-bisphosphate_carboxylase_large_subunit_Candidatus_Methylomirabilis_limnetica:0.0196076350)77.6/25:0.0059176164,((PWB44504.1_GCA_003104975_ribulose-bisphosphate_carboxylase_large_subunit_candidate_division_NC10_bacterium:0.0241273211,(GCA_002632385NSJN01000033.1_148015947854_14_GCA_002632385_1_ID_54_14_partial_00_Candidatus_Methylomirabilis_oxyfera:0.0000024194,GCA_001914375MRWO01000151.1_12649385_1_GCA_001914375_1_ID_385_1_partial_10_Candidatus_Methylomirabilis_sp._BIN6:0.0048898722)5.1/98:0.0048620033)88.1/25:0.0083829576,(CBE69215.1_GCA_000091165_Ribulose_bisphosphate_carboxylase_large_chain_RuBisCO_large_subunit_Candidatus_Methylomirabilis_oxyfera:0.0023666799,GCA_002634395NSJM01000002.1_51428794434235_51_GCA_002634395_1_ID_35_51_partial_00_Candidatus_Methylomirabilis_sp.:0.0023664595)80.4/100:0.0058589586)0/23:0.0000023451)99.9/100:0.1153522472)96.7/95:0.0335588043)93.9/94:0.0194720710,WP_035388740.1_GCF_000745905_form_I_ribulose_bisphosphate_carboxylase_large_subunit_Ferrimicrobium_acidiphilum:0.0857310649)88.1/84:0.0171238037,RMD69411.1_GCA_003694005_ribulose-bisphosphate_carboxylase_large_subunit_partial_Gammaproteobacteria_bacterium:0.0455837228)83.2/64:0.0144227080,(KRT69724.1_GCA_001443495_ribulose-bisphosphate_carboxylase_ribulose-bisphosphate_carboxylase_large_chain_candidate_division_NC10_bacterium_CSP1-5:0.1009992199,PZP59596.1_GCA_003241205_ribulose-bisphosphate_carboxylase_large_subunit_partial_Azospira_oryzae:0.0357750363)57.5/81:0.0090383785)85.6/75:0.0127871996,((((GCA_003560635PWKR01000112.1_422603711133_4_GCA_003560635_1_ID_133_4_partial_00_Gammaproteobacteria_bacterium:0.0064358743,GCA_003562535PWUP01000202.1_312492700169_3_GCA_003562535_1_ID_169_3_partial_00_Gammaproteobacteria_bacterium:0.0054578983)100/100:0.1173387096,(MAS10281.1_GCA_002702145_ribulose-bisphosphate_carboxylase_large_subunit_Salinisphaera_sp.:0.0185832860,ROO26263.1_GCA_003788635_ribulose_bisophosphate_carboxylase_Salinisphaera_orenii_MK-B5:0.0269091867)98.8/100:0.0444973193)84.6/95:0.0137297518,WP_108665016.1_GCF_003073135_ribulose-bisphosphate_carboxylase_large_subunit_Euzebya_rosea:0.0975964200)98.2/94:0.0350320767,WP_028990221.1_GCF_000423825_form_I_ribulose_bisphosphate_carboxylase_large_subunit_Thermithiobacillus_tepidarius:0.0421512899)32.2/49:0.0063025800)95.2/71:0.0203794128,(((GCA_003152515PMAH01000048.1_53570875854784_53_GCA_003152515_-1_ID_84_53_partial_00_Gammaproteobacteria_bacterium:0.0289845468,GCA_003140135PLIX01000083.1_652166676244_6_GCA_003140135_1_ID_244_6_partial_00_Gammaproteobacteria_bacterium:0.0121329560)79.3/99:0.0095278436,GCA_003133155PKWE01000212.1_13704104_1_GCA_003133155_1_ID_104_1_partial_10_Gammaproteobacteria_bacterium:0.0000031093)99.9/100:0.1026975634,OFX20320.1_GCA_001768075_ribulose-bisphosphate_carboxylase_large_subunit_Anaeromyxobacter_sp._RBG_16_69_14:0.1151273738)95.1/87:0.0404915699)75.5/76:0.0052446805)69.6/82:0.0113413726,(EPC03738.1_GCA_000409775_ribulose_bisophosphate_carboxylase_Halomonas_anticariensis_FP35___DSM_16096:0.0029066803,PMR66919.1_GCA_002879645_ribulose-bisphosphate_carboxylase_large_subunit_Halomonas_heilongjiangensis:0.0579044737)100/100:0.0827104303)83.9/87:0.0140243807,((ANB18496.1_GCA_001632775_Ribulose_bisphosphate_carboxylase_large_chain_CbbL_Dokdonella_koreensis_DS-123:0.0183809962,GCA_002483055DLHE01000141.1_171897320460255_17_GCA_002483055_1_ID_255_17_partial_00_Rhodanobacteraceae_bacterium_UBA7676:0.0291090478)99.5/100:0.0543802797,(((((GCA_003137095PLET01000125.1_119151246152685105_119_GCA_003137095_-1_ID_105_119_partial_00_Gammaproteobacteria_bacterium:0.0364867126,GCA_003164785PLUE01000037.1_899972410116315_89_GCA_003164785_-1_ID_15_89_partial_00_Gammaproteobacteria_bacterium:0.0217550822)90.1/100:0.0151083326,GCA_003169275PMPV01000368.1_29552394382_2_GCA_003169275_1_ID_382_2_partial_00_Gammaproteobacteria_bacterium:0.0197415205)76.2/99:0.0114014477,GCA_003135335PLBG01000103.1_121015163_1_GCA_003135335_-1_ID_163_1_partial_10_Gammaproteobacteria_bacterium:0.0092808029)89.7/100:0.0309240289,GCA_003136595PLEY01000131.1_646645314138_6_GCA_003136595_-1_ID_138_6_partial_01_Burkholderiales_bacterium:0.0316689268)86.2/100:0.0202122322,(WP_162305971.1_GCF_003336875_form_I_ribulose_bisphosphate_carboxylase_large_subunit_Oleisolibacter_albus:0.0445801418,((WP_119679533.1_GCF_003568845_form_I_ribulose_bisphosphate_carboxylase_large_subunit_Indioceanicola_profundi:0.0349132663,(ACJ01400.1_GCA_000016185_ribulose-15-bisphosphate_carboxylase/oxygenase_large_subunit_Rhodospirillum_centenum_SW:0.0319426078,(PWC45817.1_GCA_003116015_ribulose_15-bisphosphate_carboxylase_Azospirillum_sp._TSO22-1:0.0244023630,(ALG72647.1_GCA_001305595_ribulose_15-bisphosphate_carboxylase_Azospirillum_thiophilum:0.0148570254,PWC39406.1_GCA_003116095_ribulose_15-bisphosphate_carboxylase_Azospirillum_sp._TSO35-2:0.0095545974)95.9/100:0.0142217980)87.4/97:0.0074164904)82.4/86:0.0070728123)14.5/73:0.0070982417,((KJB91840.1_GCA_000936425_ribulose_bisophosphate_carboxylase_Skermanella_aerolata_KACC_11604:0.0161333313,EWY39239.1_GCA_000576635_ribulose_bisophosphate_carboxylase_Skermanella_stibiiresistens_SB22:0.0436730088)99.3/100:0.0454668631,GCA_003133065PKZM01000072.1_19185221998831_19_GCA_003133065_-1_ID_31_19_partial_00_Acetobacteraceae_bacterium:0.0643910334)85.4/97:0.0189801346)64.7/99:0.0139047857)99.4/100:0.0440886168)95.9/100:0.0274457848)98/100:0.0383913927)52.9/86:0.0164499450,KPV39547.1_GCA_001399755_ribulose_15-bisphosphate_carboxylase_Thiohalorhabdus_denitrificans:0.0571348401)98.8/100:0.0574142594)99.8/100:0.0664115591,(POB10697.1_GCA_002903155_ribulose-bisphosphate_carboxylase_large_subunit_Sulfobacillus_sp._hq2:0.0675020665,(PSR26254.1_GCA_003023725_ribulose-bisphosphate_carboxylase_large_subunit_Sulfobacillus_benefaciens:0.0538191368,OLZ13222.1_GCA_001953275_ribulose-bisphosphate_carboxylase_large_subunit_Sulfobacillus_thermosulfidooxidans:0.0293567533)97.6/100:0.0371658211)98.3/100:0.0446952066)80.6/92:0.0349275440,PSR34029.1_GCA_003023695_ribulose-bisphosphate_carboxylase_large_subunit_Sulfobacillus_benefaciens:0.0873370908)93.2/77:0.0240269950,((PWI57843.1_GCA_003144315_ribulose-bisphosphate_carboxylase_large_subunit_Acidibacillus_sulfuroxidans:0.1188049678,((PTQ53407.1_GCA_003050565_Ribulose_bisphosphate_carboxylase_large_chain_Brockia_lithotrophica:0.2109532296,OAR04743.1_GCA_001653195_ribulose_15-bisphosphate_carboxylase_Hydrogenibacillus_schlegelii:0.0456394440)77.3/100:0.0473016828,ATY85959.1_GCA_002804065_ribulose-bisphosphate_carboxylase_large_subunit_Kyrpidia_spormannii:0.0511056877)99.4/100:0.0605325269)46.1/96:0.0151113884,(PSR21157.1_GCA_003023745_ribulose-bisphosphate_carboxylase_large_subunit_Sulfobacillus_acidophilus:0.1418571289,AEJ38977.1_GCA_000219855_ribulose-15-bisphosphate_carboxylase/oxygenase_large_subunit_Sulfobacillus_acidophilus_TPY:0.0797722483)50.1/93:0.0351304691)91.5/90:0.0185867567)24.7/74:0.0090573607,(((GCA_003155175PMFP01000081.1_312352692158_3_GCA_003155175_1_ID_158_3_partial_00_candidate_division_WPS-2_bacterium:0.1635273137,(WP_129686094.1_GCF_004138175_form_I_ribulose_bisphosphate_carboxylase_large_subunit_Chloroflexales_bacterium_ZM16-3:0.0488289272,WP_129627234.1_GCF_004138135_form_I_ribulose_bisphosphate_carboxylase_large_subunit_Candidatus_Oscillochloris_fontis:0.0145452783)92/100:0.0296791644)61.8/90:0.0291338992,KPV53627.1_GCA_001399705_ribulose_15-bisphosphate_carboxylase_Kouleothrix_aurantiaca:0.0360047487)93.3/90:0.0282960903,((((((TFE65901.1_GCA_004421255_ribulose-bisphosphate_carboxylase_large_subunit_Methylacidiphilum_sp._Phi:0.0082901432,ACD83318.1_GCA_000019665_Ribulose_15-bisphosphate_carboxylase_large_subunit_Methylacidiphilum_infernorum_V4:0.0070953999)87.7/100:0.0062152158,TFE76232.1_GCA_004421195_ribulose_15-bisphosphate_carboxylase_Methylacidiphilum_fumariolicum:0.0023261403)21.8/48:0.0042856194,(TFE66714.1_GCA_004421185_ribulose-bisphosphate_carboxylase_large_subunit_Methylacidiphilum_sp._Yel:0.0072169801,KIE57773.1_GCA_000817245_ribulose_15-bisphosphate_carboxylase_Methylacidiphilum_kamchatkense_Kam1:0.0048849272)74.7/98:0.0027873049)100/99:0.0634802243,(WP_155996694.1_GCF_000379365_ribulose-bisphosphate_carboxylase_large_subunit_Verrucomicrobium_sp._3C:0.0155820531,WP_024807396.1_GCF_000526255_form_I_ribulose_bisphosphate_carboxylase_large_subunit_Verrucomicrobia_bacterium_LP2A:0.0242481102)99.3/100:0.0497090216)97/100:0.0559466879,PYO63437.1_GCA_003221005_ribulose-bisphosphate_carboxylase_large_subunit_partial_Gemmatimonadetes_bacterium:0.0757038146)78.1/89:0.0128659809,(PYO64019.1_GCA_003221005_ribulose-bisphosphate_carboxylase_large_subunit_partial_Gemmatimonadetes_bacterium:0.0799976571,((GCA_003165795PMWW01000184.1_97556900772_9_GCA_003165795_-1_ID_72_9_partial_00_Acidobacteriaceae_bacterium:0.0103345472,GCA_003160215PLQW01000070.1_313497036421130_31_GCA_003160215_-1_ID_130_31_partial_00_Acidobacteriaceae_bacterium:0.0124228265)99.6/100:0.0459305104,(GCA_003138975PLHQ01000105.1_253021731671133_25_GCA_003138975_-1_ID_133_25_partial_00_Acidobacteriaceae_bacterium:0.0091127246,GCA_003168355PMSQ01000071.1_17246882614297_17_GCA_003168355_1_ID_97_17_partial_00_Acidobacteriaceae_bacterium:0.0155020227)99.5/100:0.0501776714)78.2/100:0.0142182711)49.1/87:0.0149148426)76.4/88:0.0195983269)97.7/95:0.0356591098)99.1/100:0.0477159535,(((PSO46349.1_GCA_003021615_ribulose-bisphosphate_carboxylase_large_subunit_Actinobacteria_bacterium_QS_8_72_14:0.2104590710,PZS24549.1_GCA_003244055_ribulose-bisphosphate_carboxylase_large_subunit_Pseudonocardiales_bacterium:0.0809484892)92.4/86:0.0301868735,GCA_003168255PMSU01000131.1_1172178647115_11_GCA_003168255_-1_ID_115_11_partial_00_Actinobacteria_bacterium:0.0484855009)54.6/84:0.0198139232,(((((((((((((PZS03194.1_GCA_003244255_ribulose-bisphosphate_carboxylase_large_subunit_Pseudonocardiales_bacterium:0.0975416603,RZU54121.1_GCA_004217545_ribulose-bisphosphate_carboxylase_large_chain_Krasilnikovia_cinnamomea:0.0640704073)89.1/56:0.0261754393,(PZS34493.1_GCA_003243895_ribulose-bisphosphate_carboxylase_large_subunit_partial_Pseudonocardiales_bacterium:0.0372759678,PZS20938.1_GCA_003243915_ribulose-bisphosphate_carboxylase_large_subunit_Pseudonocardiales_bacterium:0.0454950887)97.1/100:0.0367443592)80.1/54:0.0100685201,SNS52152.1_GCA_900188005_ribulose-bisphosphate_carboxylase_large_chain_Actinoplanes_regularis:0.0579512741)18.9/26:0.0165285081,GCA_003158955PMLS01000565.1_10947010927471_10_GCA_003158955_1_ID_471_10_partial_00_Actinobacteria_bacterium:0.0445871030)98.2/99:0.0311289757,(((((((CCF64008.1_GCA_000284035_Ribulose_bisphosphate_carboxylase_large_chain_2_RuBisCO_large_subunit_2_Nocardia_cyriacigeorgica_GUH-2:0.0291849032,(SNY76789.1_GCA_900215415_ribulose-bisphosphate_carboxylase_large_chain_Nocardia_amikacinitolerans:0.0141972350,WP_068061532.1_GCF_001613365_form_I_ribulose_bisphosphate_carboxylase_large_subunit_Nocardia_xishanensis:0.0026082734)94.7/100:0.0119363295)74.7/82:0.0023899661,(WP_028476972.1_GCF_000482385_form_I_ribulose_bisphosphate_carboxylase_large_subunit_Nocardia_sp._CNY236:0.0270547216,WP_040866756.1_GCF_000308575_form_I_ribulose_bisphosphate_carboxylase_large_subunit_Nocardia_exalbida:0.0097122160)96.8/100:0.0191776116)86.9/90:0.0057060016,RBO94000.1_GCA_003315035_ribulose_15-bisphosphate_carboxylase_large_subunit_Nocardia_puris:0.0204967452)87.5/86:0.0119873305,((WP_054812506.1_GCF_001310275_form_I_ribulose_bisphosphate_carboxylase_large_subunit_Nocardia_arizonensis:0.0327036615,PXX70889.1_GCA_003202065_ribulose_15-bisphosphate_carboxylase_large_subunit_Nocardia_tenerifensis:0.0097954189)87/99:0.0049978296,QBS38895.1_GCA_004634405_ribulose-bisphosphate_carboxylase_large_subunit_Nocardia_sp._CS682:0.0122249924)84.3/62:0.0075593320)65.2/45:0.0076188800,(SFM25664.1_GCA_900114685_ribulose-15-bisphosphate_carboxylase/oxygenase_large_subunit_Nocardia_asteroides:0.0107293078,WP_067983430.1_GCF_001612825_form_I_ribulose_bisphosphate_carboxylase_large_subunit_Nocardia_caishijiensis:0.0221694493)95/100:0.0136413043)92.8/49:0.0139407309,WP_062982412.1_GCF_001612725_form_I_ribulose_bisphosphate_carboxylase_large_subunit_Nocardia_anaemiae:0.0172387528)84.6/96:0.0129642185,((((WP_067893687.1_GCF_001613305_form_I_ribulose_bisphosphate_carboxylase_large_subunit_Nocardia_vaccinii:0.0642717472,((RDI51046.1_GCA_003350525_ribulose_15-bisphosphate_carboxylase_large_subunit_Nocardia_mexicana:0.0370169148,WP_040748285.1_GCF_000308875_form_I_ribulose_bisphosphate_carboxylase_large_subunit_Nocardia_transvalensis:0.0372220898)78.2/60:0.0083847672,(KZM72917.1_GCA_001625105_ribulose_15-bisphosphate_carboxylase_Nocardia_terpenica:0.0287186169,WP_024805106.1_GCF_000526215_form_I_ribulose_bisphosphate_carboxylase_large_subunit_Nocardia_sp._BMG51109:0.0236573313)70.3/88:0.0104820570)12.5/62:0.0057500939)86.1/99:0.0108431141,(((WP_157573667.1_GCF_001613145_ribulose-bisphosphate_carboxylase_large_subunit_Nocardia_jejuensis:0.0397089612,WP_157535162.1_GCF_001612945_ribulose-bisphosphate_carboxylase_large_subunit_Nocardia_inohanensis:0.0245348730)86.4/73:0.0122239283,(WP_067538749.1_GCF_001613405_form_I_ribulose_bisphosphate_carboxylase_large_subunit_Nocardia_crassostreae:0.0370779465,(SUD48571.1_GCA_900454305_Ribulose_bisphosphate_carboxylase_large_chain_Nocardia_otitidiscaviarum:0.0210049121,AYF76431.1_GCA_003626895_form_I_ribulose_bisphosphate_carboxylase_large_subunit_Nocardia_sp._CFHS0054:0.0116554147)77.5/100:0.0093196137)90.8/78:0.0087739193)78.3/53:0.0061362967,(WP_084514309.1_GCF_001625085_form_I_ribulose_bisphosphate_carboxylase_large_subunit_Nocardia_acidivorans:0.0355007857,WP_067526036.1_GCF_001613345_form_I_ribulose_bisphosphate_carboxylase_large_subunit_Nocardia_uniformis:0.0257247746)32.6/49:0.0083131943)63.7/96:0.0089177401)39.7/71:0.0090127478,(RDI66968.1_GCA_003350585_ribulose_15-bisphosphate_carboxylase_large_subunit_Nocardia_pseudobrasiliensis:0.0135858345,((AHH18767.1_GCA_000523235_ribulose_bisphosphate_carboxylase_large_chain_Nocardia_nova_SH22a:0.0198173042,WP_063063279.1_GCF_001613525_form_I_ribulose_bisphosphate_carboxylase_large_subunit_Nocardia_violaceofusca:0.0023644980)0/74:0.0000028393,OBA49469.1_GCA_001665695_ribulose-bisphosphate_carboxylase_large_subunit_Nocardia_sp._852002-51101_SCH5132738:0.0023940850)99.1/96:0.0260737585)17.2/77:0.0121661404)86.2/79:0.0158759994,RMI33357.1_GCA_003696265_form_I_ribulose_bisphosphate_carboxylase_large_subunit_Nocardia_stercoris:0.0419335189)97.7/100:0.0395780999)99.8/100:0.0480278591)90.5/96:0.0153460768,(KRA85964.1_GCA_001427795_ribulose_15-bisphosphate_carboxylase_Nocardioides_sp._Root682:0.0284544935,WP_028656409.1_GCF_000519005_MULTISPECIES_form_I_ribulose_bisphosphate_carboxylase_large_subunit_unclassified_Nocardioides:0.0216617208)98.8/100:0.0299313238)88.3/88:0.0128971450,(WP_026306735.1_GCF_000380645_form_I_ribulose_bisphosphate_carboxylase_large_subunit_Smaragdicoccus_niigatensis:0.0676975081,GCA_002384855DGBP01000076.1_33316323307171_33_GCA_002384855_-1_ID_71_33_partial_00_Nocardioidaceae_bacterium_UBA4001:0.0431538210)95.7/100:0.0266564066)35.8/87:0.0069297067,((HCB05927.1_GCA_003519585_TPA_ribulose-bisphosphate_carboxylase_large_subunit_Nocardioides_bacterium:0.0801857151,(((EON24481.1_GCA_000389985_Ribulose-bisphosphate_carboxylase_large_1_Nocardioides_sp._CF8:0.0124003857,RJS46405.1_GCA_003600895_form_I_ribulose_bisphosphate_carboxylase_large_subunit_Nocardioides_sp._K1W22B-1:0.0469985071)100/100:0.0541326724,(RAJ68782.1_GCA_003259355_ribulose-bisphosphate_carboxylase_large_chain_Streptomyces_sp._Amel2xB2:0.0497650075,RRO16954.1_GCA_003931915_form_I_ribulose_bisphosphate_carboxylase_large_subunit_Saccharopolyspora_sp._H219:0.0406954294)88.8/97:0.0173803662)85.3/96:0.0082397449,(TCM44936.1_GCA_004345365_ribulose-bisphosphate_carboxylase_large_chain_Kribbella_sp._VKM_Ac-2568:0.0502449016,WP_056815650.1_GCF_001612865_MULTISPECIES_form_I_ribulose_bisphosphate_carboxylase_large_subunit_Nocardia:0.0361307451)34.8/36:0.0092250626)32.7/36:0.0086682402)90.2/90:0.0126830799,WP_066469884.1_GCF_001552855_form_I_ribulose_bisphosphate_carboxylase_large_subunit_Skermania_piniformis:0.0393272757)86.3/99:0.0098459293)100/100:0.1019222164,WP_088320186.1_GCF_002198675_form_I_ribulose_bisphosphate_carboxylase_large_subunit_Kineosporia_sp._R_H_3:0.1174511544)80.9/100:0.0351419930,(OZM75617.1_GCA_002262885_ribulose-bisphosphate_carboxylase_large_subunit_Pseudonocardia_sp._MH-G8:0.0362140179,GCA_001313845BBGP01000076.1_12138776_1_GCA_001313845_-1_ID_76_1_partial_10_Pseudonocardia_chloroethenivorans_JCM_12679:0.3224392300)88/100:0.0303645850)98.4/100:0.0436812256,OJY53261.1_GCA_001899645_ribulose-bisphosphate_carboxylase_large_subunit_Pseudonocardia_sp._73-21:0.0388885019)80.2/99:0.0121361822,(((OSY43505.1_GCA_002119215_Ribulose_bisphosphate_carboxylase_large_chain_chromosomal_Pseudonocardia_autotrophica:0.0470443132,(((PVZ13145.1_GCA_003096675_ribulose-bisphosphate_carboxylase_large_chain_Actinomycetospora_cinnamomea:0.0537808741,TDQ62725.1_GCA_004363095_ribulose-bisphosphate_carboxylase_large_chain_Actinomycetospora_succinea:0.0153703243)98.8/100:0.0342493042,TCK20745.1_GCA_004339565_ribulose-bisphosphate_carboxylase_large_chain_Pseudonocardia_endophytica:0.0221631190)93.1/100:0.0245631457,OLL93885.1_GCA_001932395_Ribulose_bisphosphate_carboxylase_large_chain_Pseudonocardia_sp._Ae356_Ps1:0.0341759762)57.3/100:0.0097737543)96.1/100:0.0625429299,(SHK45303.1_GCA_900142365_ribulose-bisphosphate_carboxylase_large_chain_Pseudonocardia_thermophila:0.0609221305,OLT11819.1_GCA_001942415_ribulose-bisphosphate_carboxylase_large_subunit_Pseudonocardia_sp._CNS-139:0.0474991373)72.8/97:0.0066822274)77.9/99:0.0079857286,(WP_028931762.1_GCF_000423625_form_I_ribulose_bisphosphate_carboxylase_large_subunit_Pseudonocardia_asaccharolytica:0.0639771592,((((((OSY34645.1_GCA_002119215_Ribulose_bisphosphate_carboxylase_large_chain_Pseudonocardia_autotrophica:0.0160123215,OZM76520.1_GCA_002262885_ribulose-bisphosphate_carboxylase_large_subunit_Pseudonocardia_sp._MH-G8:0.0235326490)97.4/100:0.0186477383,CQD22972.1_GCA_001373395_Ribulose_bisphosphate_carboxylase_large_chain_Mycobacterium_lentiflavum:0.0188575292)85.6/90:0.0052284812,((((((GCA_001313405BBFU01000032.1_3888175432_3_GCA_001313405_1_ID_32_3_partial_00_Pseudonocardia_tetrahydrofuranoxydans_JCM_14745:0.0171621501,RTL66611.1_GCA_003963135_form_I_ribulose_bisphosphate_carboxylase_large_subunit_Pseudonocardiaceae_bacterium:0.0145816501)91/100:0.0105862596,AEA28350.1_GCA_000196675_Ribulose_bisphosphate_carboxylase_large_chain_Pseudonocardia_dioxanivorans_CB1190:0.0021132765)99.8/100:0.0370723591,AQA05245.1_GCA_001984215_ribulose-bisphosphate_carboxylase_large_subunit_Mycobacterium_sp._MS1601:0.0244346892)71.5/78:0.0042703795,((SOX53905.1_GCA_900176255_form_I_ribulose_bisphosphate_carboxylase_large_subunit_Mycobacterium_ahvazicum:0.0098361486,((((TGD84820.1_GCA_004745805_form_I_ribulose_bisphosphate_carboxylase_large_subunit_Mycolicibacterium_sp._CH28:0.0166132885,AQT80891.1_GCA_002007745_ribulose-bisphosphate_carboxylase_large_subunit_Mycolicibacterium_litorale:0.0054298941)88.3/89:0.0070030175,GAY15128.1_GCA_002723835_ribulose-15-bisphosphate_carboxylase/oxygenase_large_subunit_Mycobacterium_sp._shizuoka-1:0.0048715865)87.1/60:0.0047134624,TDO17811.1_GCA_004362315_ribulose-bisphosphate_carboxylase_large_chain_Mycobacterium_sp._BK086:0.0023641444)76/60:0.0024170782,WP_071946474.1_GCF_002335685_MULTISPECIES_form_I_ribulose_bisphosphate_carboxylase_large_subunit_unclassified_Mycobacterium:0.0023517570)99.1/99:0.0169058645)86/99:0.0052212462,(ORW71215.1_GCA_002101875_ribulose_15-bisphosphate_carboxylase_Mycobacterium_saskatchewanense:0.0099190624,(OBH08474.1_GCA_001667775_ribulose-bisphosphate_carboxylase_large_subunit_Mycobacterium_sp._E1747:0.0000024153,(ORW85757.1_GCA_002102355_ribulose_15-bisphosphate_carboxylase_Mycobacterium_sherrisii:0.0023486432,ORW18951.1_GCA_002101785_ribulose_15-bisphosphate_carboxylase_Mycobacterium_palustre:0.0024267404)96.9/100:0.0145838043)81.9/99:0.0091126515)90.9/87:0.0071542703)79.1/82:0.0026405406)0/54:0.0000031466,(AYE96656.1_GCA_003614435_ribulose-bisphosphate_carboxylase_large_subunit_Mycobacterium_paragordonae:0.0016560572,RUP04984.1_GCA_003987775_form_I_ribulose_bisphosphate_carboxylase_large_subunit_Mycobacterium_sp.:0.0030658044)43/59:0.0023734874)95.3/96:0.0114053245,PEG33242.1_GCA_002553505_ribulose-bisphosphate_carboxylase_large_subunit_Mycolicibacterium_agri:0.0127178074)73.8/48:0.0024756355)77.5/50:0.0048339307,(((WP_006242875.1_GCF_000243415_form_I_ribulose_bisphosphate_carboxylase_large_subunit_Mycolicibacterium_tusciae:0.0155305783,WP_099039819.1_GCF_002591975_form_I_ribulose_bisphosphate_carboxylase_large_subunit_Mycobacterium_neglectum:0.0154327868)93.1/100:0.0125720502,(((ODQ85644.1_GCA_001722355_ribulose-bisphosphate_carboxylase_large_subunit_Mycolicibacterium_holsaticum:0.0205111767,VEG48905.1_GCA_900637205_Ribulose_bisphosphate_carboxylase_large_chain_Mycolicibacterium_chitae:0.0094159032)23.2/100:0.0025332113,RUP28001.1_GCA_003987785_form_I_ribulose_bisphosphate_carboxylase_large_subunit_Mycolicibacterium_sp.:0.0072267623)59.1/100:0.0046707554,CDO21134.1_GCA_000612825_Ribulose_bisphosphate_carboxylase_large_chain_Mycolicibacterium_mageritense_DSM_44476___CIP_104973:0.0047412630)93.8/100:0.0141546222)92.1/85:0.0116607599,CDO05851.1_GCA_000613185_Ribulose_bisphosphate_carboxylase_large_chain_Mycolicibacterium_cosmeticum:0.0144083325)74.7/56:0.0024175792)85.4/81:0.0046407008,(SCX32635.1_GCA_900100615_ribulose-bisphosphate_carboxylase_large_chain_Mycobacterium_sp._UNC267MFSha1.1M11:0.0244588266,(WP_029117349.1_GCF_000620625_form_I_ribulose_bisphosphate_carboxylase_large_subunit_Mycobacterium_sp._URHB0044:0.0376486224,(((PEG40265.1_GCA_002553505_ribulose-bisphosphate_carboxylase_large_subunit_Mycolicibacterium_agri:0.0304366013,(RDH78318.1_GCA_003347205_form_I_ribulose_bisphosphate_carboxylase_large_subunit_Mycolicibacterium_moriokaense:0.0077258057,ORB21920.1_GCA_002086395_ribulose-bisphosphate_carboxylase_large_subunit_Mycolicibacterium_moriokaense:0.0041016788)43.1/92:0.0097886921)70.7/96:0.0046959710,WP_123024759.1_GCF_003719305_form_I_ribulose_bisphosphate_carboxylase_large_subunit_Mycolicibacterium_sp._CECT_8783:0.0145756846)66.7/82:0.0063696636,WP_102142516.1_GCF_002838065_form_I_ribulose_bisphosphate_carboxylase_large_subunit_Mycobacterium_sp._QGD_101:0.0106695722)67.8/82:0.0066845221)53.2/100:0.0050295030)94.2/96:0.0099721658)95.4/100:0.0133342913,ODR00465.1_GCA_001722345_ribulose-bisphosphate_carboxylase_large_subunit_Mycobacterium_intermedium:0.0116117100)88.2/100:0.0129113842)70.3/100:0.0234679058)92.6/97:0.0196286456)92.5/100:0.0286422806,((((OAP26353.1_GCA_001651785_Ribulose_bisphosphate_carboxylase_large_chain_Amycolatopsis_sp._M39:0.0000000000,WP_043840311.1_GCF_000411995_MULTISPECIES_form_I_ribulose_bisphosphate_carboxylase_large_subunit_Amycolatopsis:0.0000000000):0.0000028918,PKV95662.1_GCA_002846615_ribulose-bisphosphate_carboxylase_large_chain_Amycolatopsis_niigatensis:0.0000026122)100/100:0.0612321022,((WP_046470583.1_GCF_000981225_form_I_ribulose_bisphosphate_carboxylase_large_subunit_Allosalinactinospora_lopnorensis:0.0747450318,(PRX06486.1_GCA_003001795_UNVERIFIED_ORG_ribulose-bisphosphate_carboxylase_large_chain_Actinomadura_viridilutea:0.0746200224,((((((((((ROO89336.1_GCA_003751225_ribulose-bisphosphate_carboxylase_large_chain_Actinocorallia_herbida:0.0241720225,WP_106401976.1_GCF_002995495_form_I_ribulose_bisphosphate_carboxylase_large_subunit_Actinocorallia_populi:0.0143486317)95/100:0.0161320351,RAY10939.1_GCA_003289645_ribulose-bisphosphate_carboxylase_large_subunit_Actinomadura_sp._LHW63021:0.0275334701)83.3/96:0.0112515669,WP_067485149.1_GCF_001552635_form_I_ribulose_bisphosphate_carboxylase_large_subunit_Actinomadura_hibisca:0.0198151496)28.1/71:0.0022952292,(REE95389.1_GCA_003386555_ribulose-bisphosphate_carboxylase_large_chain_Actinomadura_umbrina:0.0297162840,(POM22774.1_GCA_002911665_Ribulose_bisphosphate_carboxylase_large_chain_Actinomadura_sp._5-2:0.0233652733,WP_026313972.1_GCF_000374305_form_I_ribulose_bisphosphate_carboxylase_large_subunit_Actinomadura_flavalba:0.0059876320)60.2/97:0.0089078444)87/71:0.0089934144)93.6/95:0.0121913755,WP_030166954.1_GCF_000718255_form_I_ribulose_bisphosphate_carboxylase_large_subunit_Spirillospora_albida:0.0308091235)87.9/82:0.0051371376,WP_019631190.1_GCF_000381885_form_I_ribulose_bisphosphate_carboxylase_large_subunit_Actinomadura_atramentaria:0.0119533095)73/82:0.0025090061,(((WP_026400717.1_GCF_000425065_MULTISPECIES_form_I_ribulose_bisphosphate_carboxylase_large_subunit_Actinomadura:0.0177183298,OLT15160.1_GCA_001942465_ribulose-bisphosphate_carboxylase_large_subunit_Actinomadura_sp._CNU-125:0.0272282015)90.3/99:0.0124867746,WP_067636326.1_GCF_001552195_form_I_ribulose_bisphosphate_carboxylase_large_subunit_Actinomadura_latina:0.0116032535)75.6/99:0.0027442673,((TDB85984.1_GCA_004348575_form_I_ribulose_bisphosphate_carboxylase_large_subunit_Actinomadura_sp._7K534:0.0000024278,(TDE19247.1_GCA_004349245_form_I_ribulose_bisphosphate_carboxylase_large_subunit_Actinomadura_sp._6K520:0.0023586868,TDC55531.1_GCA_004348515_form_I_ribulose_bisphosphate_carboxylase_large_subunit_Actinomadura_sp._KC345:0.0118492887)50.5/83:0.0048486067)97.1/100:0.0149381379,(SNR93059.1_GCA_900188105_ribulose-bisphosphate_carboxylase_large_chain_Actinomadura_mexicana:0.0096566850,((TDD90430.1_GCA_004349235_form_I_ribulose_bisphosphate_carboxylase_large_subunit_Actinomadura_darangshiensis:0.0123531368,TDC16112.1_GCA_004348335_form_I_ribulose_bisphosphate_carboxylase_large_subunit_Actinomadura_bangladeshensis:0.0121615769)73.7/83:0.0022271655,((SNT58892.1_GCA_900188445_ribulose-bisphosphate_carboxylase_large_chain_Actinomadura_meyerae:0.0121418073,SFN44693.1_GCA_900115095_ribulose-bisphosphate_carboxylase_large_chain_Actinomadura_madurae:0.0098366916)46/100:0.0023581719,WP_067800405.1_GCF_900659625_form_I_ribulose_bisphosphate_carboxylase_large_subunit_Actinomadura_formosensis:0.0024194460)85.9/100:0.0049219808)87.8/82:0.0048824692)26.4/73:0.0020489887)66.2/94:0.0024795443)98/100:0.0184808569)46/79:0.0046360924,(WP_067823232.1_GCF_001552175_form_I_ribulose_bisphosphate_carboxylase_large_subunit_Actinomadura_kijaniata:0.0461105708,WP_131760044.1_GCF_900659615_form_I_ribulose_bisphosphate_carboxylase_large_subunit_Actinomadura_fibrosa:0.0153388101)83.9/77:0.0099192163)87.9/93:0.0087974720,(WP_119731303.1_GCF_003589885_form_I_ribulose_bisphosphate_carboxylase_large_subunit_Actinomadura_amylolytica:0.0239933370,SEG13666.1_GCA_900108175_ribulose-bisphosphate_carboxylase_large_chain_Actinomadura_echinospora:0.0131750018)90.2/96:0.0086504562)93.7/89:0.0124290897,ACY97231.1_GCA_000024385_Ribulose-bisphosphate_carboxylase_Thermomonospora_curvata_DSM_43183:0.0138479102)54.9/83:0.0177011086)78.3/71:0.0093758824)42.7/65:0.0057958782,(((REF36176.1_GCA_003386795_ribulose-bisphosphate_carboxylase_large_chain_Thermasporomyces_composti:0.0534570067,KWX04113.1_GCA_001543895_ribulose_15-bisphosphate_carboxylase_Streptomyces_thermoautotrophicus:0.0243106546)81.4/96:0.0071392652,(WP_040421593.1_GCF_000373925_form_I_ribulose_bisphosphate_carboxylase_large_subunit_Actinopolymorpha_alba:0.0377667696,(SDR83602.1_GCA_900104745_ribulose-bisphosphate_carboxylase_large_chain_Actinopolymorpha_singaporensis:0.0083788472,SFH24377.1_GCA_900113145_ribulose-bisphosphate_carboxylase_large_chain_Actinopolymorpha_cephalotaxi:0.0085295337)99.6/100:0.0406803291)90.5/100:0.0245566908)20.9/71:0.0122003395,(EHR50227.1_GCA_000244955_ribulose_15-bisphosphate_carboxylase_large_subunit_Saccharomonospora_marina_XMU15:0.0336749583,WP_027944413.1_GCF_000519205_form_I_ribulose_bisphosphate_carboxylase_large_subunit_Amycolatopsis_taiwanensis:0.0370162369)96.3/100:0.0268956585)87.3/82:0.0099508209)89/100:0.0119181939)89/87:0.0110878870,GCA_003164955PLRW01000043.1_315602990362_3_GCA_003164955_-1_ID_362_3_partial_00_Actinobacteria_bacterium:0.0635607753)18.2/76:0.0060196584)93.5/100:0.0254364149)98.1/94:0.0362398590)84.1/91:0.0139130046,(PZR62427.1_GCA_003244105_ribulose-bisphosphate_carboxylase_large_subunit_Candidatus_Eremiobacter_sp._RRmetagenome_bin22:0.0915016119,GCA_003133485PKXR01000127.1_292236123824218_29_GCA_003133485_-1_ID_218_29_partial_00_candidate_division_AD3_bacterium:0.0979554654)98.9/100:0.0489585584)49.8/87:0.0094734235,(HCU97213.1_GCA_003541285_TPA_ribulose-bisphosphate_carboxylase_large_subunit_Actinobacteria_bacterium:0.0911876770,(GCA_003161165PMOW01000309.1_111044811263310_11_GCA_003161165_-1_ID_310_11_partial_00_Actinobacteria_bacterium:0.0275962520,GCA_003167535PMSR01000241.1_111338770_1_GCA_003167535_1_ID_770_1_partial_10_Actinobacteria_bacterium:0.0061883397)99.9/100:0.0733245987)98.8/100:0.0562928552)88.3/78:0.0166614668)80.4/22:0.0229329780,((GCA_003134035PLAE01000227.1_369714287_3_GCA_003134035_-1_ID_7_3_partial_00_candidate_division_WPS-2_bacterium:0.1369899828,(GCA_003158195PMHP01000019.1_63599513158_6_GCA_003158195_-1_ID_58_6_partial_00_candidate_division_WPS-2_bacterium:0.0785945843,GCA_003156715PMHO01000057.1_10012305712450558_100_GCA_003156715_1_ID_58_100_partial_00_candidate_division_WPS-2_bacterium:0.0663488885)79/100:0.0270981632)98.8/93:0.0526469267,((WP_028064187.1_GCF_000423665_form_I_ribulose_bisphosphate_carboxylase_large_subunit_Solirubrobacter_soli:0.1724619802,RDI75823.1_GCA_003351045_Ribulose_15-bisphosphate_carboxylase_Gaiella_occulta:0.0405957453)27.7/9:0.0263044111,(((GCA_003156675PMHM01000230.1_42601320082_4_GCA_003156675_-1_ID_82_4_partial_01_Solirubrobacterales_bacterium:0.0288384296,GCA_003165655PMOY01000260.1_181614317138222_18_GCA_003165655_-1_ID_222_18_partial_01_Solirubrobacterales_bacterium:0.0000023951)98.4/100:0.0613253539,OJU85232.1_GCA_001898095_ribulose-bisphosphate_carboxylase_large_subunit_Solirubrobacterales_bacterium_70-9:0.0520990812)86/100:0.0426971569,PZS14089.1_GCA_003244035_ribulose-bisphosphate_carboxylase_large_subunit_partial_Solirubrobacterales_bacterium:0.0780251316)11.9/14:0.0056400680)87.7/93:0.0397080698)36.1/98:0.0206485931)98.4/100:0.0577769452,(GCA_003156595PMHH01000029.1_969988446151_9_GCA_003156595_1_ID_151_9_partial_00_Acidimicrobiaceae_bacterium:0.0303683800,GCA_003156795PMHU01000316.1_625733858780191_62_GCA_003156795_-1_ID_191_62_partial_00_Acidimicrobiaceae_bacterium:0.0298088261)100/100:0.0906906198)99.9/100:0.1250060611)99.7/100:0.0958124163,PHJ39792.1_GCA_002607855_ribulose_bisophosphate_carboxylase_Desulfotomaculum_profundi:0.1536274250)100/100:0.1547560511,(((((((WP_069472570.1_GCF_001723735_form_I_ribulose_bisphosphate_carboxylase_large_subunit_Candidatus_Marithrix_sp._Canyon_246:0.3012281655,(KPK56475.1_GCA_001303285_ribulose_15-bisphosphate_carboxylase_Gammaproteobacteria_bacterium_SG8_31:0.0249142761,KPK59795.1_GCA_001303285_ribulose_15-bisphosphate_carboxylase_Gammaproteobacteria_bacterium_SG8_31:0.0150720067)99.6/100:0.0593114422)37.6/39:0.0145290207,(((((((((GCA_002420445DIHX01000127.1_3234427358421_32_GCA_002420445_-1_ID_1_32_partial_00_Rhodospirillaceae_bacterium_UBA5685:0.0389674759,GCA_001510075LFEN01000043.1_12112531266843_12_GCA_001510075_-1_ID_43_12_partial_00_Alphaproteobacteria_bacterium_casp-alpha2:0.0273318722)99.8/100:0.0720898488,PHS23106.1_GCA_002733485_ribulose-bisphosphate_carboxylase_large_subunit_Robiginitomaculum_sp.:0.1515413440)89.1/95:0.0196606121,MAE44974.1_GCA_002686765_ribulose-bisphosphate_carboxylase_large_subunit_partial_Magnetovibrio_sp.:0.0938989250)32.3/60:0.0130911586,GCA_002450985DKBA01000313.1_1073808810222_10_GCA_002450985_1_ID_222_10_partial_00_Acidimicrobiia_bacterium_UBA6912:0.1314446472)54.3/58:0.0192410689,((GCA_003164095PLRX01000067.1_74098551396_7_GCA_003164095_-1_ID_96_7_partial_00_Acidimicrobiaceae_bacterium:0.0088746451,GCA_003163095PLVG01000009.1_39347013611642_39_GCA_003163095_1_ID_42_39_partial_00_Acidimicrobiaceae_bacterium:0.0036644378)100/100:0.0949015055,GCA_003229455QIDX01000733.1_131268129_1_GCA_003229455_-1_ID_129_1_partial_10_Rhodospirillales_bacterium:0.0340761560)91.6/100:0.0270713145)91.4/96:0.0277568186,OGA33539.1_GCA_001770575_ribulose-bisphosphate_carboxylase_large_subunit_Betaproteobacteria_bacterium_RIFCSPLOWO2_12_FULL_64_23:0.1083664659)72/46:0.0083919398,(GCA_003251795QKEI01000053.1_11954265_1_GCA_003251795_1_ID_265_1_partial_10_Candidatus_Muproteobacteria_bacterium:0.0000032559,GCA_003251795QKEI01000150.1_11606148_1_GCA_003251795_-1_ID_148_1_partial_10_Candidatus_Muproteobacteria_bacterium:0.0000023138)90.9/92:0.0916715772)85.4/49:0.0142356557,((((PKF77566.1_GCA_002835515_ribulose-bisphosphate_carboxylase_large_subunit_Vibrio_sp._vnigr-6D03:0.0574414823,PKF48941.1_GCA_002835505_ribulose-bisphosphate_carboxylase_large_subunit_partial_Enterovibrio_nigricans:0.0149620036)44.8/90:0.0025477462,OEE65775.1_GCA_000286835_ribulose-bisphosphate_carboxylase_large_subunit_Enterovibrio_norvegicus_FF-33:0.0137290494)56.4/99:0.0105928443,GCA_001310415BAXE01000001.1_6084586024589221_608_GCA_001310415_-1_ID_1_608_partial_00_Enterovibrio_sp._JCM_19048:0.0299540063)91.1/99:0.0469408172,((GCA_001628365LURO01000111.1_24178511927215_24_GCA_001628365_-1_ID_15_24_partial_00_Candidatus_Thioglobus_sp._REDSEA-S14_B12:0.0048708693,(GCA_000372785KB889825.1_54554597569_5_GCA_000372785_1_ID_69_5_partial_00_gamma_proteobacterium_SCGC_AB-629-P17:0.0024385635,(GCA_000213395AFHY01000005.1_332942430845162_33_GCA_000213395_-1_ID_162_33_partial_00_gamma_proteobacterium_SCGC_AAA007-O20:0.0024378270,(GCA_000213375AFHZ01000005.1_964427863186_9_GCA_000213375_1_ID_186_9_partial_00_gamma_proteobacterium_SCGC_AAA001-B15:0.0000012770,GCA_002453985DKHZ01000172.1_75061636812_7_GCA_002453985_-1_ID_12_7_partial_01_Proteobacteria_bacterium_UBA6731:0.0000012770)0/100:0.0000025780)78.5/100:0.0024423014)75.5/99:0.0025252374)82.4/100:0.0056533785,(GCA_001628405LURN01000014.1_1617633188086_16_GCA_001628405_1_ID_6_16_partial_00_Candidatus_Thioglobus_sp._REDSEA-S12_B1:0.0136684841,((MBC47517.1_GCA_002711905_ribulose-bisphosphate_carboxylase_large_subunit_Thiotrichales_bacterium:0.0024835799,OUW83365.1_GCA_002169705_ribulose-bisphosphate_carboxylase_large_subunit_Candidatus_Thioglobus_sp._TMED218:0.0074837266)76.1/100:0.0036678866,(ALE02150.1_GCA_001281385_ribulose_bisophosphate_carboxylase_Candidatus_Thioglobus_singularis_PS1:0.0000025230,GCA_002336195DDDE01000011.1_419472678209_4_GCA_002336195_-1_ID_209_4_partial_01_Roseivirga_sp._UBA1988:0.0000012770)82.6/88:0.0037345452)38/84:0.0066595354)87.9/100:0.0116181376)100/100:0.0801448803)97.6/100:0.0412110220)59/75:0.0147012976,((((((((((((((BBD77107.1_GCA_003574215_ribulose-15-bisphosphate_carboxylase/oxygenase_large_subunit_Hydrogenophilus_thermoluteolus:0.0685003693,(EGZ45901.1_GCA_000227725_Ribulose_bisphosphate_carboxylase_large_chain_Thiorhodospira_sibirica_ATCC_700588:0.0455223046,(GCA_003563135PWSS01000044.1_73025444378_7_GCA_003563135_1_ID_78_7_partial_00_Gammaproteobacteria_bacterium:0.0426951908,(THF60637.1_GCA_004801305_form_I_ribulose_bisphosphate_carboxylase_large_subunit_Azoarcus_sp._CC-YHH848:0.0617094563,PTD96069.1_GCA_003034845_ribulose-bisphosphate_carboxylase_large_subunit_Thauera_sp._D20:0.0119694488)91.1/94:0.0287595777)52.5/61:0.0219363428)50.4/62:0.0218763385)92.8/95:0.0191050205,(((WP_009855312.1_GCF_000420125_form_I_ribulose_bisphosphate_carboxylase_large_subunit_Rubrivivax_benzoatilyticus:0.0847586787,GCA_002425245DILW01000119.1_242323724661183_24_GCA_002425245_1_ID_183_24_partial_00_Betaproteobacteria_bacterium_UBA5582:0.0333834900)35.5/83:0.0075147148,((ADE84344.1_GCA_000021865_ribulose_bisphosphate_carboxylase_large_subunit_Rhodobacter_capsulatus_SB_1003:0.0024225574,(SIS79610.1_GCA_900156695_ribulose-15-bisphosphate_carboxylase/oxygenase_large_subunit_Rhodobacter_vinaykumarii:0.0000030987,ABP72915.1_GCA_000016405_ribulose-15-bisphosphate_carboxylase/oxygenase_large_subunit_plasmid_Rhodobacter_sphaeroides_ATCC_17025:0.0144997333)73.3/100:0.0023551801)99.3/100:0.0428945884,TDQ56034.1_GCA_004363195_ribulose_15-bisphosphate_carboxylase_large_subunit_Rhodobacter_veldkampii_DSM_11550:0.0537548470)95.6/100:0.0294593101)75.6/82:0.0150457866,WP_131111748.1_GCF_004323595_form_I_ribulose_bisphosphate_carboxylase_large_subunit_Sterolibacteriaceae_bacterium_M52:0.0273495579)98.1/99:0.0330403953)91.1/77:0.0137910015,((RMD90807.1_GCA_003694165_form_I_ribulose_bisphosphate_carboxylase_large_subunit_Alphaproteobacteria_bacterium:0.0492340244,((((((PVZ51980.1_GCA_003097275_ribulose-bisphosphate_carboxylase_large_subunit_Phaeobacter_sp._JL2872:0.0289467657,EKE70466.1_GCA_000299875_ribulose_bisophosphate_carboxylase_Celeribacter_baekdonensis_B30:0.0255250150)96.4/100:0.0296840544,RMD50228.1_GCA_003693805_ribulose-bisphosphate_carboxylase_large_subunit_partial_Alphaproteobacteria_bacterium:0.0294729534)47.4/99:0.0072205095,(PTX05024.1_GCA_003054005_ribulose_15-bisphosphate_carboxylase_large_subunit_Pararhodobacter_aggregans:0.0269657907,(SOC02496.1_GCA_900217815_ribulose-15-bisphosphate_carboxylase/oxygenase_large_subunit_Rhodobacter_maris:0.0193229171,SOC03746.1_GCA_900217725_ribulose-15-bisphosphate_carboxylase/oxygenase_large_subunit_Rhodobacter_sp._JA431:0.0140761339)96.1/100:0.0199226203)90.9/92:0.0125262350)81.6/91:0.0096179108,PKQ11963.1_GCA_002842985_ribulose-bisphosphate_carboxylase_large_subunit_Alphaproteobacteria_bacterium_HGW-Alphaproteobacteria-1:0.0405857235)33.9/90:0.0100278688,KUJ86196.1_GCA_001507595_ribulose_15-bisphosphate_carboxylase_Ruegeria_marisrubri:0.0375935189)94.4/99:0.0185796408,((PTN02915.1_GCA_003046545_ribulose_15-bisphosphate_carboxylase_large_subunit_Rhodovulum_imhoffii:0.0346671543,(SIO42602.1_GCA_900142935_ribulose-15-bisphosphate_carboxylase/oxygenase_large_subunit_Rhodovulum_sp._ES.010:0.0121724928,TCP40438.1_GCA_004343075_ribulose_15-bisphosphate_carboxylase_large_subunit_Rhodovulum_marinum:0.0237697724)84.2/94:0.0076942900)82.1/92:0.0091899884,(((TCP21457.1_GCA_004345735_ribulose_15-bisphosphate_carboxylase_large_subunit_Rhodovulum_adriaticum:0.0099363810,ARE40182.1_GCA_002079305_Ribulose_bisphosphate_carboxylase_large_chain_Rhodovulum_sp._P5:0.0047670014)97/100:0.0192829670,(AWD21515.1_GCA_003071405_ribulose-bisphosphate_carboxylase_large_subunit_Rhodobacter_blasticus:0.0187773881,((TCP60289.1_GCA_004343505_ribulose_15-bisphosphate_carboxylase_large_subunit_Rhodovulum_bhavnagarense:0.0261672228,TCM82655.1_GCA_004339675_ribulose_15-bisphosphate_carboxylase_large_subunit_Rhodovulum_steppense:0.0180820255)79.2/86:0.0116584407,TCO74259.1_GCA_004342445_ribulose_15-bisphosphate_carboxylase_large_subunit_Rhodovulum_euryhalinum:0.0011184351)70.7/77:0.0148651117)89.9/99:0.0115891978)85.3/95:0.0125285150,(TDX33210.1_GCA_004365965_ribulose_15-bisphosphate_carboxylase_large_subunit_Rhodovulum_visakhapatnamense:0.0080842729,(BAQ70575.1_GCA_001548075_ribulose_bisphosphate_carboxylase_Rhodovulum_sulfidophilum:0.0024512721,ARC87783.1_GCA_002073975_ribulose-bisphosphate_carboxylase_large_subunit_Rhodovulum_sp._MB263:0.0000025335)80.3/100:0.0044765077)90.6/100:0.0138769176)92.4/98:0.0128165633)78/85:0.0051987083)97.1/87:0.0264805794)89.5/86:0.0152329308,(WP_029007892.1_GCF_000429625_form_I_ribulose_bisphosphate_carboxylase_large_subunit_Azospirillum_halopraeferens:0.0724361659,((EKV30068.1_GCA_000315795_Ribulose_bisphosphate_carboxylase_large_chain_Caenispirillum_salinarum_AK4:0.0666901755,(MAS06277.1_GCA_002698425_ribulose-bisphosphate_carboxylase_large_subunit_Ahrensia_sp.:0.0035974982,(EFO29855.1_GCA_000148725_ribulose_bisphosphate_carboxylase_large_chain_1_Roseibium_sp._TrichSKD4:0.0148204604,(GCA_003251695QKEQ01000192.1_27932226153_2_GCA_003251695_1_ID_153_2_partial_00_Rhodobacterales_bacterium:0.0241116809,(((OOY20719.1_GCA_002020115_ribulose-bisphosphate_carboxylase_large_subunit_Thioclava_sp._DLFJ5-1:0.0098770837,KFE33525.1_GCA_000737065_ribulose_bisophosphate_carboxylase_Thioclava_atlantica:0.0024603858)73.9/99:0.0024375258,KEO59379.1_GCA_000714545_ribulose_bisophosphate_carboxylase_Thioclava_indica:0.0073796962)92.8/99:0.0098722600,OOY12389.1_GCA_002020135_ribulose-bisphosphate_carboxylase_large_subunit_Thioclava_marina:0.0023868384)86.5/99:0.0073865338)52.7/77:0.0105175158)91.8/78:0.0146303173)99.1/100:0.0373390327)80.4/99:0.0151615724,((CCG07164.1_GCA_000284415_Ribulose-15-bisphosphate_carboxylase/oxygenase_large_subunit_Pararhodospirillum_photometricum_DSM_122:0.0328365093,(ACI97688.1_GCA_000016185_ribulose-15-bisphosphate_carboxylase/oxygenase_large_subunit_Rhodospirillum_centenum_SW:0.0168698086,(WP_027278646.1_GCF_000504425_form_I_ribulose_bisphosphate_carboxylase_large_subunit_Rhodopseudomonas_palustris:0.0317899937,WP_026381468.1_GCF_000688515_form_I_ribulose_bisphosphate_carboxylase_large_subunit_Afifella_pfennigii:0.0205328312)92.8/100:0.0233195528)81.4/100:0.0192621216)93.6/99:0.0198935784,(WP_127474800.1_GCF_004001245_form_I_ribulose_bisphosphate_carboxylase_large_subunit_Sulfurivermis_fontis:0.0369009458,(SDG50275.1_GCA_900100455_ribulose-bisphosphate_carboxylase_large_chain_Roseospirillum_parvum:0.0393184041,SDE25915.1_GCA_900101965_ribulose-bisphosphate_carboxylase_large_chain_Rhodospira_trueperi:0.0332122464)95.3/84:0.0220595484)17.4/72:0.0073938512)96.5/100:0.0237355086)78.4/78:0.0077661081)97.2/98:0.0262406697)85.2/66:0.0078844361)81.5/72:0.0061555625,RMG34468.1_GCA_003696905_form_I_ribulose_bisphosphate_carboxylase_large_subunit_Gammaproteobacteria_bacterium:0.0587181711)100/100:0.0689788651,(((KPV39230.1_GCA_001399755_ribulose_15-bisphosphate_carboxylase_Thiohalorhabdus_denitrificans:0.0928756481,SFD44862.1_GCA_900112605_ribulose-bisphosphate_carboxylase_large_chain_Thiohalospira_halophila_DSM_15071:0.0588934843)88.1/99:0.0299477954,(ABI58176.1_GCA_000014785_ribulose-15-bisphosphate_carboxylase/oxygenase_large_subunit_Alkalilimnicola_ehrlichii_MLHE-1:0.0254651407,RLK46960.1_GCA_003664325_ribulose_15-bisphosphate_carboxylase_large_subunit_Alkalispirillum_mobile:0.0139268714)100/100:0.0748168561)81.4/92:0.0097473516,((((KUJ72696.1_GCA_001507535_ribulose_15-bisphosphate_carboxylase_Thiomicrospira_sp._WB1:0.0112459323,WP_028485359.1_GCF_000384235_form_I_ribulose_bisphosphate_carboxylase_large_subunit_Hydrogenovibrio_halophilus:0.0102187293)97.6/100:0.0247399213,(KUJ74595.1_GCA_001507555_ribulose_15-bisphosphate_carboxylase_Thiomicrospira_sp._XS5:0.0030479296,WP_029939715.1_GCF_000711305_MULTISPECIES_form_I_ribulose_bisphosphate_carboxylase_large_subunit_Piscirickettsiaceae:0.0018536430)83.8/100:0.0084592814)81/95:0.0081991141,(GCA_002421475DIJW01000046.1_11621580221_1_GCA_002421475_1_ID_221_1_partial_00_Thiomicrospira_sp._UBA5634:0.0355162021,((WP_024851896.1_GCF_000526715_form_I_ribulose_bisphosphate_carboxylase_large_subunit_Hydrogenovibrio_kuenenii:0.0074300696,WP_029912390.1_GCF_000711315_MULTISPECIES_form_I_ribulose_bisphosphate_carboxylase_large_subunit_Hydrogenovibrio:0.0023025217)94/100:0.0164310780,((((WP_026329681.1_GCF_000381085_form_I_ribulose_bisphosphate_carboxylase_large_subunit_Thiomicrorhabdus_arctica:0.0230780200,WP_029406685.1_GCF_000702325_form_I_ribulose_bisphosphate_carboxylase_large_subunit_Thiomicrorhabdus_sp._Milos-T2:0.0108412077)92/99:0.0115376702,WP_040726547.1_GCF_000478585_form_I_ribulose_bisphosphate_carboxylase_large_subunit_Thiomicrorhabdus_sp._Kp2:0.0172939806)82.8/99:0.0062629183,QBZ82410.1_GCA_004786015_Ribulose_bisphosphate_carboxylase_large_chain_1_Hydrogenovibrio_crunogenus:0.0116475658)89.2/100:0.0111388605,WP_028486810.1_GCF_000483485_form_I_ribulose_bisphosphate_carboxylase_large_subunit_Thiomicrorhabdus_chilensis:0.0169724591)87/100:0.0083218027)65.8/100:0.0166956130)99.2/100:0.0336952444)76.3/87:0.0073038916,PLA73766.1_GCA_002848135_ribulose-bisphosphate_carboxylase_large_subunit_Hydrogenovibrio_sp._SC-1:0.0192221471)97.8/96:0.0279558958)86.4/80:0.0111561464)76.8/96:0.0053144827,ALP51847.1_GCA_001447805_ribulose_15-bisphosphate_carboxylase_Candidatus_Tenderia_electrophaga:0.0536619272)95.1/97:0.0168914855,RMH45282.1_GCA_003696705_form_I_ribulose_bisphosphate_carboxylase_large_subunit_Alphaproteobacteria_bacterium:0.1383995945)76/59:0.0048354460,((SCZ61751.1_GCA_900102855_ribulose-15-bisphosphate_carboxylase/oxygenase_large_subunit_Thiohalomonas_denitrificans:0.0290874524,GCA_003251535QKFD01000021.1_4384552634_4_GCA_003251535_1_ID_4_4_partial_00_Chromatiales_bacterium:0.0495903642)97.3/99:0.0199724186,((((((KCV81843.1_GCA_000671395_ribulose_bisophosphate_carboxylase_Actibacterium_atlanticum:0.0342847595,(SMH50641.1_GCA_900177545_ribulose-15-bisphosphate_carboxylase/oxygenase_large_subunit_Maritimibacter_sp._HL-12:0.0059289338,HCQ67089.1_GCA_003545125_TPA_ribulose-bisphosphate_carboxylase_large_subunit_partial_Rhodobacteraceae_bacterium:0.0102217122)99.7/100:0.0447856877)57.2/52:0.0128562292,SNT41469.1_GCA_900188335_ribulose-15-bisphosphate_carboxylase/oxygenase_large_subunit_Tropicimonas_sediminicola:0.0275573996)86.2/93:0.0168729201,WP_009850044.1_GCF_000379405_form_I_ribulose_bisphosphate_carboxylase_large_subunit_Mariprofundus_ferrooxydans:0.0478633150)93.4/52:0.0143943916,RZV35195.1_GCA_004282875_form_I_ribulose_bisphosphate_carboxylase_large_subunit_Chromatiales_bacterium:0.0499452544)75.3/47:0.0044852050,(GCA_002363955DEXE01000002.1_3736114376469_37_GCA_002363955_1_ID_9_37_partial_00_Methylophaga_sp._UBA3192:0.0000027007,((AUZ83485.1_GCA_002952115_ribulose-bisphosphate_carboxylase_large_subunit_Methylophaga_nitratireducenticrescens:0.0000000000,GCA_002325155DCRO01000004.1_13916180616322411_139_GCA_002325155_1_ID_11_139_partial_00_Methylophaga_sp._UBA1490:0.0000000000):0.0000012770,GCA_002354415DELM01000041.1_26912109157_2_GCA_002354415_1_ID_157_2_partial_00_Methylophaga_sp._UBA2696:0.0000023929)37.5/100:0.0023926876)98.1/100:0.0200788710)85.8/50:0.0103627120,PKM43740.1_GCA_002840095_ribulose-bisphosphate_carboxylase_large_subunit_Gammaproteobacteria_bacterium_HGW-Gammaproteobacteria-1:0.0316316832)85.5/89:0.0090630315)92.4/68:0.0187945379)97.5/91:0.0201143808,((((((((((((((((OGA55178.1_GCA_001772005_ribulose-bisphosphate_carboxylase_large_subunit_Betaproteobacteria_bacterium_RIFCSPLOWO2_12_FULL_62_58:0.0693329029,(OGA07839.1_GCA_001770425_ribulose-bisphosphate_carboxylase_large_subunit_Betaproteobacteria_bacterium_RIFCSPLOWO2_02_FULL_65_20:0.0493831082,(TAN54122.1_GCA_004298985_form_I_ribulose_bisphosphate_carboxylase_large_subunit_Betaproteobacteria_bacterium:0.0073100843,TAK46141.1_GCA_004298325_form_I_ribulose_bisphosphate_carboxylase_large_subunit_partial_Betaproteobacteria_bacterium:0.0176702747)99.5/100:0.0451722542)23.4/100:0.0090185776)79.5/99:0.0059400368,PWB58145.1_GCA_003105245_ribulose-bisphosphate_carboxylase_large_subunit_Betaproteobacteria_bacterium:0.0323691978)87.4/99:0.0061314306,((KPK05749.1_GCA_001303445_ribulose_15-bisphosphate_carboxylase_Betaproteobacteria_bacterium_SG8_39:0.0189961020,GCA_003250535QKGE01000149.1_151373415164228_15_GCA_003250535_1_ID_228_15_partial_00_Betaproteobacteria_bacterium:0.0212433282)99.2/100:0.0346778316,((OGA40245.1_GCA_001772055_ribulose-bisphosphate_carboxylase_large_subunit_Betaproteobacteria_bacterium_RIFCSPLOWO2_12_FULL_68_19:0.0312864349,OGA72344.1_GCA_001770625_ribulose-bisphosphate_carboxylase_large_subunit_Betaproteobacteria_bacterium_RIFCSPLOWO2_12_FULL_67_28:0.0176744329)74.6/100:0.0109168162,OFZ86449.1_GCA_001770285_ribulose-bisphosphate_carboxylase_large_subunit_partial_Betaproteobacteria_bacterium_RBG_16_66_20:0.0170222982)94.9/100:0.0293153667)93.8/100:0.0200452465)97/100:0.0264801286,(BAU56542.1_GCA_002356555_ribulose-15-bisphosphate_carboxylase/oxygenase_large_subunit_Halorhodospira_halochloris:0.1213021991,(ABM61822.1_GCA_000015585_ribulose-15-bisphosphate_carboxylase/oxygenase_large_subunit_Halorhodospira_halophila_SL1:0.0069379650,(GCA_003552625PUNM01000015.1_39496175103849_39_GCA_003552625_-1_ID_49_39_partial_00_Ectothiorhodospiraceae_bacterium:0.0131180385,GCA_003552345PULM01000229.1_1176289049181_11_GCA_003552345_1_ID_181_11_partial_00_Ectothiorhodospiraceae_bacterium:0.0042531582)84.8/100:0.0116928030)96.7/100:0.0259608878)99.6/100:0.0551170037)90.8/98:0.0213436075,((((SMF94548.1_GCA_900155475_ribulose-15-bisphosphate_carboxylase/oxygenase_large_subunit_Methylomagnum_ishizawai:0.1047314144,WP_026609010.1_GCF_000427385_form_I_ribulose_bisphosphate_carboxylase_large_subunit_Methylocaldum_szegediense:0.0225264785)66.8/90:0.0021146623,BBA34385.1_GCA_003584645_ribulose-bisphosphate_carboxylase_Methylocaldum_marinum:0.0140035756)90.2/91:0.0128608526,WP_077728793.1_GCF_002005105_MULTISPECIES_form_I_ribulose_bisphosphate_carboxylase_large_subunit_unclassified_Methylocaldum:0.0061372008)86.1/97:0.0167010785,AAU91176.1_GCA_000008325_ribulose_bisphosphate_carboxylase_large_subunit_Methylococcus_capsulatus_str._Bath:0.0305419994)94/100:0.0165001641)81.7/10:0.0054877464,(OGI46795.1_GCA_001785175_ribulose-bisphosphate_carboxylase_large_subunit_Candidatus_Muproteobacteria_bacterium_RIFCSPHIGHO2_01_FULL_65_16:0.0399137361,RMD80382.1_GCA_003694605_form_I_ribulose_bisphosphate_carboxylase_large_subunit_Gammaproteobacteria_bacterium:0.0736842720)79.5/9:0.0080516020)91.8/62:0.0107765846,((GCA_005434965SKCI01000002.1_9239489109503287_923_GCA_005434965_1_ID_7_923_partial_00_Marimonas_sp._GH1-19:0.0291092385,((SFJ96560.1_GCA_900113955_ribulose-15-bisphosphate_carboxylase/oxygenase_large_subunit_Celeribacter_neptunius:0.0319511862,(SDJ85557.1_GCA_900099935_ribulose-15-bisphosphate_carboxylase/oxygenase_large_subunit_Pseudoruegeria_lutimaris:0.0000012770,WP_068311239.1_GCF_001558155_form_I_ribulose_bisphosphate_carboxylase_large_subunit_Pseudoruegeria_sabulilitoris:0.0000012770)96.7/100:0.0179244195)91.6/100:0.0171739877,GCA_002376325DFMR01000042.1_211747818197172_21_GCA_002376325_-1_ID_172_21_partial_00_Proteobacteria_bacterium_UBA3588:0.0601982135)0/63:0.0000033533)98.8/99:0.0270115673,((((GCA_001627845LUQS01000002.1_14135701499112_14_GCA_001627845_-1_ID_12_14_partial_00_SAR324_cluster_bacterium_REDSEA-S45_B3:0.0261380976,(HBL54919.1_GCA_003505015_TPA_ribulose-bisphosphate_carboxylase_large_subunit_Deltaproteobacteria_bacterium:0.0298403373,(MAD83560.1_GCA_002685535_ribulose-bisphosphate_carboxylase_large_subunit_Deltaproteobacteria_bacterium:0.0098817124,GCA_000375805AQVX01000186.1_272784429265186_27_GCA_000375805_-1_ID_186_27_partial_00_SAR324_cluster_bacterium_SCGC_AB-629-O05:0.0069241023)78.2/100:0.0073299371)94/100:0.0202209486)99/100:0.0381936911,((((((CRI66454.1_GCA_001499735_Ribulose_bisphosphate_carboxylase_large_subunit_RuBisCO_Thiocapsa_sp._KS1:0.0045344074,EGV20301.1_GCA_000223985_Ribulose_bisphosphate_carboxylase_large_chain_Thiocapsa_marina_5811:0.0027166936)99.9/100:0.0348033686,(ADC62300.1_GCA_000025485_Ribulose-bisphosphate_carboxylase_Allochromatium_vinosum_DSM_180:0.0038849956,SDX75729.1_GCA_900107145_ribulose-15-bisphosphate_carboxylase/oxygenase_large_subunit_Allochromatium_warmingii:0.0032500002)99/100:0.0203882216)81.2/98:0.0053130763,(TCT19852.1_GCA_004342175_ribulose_15-bisphosphate_carboxylase_large_subunit_Thiobaca_trueperi:0.0175269863,EGV33855.1_GCA_000224065_Ribulose_bisphosphate_carboxylase_large_chain_Thiorhodococcus_drewsii_AZ1:0.0149334659)75.6/99:0.0025250569)86/98:0.0051617209,EXJ13563.1_GCA_000585215_Ribulose_bisphosphate_carboxylase_large_chain_Imhoffiella_purpurea:0.0097936207)92.2/99:0.0093181755,GCA_003252085QKDM01000402.1_961287546275_9_GCA_003252085_-1_ID_275_9_partial_00_Thiotrichales_bacterium:0.0052594018)92.1/99:0.0099875889,RCX33105.1_GCA_003337735_ribulose_15-bisphosphate_carboxylase_large_subunit_Thioalbus_denitrificans:0.0068360247)57.8/92:0.0076267091)85.3/99:0.0136653218,PLX37641.1_GCA_002869065_ribulose-bisphosphate_carboxylase_large_subunit_Rhizobiales_bacterium:0.0361351706)0/31:0.0000023548,(((RAI25135.1_GCA_003258835_ribulose-bisphosphate_carboxylase_large_subunit_Rhodobium_orientis:0.0331903755,AGA89604.1_GCA_000327045_ribulose_15-bisphosphate_carboxylase_large_subunit_Thioflavicoccus_mobilis_8321:0.0494100447)73.3/55:0.0045969201,((KOR29534.1_GCA_001276605_ribulose_15-bisphosphate_carboxylase_Achromatium_sp._WMS2:0.0353237146,GCA_001044195LFCU01000178.1_210552476171_2_GCA_001044195_-1_ID_171_2_partial_00_Candidatus_Achromatium_palustre:0.0209203373)96.5/74:0.0180744449,(BAN68645.1_GCA_000801295_ribulose-bisphosphate_carboxylase_large_chain_endosymbiont_of_unidentified_scaly_snail_isolate_Monju:0.0390976639,(RMG58947.1_GCA_003696465_form_I_ribulose_bisphosphate_carboxylase_large_subunit_Gammaproteobacteria_bacterium:0.0102564980,RME33325.1_GCA_003694425_form_I_ribulose_bisphosphate_carboxylase_large_subunit_partial_Gammaproteobacteria_bacterium:0.0768990450)76/41:0.0073384647)72.4/34:0.0029465123)85/26:0.0048262369)84.8/32:0.0058359890,((BAZ92898.1_GCA_002356355_ribulose-bisphosphate_carboxylase_Thiohalobacter_thiocyanaticus:0.0010597693,MAT64670.1_GCA_002699185_ribulose-bisphosphate_carboxylase_large_subunit_Gammaproteobacteria_bacterium:0.0039192181)95/100:0.0117158392,TDY04231.1_GCA_004366735_ribulose_15-bisphosphate_carboxylase_large_subunit_Thiohalophilus_thiocyanatoxydans:0.0309192351)96.6/100:0.0149676651)88.9/36:0.0068423366)88.9/94:0.0072989124)84.3/98:0.0052291315)91.4/95:0.0120245580,(((BAV34702.1_GCA_002355735_ribulose_bisophosphate_carboxylase_Sulfuricaulis_limicola:0.0344947379,OGT22219.1_GCA_001801365_ribulose-bisphosphate_carboxylase_large_subunit_Gammaproteobacteria_bacterium_RBG_16_57_12:0.0198253368)91.9/100:0.0145655036,BAU50007.1_GCA_002355415_ribulose_15-bisphosphate_carboxylase_Sulfurifustis_variabilis:0.0177544674)19.1/91:0.0058371444,TAM47610.1_GCA_004298065_form_I_ribulose_bisphosphate_carboxylase_large_subunit_Gammaproteobacteria_bacterium:0.0192136707)67.1/66:0.0087789844)94.7/98:0.0140081434,TCJ12255.1_GCA_004337445_form_I_ribulose_bisphosphate_carboxylase_large_subunit_Thiobacillaceae_bacterium_LSR1:0.0290763309)91.2/98:0.0116916619,(((((ABE64927.1_GCA_000013885_ribulose-15-bisphosphate_carboxylase/oxygenase_large_subunit_plasmid_Nitrobacter_hamburgensis_X14:0.0208610054,ABA05246.1_GCA_000012725_ribulose-15-bisphosphate_carboxylase/oxygenase_large_subunit_Nitrobacter_winogradskyi_Nb-255:0.0100245401)100/100:0.0589122836,OYV53977.1_GCA_002255495_ribulose-bisphosphate_carboxylase_large_subunit_Rhodospirillales_bacterium_20-60-12:0.0349403200)57.9/98:0.0130626233,(TCS99801.1_GCA_004342625_ribulose_15-bisphosphate_carboxylase_large_subunit_Tepidimonas_ignava:0.0151464840,WP_043701478.1_GCF_000807215_form_I_ribulose_bisphosphate_carboxylase_large_subunit_Tepidimonas_taiwanensis:0.0023209794)100/100:0.0548083502)81.7/93:0.0052792896,(((((APZ43509.1_GCA_001975725_ribulose-bisphosphate_carboxylase_large_subunit_Acidihalobacter_ferrooxidans:0.0323673729,(AOU96857.1_GCA_001753245_ribulose-bisphosphate_carboxylase_large_subunit_Acidihalobacter_prosperus:0.0086530312,(AOV18652.1_GCA_001753165_ribulose-bisphosphate_carboxylase_large_subunit_Acidihalobacter_prosperus:0.0146561350,OBS08100.1_GCA_000754095_ribulose-bisphosphate_carboxylase_large_subunit_Acidihalobacter_prosperus:0.0024291068)72/99:0.0034082734)97.6/99:0.0210605536)97.7/100:0.0250743702,(SBP89322.1_GCA_900088825_Ribulose_bisphosphate_carboxylase_large_chain_Thiomonas_delicata:0.0023767808,(SFU81649.1_GCA_900116685_ribulose-15-bisphosphate_carboxylase/oxygenase_large_subunit_Nitrosomonas_eutropha:0.0219625925,ABI59071.1_GCA_000014765_ribulose-15-bisphosphate_carboxylase/oxygenase_large_subunit_Nitrosomonas_eutropha_C91:0.0106053900)99.2/100:0.0237606426)81/100:0.0059938923)93.6/99:0.0135039752,(((ADG29528.1_GCA_000092605_Ribulose-bisphosphate_carboxylase_Thiomonas_intermedia_K12:0.0062430971,(WP_079418005.1_GCF_002028405_form_I_ribulose_bisphosphate_carboxylase_large_subunit_Thiomonas_intermedia:0.0092554707,WP_055449351.1_GCF_001418255_form_I_ribulose_bisphosphate_carboxylase_large_subunit_Thiomonas_bhubaneswarensis:0.0029178894)38.2/100:0.0028355720)25.8/96:0.0029206872,OYV41198.1_GCA_002255655_ribulose-bisphosphate_carboxylase_large_subunit_Thiomonas_sp._20-64-5:0.0028436352)87.9/99:0.0091246138,(OYZ05234.1_GCA_002281775_ribulose-bisphosphate_carboxylase_large_subunit_Hydrogenophilales_bacterium_16-64-46:0.0098587125,OJW35595.1_GCA_001897705_ribulose-bisphosphate_carboxylase_large_subunit_Thiobacillus_sp._65-69:0.0071491484)86.8/100:0.0049436427)98.2/98:0.0183112202)92.3/96:0.0111009776,((((OYY24703.1_GCA_002281095_ribulose-bisphosphate_carboxylase_large_subunit_Thiotrichales_bacterium_35-46-9:0.0732915611,WP_127471561.1_GCF_004001325_form_I_ribulose_bisphosphate_carboxylase_large_subunit_Thiomicrorhabdus_aquaedulcis:0.0035790358)99.5/100:0.0286847451,OZA24591.1_GCA_002256785_ribulose-bisphosphate_carboxylase_large_subunit_Hydrogenophilales_bacterium_17-61-9:0.0096199222)81.2/99:0.0062541686,(GCA_001464965LNEJ01000049.1_72860838750749_72_GCA_001464965_-1_ID_49_72_partial_00_Gammaproteobacteria_bacterium_Ga0074134:0.0324285926,GCA_005240065SBBG01000153.1_25321953171_2_GCA_005240065_-1_ID_171_2_partial_00_Gammaproteobacteria_bacterium:0.0124266660)77.5/98:0.0111969283)84.3/95:0.0062255459,(OZA28365.1_GCA_002256785_ribulose-bisphosphate_carboxylase_large_subunit_Hydrogenophilales_bacterium_17-61-9:0.0000031717,OYW40604.1_GCA_002279795_ribulose-bisphosphate_carboxylase_large_subunit_Hydrogenophilales_bacterium_12-61-10:0.0000032337)94.8/100:0.0115918380)65.6/70:0.0069859730)0/9:0.0000027531,(HCO58240.1_GCA_003545215_TPA_ribulose-bisphosphate_carboxylase_large_subunit_Burkholderiales_bacterium:0.0285076600,((BAO84561.1_GCA_000828915_ribulose_15-bisphosphate_carboxylase_large_subunit_Serpentinomonas_mccroryi:0.0217319276,WP_029461995.1_GCF_000696225_form_I_ribulose_bisphosphate_carboxylase_large_subunit_Serpentinomonas_raichei:0.0026854217)18.8/14:0.0044671689,BAO82171.1_GCA_000828895_ribulose_15-bisphosphate_carboxylase_large_subunit_Serpentinomonas_raichei:0.0071514863)99.7/100:0.0285315333)62.6/14:0.0055516714)96/99:0.0100440414)75.4/82:0.0024689626,(GCA_002339725DDKN01000080.1_215332954103_2_GCA_002339725_-1_ID_103_2_partial_00_Thiobacillus_sp._UBA2597:0.0095361314,((PTQ98755.1_GCA_003051105_ribulose_15-bisphosphate_carboxylase_large_subunit_Nitrosomonas_nitrosa:0.0262558170,(SEQ89108.1_GCA_900111165_ribulose-15-bisphosphate_carboxylase/oxygenase_large_subunit_Nitrosomonas_sp._Nm51:0.0094617294,RAR95227.1_GCA_003268955_ribulose_15-bisphosphate_carboxylase_large_subunit_Nitrosomonas_sp._Nm143:0.0160151486)70/100:0.0074871114)89.4/92:0.0099376817,((GCA_003562755PWTV01000114.1_1142081_1_GCA_003562755_1_ID_81_1_partial_10_Thioalkalivibrio_sp.:0.0067479622,(((GCA_003554085PWFP01000215.1_8943410855350_8_GCA_003554085_1_ID_350_8_partial_00_Thioalkalivibrio_sp.:0.0054991494,GCA_003563455PWRV01000247.1_75802722388_7_GCA_003563455_-1_ID_88_7_partial_00_Thioalkalivibrio_sp.:0.0170002377)47.4/65:0.0044477720,GCA_003562515PWUR01000093.1_226504071414_2_GCA_003562515_1_ID_414_2_partial_00_Thioalkalivibrio_sp.:0.0071196950)89.2/64:0.0078861407,GCA_003565695PXAY01000057.1_755716992128_7_GCA_003565695_-1_ID_128_7_partial_00_Thioalkalivibrio_sp.:0.0039105916)0/64:0.0000034340)0/100:0.0080705580,(SIT69643.1_GCA_900156225_ribulose-15-bisphosphate_carboxylase/oxygenase_large_subunit_Ectothiorhodosinus_mongolicus:0.0000023785,GCA_003550945PULL01000078.1_1356368_1_GCA_003550945_1_ID_68_1_partial_10_Thioalkalivibrio_sp.:0.0000026976)91.7/100:0.0100851265)98.6/100:0.0198322712)79.8/90:0.0064735240)76.6/89:0.0026798336)84.8/86:0.0052029753)86.7/85:0.0048091482,((EHQ53042.1_GCA_000225005_ribulose_bisophosphate_carboxylase_Ectothiorhodospira_sp._PHS-1:0.0279238475,(SEL08175.1_GCA_900109495_ribulose-15-bisphosphate_carboxylase/oxygenase_large_subunit_Ectothiorhodospira_marina:0.0065376968,SFM38404.1_GCA_900114895_ribulose-15-bisphosphate_carboxylase/oxygenase_large_subunit_Ectothiorhodospira_mobilis:0.0133490729)98.4/100:0.0241526505)89.5/100:0.0122601095,(ACL74272.1_GCA_000021985_Ribulose-bisphosphate_carboxylase_Thioalkalivibrio_sulfidiphilus_HL-EbGr7:0.0283194774,(OOG24934.1_GCA_002000365_ribulose-bisphosphate_carboxylase_large_subunit_Thioalkalivibrio_denitrificans:0.0219213193,(GCA_003565775PXAT01000086.1_312449125912120_31_GCA_003565775_-1_ID_120_31_partial_00_Ectothiorhodospiraceae_bacterium:0.0280030169,(WP_018949969.1_GCF_000377905_form_I_ribulose_bisphosphate_carboxylase_large_subunit_Thioalkalivibrio_sp._ALMg11:0.0085891702,(((GCA_003551545PUMV01000228.1_759197340304_7_GCA_003551545_-1_ID_304_7_partial_00_Thioalkalivibrio_sp.:0.0000026622,WP_018947709.1_GCF_000377885_MULTISPECIES_form_I_ribulose_bisphosphate_carboxylase_large_subunit_Thioalkalivibrio:0.0000029933)98.2/100:0.0148606599,((WP_018861815.1_GCF_000377205_MULTISPECIES_form_I_ribulose_bisphosphate_carboxylase_large_subunit_unclassified_Thioalkalivibrio:0.0072018837,WP_018940380.1_GCF_000377845_form_I_ribulose_bisphosphate_carboxylase_large_subunit_Thioalkalivibrio_sp._AKL11:0.0000025911)76.8/100:0.0024585092,WP_018865975.1_GCF_000377405_MULTISPECIES_form_I_ribulose_bisphosphate_carboxylase_large_subunit_unclassified_Thioalkalivibrio:0.0023579832)87.3/100:0.0048867563)75.3/91:0.0027008016,(((WP_018141619.1_GCF_000745395_MULTISPECIES_form_I_ribulose_bisphosphate_carboxylase_large_subunit_unclassified_Thioalkalivibrio:0.0097273401,WP_018872030.1_GCF_000377345_form_I_ribulose_bisphosphate_carboxylase_large_subunit_Thioalkalivibrio_sp._ALJ16:0.0047974179)0/96:0.0000029160,(WP_012982269.1_GCF_000381325_MULTISPECIES_form_I_ribulose_bisphosphate_carboxylase_large_subunit_unclassified_Thioalkalivibrio:0.0023933724,WP_019626615.1_GCF_000381825_form_I_ribulose_bisphosphate_carboxylase_large_subunit_Thioalkalivibrio_sp._ALJT:0.0000029917)82.6/100:0.0024040471)77.7/89:0.0028016562,WP_018864197.1_GCF_000377265_MULTISPECIES_form_I_ribulose_bisphosphate_carboxylase_large_subunit_Thioalkalivibrio:0.0020507095)77.3/89:0.0048712596)98.1/91:0.0205802216)97.5/100:0.0247873461)96.2/100:0.0257735618)23.1/89:0.0102137330)73.9/98:0.0059929748)93.9/100:0.0117759234)94.2/97:0.0101115555,SDX44259.1_GCA_900107165_ribulose-15-bisphosphate_carboxylase/oxygenase_large_subunit_Nitrosomonas_halophila:0.0282087855)88.4/96:0.0077704821,WP_018912874.1_GCF_000377645_form_I_ribulose_bisphosphate_carboxylase_large_subunit_Thiomonas_sp._FB-6:0.0661163186)76.7/78:0.0035568884,((((GCA_002327405DCVO01000104.1_2503796129_2_GCA_002327405_-1_ID_129_2_partial_00_Thiobacillus_sp._UBA2186:0.0000012770,GCA_002360535DEQR01000069.1_21178311925225_21_GCA_002360535_-1_ID_25_21_partial_00_Thiobacillus_sp._UBA3361:0.0000024512)68/95:0.0038983488,GCA_002341815DDOT01000106.1_242230723473146_24_GCA_002341815_1_ID_146_24_partial_00_Thiobacillus_sp._UBA2487:0.0757173440)22.5/82:0.0015947216,((((((((((APW46405.1_GCA_001955735_ribulose-bisphosphate_carboxylase_large_subunit_Rhodoferax_antarcticus:0.0351083534,(AOW15788.1_GCA_001761385_ribulose-bisphosphate_carboxylase_large_subunit_Hydrogenophaga_crassostreae:0.0097672822,QCB46449.1_GCA_004795855_form_I_ribulose_bisphosphate_carboxylase_large_subunit_Hydrogenophaga_sp._PAMC20947:0.0000025421)93.4/100:0.0203345649)100/100:0.0635039518,OBS29851.1_GCA_001675355_ribulose-bisphosphate_carboxylase_large_subunit_Tepidimonas_fonticaldi:0.0415084624)93/97:0.0198567462,WP_101046988.1_GCF_002837145_form_I_ribulose_bisphosphate_carboxylase_large_subunit_Macromonas_sp._BK-30:0.0057263502)89.1/83:0.0094615722,((((OZB49210.1_GCA_002282485_ribulose-bisphosphate_carboxylase_large_subunit_Polynucleobacter_sp._39-45-136:0.0283351996,GCA_002479815DLPA01000096.1_318243245112_3_GCA_002479815_1_ID_112_3_partial_00_bacterium_UBA7470:0.0195932852)26.1/95:0.0071700054,GCA_002344885DDUQ01000103.1_532754696137_5_GCA_002344885_1_ID_137_5_partial_00_Comamonadaceae_bacterium_UBA2334:0.0208941004)90.5/95:0.0138837106,(OOG82325.1_GCA_002001205_ribulose-bisphosphate_carboxylase_large_subunit_Hydrogenophaga_sp._A37:0.0127815550,(OGA90443.1_GCA_001770705_ribulose-bisphosphate_carboxylase_large_subunit_Burkholderiales_bacterium_GWF1_66_17:0.0033735505,(ALK87733.1_GCA_001412535_Ribulose_bisphosphate_carboxylase_large_chain_Limnohabitans_sp._63ED37-2:0.0095896434,WP_089952944.1_GCF_001269345_MULTISPECIES_form_I_ribulose_bisphosphate_carboxylase_large_subunit_unclassified_Limnohabitans:0.0000023449)72/69:0.0063148433)73.2/69:0.0051097533)95.7/99:0.0140109994)74.9/90:0.0025176543,QBM27219.1_GCA_004353865_Ribulose_bisphosphate_carboxylase_large_chain_Hydrogenophaga_pseudoflava:0.0024214953)75.1/74:0.0024481497)97.1/90:0.0204279175,WP_035384086.1_GCF_000746095_form_I_ribulose_bisphosphate_carboxylase_large_subunit_Ferriphaselus_sp._R-1:0.0213157353)59.3/90:0.0092294170,WP_031595459.1_GCF_000735045_MULTISPECIES_form_I_ribulose_bisphosphate_carboxylase_large_subunit_Ferrovum:0.0387915912)81/96:0.0128900887,BAP89711.1_GCA_000828975_ribulose-15-bisphosphate_carboxylase/oxygenase_large_subunit_Burkholderiales_bacterium_GJ-E10:0.0391896619)90.8/96:0.0123614862,(WP_136419035.1_GCF_004804275_form_I_ribulose_bisphosphate_carboxylase_large_subunit_Herbaspirillum_sp._ST_5-3:0.0515353720,(KRH78415.1_GCA_001431705_ribulose_bisphosphate_carboxylase_large_chain_Ferrovum_sp._JA12:0.0166947871,KXW56612.1_GCA_001581925_ribulose_bisphosphate_carboxylase_large_chain_Ferrovum_sp._PN-J185:0.0111175761)85.1/100:0.0101470557)90.6/96:0.0167093262)90.5/91:0.0134225637,(((OAP87722.1_GCA_001652185_ribulose_15-bisphosphate_carboxylase_Acidithiobacillus_ferrooxidans:0.0024110252,OCB01931.1_GCA_001685225_ribulose-bisphosphate_carboxylase_large_subunit_Acidithiobacillus_ferrivorans:0.0024019903)91.2/100:0.0074470002,RNF67131.1_GCA_003721225_form_I_ribulose_bisphosphate_carboxylase_large_subunit_Acidithiobacillus_sulfuriphilus:0.0147243295)74/100:0.0050961206,ACK80366.1_GCA_000021485_ribulose_bisphosphate_carboxylase_large_subunit_Acidithiobacillus_ferrooxidans_ATCC_23270:0.0073696449)97.1/100:0.0179208146)92.1/95:0.0141863141,(WP_126463455.1_GCF_003967275_form_I_ribulose_bisphosphate_carboxylase_large_subunit_Sulfuritortus_calidifontis:0.0084808240,OJZ18759.1_GCA_001899775_ribulose-bisphosphate_carboxylase_large_subunit_Thiobacillus_sp._65-29:0.0137478049)34.4/92:0.0025265577)85.4/86:0.0073316707)87.9/90:0.0103155979,AAZ98577.1_GCA_000012745_ribulose-bisphosphate_carboxylase_form_I_large_chain_Thiobacillus_denitrificans_ATCC_25259:0.0107147785)96.8/95:0.0173321034)87.7/82:0.0082083143,((((GCA_002327725DCXP01000001.1_35353283675514_35_GCA_002327725_1_ID_14_35_partial_00_Proteobacteria_bacterium_UBA2133:0.0405812001,GCA_003250895QKJG01000205.1_867187155249_8_GCA_003250895_-1_ID_249_8_partial_01_Fontimonas_sp.:0.0557416552)87.6/100:0.0286757593,RRQ21716.1_GCA_003932505_form_I_ribulose_bisphosphate_carboxylase_large_subunit_Thiohalobacter_thiocyanaticus:0.0268852445)95.6/100:0.0202761699,KPK39150.1_GCA_001303495_ribulose_15-bisphosphate_carboxylase_Gammaproteobacteria_bacterium_SG8_47:0.0028453770)70.4/40:0.0019505185,(((OYV74648.1_GCA_002255365_ribulose-bisphosphate_carboxylase_large_subunit_Chromatiales_bacterium_21-64-14:0.0123463607,(GBE50907.1_GCA_002897735_ribulose-15-bisphosphate_carboxylase/oxygenase_large_subunit_bacterium_BMS3Bbin13:0.0075139521,GCA_003231015QIHR01000347.1_32358378293_3_GCA_003231015_1_ID_93_3_partial_00_Gammaproteobacteria_bacterium:0.0123713105)99.1/100:0.0344915704)99/100:0.0317795187,ADE16464.1_GCA_000024725_Ribulose-bisphosphate_carboxylase_Nitrosococcus_halophilus_Nc_4:0.0318075810)94.5/100:0.0199166423,WP_018232932.1_GCF_000378965_form_I_ribulose_bisphosphate_carboxylase_large_subunit_Thioalkalivibrio_thiocyanodenitrificans:0.0188299296)48.2/42:0.0050191930)98.7/100:0.0274162249)86.8/82:0.0091702414,WP_020507467.1_GCF_000379525_form_I_ribulose_bisphosphate_carboxylase_large_subunit_Lamprocystis_purpurea:0.0428959428)91.5/93:0.0134656586)78.9/71:0.0059110253,(((((((GCA_003233345QILK01000118.1_39992234260_3_GCA_003233345_-1_ID_260_3_partial_00_Gammaproteobacteria_bacterium:0.1039336844,GCA_003228645QIEU01000528.1_129803112211_12_GCA_003228645_-1_ID_1_12_partial_00_Gammaproteobacteria_bacterium:0.0289942540)86.2/97:0.0165785642,RLA10970.1_GCA_003645435_ribulose-bisphosphate_carboxylase_large_subunit_partial_Gammaproteobacteria_bacterium:0.0098978900)42.5/95:0.0075085113,RLA08967.1_GCA_003645435_ribulose-bisphosphate_carboxylase_large_subunit_Gammaproteobacteria_bacterium:0.0304874786)98.8/100:0.0291757987,((((((((GCA_002299585DBOE01000067.1_1399101132820_13_GCA_002299585_-1_ID_20_13_partial_00_Hydrogenovibrio_sp._UBA654:0.0602790017,GCA_003231895QIKB01000216.1_53719513722_5_GCA_003231895_-1_ID_22_5_partial_00_Thiotrichales_bacterium:0.0169352309)73.7/94:0.0023952859,GCA_003228405QIDK01000130.1_1210583120013_12_GCA_003228405_1_ID_3_12_partial_00_Gammaproteobacteria_bacterium:0.0047293698)88.1/94:0.0048700565,GCA_003229335QIDI01000116.1_31792321049_3_GCA_003229335_1_ID_49_3_partial_00_Gammaproteobacteria_bacterium:0.0071356448)74.5/94:0.0025293545,((WP_069470177.1_GCF_001723735_form_I_ribulose_bisphosphate_carboxylase_large_subunit_Candidatus_Marithrix_sp._Canyon_246:0.0168358933,GCA_002007405JYIN01000002.1_3536157375756_35_GCA_002007405_1_ID_6_35_partial_00_Gammaproteobacteria_bacterium_Gsub:0.0123540024)97.1/100:0.0186777414,(((SEH86531.1_GCA_001298715_ribulose-15-bisphosphate_carboxylase/oxygenaselarge_subunit_Bathymodiolus_azoricus_thioautotrophic_gill_symbiont:0.0028182693,RUM85376.1_GCA_003978185_ribulose-bisphosphate_carboxylase_large_subunit_Candidatus_Thioglobus_sp.:0.0165347140)53.7/99:0.0106813074,(ALE52916.1_GCA_001293165_ribulose_15-bisphosphate_carboxylase_Candidatus_Thioglobus_autotrophicus:0.0053039993,RUM78118.1_GCA_003978285_ribulose-bisphosphate_carboxylase_large_subunit_partial_Candidatus_Thioglobus_sp.:0.0259317260)84.7/99:0.0136743958)25.4/92:0.0055133930,(AYQ56390.1_GCA_003711265_ribulose-bisphosphate_carboxylase_large_subunit_Bathymodiolus_thermophilus_thioautotrophic_gill_symbiont:0.0066876130,WP_010646812.1_GCF_000297135_form_I_ribulose_bisphosphate_carboxylase_large_subunit_endosymbiont_of_Bathymodiolus_sp.:0.0077819484)84.5/92:0.0072667038)93.1/97:0.0171835468)87.4/92:0.0083983652)73.2/84:0.0026347565,GCA_003232655QIIS01000520.1_23871805353_2_GCA_003232655_-1_ID_353_2_partial_00_Gammaproteobacteria_bacterium:0.0119459374)92.5/99:0.0094025791,((((((GCA_003252455QKED01000087.1_56640696548726_56_GCA_003252455_1_ID_26_56_partial_00_Gammaproteobacteria_bacterium:0.0275582827,(OOZ39250.1_GCA_002020875_ribulose-bisphosphate_carboxylase_large_subunit_Solemya_pervernicosa_gill_symbiont:0.0135884582,(KHF25476.1_GCA_000787395_ribulose_15-bisphosphate_carboxylase_large_subunit_CbbL_Solemya_velum_gill_symbiont:0.0048600196,OOZ39867.1_GCA_002021095_ribulose-bisphosphate_carboxylase_large_subunit_Solemya_elarraichensis_gill_symbiont:0.0000023496)84.7/91:0.0058642494)28.6/95:0.0074864756)86.6/90:0.0080014389,PVV19824.1_GCA_003094555_ribulose-bisphosphate_carboxylase_large_subunit_gamma_proteobacterium_symbiont_of_Ctena_orbiculata:0.0079528376)85.8/88:0.0066085188,((RLW66425.1_GCA_003676145_ribulose-bisphosphate_carboxylase_large_subunit_gamma_proteobacterium_symbiont_of_Stewartia_floridana:0.0026568810,PUB83200.1_GCA_003058525_ribulose-bisphosphate_carboxylase_large_subunit_gamma_proteobacterium_symbiont_of_Ctena_orbiculata:0.0072548489)95.7/100:0.0102135686,(ODB97012.1_GCA_001708975_ribulose-bisphosphate_carboxylase_large_subunit_Candidatus_Thiodiazotropha_endoloripes:0.0000012770,ODC01739.1_GCA_001709035_ribulose-bisphosphate_carboxylase_large_subunit_Candidatus_Thiodiazotropha_endoloripes:0.0000024447)93/100:0.0089456253)45.2/86:0.0046610281)25.9/98:0.0032328117,(((SKA74310.1_GCA_900167255_ribulose-15-bisphosphate_carboxylase/oxygenase_large_subunit_Thiothrix_eikelboomii:0.0023975194,(SEA11551.1_GCA_900107695_ribulose-15-bisphosphate_carboxylase/oxygenase_large_subunit_Thiothrix_caldifontis:0.0000023850,GCA_002425225DILV01000038.1_8489764911854_84_GCA_002425225_-1_ID_4_84_partial_00_Thiothrix_sp._UBA5583:0.0023210026)87.9/100:0.0046973746)96.4/100:0.0150381253,WP_078121048.1_GCF_002009425_form_I_ribulose_bisphosphate_carboxylase_large_subunit_Chromatiaceae_bacterium_2141T.STBD.0c.01a:0.0087559538)87.8/99:0.0081501973,PLY15379.1_GCA_002869585_ribulose-bisphosphate_carboxylase_large_subunit_Sedimenticola_sp.:0.0107850617)88.4/98:0.0064827129)90.2/99:0.0092675299,EIJ33801.1_GCA_000260135_ribulose_15-bisphosphate_carboxylase_large_subunit_Thiothrix_nivea_DSM_5205:0.0114458398)73.2/70:0.0032140604,RMH20237.1_GCA_003696645_form_I_ribulose_bisphosphate_carboxylase_large_subunit_Gammaproteobacteria_bacterium:0.0220219103)1.7/67:0.0010950453)90.5/96:0.0106702386,((GCA_003233255QILH01000204.1_14061824178_1_GCA_003233255_1_ID_178_1_partial_00_Gammaproteobacteria_bacterium:0.0305813703,((GCA_003229765QIFL01000070.1_62880430170_6_GCA_003229765_-1_ID_70_6_partial_00_Gammaproteobacteria_bacterium:0.0195236487,(PHS70997.1_GCA_002733105_ribulose-bisphosphate_carboxylase_large_subunit_Methylophaga_sp.:0.0028104293,(OUR64045.1_GCA_002163085_ribulose-bisphosphate_carboxylase_large_subunit_partial_Methylophaga_sp._42_25_T18:0.0024951049,OUR64394.1_GCA_002163085_ribulose-bisphosphate_carboxylase_large_subunit_partial_Methylophaga_sp._42_25_T18:0.0000027529)24/85:0.0061918283)89.3/100:0.0073795527)91.9/98:0.0110287915,(WP_126457188.1_GCF_003967195_form_I_ribulose_bisphosphate_carboxylase_large_subunit_Sulfuriflexus_mobilis:0.0182113040,(KPK11871.1_GCA_001304445_ribulose_15-bisphosphate_carboxylase_Acidithiobacillales_bacterium_SG8_45:0.0074929113,TCK19525.1_GCA_004339085_ribulose_15-bisphosphate_carboxylase_large_subunit_Thiogranum_longum:0.0153462822)74/82:0.0038011967)54.4/63:0.0072144631)25.8/58:0.0026572089)78.3/59:0.0050252294,((((((GCA_003229115QIHT01000206.1_9969211110121_9_GCA_003229115_1_ID_121_9_partial_00_Gammaproteobacteria_bacterium:0.0231975562,GCA_003230085QIGV01000129.1_3639563409812_36_GCA_003230085_1_ID_2_36_partial_00_Gammaproteobacteria_bacterium:0.0120061585)70/59:0.0054686097,(PCI80813.1_GCA_002401775_ribulose-bisphosphate_carboxylase_large_subunit_Ectothiorhodospiraceae_bacterium:0.0187880324,(PHR78128.1_GCA_002733715_ribulose-bisphosphate_carboxylase_large_subunit_Methylophaga_sp.:0.0042408791,GCA_002299915DBOG01000025.1_3985199258_3_GCA_002299915_-1_ID_58_3_partial_00_Proteobacteria_bacterium_UBA652:0.0127667737)93.3/100:0.0170516256)96.2/100:0.0155832450)96.1/100:0.0126590153,GCA_003228645QIEU01000596.1_121345339_1_GCA_003228645_-1_ID_339_1_partial_10_Gammaproteobacteria_bacterium:0.0230019489)73.4/54:0.0024186988,(RDH84798.1_GCA_003349885_ribulose-bisphosphate_carboxylase_large_subunit_endosymbiont_of_Galathealinum_brachiosum:0.0042382168,HBE91528.1_GCA_003501065_TPA_ribulose-bisphosphate_carboxylase_large_subunit_partial_Gammaproteobacteria_bacterium:0.0029061489)81.5/80:0.0066633509)91.1/59:0.0091056087,TCJ84786.1_GCA_004339015_ribulose_15-bisphosphate_carboxylase_large_subunit_Cocleimonas_flava:0.0066176757)33.5/43:0.0048163148,HBS26187.1_GCA_003511805_TPA_ribulose-bisphosphate_carboxylase_large_subunit_Gammaproteobacteria_bacterium:0.0292983085)79.7/96:0.0047623207)97.1/97:0.0180784419)88.8/99:0.0103393050,WP_029133841.1_GCF_000428045_form_I_ribulose_bisphosphate_carboxylase_large_subunit_Sedimenticola_selenatireducens:0.0235351686)33.6/99:0.0076953865)98/100:0.0269199474,GCA_003249565QKIP01000439.1_211432567150_2_GCA_003249565_1_ID_150_2_partial_00_Candidatus_Thiodiazotropha_endolucinida:0.0495097557)74.8/97:0.0118235898,((OOZ36042.1_GCA_002020805_ribulose-bisphosphate_carboxylase_large_subunit_Solemya_velesiana_gill_symbiont:0.0574613865,CCQ75096.1_GCA_000968135_Ribulose_bisphosphate_carboxylase_large_subunit_Magnetospira_sp._QH-2:0.0212733834)8.8/82:0.0194187408,PUB73512.1_GCA_003058495_ribulose-bisphosphate_carboxylase_large_subunit_gamma_proteobacterium_symbiont_of_Ctena_orbiculata:0.0088450583)97.1/100:0.0254041064)89.4/97:0.0106539978,(OUD12083.1_GCA_002149925_ribulose-bisphosphate_carboxylase_large_subunit_Thioflexothrix_psekupsii:0.0775540847,GCA_001735895DS021198.1_1832187385018752741_1832_GCA_001735895_-1_ID_1_1832_partial_00_Olavius_algarvensis_Gamma_3_endosymbiont:0.0437460056)86.8/22:0.0092776633)96.1/22:0.0176865408)84.6/30:0.0106993266,((((((((GCA_003555285PWGH01000136.1_15992020307_1_GCA_003555285_1_ID_307_1_partial_00_Thioalkalivibrio_sp.:0.0669529970,BAP88543.1_GCA_000828975_ribulose-15-bisphosphate_carboxylase/oxygenase_large_subunit_Burkholderiales_bacterium_GJ-E10:0.0174116846)77/86:0.0049181420,WP_020504481.1_GCF_000379525_form_I_ribulose_bisphosphate_carboxylase_large_subunit_Lamprocystis_purpurea:0.0533682555)83.9/75:0.0100785194,(((OCX44015.1_GCA_001705075_ribulose-bisphosphate_carboxylase_large_subunit_Acidiferrobacter_thiooxydans:0.0229751434,(AIA54784.1_GCA_000175575_Ribulose_bisphosphate_carboxylase_large_chain_Acidithiobacillus_caldus_ATCC_51756:0.0075343510,(PKY10357.1_GCA_002847505_ribulose-bisphosphate_carboxylase_large_subunit_Acidithiobacillus_sp._SH:0.0024230824,WP_010637867.1_GCF_001931655_MULTISPECIES_form_I_ribulose_bisphosphate_carboxylase_large_subunit_Acidithiobacillus:0.0000012770)99.4/100:0.0224289257)87.6/100:0.0067338277)21.8/67:0.0025099612,GCA_002341825DDOU01000124.1_147402882920_14_GCA_002341825_-1_ID_20_14_partial_00_Acidithiobacillus_sp._UBA2486:0.0114894137)99.6/100:0.0300911813,((((PWR00600.1_GCA_003172875_ribulose-bisphosphate_carboxylase_large_subunit_Leucothrix_pacifica:0.0284615453,(EIJ34450.1_GCA_000260135_Ribulose_bisphosphate_carboxylase_large_chain_Thiothrix_nivea_DSM_5205:0.0099484481,HBR98394.1HBR98395.1_GCA_003511825_TPA_ribulose-bisphosphate_carboxylase_large_subunit_partial_Gammaproteobacteria_bacterium:0.0252944502)93/99:0.0123100029)91.6/100:0.0132560481,(SEA20271.1_GCA_900107695_ribulose-15-bisphosphate_carboxylase/oxygenase_large_subunit_Thiothrix_caldifontis:0.0102778116,GCA_002425225DILV01000023.1_14513621613763416_145_GCA_002425225_1_ID_16_145_partial_00_Thiothrix_sp._UBA5583:0.0043000844)90.3/100:0.0139373027)84.2/100:0.0092130568,((KTG16156.1_GCA_001469965_ribulose_15-bisphosphate_carboxylase_Halothiobacillus_sp._XI15:0.0022636352,RRQ24257.1_GCA_003932495_form_I_ribulose_bisphosphate_carboxylase_large_subunit_Guyparkeria_sp._SCN-R1:0.0102969634)99.4/100:0.0364175906,((ANJ67040.1_GCA_001663815_ribulose-bisphosphate_carboxylase_large_subunit_Halothiobacillus_sp._LS2:0.0198229473,ACX95765.1_GCA_000024765_Ribulose-bisphosphate_carboxylase_Halothiobacillus_neapolitanus_c2:0.0000023598)86.3/65:0.0065827444,OZB74442.1_GCA_002279175_ribulose-bisphosphate_carboxylase_large_subunit_partial_Halothiobacillus_sp._13-55-115:0.0030071583)4.9/62:0.0023294158)99.9/100:0.0559751571)92.7/96:0.0176020717,GCA_002347405DDXB01000020.1_31327343415249_31_GCA_002347405_1_ID_49_31_partial_00_Rhodocyclaceae_bacterium_UBA2271:0.0116132084)88.6/78:0.0103609665)85.3/56:0.0062118077)41.2/73:0.0072126551,((SHE90398.1_GCA_900128965_ribulose-15-bisphosphate_carboxylase/oxygenase_large_subunit_Ferrithrix_thermotolerans_DSM_19514:0.0210848532,(ACK79627.1_GCA_000021485_ribulose_bisphosphate_carboxylase_large_subunit_Acidithiobacillus_ferrooxidans_ATCC_23270:0.0165889629,(OAP93434.1_GCA_001652185_ribulose_15-bisphosphate_carboxylase_Acidithiobacillus_ferrooxidans:0.0025031960,OCB01917.1_GCA_001685225_ribulose-bisphosphate_carboxylase_large_subunit_Acidithiobacillus_ferrivorans:0.0099953257)84.5/100:0.0056570855)84.5/100:0.0134894152)55.8/61:0.0105691817,(GCA_001311945BBCH01000172.1_1711483172_1_GCA_001311945_-1_ID_172_1_partial_00_Aciditerrimonas_ferrireducens_JCM_15389:0.1528802317,(ACU53088.1_GCA_000023265_Ribulose-bisphosphate_carboxylase_Acidimicrobium_ferrooxidans_DSM_10331:0.0061442606,GCA_004366215SIRY01000055.1_1395042_1_GCA_004366215_1_ID_42_1_partial_10_Actinobacteria_bacterium:0.0125083664)95.8/100:0.0256636353)95.3/86:0.0288900363)94.6/86:0.0167703761)89.3/77:0.0110328033,GCA_003229115QIHT01000011.1_85949682730_8GCA_003229115QIHT01000011.1_75455600330_7_GCA_003229115_-1_ID_30_8_partial_00_Gammaproteobacteria_bacterium:0.1625059284)81.4/74:0.0050156756,((((GCA_001464585LNFF01000031.1_979876710019131_97_GCA_001464585_1_ID_31_97_partial_00_Gammaproteobacteria_bacterium_Ga0077554:0.0584287950,GBL47700.1_GCA_003851125_ribulose-15-bisphosphate_carboxylase/oxygenase_large_subunit_Sulfuriferula_multivorans:0.0111580266)91.9/99:0.0136435240,(WP_124950210.1_GCF_003864975_form_I_ribulose_bisphosphate_carboxylase_large_subunit_Sulfuriferula_thiophila:0.0350027862,((ARU30762.1_GCA_002162035_ribulose-bisphosphate_carboxylase_large_subunit_Sulfuriferula_sp._AH1:0.0070831032,TCV89602.1_GCA_004346685_ribulose_15-bisphosphate_carboxylase_large_subunit_Sulfurirhabdus_autotrophica:0.0074244925)80.9/96:0.0064141434,(KXS31087.1_GCA_001577345_Ribulose_bisphosphate_carboxylase_large_chain_Candidatus_Gallionella_acididurans:0.0095376202,(KRH79747.1_GCA_001431705_ribulose_bisphosphate_carboxylase_large_chain_Ferrovum_sp._JA12:0.0095924543,TAJ81118.1_GCA_004297065_form_I_ribulose_bisphosphate_carboxylase_large_subunit_Gallionellaceae_bacterium:0.0046506557)78.2/99:0.0025918319)85.1/99:0.0072745246)44.5/96:0.0041107158)91.7/88:0.0141527765)92.9/100:0.0150072989,WP_031596525.1_GCF_000735045_MULTISPECIES_form_I_ribulose_bisphosphate_carboxylase_large_subunit_Ferrovum:0.0196135536)93.6/79:0.0148285812,RNF59203.1_GCA_003721225_form_I_ribulose_bisphosphate_carboxylase_large_subunit_Acidithiobacillus_sulfuriphilus:0.0382401226)93.8/97:0.0174347804)97.9/97:0.0277226574,WP_028990364.1_GCF_000423825_form_I_ribulose_bisphosphate_carboxylase_large_subunit_Thermithiobacillus_tepidarius:0.0235882587)86.2/62:0.0099632394,GCA_002451065DKBC01000079.1_639824707252_6_GCA_002451065_1_ID_252_6_partial_01_Betaproteobacteria_bacterium_UBA6910:0.0663225949)97.8/100:0.0225821596)41.3/24:0.0074311429,(((GCA_002450895DKAR01000238.1_76353688626_7GCA_002450895DKAR01000238.1_66097638126_6_GCA_002450895_-1_ID_26_7_partial_00_Proteobacteria_bacterium_UBA6921:0.1144397142,(KPL26882.1_GCA_001304215_ribulose_15-bisphosphate_carboxylase_Acidithiobacillales_bacterium_SM1_46:0.0000030862,GCA_002451215DKBM01000027.1_135871_1_GCA_002451215_1_ID_1_1_partial_10_Proteobacteria_bacterium_UBA6900:0.0000012770)94/100:0.0296405260)79.6/100:0.0256129469,((((((OZA81366.1_GCA_002282415_ribulose-bisphosphate_carboxylase_large_subunit_Halothiobacillus_sp._39-53-45:0.0636125591,((((((((((GCA_002345845DDWF01000174.1_325573912242_3_GCA_002345845_1_ID_242_3_partial_01_Betaproteobacteria_bacterium_UBA2293:0.0555052621,RLJ67696.1_GCA_003663955_ribulose_15-bisphosphate_carboxylase_large_subunit_Sulfurisoma_sediminicola:0.0067208897)93.4/100:0.0154322263,PKO67982.1_GCA_002840845_ribulose-bisphosphate_carboxylase_large_subunit_Betaproteobacteria_bacterium_HGW-Betaproteobacteria-14:0.0363451279)85.6/100:0.0144345792,(GCA_002403375DHHQ01000011.1_109465108867_10_GCA_002403375_1_ID_7_10_partial_00_Thiobacillus_denitrificans:0.0000027963,(OJW41584.1_GCA_001897675_ribulose-bisphosphate_carboxylase_large_subunit_Thiobacillus_sp._65-1059:0.0048441917,OHE61206.1_GCA_001831015_ribulose-bisphosphate_carboxylase_large_subunit_Thiobacillus_sp._GWE1_62_9:0.0072504934)91/100:0.0075466335)95.3/100:0.0144232274)90.5/100:0.0110767347,OAJ71387.1_GCA_001645185_ribulose-bisphosphate_carboxylase_large_subunit_Methylobacillus_sp._MM3:0.0340640784)94.4/100:0.0128578892,WP_031404040.1_GCF_000733775_form_I_ribulose_bisphosphate_carboxylase_large_subunit_Thiomonas_sp._FB-Cd:0.0051970856)87/100:0.0068988926,SCC93660.1_GCA_900089495_Ribulose_bisphosphate_carboxylase_large_chain_Thiomonas_sp._X19:0.0227720920)92.1/100:0.0095183077,(((OYZ57227.1_GCA_002257045_ribulose-bisphosphate_carboxylase_large_subunit_Hydrogenophilales_bacterium_16-61-112:0.0025001484,OGU22008.1_GCA_001802655_ribulose-bisphosphate_carboxylase_large_subunit_Hydrogenophilales_bacterium_RIFOXYD1_FULL_62_11:0.0072986878)99.9/100:0.0224070712,OYY95583.1_GCA_002281555_ribulose-bisphosphate_carboxylase_large_subunit_Hydrogenophilales_bacterium_28-61-23:0.0051668731)43.6/100:0.0026641810,(ODU02407.1_GCA_001724735_ribulose-bisphosphate_carboxylase_large_subunit_Thiobacillus_sp._SCN_63-1177:0.0000032189,WP_018507364.1_GCF_000373385_form_I_ribulose_bisphosphate_carboxylase_large_subunit_Thiobacillus_thioparus:0.0048836289)93.4/100:0.0095066872)89.5/98:0.0072962049)84.4/98:0.0058184405,GCA_002421825DISR01000058.1_34337523517351_34_GCA_002421825_1_ID_51_34_partial_00_Thiobacillus_sp._UBA6205:0.0115241444)93.1/99:0.0092510425,(GBL47718.1_GCA_003851125_ribulose-15-bisphosphate_carboxylase/oxygenase_large_subunit_Sulfuriferula_multivorans:0.0171064778,(WP_124949096.1_GCF_003864975_form_I_ribulose_bisphosphate_carboxylase_large_subunit_Sulfuriferula_thiophila:0.0128670402,TCV84315.1_GCA_004346685_ribulose_15-bisphosphate_carboxylase_large_subunit_Sulfurirhabdus_autotrophica:0.0119271958)57.2/97:0.0046693181)76.4/97:0.0029363153)74.4/52:0.0028580093,((((PWB59504.1_GCA_003104895_ribulose-bisphosphate_carboxylase_large_subunit_partial_Nitrosomonadales_bacterium:0.0124699677,GCA_002632355NSJJ01000015.1_3341063424849_33_GCA_002632355_-1_ID_9_33_partial_00_Sulfuricella_denitrificans:0.0099308297)98.4/100:0.0242999535,(((RFC39159.1_GCA_003402315_ribulose_15-bisphosphate_carboxylase_large_subunit_Candidatus_Nitrotoga_sp._LAW:0.0005630808,RFC41249.1_GCA_003402375_ribulose_15-bisphosphate_carboxylase_large_subunit_Candidatus_Nitrotoga_sp._CP45:0.0048275118)68.7/99:0.0019152072,RFC34224.1_GCA_003402345_ribulose_15-bisphosphate_carboxylase_large_subunit_Candidatus_Nitrotoga_sp._MKT:0.0000023353)98.5/99:0.0235243328,BAN35842.1_GCA_000297055_ribulose-15-bisphosphate_carboxylase/oxygenase_large_subunit_Sulfuricella_denitrificans_skB26:0.0177197291)78.6/100:0.0096011567)74.9/100:0.0038072146,ADE11223.1_GCA_000025705_Ribulose-bisphosphate_carboxylase_Sideroxydans_lithotrophicus_ES-1:0.0100679853)77.1/100:0.0024711697,ARU31053.1_GCA_002162035_ribulose-bisphosphate_carboxylase_large_subunit_Sulfuriferula_sp._AH1:0.0049079953)62.5/99:0.0019507182)87.7/98:0.0084670231)96.9/97:0.0236265150,((OYZ27613.1_GCA_002256995_ribulose-bisphosphate_carboxylase_large_subunit_Hydrogenophilales_bacterium_16-64-40:0.0074980547,WP_018078351.1_GCF_000376425_form_I_ribulose_bisphosphate_carboxylase_large_subunit_Thiobacillus_denitrificans:0.0049690210)74/100:0.0063583134,OJZ12706.1_GCA_001899765_ribulose-bisphosphate_carboxylase_large_subunit_Thiobacillus_sp._63-78:0.0012397425)91.8/100:0.0185491513)95/56:0.0158373457,SFP61084.1_GCA_900115725_ribulose-15-bisphosphate_carboxylase/oxygenase_large_subunit_Nitrosomonas_cryotolerans:0.0149468741)75.2/44:0.0032572349,(((((((OQW38885.1_GCA_002083395_ribulose_15-bisphosphate_carboxylase_Proteobacteria_bacterium_SG_bin4:0.0000024653,GCA_002435335DJMI01000089.1_16110901251155_16_GCA_002435335_-1_ID_55_16_partial_00_Nitrosomonas_sp._UBA6494:0.0000026216)98.1/100:0.0148917656,(OQW81455.1_GCA_002083595_ribulose-bisphosphate_carboxylase_large_subunit_Proteobacteria_bacterium_ST_bin16:0.0000024478,SEO90121.1_GCA_900110385_ribulose-15-bisphosphate_carboxylase/oxygenase_large_subunit_Nitrosomonas_oligotropha:0.0000026717)77.6/100:0.0024819244)77.4/100:0.0024371437,TCL88977.1_GCA_004345375_ribulose_15-bisphosphate_carboxylase_large_subunit_Nitrosomonas_sp._Nm134:0.0000024514)77.6/100:0.0024413451,(AEJ01097.1_GCA_000219585_Ribulose_bisphosphate_carboxylase_large_chain_Nitrosomonas_sp._Is79A3:0.0000025031,GCA_001464045LNEF01000588.1_36502071588_3_GCA_001464045_-1_ID_588_3_partial_00_Nitrosomonadales_bacterium_Ga0074132:0.0000025544)89.3/100:0.0049311396)75.9/89:0.0024668495,(PTM80728.1_GCA_003046215_ribulose_15-bisphosphate_carboxylase_large_subunit_Nitrosomonas_sp._Nm141:0.0000026446,TCL41973.1_GCA_004340695_ribulose_15-bisphosphate_carboxylase_large_subunit_Nitrosomonas_sp._Nm86:0.0000025785)77.4/100:0.0024592238)85.4/84:0.0073640294,((PTQ81567.1_GCA_003051045_ribulose_15-bisphosphate_carboxylase_large_subunit_Nitrosomonas_ureae:0.0000012770,ADZ25799.1_GCA_000175095_Ribulose-bisphosphate_carboxylase_Nitrosomonas_sp._AL212:0.0000012770)0/98:0.0000026432,SEF55087.1_GCA_900108305_ribulose-15-bisphosphate_carboxylase/oxygenase_large_subunit_Nitrosomonas_ureae:0.0024336680)0/98:0.0000026602)65.1/47:0.0025261023,PSJ17778.1_GCA_003011925_ribulose-bisphosphate_carboxylase_large_subunit_Nitrosomonas_sp._APG5:0.0048602057)89.2/93:0.0075181177)98.7/56:0.0256128927,(PTN11629.1_GCA_003046585_ribulose_15-bisphosphate_carboxylase_large_subunit_Nitrosomonas_aestuarii:0.0000032320,HBV20733.1_GCA_003514765_TPA_ribulose-bisphosphate_carboxylase_large_subunit_partial_Nitrosomonas_sp.:0.0052134753)90.7/100:0.0113180253)98.5/100:0.0265744909,((((SET17520.1_GCA_900111725_ribulose-15-bisphosphate_carboxylase/oxygenase_large_subunit_Nitrosomonas_europaea:0.0585231589,((((((GCA_002403995DHIV01000027.1_64771619268_6_GCA_002403995_-1_ID_68_6_partial_00_Gallionella_sp._UBA4737:0.0131850201,(((OYY45665.1_GCA_002281365_ribulose-bisphosphate_carboxylase_large_subunit_Gallionellales_bacterium_35-53-114:0.0000000000,GCA_002381565DFWZ01000041.1_54120554151_5_GCA_002381565_-1_ID_51_5_partial_00_Gallionella_sp._UBA4121:0.0000000000):0.0000012770,KXS32127.1_GCA_001577345_Ribulose_15-bisphosphate_carboxylase_large_subunit_Candidatus_Gallionella_acididurans:0.0000012770)97/100:0.0162327290,TAJ77646.1_GCA_004297065_form_I_ribulose_bisphosphate_carboxylase_large_subunit_Gallionellaceae_bacterium:0.0036501471)91.8/100:0.0124917040)99.9/100:0.0423712255,GCA_005239635SBBQ01000057.1_17176961911728_17_GCA_005239635_-1_ID_28_17_partial_00_Uliginosibacterium_gangwonense:0.0342729734)87.2/44:0.0111053625,SCZ85393.1_GCA_900103035_Ribulose_bisphosphate_carboxylase_large_chain_Nitrosomonas_mobilis:0.0213521659)39.2/19:0.0024772824,SDH00101.1_GCA_900100485_ribulose-15-bisphosphate_carboxylase/oxygenase_large_subunit_Nitrosomonas_sp._Nm132:0.0188851180)81.7/16:0.0045380534,(SFW24831.1_GCA_900119085_ribulose-15-bisphosphate_carboxylase/oxygenase_large_subunit_Nitrosovibrio_sp._Nv17:0.0047174304,(KIO50209.1_GCA_000832065_ribulose_15-bisphosphate_carboxylase_Nitrosospira_sp._NpAV:0.0023900617,ARO87280.1_GCA_000355765_ribulose-bisphosphate_carboxylase_large_subunit_Nitrosospira_lacus:0.0000028308)94.2/100:0.0098065003)84/93:0.0068856153)16.1/37:0.0048825858,ODT71741.1_GCA_001724915_ribulose-bisphosphate_carboxylase_large_subunit_Nitrosomonadales_bacterium_SCN_54-20:0.0167688881)87/61:0.0103033683)97.1/93:0.0204910413,(SFE28613.1_GCA_900112825_ribulose-15-bisphosphate_carboxylase/oxygenase_large_subunit_Nitrosomonas_sp._Nm166:0.0181200547,GCA_900696615CAADGS010000015.1_52613403415_5_GCA_900696615_1_ID_15_5_partial_00_uncultured_beta_proteobacterium:0.0044566872)18.9/18:0.0048015553)81.5/31:0.0065620465,(SEN56482.1_GCA_900110145_ribulose-15-bisphosphate_carboxylase/oxygenase_large_subunit_Nitrosomonas_marina:0.0025739054,SES66236.1_GCA_900111605_ribulose-15-bisphosphate_carboxylase/oxygenase_large_subunit_Nitrosomonas_marina:0.0047744482)90.4/100:0.0127465496)70.2/31:0.0105946331,((SDY29851.1_GCA_900107265_ribulose-15-bisphosphate_carboxylase/oxygenase_large_subunit_Nitrosomonas_sp._Nm33:0.0123491965,AKH38550.1_GCA_001007935_ribulose_15-bisphosphate_carboxylase_Nitrosomonas_communis:0.0000027900)70.3/34:0.0024025413,SFM15998.1_GCA_900114745_ribulose-15-bisphosphate_carboxylase/oxygenase_large_subunit_Nitrosomonas_communis:0.0000025073)98.1/99:0.0252043688)78/92:0.0086275853)71.7/44:0.0138510870)83.8/99:0.0140807124,WP_089723962.1_GCF_004359955_form_I_ribulose_bisphosphate_carboxylase_large_subunit_Candidatus_Thiosymbion_oneisti:0.0526842730)96.6/30:0.0239565745)81.4/93:0.0065736166,(OQW92429.1_GCA_002083935_ribulose-bisphosphate_carboxylase_large_subunit_Beggiatoa_sp._IS2:0.0595473302,OQW93888.1_GCA_002083935_ribulose-bisphosphate_carboxylase_large_subunit_Beggiatoa_sp._IS2:0.0285764058)95.6/100:0.0235812881)66.6/90:0.0025861585,(((OAD22283.1_GCA_001640045_ribulose-15-bisphosphate_carboxylase/oxygenase_large_subunit_partial_Candidatus_Thiomargarita_nelsonii:0.1082330136,(RKZ86397.1_GCA_003646175_ribulose-bisphosphate_carboxylase_large_subunit_Gammaproteobacteria_bacterium:0.0298912115,(OAD22692.1_GCA_001640045_ribulose-15-bisphosphate_carboxylase/oxygenase_large_subunit_partial_Candidatus_Thiomargarita_nelsonii:0.0174726857,RKZ55736.1_GCA_003646135_ribulose-bisphosphate_carboxylase_large_subunit_Gammaproteobacteria_bacterium:0.0024088339)42.5/76:0.0148392558)39.6/76:0.0036600900)83.9/100:0.0092547159,BAP57608.1_GCA_000828835_ribulose_bisphosphate_carboxylase_form_I_large_chain_Thioploca_ingrica:0.0341925041)80.9/100:0.0127757370,EDN69613.1_GCA_000170715_Ribulose_bisphosphate_carboxylase_form_I_large_chain_Beggiatoa_sp._PS:0.0346169724)95/48:0.0166786602)91.4/48:0.0126491113)3.2/22:0.0056562437)33.6/86:0.0145722744,(((((((((((((Bay_et_al_2021_Negev_16:0.0000029462,Bay_et_al_2021_Negev_8:0.0034359883)84.1/100:0.0262383075,((Bay_et_al_2021_Negev_17:0.0043195491,Bay_et_al_2021_Negev_2:0.0000030176)78.6/88:0.0292908367,(Bay_et_al_2021_Negev_6:0.0596875562,Bay_et_al_2021_Negev_19:0.0434002508)55.6/98:0.0206384120)94/98:0.0265996183)73.4/98:0.0180883845,((((((Bay_et_al_2021_Negev_3:0.0103302134,(((((Bay_et_al_2021_Negev_9:0.0615991962,(Bay_et_al_2021_Negev_4:0.0000012770,Bay_et_al_2021_Negev_14:0.0000012770)0/100:0.0000028588)76.8/98:0.0109038393,Bay_et_al_2021_Negev_20:0.0367787245)93/98:0.0123875893,Bay_et_al_2021_Negev_15:0.0053110151)76.9/74:0.0039572953,Bay_et_al_2021_Negev_21:0.0034901355)87.1/76:0.0099936766,(Bay_et_al_2021_Negev_11:0.0122319935,Bay_et_al_2021_Negev_23:0.0043105964)36.3/97:0.0071381856)93.2/92:0.0137579252)48.5/36:0.0070384247,Bay_et_al_2021_Negev_12:0.0644174899)74.9/32:0.0029946408,(Bay_et_al_2021_Negev_10:0.0048676388,Bay_et_al_2021_Negev_22:0.0089370273)84.7/37:0.0123716970)99.9/98:0.0382639562,AB19-MB4_min1000.genes__AB19_MB4_20945_length_1984_cov_164_2:0.0150706782)80.2/78:0.0098018028,AB19-MB3_min1000.genes__AB19_MB3_16795_length_1830_cov_41_2:0.0001477610)87/33:0.0107722359,(AB19-YB3_min1000.genes__AB19_YB3_8882_length_2786_cov_385_3:0.0072744909,(AB19-YB3_min1000.genes__AB19_YB3_9862_length_2631_cov_458_3:0.0000024340,(((AB19-LB5_min1000.genes__AB19_LB5_4091_length_3926_cov_106_3:0.0049076266,AB19-LC5_min1000.genes__AB19_LC5_40_length_63990_cov_75_2:0.0000024456)78.6/100:0.0024298813,AB19-LB2_min1000.genes__AB19_LB2_13127_length_2279_cov_490_3:0.0024249709)77.1/100:0.0024403748,(((AB19-LC2_min1000.genes__AB19_LC2_16777_length_2814_cov_173_4:0.0000034373,AB19-LC3_min1000.genes__AB19_LC3_17842_length_2442_cov_255_3:0.0000025244)91.7/100:0.0081812203,AB19-YB1_min1000.genes__AB19_YB1_44354_length_1138_cov_384_1:0.0000024600)83.2/92:0.0040516472,AB19-LB3_min1000.genes__AB19_LB3_21137_length_2258_cov_326_3:0.0000024271)77.8/92:0.0024254310)97.1/98:0.0097375915)88/99:0.0048923650)98.3/99:0.0247228218)96.4/99:0.0279170066)77.7/93:0.0121116779,Bay_et_al_2021_Negev_1:0.0725161638)49.3/98:0.0108847427,Bay_et_al_2021_Negev_5:0.0470767316)0/21:0.0150899245,(Bay_et_al_2021_Negev_7:0.0126057512,Bay_et_al_2021_Negev_13:0.0138642818)98.2/100:0.0358352996)70/49:0.0085549523,(RTL62796.1_GCA_003963135_form_I_ribulose_bisphosphate_carboxylase_large_subunit_Pseudonocardiaceae_bacterium:0.0346872909,GCA_001313405BBFU01000047.1_225996647_2GCA_001313405BBFU01000047.1_1326647_1_GCA_001313405_-1_ID_47_2_partial_00_Pseudonocardia_tetrahydrofuranoxydans_JCM_14745:0.1931140101)27/64:0.0082274628)76.5/98:0.0181144564,APX89986.1_GCA_001981245_ribulose-bisphosphate_carboxylase_large_subunit_Brevirhabdus_pacifica:0.0369939621)91/100:0.0186329371,WP_114377031.1_GCF_003336755_form_I_ribulose_bisphosphate_carboxylase_large_subunit_Elioraea_sp._YIM_72297:0.0399963235)86.1/100:0.0142180786,((GCA_003136595PLEY01000079.1_1193481076955_11_GCA_003136595_1_ID_55_11_partial_00_Burkholderiales_bacterium:0.0310876939,(RTM04637.1_GCA_003963395_Ribulose_bisphosphate_carboxylase_large_chain_2_Bradyrhizobiaceae_bacterium:0.0000032276,CAL76109.1_GCA_000026145_Ribulose_bisphosphate_carboxylase_large_chain_RuBisCO_large_subunit_Bradyrhizobium_sp._ORS_278:0.0024281398)88/100:0.0076523203)45.1/100:0.0081251002,((GCA_003155175PMFP01000144.1_41340278294_4_GCA_003155175_-1_ID_94_4_partial_00_candidate_division_WPS-2_bacterium:0.0185010054,GCA_003134035PLAE01000175.1_17157731720960_17_GCA_003134035_-1_ID_60_17_partial_00_candidate_division_WPS-2_bacterium:0.0162989166)0/98:0.0000026260,GCA_003136655PLFC01000078.1_1181043_1_GCA_003136655_-1_ID_43_1_partial_10_candidate_division_WPS-2_bacterium:0.2324147345)90.7/100:0.0208385261)90.1/100:0.0219322898)91.1/100:0.0234808019,PZP54924.1_GCA_003241205_ribulose-bisphosphate_carboxylase_large_subunit_partial_Azospira_oryzae:0.0241316431)48/95:0.0099314746,((TDI80070.1_GCA_004356775_form_I_ribulose_bisphosphate_carboxylase_large_subunit_Betaproteobacteria_bacterium:0.0347285042,(MBL79718.1_GCA_002721545_ribulose-bisphosphate_carboxylase_large_subunit_Nitrosomonadaceae_bacterium:0.0443018344,(SDQ76490.1_GCA_900103165_ribulose-15-bisphosphate_carboxylase/oxygenase_large_subunit_Nitrosospira_multiformis:0.0182615035,TFH09855.1_GCA_004525885_form_I_ribulose_bisphosphate_carboxylase_large_subunit_partial_Nitrosomonadales_bacterium:0.0154507164)73.4/100:0.0068579181)63.9/100:0.0140232742)99.7/100:0.0497554885,RJQ46747.1_GCA_003599485_form_I_ribulose_bisphosphate_carboxylase_large_subunit_Gammaproteobacteria_bacterium:0.0197106796)80.2/100:0.0148041119)98.7/99:0.0420000392,GBE43454.1_GCA_002897995_ribulose_bisphosphate_carboxylase_large_chain_1_bacterium_BMS3Bbin10:0.1072809956)51.7/26:0.0128210627)81.2/26:0.0210554964,RMD70355.1_GCA_003694005_form_I_ribulose_bisphosphate_carboxylase_large_subunit_Gammaproteobacteria_bacterium:0.0511315375)45/53:0.0270338281,((EGV28173.1_GCA_000224065_Ribulose_bisphosphate_carboxylase_large_chain_Thiorhodococcus_drewsii_AZ1:0.0143838223,ADC63659.1_GCA_000025485_Ribulose-bisphosphate_carboxylase_Allochromatium_vinosum_DSM_180:0.0195439963)99.9/100:0.0739070064,((SFD42567.1_GCA_900112605_ribulose-bisphosphate_carboxylase_large_chain_Thiohalospira_halophila_DSM_15071:0.0544683848,KPV39247.1_GCA_001399755_ribulose_15-bisphosphate_carboxylase_Thiohalorhabdus_denitrificans:0.0765083301)99.4/100:0.0533285031,((WP_130536497.1_GCF_004293625_form_I_ribulose_bisphosphate_carboxylase_large_subunit_Thiomicrorhabdus_sp._13-15A:0.0514388598,((GCA_003231835QIJS01000058.1_31954336936_3_GCA_003231835_-1_ID_36_3_partial_00_Candidatus_Saccharibacteria_bacterium:0.0530143240,(((SIN71090.1_GCA_900141795_ribulose-15-bisphosphate_carboxylase/oxygenase_large_subunit_Sulfurivirga_caldicuralii:0.0713616727,(((SFR55796.1_GCA_900112445_ribulose-15-bisphosphate_carboxylase/oxygenase_large_subunit_Thiomicrospira_sp._ALE5:0.0000025467,(WP_029933618.1_GCF_000711195_form_I_ribulose_bisphosphate_carboxylase_large_subunit_Thiomicrospira_pelophila:0.0047852218,WP_044406641.1_GCF_000934765_form_I_ribulose_bisphosphate_carboxylase_large_subunit_Thiomicrospira_microaerophila:0.0073377589)95/100:0.0098427467)70.6/76:0.0024104808,AEG32323.1_GCA_000214825_Ribulose_bisphosphate_carboxylase_large_chain_Thiomicrospira_cyclica_ALM1:0.0000029375)100/99:0.0668371790,((WP_038135429.1_GCF_000744875_form_I_ribulose_bisphosphate_carboxylase_large_subunit_Hydrogenovibrio_sp._Milos-T1:0.0203045379,(QBZ82859.1_GCA_004786015_Ribulose_bisphosphate_carboxylase_large_chain_2_Hydrogenovibrio_crunogenus:0.0148885596,WP_024850198.1_GCF_000526715_form_I_ribulose_bisphosphate_carboxylase_large_subunit_Hydrogenovibrio_kuenenii:0.0047259580)78.3/95:0.0023909806)74.4/94:0.0041236480,(WP_029910957.1_GCF_000711315_form_I_ribulose_bisphosphate_carboxylase_large_subunit_Hydrogenovibrio_marinus:0.0076659282,(KUJ73498.1_GCA_001507555_ribulose_15-bisphosphate_carboxylase_Thiomicrospira_sp._XS5:0.0024213222,WP_029938610.1_GCF_000711305_MULTISPECIES_form_I_ribulose_bisphosphate_carboxylase_large_subunit_Piscirickettsiaceae:0.0000012770)73.3/98:0.0022939819)76.1/97:0.0036062883)86.8/96:0.0070721595)65.6/36:0.0021660425)77.4/31:0.0167096232,HBQ44160.1_GCA_003535235_TPA_ribulose-bisphosphate_carboxylase_large_subunit_Thiomicrospira_sp.:0.0410419809)89.2/64:0.0152701958,(WP_040727274.1_GCF_000478585_form_I_ribulose_bisphosphate_carboxylase_large_subunit_Thiomicrorhabdus_sp._Kp2:0.0155213643,WP_028485635.1_GCF_000483485_form_I_ribulose_bisphosphate_carboxylase_large_subunit_Thiomicrorhabdus_chilensis:0.0089368358)97.7/100:0.0236530956)96.3/88:0.0262806510)65.3/29:0.0199967928,(KUJ71477.1_GCA_001507535_ribulose_15-bisphosphate_carboxylase_Thiomicrospira_sp._WB1:0.0058917367,WP_019894480.1_GCF_000384235_form_I_ribulose_bisphosphate_carboxylase_large_subunit_Hydrogenovibrio_halophilus:0.0063200574)92/100:0.0203049141)98.5/100:0.0389749892)97.9/100:0.0413430457,((((((((((GCA_003232725QIJH01000068.1_1058977306101_10_GCA_003232725_-1_ID_101_10_partial_00_Chromatiaceae_bacterium:0.0922022333,PCJ85941.1_GCA_002746365_ribulose-bisphosphate_carboxylase_large_subunit_Thiotrichaceae_bacterium:0.0217109093)70.2/90:0.0281284561,(KPK09839.1_GCA_001304445_ribulose_15-bisphosphate_carboxylase_Acidithiobacillales_bacterium_SG8_45:0.0017275079,WP_126453003.1_GCF_003967195_form_I_ribulose_bisphosphate_carboxylase_large_subunit_Sulfuriflexus_mobilis:0.0235906671)0/57:0.0093583903)81.6/61:0.0200870370,((MAV08405.1_GCA_002703155_ribulose-bisphosphate_carboxylase_large_subunit_Gammaproteobacteria_bacterium:0.0206018492,(MAW25901.1_GCA_002705325_ribulose-bisphosphate_carboxylase_large_subunit_Gammaproteobacteria_bacterium:0.0000012770,WP_010548780.1_GCF_000227525_form_I_ribulose_bisphosphate_carboxylase_large_subunit_gamma_proteobacterium_HIMB30:0.0000012770)92.8/100:0.0115556704)37.6/100:0.0039861081,HAB68581.1_GCA_003445155_TPA_ribulose-bisphosphate_carboxylase_large_subunit_partial_Gammaproteobacteria_bacterium:0.0119961462)83.5/100:0.0207176558)89.7/52:0.0104472861,KPJ97134.1_GCA_001303065_ribulose_15-bisphosphate_carboxylase_Gammaproteobacteria_bacterium_SG8_15:0.0071371014)89.2/45:0.0098748059,GCA_003245775QKCG01000279.1_447476114229_4_GCA_003245775_1_ID_229_4_partial_01_Acidobacteria_bacterium:0.0051282775)0/44:0.0000025886,((((((TDY04022.1_GCA_004366735_ribulose_15-bisphosphate_carboxylase_large_subunit_Thiohalophilus_thiocyanatoxydans:0.0492694668,RRQ21525.1_GCA_003932505_form_I_ribulose_bisphosphate_carboxylase_large_subunit_Thiohalobacter_thiocyanaticus:0.0124581771)91/100:0.0110530343,MAT65627.1_GCA_002699185_ribulose-bisphosphate_carboxylase_large_subunit_Gammaproteobacteria_bacterium:0.0047633978)63/99:0.0070662562,BAZ93110.1_GCA_002356355_ribulose_15-bisphosphate_carboxylase_large_subunit_Thiohalobacter_thiocyanaticus:0.0170216507)92/99:0.0109697992,AGA91639.1_GCA_000327045_ribulose_15-bisphosphate_carboxylase_large_subunit_Thioflavicoccus_mobilis_8321:0.0254093636)79.8/58:0.0046520540,((WP_058556537.1_GCF_001469165_form_I_ribulose_bisphosphate_carboxylase_large_subunit_Thiohalocapsa_sp._ML1:0.0185358765,GCA_003562815PWTO01000177.1_448786287116_4_GCA_003562815_-1_ID_116_4_partial_00_Chromatiaceae_bacterium:0.0117248622)97.7/100:0.0215826406,(WP_078121332.1_GCF_002009425_form_I_ribulose_bisphosphate_carboxylase_large_subunit_Chromatiaceae_bacterium_2141T.STBD.0c.01a:0.0116702228,(EXJ15184.1_GCA_000585215_Ribulose_bisphosphate_carboxylase_large_chain_Imhoffiella_purpurea:0.0073955666,AUB85065.1_GCA_002813775_ribulose-bisphosphate_carboxylase_large_subunit_plasmid_Candidatus_Thiodictyon_syntrophicum:0.0124252003)97.1/100:0.0157370503)82.2/100:0.0052663838)78.2/98:0.0137493593)85/98:0.0123720882,GCA_003248195QJXS01000013.1_38852300146_3_GCA_003248195_-1_ID_146_3_partial_00_Gammaproteobacteria_bacterium:0.0278732985)87.6/46:0.0079783825)99.4/95:0.0265253652,(((PCH62093.1_GCA_002400725_ribulose-bisphosphate_carboxylase_large_subunit_Gammaproteobacteria_bacterium:0.0000024267,PCH64375.1_GCA_002400725_ribulose-bisphosphate_carboxylase_large_subunit_Gammaproteobacteria_bacterium:0.0000030998)100/100:0.0630930058,(ALP52248.1_GCA_001447805_ribulose_15-bisphosphate_carboxylase_Candidatus_Tenderia_electrophaga:0.0500388572,GCA_003229995QIGJ01000261.1_147496890889_14_GCA_003229995_-1_ID_89_14_partial_00_Gammaproteobacteria_bacterium:0.0324804899)54.3/96:0.0159048778)98.7/100:0.0328168314,((((AGA34629.1_GCA_000321415_ribulose-15-bisphosphate_carboxylase/oxygenase_large_subunit_Thioalkalivibrio_nitratireducens_DSM_14787:0.0203269415,GCA_003233255QILH01000233.1_32785420037_3_GCA_003233255_-1_ID_37_3_partial_00_Gammaproteobacteria_bacterium:0.0236267613)95/100:0.0200862285,KPK39455.1_GCA_001303495_ribulose_15-bisphosphate_carboxylase_Gammaproteobacteria_bacterium_SG8_47:0.0320992768)77.7/69:0.0059756107,(OYV75257.1_GCA_002255365_ribulose-bisphosphate_carboxylase_large_subunit_Chromatiales_bacterium_21-64-14:0.0220643847,EAR23168.1_GCA_000153205_methionine_sulfoxide_reductase_A_Nitrococcus_mobilis_Nb-231:0.0489180181)96.2/100:0.0209054284)87.3/100:0.0105261426,((SEL30077.1_GCA_900109495_ribulose-bisphosphate_carboxylase_large_chain_Ectothiorhodospira_marina:0.0262295809,SEQ28311.1_GCA_900110965_ribulose-bisphosphate_carboxylase_large_chain_Ectothiorhodospira_magna:0.0298129566)92.9/100:0.0162588783,((GCA_002423035DIUM01000112.1_14113411281918_14_GCA_002423035_1_ID_18_14_partial_00_Thiocapsa_sp._UBA6158:0.0204260256,EGV16001.1_GCA_000223985_Ribulose_bisphosphate_carboxylase_large_chain_Thiocapsa_marina_5811:0.0000031508)86.4/100:0.0074219207,CRI63764.1_GCA_001499735_Ribulose-bisphosphate_carboxylase_large_subunit_RuBisCO_large_subunit_Thiocapsa_sp._KS1:0.0000032040)93.8/100:0.0197020443)96.4/97:0.0226016785)81.8/93:0.0136037764)0/34:0.0000028546)92.5/38:0.0082903837,(HCS89573.1_GCA_003525925_TPA_ribulose-bisphosphate_carboxylase_large_subunit_Chromatiaceae_bacterium:0.0267444665,GCA_003561775PWVR01000389.1_121396157_1_GCA_003561775_-1_ID_157_1_partial_10_Chromatiaceae_bacterium:0.0256988964)90.9/100:0.0133176235)82.1/38:0.0088136443,(((WP_025781876.1_GCF_000586015_form_I_ribulose_bisphosphate_carboxylase_large_subunit_Candidatus_Synechococcus_spongiarum:0.0048010457,(KKZ13546.1_GCA_001007635_ribulose_15-bisphosphate_carboxylase_Candidatus_Synechococcus_spongiarum_15L:0.0073011120,(KKZ14994.1_GCA_001007625_ribulose_15-bisphosphate_carboxylase_Candidatus_Synechococcus_spongiarum_142:0.0000012770,KKZ11434.1_GCA_001007665_ribulose_15-bisphosphate_carboxylase_Candidatus_Synechococcus_spongiarum_SP3:0.0024231283)0/99:0.0000025614)63.9/97:0.0048656071)99.2/100:0.0303181611,TGG89950.1_GCA_004768415_form_I_ribulose_bisphosphate_carboxylase_large_subunit_Aphanocapsa_feldmannii_277cV:0.0266964393)7.3/87:0.0112670830,(((((((((((((GCA_003211755QCRS01000031.1_12136031_1_GCA_003211755_1_ID_31_1_partial_10_Prochlorococcus_sp._AG-463-F15:0.0128589306,GCA_003278175QCGF01000004.1_3943542449544_39_GCA_003278175_-1_ID_4_39_partial_00_Prochlorococcus_sp._AG-363-P15:0.0024499857)76.8/95:0.0049380754,(((((GCA_003214355QCLS01000016.1_20173611877616_20_GCA_003214355_-1_ID_16_20_partial_00_Prochlorococcus_sp._AG-418-C09:0.0074064848,(((GCA_000291925ALPG01000117.1_1046026017117_10_GCA_000291925_1_ID_117_10_partial_00_Prochlorococcus_sp._W9:0.0000000000,GCA_000291785ALPD01000077.1_19157631717877_19_GCA_000291785_-1_ID_77_19_partial_00_Prochlorococcus_sp._W4:0.0000000000):0.0000000000,GCA_000291845ALPH01000237.1_1065787993237_10_GCA_000291845_-1_ID_237_10_partial_00_Prochlorococcus_sp._W10:0.0000000000):0.0000029221,GCA_000218705GL947594.1_5364098634112781_536_GCA_000218705_1_ID_1_536_partial_00_Prochlorococcus_marinus_bv._HNLC1:0.0000024564)88.6/100:0.0049205997)77.3/99:0.0024627822,GCA_003280105QCFX01000003.1_9182032834473_91_GCA_003280105_-1_ID_3_91_partial_00_Prochlorococcus_sp._AG-363-N20:0.0049127915)0/95:0.0024491530,GCA_001629445LUSH01000182.1_97341779993_9_GCA_001629445_-1_ID_93_9_partial_01_Gammaproteobacteria_bacterium_REDSEA-S21_B8:0.0000012770)0/84:0.0000025389,GCA_003280055QCGG01000005.1_6564172655875_65_GCA_003280055_-1_ID_5_65_partial_00_Prochlorococcus_sp._AG-363-P19:0.0000025752)0/78:0.0000025543,GCA_003215635QCKC01000016.1_74812622416_7_GCA_003215635_1_ID_16_7_partial_00_Prochlorococcus_sp._AG-409-J19:0.0073880752)82.3/79:0.0024533010)0/81:0.0000025618,GCA_003280135QCFW01000001.1_4156629781_4_GCA_003280135_1_ID_1_4_partial_00_Prochlorococcus_sp._AG-363-N16:0.0000032534)0/73:0.0000025421,((((((((((((((((ABM75166.1_GCA_000015685_Ribulose_bisphosphate_carboxylase_large_chain_Prochlorococcus_marinus_str._NATL1A:0.0000000000,GCA_003216715QCIK01000006.1_9180982823946_91_GCA_003216715_1_ID_6_91_partial_00_Prochlorococcus_sp._AG-402-L09:0.0000000000):0.0000000000,GCA_003216815QCIG01000030.1_75793720530_7_GCA_003216815_1_ID_30_7_partial_00_Prochlorococcus_sp._AG-402-K14:0.0000000000):0.0000000000,GCA_003282005QCAH01000003.1_1613954153663_16_GCA_003282005_1_ID_3_16_partial_00_Prochlorococcus_sp._AG-341-I22:0.0000000000):0.0000000000,GCA_003216375QCIZ01000004.1_1251146441160564_125_GCA_003216375_1_ID_4_125_partial_00_Prochlorococcus_sp._AG-402-O21:0.0000000000):0.0000000000,GCA_003282745QBYQ01000001.1_7872309737211_78_GCA_003282745_1_ID_1_78_partial_00_Prochlorococcus_sp._AG-331-B22:0.0000000000):0.0000000000,GCA_003216295QCJB01000004.1_3327323287354_33_GCA_003216295_-1_ID_4_33_partial_00_Prochlorococcus_sp._AG-402-P16:0.0000000000):0.0000000000,GCA_003284445QBVH01000039.1_65076648839_6_GCA_003284445_-1_ID_39_6_partial_00_Prochlorococcus_sp._AG-311-D23:0.0000000000):0.0000000000,GCA_003279565QCHN01000008.1_7467799692118_74_GCA_003279565_1_ID_8_74_partial_00_Prochlorococcus_sp._AG-402-C09:0.0000000000):0.0000000000,GCA_003282695QBYS01000001.1_3733767351791_37_GCA_003282695_-1_ID_1_37_partial_00_Prochlorococcus_sp._AG-331-C07:0.0000000000):0.0000025735,AIQ96738.1_GCA_000757865_Ribulose_bisphosphate_carboxylase_large_chain_Prochlorococcus_sp._MIT_0801:0.0000025702)94.8/100:0.0049645411,((PYE02731.1_GCA_003208055_ribulose-bisphosphate_carboxylase_large_subunit_Prochlorococcus_marinus_XMU1408:0.0000000000,GCA_003216275QCJC01000001.1_4186232741_4_GCA_003216275_1_ID_1_4_partial_00_Prochlorococcus_sp._AG-402-P18:0.0000000000):0.0000012770,GCA_003216975QCHY01000014.1_86403781514_8_GCA_003216975_1_ID_14_8_partial_00_Prochlorococcus_sp._AG-402-I20:0.0000012770)0/96:0.0000023517)0/100:0.0000025455,((((GCA_003215315QCKO01000003.1_2119211206233_21_GCA_003215315_-1_ID_3_21_partial_00_Prochlorococcus_sp._AG-409-P19:0.0000000000,GCA_003215695QCJZ01000006.1_5230137136_5_GCA_003215695_1_ID_6_5_partial_00_Prochlorococcus_sp._AG-409-J03:0.0000000000):0.0000000000,GCA_003216175QCJG01000017.1_97825923717_9_GCA_003216175_1_ID_17_9_partial_00_Prochlorococcus_sp._AG-409-A10:0.0000000000):0.0000000000,GCA_003279505QCHP01000003.1_3836107375193_38_GCA_003279505_1_ID_3_38_partial_00_Prochlorococcus_sp._AG-402-E17:0.0000000000):0.0000025913,GCA_003280265QCFJ01000008.1_266420768_2_GCA_003280265_1_ID_8_2_partial_00_Prochlorococcus_sp._AG-363-G03:0.0000026839)83.4/100:0.0024635530)99.5/100:0.0149272783,(GCA_003215335QCKM01000001.1_2592634012648131_259_GCA_003215335_1_ID_1_259_partial_00_Prochlorococcus_sp._AG-409-P01:0.0024590451,GCA_003215775QCJW01000002.1_2320845222602_23_GCA_003215775_-1_ID_2_23_partial_00_Prochlorococcus_sp._AG-409-G20:0.0000034641)0/97:0.0000032821)58.1/83:0.0024513970,(((GCA_003215545QCKF01000004.1_8069407708224_80_GCA_003215545_1_ID_4_80_partial_00_Prochlorococcus_sp._AG-409-L14:0.0000000000,KGG16409.1_GCA_000760195_Ribulose_bisphosphate_carboxylase_large_chain_Prochlorococcus_sp._MIT_0602:0.0000000000):0.0000000000,GCA_003215985QCJN01000004.1_4036493379084_40_GCA_003215985_-1_ID_4_40_partial_00_Prochlorococcus_sp._AG-409-B20:0.0000000000):0.0000026627,GCA_003216855QCIE01000011.1_33284432985811_33_GCA_003216855_-1_ID_11_33_partial_00_Prochlorococcus_sp._AG-402-K05:0.0000028619)92.3/100:0.0049189863)0/79:0.0000024176,(((((((((((GCA_003212535QCPO01000004.1_8071431728464_80_GCA_003212535_1_ID_4_80_partial_00_Prochlorococcus_sp._AG-436-O11:0.0024658082,GCA_003213975QCMF01000009.1_4144128569_4_GCA_003213975_1_ID_9_4_partial_00_Prochlorococcus_sp._AG-418-M05:0.0000034282)0/97:0.0000029848,((GCA_003280695QCEH01000002.1_3126382277972_31_GCA_003280695_1_ID_2_31_partial_00_Prochlorococcus_sp._AG-355-N21:0.0049376870,KGF95319.1_GCA_000759955_Ribulose_bisphosphate_carboxylase_large_chain_Prochlorococcus_marinus_str._MIT_9201:0.0000024917)0/36:0.0000025494,GCA_003209065QCSX01000004.1_137044_1_GCA_003209065_1_ID_4_1_partial_10_Prochlorococcus_sp._AG-670-N10:0.0000012770)0/18:0.0024597841)0/20:0.0024534690,GCA_000634115JFLJ01000108.1_11441108_1GCA_000634115JFLJ01000108.1_25321188108_2_GCA_000634115_1_ID_108_1_partial_10_Prochlorococcus_sp._scB241_528O2:0.0032767658)0/23:0.0000025883,((((((((((((((((((((((((((WP_011862567.1_GCF_002026165_MULTISPECIES_form_I_ribulose_bisphosphate_carboxylase_large_subunit_Prochlorococcus:0.0000000000,GCA_003216535QCIS01000008.1_12821996348_12_GCA_003216535_-1_ID_8_12_partial_00_Prochlorococcus_sp._AG-402-N08:0.0000000000):0.0000000000,GCA_003280995QCDG01000002.1_9481777831922_94_GCA_003280995_1_ID_2_94_partial_00_Prochlorococcus_sp._AG-355-A09:0.0000000000):0.0000000000,GCA_003281125QCCW01000024.1_85397681224_8_GCA_003281125_-1_ID_24_8_partial_00_Prochlorococcus_sp._AG-347-N23:0.0000000000):0.0000000000,WP_011862567.1_GCF_002025975_MULTISPECIES_form_I_ribulose_bisphosphate_carboxylase_large_subunit_Prochlorococcus:0.0000000000):0.0000000000,GCA_003281705QCBF01000026.1_128306972126_12_GCA_003281705_-1_ID_26_12_partial_00_Prochlorococcus_sp._AG-347-C10:0.0000000000):0.0000000000,GCA_003281365QCCF01000004.1_3123514249294_31_GCA_003281365_-1_ID_4_31_partial_00_Prochlorococcus_sp._AG-347-K18:0.0000000000):0.0000000000,GCA_003278765QCDK01000059.1_2513192859_2_GCA_003278765_-1_ID_59_2_partial_00_Prochlorococcus_sp._AG-355-G23:0.0000000000):0.0000000000,GCA_003280725QCED01000036.1_63127454236_6_GCA_003280725_1_ID_36_6_partial_00_Prochlorococcus_sp._AG-355-M18:0.0000000000):0.0000000000,GCA_003279125QCBD01000004.1_390823234_3_GCA_003279125_1_ID_4_3_partial_00_Prochlorococcus_sp._AG-347-B08:0.0000000000):0.0000000000,GCA_003216725QCIL01000013.1_75549696413_7_GCA_003216725_1_ID_13_7_partial_00_Prochlorococcus_sp._AG-402-L18:0.0000000000):0.0000000000,GCA_003216915QCIB01000006.1_3631579329946_36_GCA_003216915_-1_ID_6_36_partial_00_Prochlorococcus_sp._AG-402-I23:0.0000000000):0.0000000000,GCA_003278735QCDO01000030.1_2470188530_2_GCA_003278735_1_ID_30_2_partial_00_Prochlorococcus_sp._AG-355-J09:0.0000000000):0.0000000000,GCA_003212035QCRA01000003.1_129173105883_12_GCA_003212035_1_ID_3_12_partial_00_Prochlorococcus_sp._AG-459-D04:0.0000000000):0.0000000000,GCA_003216775QCII01000003.1_1151006561020713_115_GCA_003216775_1_ID_3_115_partial_00_Prochlorococcus_sp._AG-402-K21:0.0000000000):0.0000000000,GCA_003212245QCQG01000001.1_1511163125781_15_GCA_003212245_-1_ID_1_15_partial_00_Prochlorococcus_sp._AG-449-C14:0.0000000000):0.0000000000,GCA_003211955QCRH01000033.1_31132254733_3_GCA_003211955_1_ID_33_3_partial_00_Prochlorococcus_sp._AG-459-O09:0.0000000000):0.0000000000,GCA_000635535JFMF01000140.1_383447235887140_38_GCA_000635535_1_ID_140_38_partial_00_Prochlorococcus_sp._scB243_496M6:0.0000000000):0.0000000000,GCA_003209375QCRF01000003.1_8876430778453_88_GCA_003209375_1_ID_3_88_partial_00_Prochlorococcus_sp._AG-459-N19:0.0000000000):0.0000000000,GCA_003211285QCTD01000002.1_244218572_2_GCA_003211285_-1_ID_2_2_partial_00_Prochlorococcus_sp._AG-670-O19:0.0000000000):0.0000000000,GCA_003278945QCCK01000002.1_139673110882_13_GCA_003278945_-1_ID_2_13_partial_00_Prochlorococcus_sp._AG-347-K23:0.0000000000):0.0000000000,GCA_003281455QCBX01000001.1_1241164431178581_124_GCA_003281455_-1_ID_1_124_partial_00_Prochlorococcus_sp._AG-347-J21:0.0000000000):0.0000000000,GCA_003281185QCCS01000012.1_41367383815312_41_GCA_003281185_-1_ID_12_41_partial_00_Prochlorococcus_sp._AG-347-M15:0.0000000000):0.0000000000,GCA_003213815QCML01000008.1_4437157868_4_GCA_003213815_-1_ID_8_4_partial_00_Prochlorococcus_sp._AG-418-P13:0.0000000000):0.0000000000,GCA_003214195QCLY01000012.1_107882929712_10_GCA_003214195_1_ID_12_10_partial_00_Prochlorococcus_sp._AG-418-G23:0.0000000000):0.0000000000,GCA_003278685QCDS01000002.1_246118762_2_GCA_003278685_-1_ID_2_2_partial_00_Prochlorococcus_sp._AG-355-K03:0.0000000000):0.0000033151,WP_011862567.1_GCF_002026045_MULTISPECIES_form_I_ribulose_bisphosphate_carboxylase_large_subunit_Prochlorococcus:0.0000025350)86/100:0.0024637100)0/46:0.0000031568,((((((((((((((((((((((((((((((((((((((((((ABM71823.1_GCA_000015665_Ribulose_bisphosphate_carboxylase_large_chain_Prochlorococcus_marinus_str._MIT_9515:0.0000000000,GCA_003214955QCKY01000010.1_35336433505810_35_GCA_003214955_1_ID_10_35_partial_00_Prochlorococcus_sp._AG-412-A14:0.0000000000):0.0000000000,GCA_003280855QCDP01000008.1_1410955123708_14_GCA_003280855_-1_ID_8_14_partial_00_Prochlorococcus_sp._AG-355-J17:0.0000000000):0.0000000000,GCA_003211615QCSE01000024.1_127538895324_12_GCA_003211615_-1_ID_24_12_partial_00_Prochlorococcus_sp._AG-469-N22:0.0000000000):0.0000000000,GCA_003283415QBXH01000001.1_3330206316211_33_GCA_003283415_1_ID_1_33_partial_00_Prochlorococcus_sp._AG-321-E21:0.0000000000):0.0000000000,GCA_003214975QCKZ01000030.1_15104651188030_15_GCA_003214975_-1_ID_30_15_partial_00_Prochlorococcus_sp._AG-412-C21:0.0000000000):0.0000000000,GCA_003280885QCDN01000030.1_52544395930_5_GCA_003280885_-1_ID_30_5_partial_00_Prochlorococcus_sp._AG-355-J04:0.0000000000):0.0000000000,EEE39734.1_GCA_000158595_ribulose_bisphosphate_carboxylase_large_subunit_Prochlorococcus_marinus_str._MIT_9202:0.0000000000):0.0000000000,GCA_003212005QCRE01000055.1_2455187055_2_GCA_003212005_-1_ID_55_2_partial_00_Prochlorococcus_sp._AG-459-M13:0.0000000000):0.0000000000,GCA_003280025QCGD01000008.1_2117593190088_21_GCA_003280025_1_ID_8_21_partial_00_Prochlorococcus_sp._AG-363-P06:0.0000000000):0.0000000000,KGF90982.1_GCA_000759855_Ribulose_bisphosphate_carboxylase_large_chain_Prochlorococcus_marinus_str._MIT_9107:0.0000000000):0.0000000000,GCA_000634375JFMZ01000037.1_37340223543737_37_GCA_000634375_1_ID_37_37_partial_00_Prochlorococcus_sp._scB245a_518A17:0.0000000000):0.0000000000,KGG07428.1_GCA_000760095_Ribulose_bisphosphate_carboxylase_large_chain_Prochlorococcus_marinus_str._MIT_9401:0.0000000000):0.0000000000,GCA_003211135QCTN01000027.1_1288811029627_12_GCA_003211135_1_ID_27_12_partial_00_Prochlorococcus_sp._AG-673-L20:0.0000000000):0.0000000000,GCA_003209655QCPW01000003.1_101987581001733_101_GCA_003209655_-1_ID_3_101_partial_00_Prochlorococcus_sp._AG-442-M23:0.0000000000):0.0000000000,GCA_003210915QCUA01000072.1_11140472_1_GCA_003210915_1_ID_72_1_partial_10_Prochlorococcus_sp._AG-676-L21:0.0000000000):0.0000000000,GCA_003280515QCER01000011.1_48455994701411_48_GCA_003280515_-1_ID_11_48_partial_00_Prochlorococcus_sp._AG-355-P18:0.0000000000):0.0000000000,GCA_003216635QCIO01000042.1_32686410142_3_GCA_003216635_-1_ID_42_3_partial_00_Prochlorococcus_sp._AG-402-L23:0.0000000000):0.0000000000,GCA_003282725QBYR01000004.1_139495109104_13_GCA_003282725_1_ID_4_13_partial_00_Prochlorococcus_sp._AG-331-B23:0.0000000000):0.0000000000,GCA_003214815QCLE01000002.1_1661498301512452_166_GCA_003214815_1_ID_2_166_partial_00_Prochlorococcus_sp._AG-412-J13:0.0000000000):0.0000000000,GCA_000635015JFMR01000045.1_105911519256645_105_GCA_000635015_1_ID_45_105_partial_00_Prochlorococcus_sp._scB243_498I20:0.0000000000):0.0000000000,GCA_003216465QCIU01000002.1_10288780901952_102_GCA_003216465_1_ID_2_102_partial_00_Prochlorococcus_sp._AG-402-N10:0.0000000000):0.0000000000,GCA_003214295QCLV01000018.1_19159651738018_19_GCA_003214295_1_ID_18_19_partial_00_Prochlorococcus_sp._AG-418-F08:0.0000000000):0.0000000000,GCA_003209585QCQJ01000022.1_52301371622_5_GCA_003209585_1_ID_22_5_partial_00_Prochlorococcus_sp._AG-449-G23:0.0000000000):0.0000000000,GCA_003279005QCBY01000004.1_9693281946964_96_GCA_003279005_-1_ID_4_96_partial_00_Prochlorococcus_sp._AG-347-J22:0.0000000000):0.0000000000,GCA_000218745GL947595.1_10688651028665171_1068_GCA_000218745_1_ID_1_1068_partial_00_Prochlorococcus_marinus_bv._HNLC2:0.0000000000):0.0000000000,GCA_003210215QCVW01000016.1_16115531296816_16_GCA_003210215_-1_ID_16_16_partial_00_Prochlorococcus_sp._AG-686-P08:0.0000000000):0.0000000000,WP_002805854.1_GCF_001180245_MULTISPECIES_form_I_ribulose_bisphosphate_carboxylase_large_subunit_Prochlorococcus:0.0000000000):0.0000000000,GCA_003282225QBZO01000016.1_52299371416_5_GCA_003282225_1_ID_16_5_partial_00_Prochlorococcus_sp._AG-335-I21:0.0000000000):0.0000000000,GCA_003280965QCDI01000002.1_1171078231092382_117_GCA_003280965_-1_ID_2_117_partial_00_Prochlorococcus_sp._AG-355-B18:0.0000000000):0.0000000000,ABM69892.1_GCA_000015645_Ribulose_bisphosphate_carboxylase_large_chain_Prochlorococcus_marinus_str._AS9601:0.0000000000):0.0000000000,GCA_003212065QCQV01000004.1_6321546304_6_GCA_003212065_1_ID_4_6_partial_00_Prochlorococcus_sp._AG-459-A01:0.0000000000):0.0000000000,WP_002805854.1_GCF_001180265_MULTISPECIES_form_I_ribulose_bisphosphate_carboxylase_large_subunit_Prochlorococcus:0.0000000000):0.0000000000,GCA_003213275QCNH01000015.1_17135021491715_17_GCA_003213275_1_ID_15_17_partial_00_Prochlorococcus_sp._AG-424-M03:0.0000000000):0.0000000000,GCA_003208875QCUR01000004.1_1561396061410214_156_GCA_003208875_-1_ID_4_156_partial_00_Prochlorococcus_sp._AG-679-M23:0.0000000000):0.0000000000,GCA_003214315QCLU01000004.1_1161003491017644_116_GCA_003214315_1_ID_4_116_partial_00_Prochlorococcus_sp._AG-418-D13:0.0000000000):0.0000000000,GCA_003213955QCMG01000007.1_10387890893057_103_GCA_003213955_1_ID_7_103_partial_00_Prochlorococcus_sp._AG-418-M08:0.0000000000):0.0000000000,GCA_003281525QCBT01000005.1_3428143295585_34_GCA_003281525_-1_ID_5_34_partial_00_Prochlorococcus_sp._AG-347-J06:0.0000000000):0.0000000000,GCA_003279945QCGK01000036.1_3905232036_3_GCA_003279945_-1_ID_36_3_partial_00_Prochlorococcus_sp._AG-388-A01:0.0000000000):0.0000000000,GCA_003211345QCSZ01000033.1_2368178333_2_GCA_003211345_1_ID_33_2_partial_00_Prochlorococcus_sp._AG-670-O09:0.0000000000):0.0000000000,GCA_003212375QCPY01000001.1_2702301352315501_270_GCA_003212375_-1_ID_1_270_partial_00_Prochlorococcus_sp._AG-442-N17:0.0000000000):0.0000000000,GCA_003214175QCLZ01000001.1_3202716762730911_320_GCA_003214175_1_ID_1_320_partial_00_Prochlorococcus_sp._AG-418-I20:0.0000000000):0.0000012770,(ABB49611.1_GCA_000012645_ribulose-15-bisphosphate_carboxylase/oxygenase_large_subunit_Prochlorococcus_marinus_str._MIT_9312:0.0000031716,WP_075448219.1_GCF_001180285_form_I_ribulose_bisphosphate_carboxylase_large_subunit_partial_Prochlorococcus_marinus:0.0000032480)0/25:0.0000025668)0/50:0.0000026433)0/57:0.0000027491,GCA_003208885QCUP01000056.1_2393172756_2_GCA_003208885_-1_ID_56_2_partial_00_Prochlorococcus_sp._AG-679-K21:0.0026728721)97.1/100:0.0124155709,((GCA_003215535QCKG01000004.1_1201145281159434_120_GCA_003215535_-1_ID_4_120_partial_00_Prochlorococcus_sp._AG-409-L18:0.0000000000,GCA_003280225QCFO01000011.1_13100291144411_13_GCA_003280225_1_ID_11_13_partial_00_Prochlorococcus_sp._AG-363-K07:0.0000000000):0.0000012770,GCA_003280245QCFN01000005.1_5248918503335_52_GCA_003280245_-1_ID_5_52_partial_00_Prochlorococcus_sp._AG-363-J23:0.0000012770)0/99:0.0000023620)0/64:0.0000025927,(((GCA_003209305QCRW01000024.1_52458387024_5_GCA_003209305_1_ID_24_5_partial_00_Prochlorococcus_sp._AG-463-N15:0.0049260257,ABM77559.1_GCA_000015705_Ribulose_bisphosphate_carboxylase_large_chain_Prochlorococcus_marinus_str._MIT_9303:0.0000023971)90.8/97:0.0049140476,GCA_003278195QCGE01000015.1_20175691898415_20_GCA_003278195_-1_ID_15_20_partial_00_Prochlorococcus_sp._AG-363-P08:0.0000027493)0/94:0.0000027275,GCA_003278345QCFH01000001.1_128441_1_GCA_003278345_-1_ID_1_1_partial_10_Prochlorococcus_sp._AG-363-C02:0.0000012770)0/73:0.0024521208)37.2/62:0.0024516029,(((ABX08483.1_GCA_000018585_Ribulose_bisphosphate_carboxylase_large_chain_Prochlorococcus_marinus_str._MIT_9211:0.0000000000,GCA_003278365QCFS01000023.1_15112861270123_15_GCA_003278365_1_ID_23_15_partial_00_Prochlorococcus_sp._AG-363-M17:0.0000000000):0.0000000000,GCA_003216075QCJK01000004.1_4437984393964_44_GCA_003216075_-1_ID_4_44_partial_00_Prochlorococcus_sp._AG-409-B05:0.0000000000):0.0000024291,GCA_003278225QCGC01000007.1_2421931233437_24_GCA_003278225_-1_ID_7_24_partial_00_Prochlorococcus_sp._AG-363-P01:0.0000033260)85.1/100:0.0024532106)0/38:0.0000028521,GCA_003214855QCLC01000023.1_73631504323_7_GCA_003214855_1_ID_23_7_partial_00_Prochlorococcus_sp._AG-412-I05:0.0000031391)0/19:0.0000023659,((((((((((((((((((((((KGG12840.1_GCA_000760175_Ribulose_bisphosphate_carboxylase_large_chain_Prochlorococcus_sp._MIT_0601:0.0000000000,GCA_003215725QCJX01000016.1_26212452265716_26_GCA_003215725_-1_ID_16_26_partial_00_Prochlorococcus_sp._AG-409-I11:0.0000000000):0.0000000000,GCA_003215955QCJO01000010.1_75836725110_7_GCA_003215955_1_ID_10_7_partial_00_Prochlorococcus_sp._AG-409-C21:0.0000000000):0.0000000000,GCA_003279445QCHT01000003.1_3529086304983_35_GCA_003279445_-1_ID_3_35_partial_00_Prochlorococcus_sp._AG-402-G10:0.0000000000):0.0000000000,GCA_003280295QCFI01000001.1_1151131031145151_115_GCA_003280295_1_ID_1_115_partial_00_Prochlorococcus_sp._AG-363-C20:0.0000000000):0.0000000000,GCA_003212515QCPL01000006.1_7353529549416_73_GCA_003212515_-1_ID_6_73_partial_00_Prochlorococcus_sp._AG-436-M02:0.0000000000):0.0000000000,GCA_003215655QCKB01000001.1_4053994464008611_405_GCA_003215655_-1_ID_1_405_partial_00_Prochlorococcus_sp._AG-409-J16:0.0000000000):0.0000000000,GCA_003212495QCPQ01000010.1_96151756310_9_GCA_003212495_-1_ID_10_9_partial_00_Prochlorococcus_sp._AG-436-O20:0.0000000000):0.0000000000,GCA_003209735QCPM01000008.1_3430121315368_34_GCA_003209735_1_ID_8_34_partial_00_Prochlorococcus_sp._AG-436-N08:0.0000000000):0.0000000000,GCA_003278285QCFV01000007.1_2623621250337_26_GCA_003278285_1_ID_7_26_partial_00_Prochlorococcus_sp._AG-363-N03:0.0000000000):0.0000000000,GCA_003215595QCKD01000002.1_4036623380352_40_GCA_003215595_1_ID_2_40_partial_00_Prochlorococcus_sp._AG-409-J23:0.0000000000):0.0000000000,GCA_003280085QCFY01000011.1_14103051172011_14_GCA_003280085_-1_ID_11_14_partial_00_Prochlorococcus_sp._AG-363-O06:0.0000000000):0.0000000000,GCA_003216095QCJJ01000006.1_7559470066_7_GCA_003216095_1_ID_6_7_partial_00_Prochlorococcus_sp._AG-409-A23:0.0000000000):0.0000000000,GCA_003215455QCKI01000009.1_9704384589_9_GCA_003215455_-1_ID_9_9_partial_00_Prochlorococcus_sp._AG-409-M02:0.0000000000):0.0000000000,GCA_003215435QCKJ01000004.1_8680464818794_86_GCA_003215435_-1_ID_4_86_partial_00_Prochlorococcus_sp._AG-409-M05:0.0000000000):0.0000000000,GCA_003278255QCFZ01000004.1_7473689751044_74_GCA_003278255_-1_ID_4_74_partial_00_Prochlorococcus_sp._AG-363-O15:0.0000000000):0.0000000000,GCA_003212555QCPK01000002.1_8369463708752_83_GCA_003212555_-1_ID_2_83_partial_00_Prochlorococcus_sp._AG-436-K22:0.0000000000):0.0000000000,GCA_003212695QCPC01000023.1_75406681823_7_GCA_003212695_1_ID_23_7_partial_00_Prochlorococcus_sp._AG-436-C13:0.0000000000):0.0000000000,GCA_003278425QCFE01000006.1_5247950493626_52_GCA_003278425_1_ID_6_52_partial_00_Prochlorococcus_sp._AG-363-B11:0.0000000000):0.0000000000,GCA_003215555QCKE01000003.1_1281186191200313_128_GCA_003215555_1_ID_3_128_partial_00_Prochlorococcus_sp._AG-409-K04:0.0000000000):0.0000000000,GCA_003217035QCHV01000013.1_15108591227113_15_GCA_003217035_-1_ID_13_15_partial_00_Prochlorococcus_sp._AG-402-G22:0.0000000000):0.0000000000,GCA_003215415QCKK01000006.1_3135727726_3_GCA_003215415_1_ID_6_3_partial_00_Prochlorococcus_sp._AG-409-N21:0.0000000000):0.0000000000,GCA_003215295QCKN01000017.1_64009542417_6_GCA_003215295_1_ID_17_6_partial_00_Prochlorococcus_sp._AG-409-P03:0.0000000000):0.0000012770)0/28:0.0000025127)0/35:0.0000030858,GCA_003278465QCFC01000010.1_36307103212210_36_GCA_003278465_-1_ID_10_36_partial_00_Prochlorococcus_sp._AG-363-B04:0.0024525900)87.2/76:0.0024699701)78/71:0.0024534407,GCA_003212885QCOP01000017.1_13101341154917_13_GCA_003212885_1_ID_17_13_partial_00_Prochlorococcus_sp._AG-432-D11:0.0000024756)90.9/90:0.0074325828,GCA_003216435QCIW01000011.1_85721713611_8_GCA_003216435_-1_ID_11_8_partial_00_Prochlorococcus_sp._AG-402-N21:0.0049846190)99.9/100:0.0311645403,((PHX87466.1_GCA_002737305_ribulose-bisphosphate_carboxylase_large_subunit_Synechococcus_sp._Baikal-G1:0.0188365286,OON11896.1_GCA_002006815_ribulose-bisphosphate_carboxylase_large_subunit_Synechococcus_lacustris_str._Tous:0.0141163404)87/98:0.0073302618,RCL54000.1_GCA_003331225_form_I_ribulose_bisphosphate_carboxylase_large_subunit_Synechococcus_sp._MED-G71:0.0075016769)86.4/98:0.0059698592)85.2/66:0.0053985332,((((CAK27722.1_GCA_000063525_Ribulose_bisphosphate_carboxylase_large_subunit_Synechococcus_sp._RCC307:0.0099437169,(AII42820.1_GCA_000737535_ribulose_bisophosphate_carboxylase_Synechococcus_sp._KORDI-100:0.0049228925,AII47280.1_GCA_000737575_ribulose_bisophosphate_carboxylase_Synechococcus_sp._KORDI-49:0.0000025696)78.8/99:0.0024307874)78.6/42:0.0024845791,GCA_003211515QCSN01000007.1_7636977847_7_GCA_003211515_1_ID_7_7_partial_00_Synechococcus_sp._AG-670-F04:0.0000029133)76.4/42:0.0024573671,OUW98649.1_GCA_002169615_ribulose-bisphosphate_carboxylase_large_subunit_partial_Cyanobacteria_bacterium_TMED229:0.0031061632)75.7/44:0.0032720810,((EAR20096.1_GCA_000153285_methionine_sulfoxide_reductase_A_Synechococcus_sp._WH_7805:0.0048769137,(EAU73310.1_GCA_000153825_ribulose_bisophosphate_carboxylase_Synechococcus_sp._RS9916:0.0000025446,((TCD56444.1_GCA_004332415_ribulose-bisphosphate_carboxylase_large_subunit_Synechococcus_sp._BS55D:0.0049110458,EAQ69770.1_GCA_000153065_Ribulose-bisphosphate_carboxylase_Synechococcus_sp._RS9917:0.0000025282)81.2/99:0.0024467757,(MBN88748.1_GCA_002724845_ribulose_bisphosphate_carboxylase_large_chain_Synechococcus_sp._RS344:0.0000032797,AII50082.1_GCA_000737595_ribulose_bisophosphate_carboxylase_Synechococcus_sp._KORDI-52:0.0000034163)0/100:0.0000030963)83.8/100:0.0024425366)0/74:0.0000032358)88.6/52:0.0049021060,((((((((ABB26572.1_GCA_000012505_ribulose-15-bisphosphate_carboxylase/oxygenase_large_subunit_Synechococcus_sp._CC9902:0.0024657059,ABI45662.1_GCA_000014585_ribulose_bisphosphate_carboxylase_large_subunit_Synechococcus_sp._CC9311:0.0024348189)0/85:0.0000025498,((RCL60435.1_GCA_003331785_form_I_ribulose_bisphosphate_carboxylase_large_subunit_Synechococcus_sp._MED-G68:0.0000026905,GCA_003208835QCVD01000020.1_34293903080220_34_GCA_003208835_1_ID_20_34_partial_00_Synechococcus_sp._AG-683-C23:0.0000026458)0/100:0.0024311138,MAR51747.1_GCA_002702445_ribulose-bisphosphate_carboxylase_large_subunit_partial_Propionibacteriaceae_bacterium:0.0000012770)0/62:0.0000029138)97.7/70:0.0098520274,GCA_003284005QBWV01000003.1_7675981713_7_GCA_003284005_1_ID_3_7_partial_00_bacterium_AG-316-M09:0.0000026979)87.1/82:0.0054506596,(WP_067092932.1_GCF_900473955_MULTISPECIES_form_I_ribulose_bisphosphate_carboxylase_large_subunit_unclassified_Synechococcus:0.0024301409,(GCA_003210705QCUN01000003.1_9488259896743_94_GCA_003210705_-1_ID_3_94_partial_00_Synechococcus_sp._AG-679-E23:0.0000025203,GCA_003210775QCUI01000004.1_7973705751204_79_GCA_003210775_-1_ID_4_79_partial_00_Synechococcus_sp._AG-679-A04:0.0075042162)85.9/95:0.0073806426)73.7/79:0.0020024831)88.4/81:0.0048538445,CAE08233.1_GCA_000195975_Ribulose_bisphosphate_carboxylase_large_chain_Synechococcus_sp._WH_8102:0.0000025361)84.2/50:0.0024393584,GCA_003210795QCUJ01000002.1_5144549459642_51_GCA_003210795_-1_ID_2_51_partial_00_Synechococcus_sp._AG-679-B05:0.0024503500)0/17:0.0000025232,WP_115023888.1_GCF_900474185_MULTISPECIES_form_I_ribulose_bisphosphate_carboxylase_large_subunit_unclassified_Synechococcus:0.0000012770)91.4/60:0.0024384985,WP_115017058.1_GCF_900473935_MULTISPECIES_form_I_ribulose_bisphosphate_carboxylase_large_subunit_unclassified_Synechococcus:0.0000029288)0/63:0.0000031059)55.9/82:0.0040645091)98.5/99:0.0172884486)73.3/96:0.0033381218,(SBO42577.1_GCA_900088535_Ribulose_bisphosphate_carboxylase_large_chain_Cyanobium_sp._NIES-981:0.0142628468,((GCA_002396505DGYA01000075.1_19201042151680_19_GCA_002396505_-1_ID_80_19_partial_00_Cyanobacteria_bacterium_UBA5018:0.0166499598,(AFY27235.1_GCA_000316515_ribulose_15-bisphosphate_carboxylase_large_subunit_Cyanobium_gracile_PCC_6307:0.0024213874,KEF43168.1_GCA_000708525_ribulose_15-bisphosphate_carboxylase_Cyanobium_sp._CACIAM_14:0.0083704217)86.3/100:0.0050161812)78.5/93:0.0042454157,(((APD49127.1_GCA_001885215_ribulose-bisphosphate_carboxylase_large_subunit_Synechococcus_sp._SynAce01:0.0149429478,PZV02493.1_GCA_003249115_ribulose-bisphosphate_carboxylase_large_subunit_Cyanobium_sp.:0.0024173934)50.4/100:0.0074121703,WP_094513223.1_GCF_002252635_form_I_ribulose_bisphosphate_carboxylase_large_subunit_Synechococcus_sp._MW101C3:0.0124089552)0/92:0.0000034133,WP_094554451.1_GCF_002252625_form_I_ribulose_bisphosphate_carboxylase_large_subunit_Synechococcus_sp._1G10:0.0000034589)88.7/95:0.0049099562)90/93:0.0093750577)92.1/93:0.0089839632)89.1/90:0.0073743715,PWL23172.1_GCA_003149585_ribulose-bisphosphate_carboxylase_large_subunit_Synechococcus_sp._XM-24:0.0146684705)81.3/35:0.0048026209,(WP_094587518.1_GCF_002252705_form_I_ribulose_bisphosphate_carboxylase_large_subunit_Vulcanococcus_limneticus:0.0074225776,QCH14346.1_GCA_000179235_form_I_ribulose_bisphosphate_carboxylase_large_subunit_Synechococcus_sp._CB0101:0.0000026134)89.7/98:0.0054386518)71.6/35:0.0024428794,(PSJ05956.1_GCA_003011885_ribulose-bisphosphate_carboxylase_large_subunit_Cyanobium_usitatum_str._Tous:0.0124174098,WP_094559870.1_GCF_002252665_form_I_ribulose_bisphosphate_carboxylase_large_subunit_Synechococcus_sp._8F6:0.0073855434)94.8/100:0.0130540564)93.8/95:0.0129807303,KMM16437.1_GCA_001039265_ribulose_15-bisphosphate_carboxylase_Synechococcus_sp._GFB01:0.0049813142)94.7/100:0.0227702300)100/100:0.0576965908)91.2/98:0.0315754174,GCA_002415485DHYU01000073.1_36283432870842_36_GCA_002415485_-1_ID_42_36_partial_01_Proteobacteria_bacterium_UBA5122:0.0492326704)0/45:0.0000024579)82.5/74:0.0083570732)55/89:0.0223553174)96.6/100:0.0515517461)100/99:0.1252869299,(AZB73040.1_GCA_003846445_ribulose-bisphosphate_carboxylase_large_subunit_Synechococcus_elongatus_PCC_11801:0.1056054630,(((PSO47683.1_GCA_003021905_ribulose-bisphosphate_carboxylase_large_subunit_Cyanobacteria_bacterium_SW_9_44_58:0.0979752432,WP_071515859.1_GCF_001870905_form_I_ribulose_bisphosphate_carboxylase_large_subunit_Geitlerinema_sp._PCC_9228:0.0378865811)96.1/67:0.0241795474,((((((((((((((AGY56915.1_GCA_000484535_ribulose_bisophosphate_carboxylase_Gloeobacter_kilaueensis_JS1:0.0591681357,BAC90097.1_GCA_000011385_ribulose-15-bisphosphate_carboxylase/oxygenase_large_subunit_Gloeobacter_violaceus_PCC_7421:0.0445610178)99.9/100:0.0705838502,WP_017327366.1_GCF_000332275_form_I_ribulose_bisphosphate_carboxylase_large_subunit_Synechococcus_sp._PCC_7336:0.0293068026)93.3/92:0.0208172781,((PLS67682.1_GCA_002861535_ribulose-bisphosphate_carboxylase_large_subunit_Cyanobacteria_bacterium_M5B4:0.0521792237,HAN46647.1_GCA_003456125_TPA_ribulose-bisphosphate_carboxylase_large_subunit_Cyanobacteria_bacterium_UBA8156:0.0167662585)33.8/97:0.0168443884,(AFY69218.1_GCA_000317065_ribulose_15-bisphosphate_carboxylase_large_subunit_Pseudanabaena_sp._PCC_7367:0.0301442981,WP_019501228.1_GCF_000332175_form_I_ribulose_bisphosphate_carboxylase_large_subunit_Pseudanabaena_sp._PCC_6802:0.0197888612)89.9/100:0.0176711091)89.7/99:0.0147865998)80.4/63:0.0071224759,((((((((KPQ33122.1_GCA_001314865_ribulose_bisophosphate_carboxylase_large_subunit_RbcL_Phormidesmis_priestleyi_Ana:0.0254454444,PZO17260.1_GCA_003242035_ribulose-bisphosphate_carboxylase_large_subunit_Leptolyngbya_foveolarum:0.0151126828)96.5/82:0.0128055975,(WP_121968787.1_GCF_002286735_form_I_ribulose_bisphosphate_carboxylase_large_subunit_Leptolyngbya_sp._BC1307:0.0278460626,EDX86479.1_GCA_000155595_Ribulose_bisphosphate_carboxylase_large_chain_catalytic_domain_subfamily_putative_Synechococcus_sp._PCC_7335:0.0120782614)74.1/63:0.0028323863)96.4/99:0.0131364772,RZM78831.1_GCA_004212215_form_I_ribulose_bisphosphate_carboxylase_large_subunit_Halomicronema_excentricum_str._Lakshadweep:0.0047855637)72.4/62:0.0047656041,(WP_035985599.1_GCF_000763385_form_I_ribulose_bisphosphate_carboxylase_large_subunit_Leptolyngbya_sp._KIOST-1:0.0024661848,((OKH50223.1_GCA_001904775_ribulose-bisphosphate_carboxylase_large_subunit_Phormidium_tenue_NIES-30:0.0000026541,WP_026072509.1_GCF_000309385_MULTISPECIES_form_I_ribulose_bisphosphate_carboxylase_large_subunit_Cyanobacteria:0.0000012770)82.5/100:0.0024612631,PSR17424.1_GCA_003022385_ribulose-bisphosphate_carboxylase_large_subunit_filamentous_cyanobacterium_CCP3:0.0000023405)88.7/81:0.0049610056)78.1/81:0.0030090469)61.5/50:0.0047028385,(EKV02984.1_GCA_000316115_ribulose_15-bisphosphate_carboxylase_large_subunit_Leptolyngbya_sp._PCC_7375:0.0000033760,ESA34699.1_GCA_000482245_ribulose_-bisphosphate_large_subunit_Leptolyngbya_sp._Heron_Island_J:0.0049824801)98.6/100:0.0203893704)76.9/87:0.0032728415,GCA_003556305PWRG01000169.1_323133743329_3_GCA_003556305_1_ID_329_3_partial_00_Cyanobacteria_bacterium_CSSed10_82m:0.0046565648)85.4/100:0.0119049339,PZO44000.1_GCA_003241845_ribulose-bisphosphate_carboxylase_large_subunit_Leptolyngbya_antarctica:0.0160947728)85.4/100:0.0099918144,(PSN20385.1_GCA_003017785_ribulose-bisphosphate_carboxylase_large_subunit_filamentous_cyanobacterium_CCP5:0.0244464135,WP_008311353.1_GCF_000332095_form_I_ribulose_bisphosphate_carboxylase_large_subunit_Leptolyngbya_sp._PCC_6406:0.0069209499)62/90:0.0147372018)86.2/93:0.0193522867)93.4/97:0.0177934369,(((((((((((WP_010467950.1_GCF_000238775_MULTISPECIES_form_I_ribulose_bisphosphate_carboxylase_large_subunit_Acaryochloris:0.0539602944,RFP60022.1_GCA_001913845_form_I_ribulose_bisphosphate_carboxylase_large_subunit_Limnothrix_sp._CACIAM_69d:0.0214015520)93.9/100:0.0141086073,OUC13958.1_GCA_002148405_ribulose-bisphosphate_carboxylase_large_subunit_Alkalinema_sp._CACIAM_70d:0.0172623350)98.7/100:0.0225863797,((BAU14464.1_GCA_001548435_ribulose-15-bisphosphate_carboxylase/oxygenase_large_subunit_Leptolyngbya_sp._NIES-3755:0.0209410515,PSB18725.1_GCA_003003695_form_I_ribulose_bisphosphate_carboxylase_large_subunit_Phormidesmis_priestleyi_ULC007:0.0098611781)91/100:0.0075607158,WP_017288868.1_GCF_000353285_form_I_ribulose_bisphosphate_carboxylase_large_subunit_Leptolyngbya_boryana:0.0050543182)94/100:0.0112148582)77.1/97:0.0039335098,AFY61139.1_GCA_000316685_ribulose_15-bisphosphate_carboxylase_large_subunit_Synechococcus_sp._PCC_6312:0.0074034829)73.8/97:0.0025464274,(EKQ71021.1_GCA_000309945_ribulose_15-bisphosphate_carboxylase_large_subunit_Oscillatoriales_cyanobacterium_JSC-12:0.0127234746,ACL45746.1_GCA_000022045_Ribulose-bisphosphate_carboxylase_Cyanothece_sp._PCC_7425:0.0259645982)92.1/99:0.0101008593)71.5/99:0.0025948015,PZV08929.1_GCA_003249025_ribulose-bisphosphate_carboxylase_large_subunit_Leptolyngbya_sp.:0.0183563292)85.7/88:0.0051597147,(AFY73725.1_GCA_000317085_ribulose_15-bisphosphate_carboxylase_large_subunit_Synechococcus_sp._PCC_7502:0.0157387260,OLP16819.1_GCA_001939115_ribulose-bisphosphate_carboxylase_large_subunit_Leptolyngbya_sp.__hensonii_:0.0153397411)92.4/99:0.0096354214)88.5/89:0.0073326105,(PSB34683.1_GCA_003003795_ribulose-bisphosphate_carboxylase_large_subunit_Leptolyngbya_frigida_ULC18:0.0373107296,PSB14655.1_GCA_003003615_ribulose-bisphosphate_carboxylase_large_subunit_filamentous_cyanobacterium_CCP2:0.0170428009)96.5/100:0.0197845404)74.4/88:0.0071963538,((ATS18672.1_GCA_002754935_ribulose-bisphosphate_carboxylase_large_subunit_Synechococcus_lividus_PCC_6715:0.0000023704,((BAC09058.1_GCA_000011345_ribulose-15-bisphosphate_carboxylase/oxygenase_large_subunit_Thermosynechococcus_elongatus_BP-1:0.0049579501,AHB88163.1_GCA_000505665_ribulose_bisophosphate_carboxylase_large_subunit_RbcL_Thermosynechococcus_sp._NK55a:0.0049433378)76.1/97:0.0024728643,AXY68431.1_GCA_003555505_form_I_ribulose_bisphosphate_carboxylase_large_subunit_Thermosynechococcus_elongatus_PKUAC-SCTE542:0.0024672966)94.1/100:0.0099336799)93.5/100:0.0115629100,(KGF72336.1_GCA_000775285_ribulose_15-bisphosphate_carboxylase_Neosynechococcus_sphagnicola_sy1:0.0127503649,((WP_088892669.1_GCF_002215035_form_I_ribulose_bisphosphate_carboxylase_large_subunit_Leptolyngbya_ohadii:0.0049084527,(GCA_002796835LUGL01000070.1_1176469076223_11_GCA_002796835_-1_ID_223_11_partial_00_Elainella_saxicola_E1:0.0024141663,WP_035996324.1_GCF_000733415_form_I_ribulose_bisphosphate_carboxylase_large_subunit_Leptolyngbya_sp._JSC-1:0.0073815894)76.7/100:0.0024580677)74.4/88:0.0022683161,(BAU41512.1_GCA_001548395_Ribulose_bisphosphate_carboxylase_large_chain_Leptolyngbya_sp._O-77:0.0023610617,RMF64004.1_GCA_003695655_form_I_ribulose_bisphosphate_carboxylase_large_subunit_Cyanobacteria_bacterium_J069:0.0204260754)97.3/100:0.0129033805)94.1/97:0.0103119708)70.3/75:0.0032216036)90.4/96:0.0136920264)86/99:0.0138146045,AFY68277.1_GCA_000317045_ribulose_15-bisphosphate_carboxylase_large_subunit_Geitlerinema_sp._PCC_7407:0.0348636367)0/6:0.0029484903,PZD74539.1_GCA_003231495_Ribulose_bisphosphate_carboxylase_large_chain_Acaryochloris_sp._RCC1774:0.0545884449)71/98:0.0092012474)93/95:0.0139188366,AFY80686.1_GCA_000317105_ribulose_15-bisphosphate_carboxylase_large_subunit_Oscillatoria_acuminata_PCC_6304:0.0320172421)49.1/37:0.0076176418,RMH74612.1_GCA_003695985_form_I_ribulose_bisphosphate_carboxylase_large_subunit_Cyanobacteria_bacterium_J007:0.0181046906)77.5/37:0.0049759464,((((((((((((((((((((((((((BAY25861.1_GCA_002368195_ribulose-15-bisphosphate_carboxylase/oxygenase_large_subunit_Calothrix_sp._NIES-2100:0.0074976117,BAY93896.1_GCA_002368275_ribulose_bisphosphate_carboxylase_Fremyella_diplosiphon_NIES-3275:0.0024624428)87.3/96:0.0049144086,((((OCQ97467.1_GCA_001698435_ribulose-bisphosphate_carboxylase_large_subunit_Nostoc_sp._MBR_210:0.0000025178,AUT02962.1_GCA_002896875_ribulose-bisphosphate_carboxylase_large_subunit_Nostoc_sp._CENA543:0.0000026551)97.7/100:0.0151440161,(BAY62949.1_GCA_002367995_ribulose_bisphosphate_carboxylase_Calothrix_brevissima_NIES-22:0.0123121378,BAT52769.1_GCA_001548375_ribulose-15-bisphosphate_carboxylase/oxygenase_large_subunit_Nostoc_sp._NIES-3756:0.0025480656)88.4/51:0.0050938691)39.7/51:0.0029156230,BAY72499.1_GCA_002368015_ribulose-15-bisphosphate_carboxylase/oxygenase_large_subunit_Trichormus_variabilis_NIES-23:0.0021773735)88.8/96:0.0119579790,BAY17489.1_GCA_002367975_ribulose_bisphosphate_carboxylase_Anabaenopsis_circularis_NIES-21:0.0034126092)93.3/98:0.0118256706)97.4/100:0.0127207039,BAY77480.1_GCA_002368035_ribulose_bisphosphate_carboxylase_large_chain_RbcL_Nostoc_linckia_NIES-25:0.0000025543)82.6/90:0.0024649044,PHJ85071.1_GCA_002608075_ribulose_15-bisphosphate_carboxylase_Nostoc_linckia_z4:0.0000026438)86.9/90:0.0024651345,OUL30315.1_GCA_002154725_ribulose-bisphosphate_carboxylase_large_subunit_Nostoc_sp._106C:0.0024651654)0/91:0.0000033999,OUL36633.1_GCA_002154695_ribulose-bisphosphate_carboxylase_large_subunit_Nostoc_sp._T09:0.0049372847)97.6/96:0.0099458567,WP_017655457.1_GCF_000332295_form_I_ribulose_bisphosphate_carboxylase_large_subunit_Fortiea_contorta:0.0000029864)79.8/94:0.0025520039,((AFZ24288.1_GCA_000317535_ribulose_15-bisphosphate_carboxylase_large_subunit_Cylindrospermum_stagnale_PCC_7417:0.0000024852,AFY30819.1_GCA_000316575_ribulose_15-bisphosphate_carboxylase_large_subunit_Calothrix_sp._PCC_7507:0.0000027924)79.4/100:0.0024443686,((AFW94116.1_GCA_000312705_ribulose-bisphosphate_carboxylase_large_subunit_Anabaena_sp._90:0.0049194300,(ALB41756.1_GCA_001277295_ribulose_15-bisphosphate_carboxylase_Anabaena_sp._WA102:0.0000012770,OBQ19998.1_GCA_001672155_ribulose_15-bisphosphate_carboxylase_Anabaena_sp._WA113:0.0000012770)0/100:0.0000030053)84.6/100:0.0024399129,BAZ84075.1_GCA_002368115_ribulose_bisphosphate_carboxylase_large_chain_RbcL_Dolichospermum_compactum_NIES-806:0.0000030173)88.7/100:0.0049110602)90.3/100:0.0049414003)73.3/96:0.0024647669,BAZ30866.1_GCA_003994795_ribulose_bisphosphate_carboxylase_large_chain_RbcL_Cylindrospermum_sp._NIES-4074:0.0049354782)0/93:0.0000026638,WP_118166003.1_GCF_003443655_form_I_ribulose_bisphosphate_carboxylase_large_subunit_Nostoc_sphaeroides:0.0000024093)0/92:0.0000031370,PPJ61668.1_GCA_002934005_ribulose-bisphosphate_carboxylase_large_subunit_Cuspidothrix_issatschenkoi_CHARLIE-1:0.0098888415)84.2/99:0.0024625529,(AUB39989.1_GCA_002813575_rbcL_ribulose-bisphosphate_carboxylase_large_chain_Nostoc_flagelliforme_CCNUN1:0.0000031004,BBD65873.1_GCA_003990685_ribulose_bisphosphate_carboxylase_large_chain_RbcL_Nostoc_commune_HK-02:0.0000027432)86.4/100:0.0024595539)0/95:0.0000033884,ODH01805.1_GCA_001712795_ribulose_15-bisphosphate_carboxylase_Nostoc_sp._KVJ20:0.0000025031)0/95:0.0000024532,BAZ23193.1_GCA_002368435_ribulose_bisphosphate_carboxylase_large_chain_RbcL_Scytonema_sp._NIES-4073:0.0124745393)78.5/86:0.0049467500,(OYD99056.1_GCA_002245975_ribulose-bisphosphate_carboxylase_large_subunit_Nostoc_sp.__Peltigera_membranacea_cyanobiont__213:0.0049319406,((RUS92725.1_GCA_003991935_ribulose-bisphosphate_carboxylase_Trichormus_variabilis_SAG_1403-4b:0.0000000000,WP_016949411.1_GCF_000332135_MULTISPECIES_form_I_ribulose_bisphosphate_carboxylase_large_subunit_Nostocaceae:0.0000000000):0.0000012770,WP_016949411.1_GCF_001858025_MULTISPECIES_form_I_ribulose_bisphosphate_carboxylase_large_subunit_Nostocaceae:0.0000012770)0/100:0.0000024832)73.2/100:0.0024348272)99.8/100:0.0223939094,((WP_029635110.1_GCF_000582685_form_I_ribulose_bisphosphate_carboxylase_large_subunit_Scytonema_hofmanni_UTEX_B_1581:0.0070402964,(NEU71549.1_GCA_000817785_form_I_ribulose_bisphosphate_carboxylase_large_subunit_Hassallia_byssoidea_VB512170:0.0000012770,GAX41186.1_GCA_002218085_ribulose-bisphosphate_carboxylase_Tolypothrix_sp._NIES-4075:0.0000012770)75.9/100:0.0036770326)87.8/100:0.0096821729,KJH72057.1_GCA_000952155_ribulose_15-bisphosphate_carboxylase_Aliterella_atlantica_CENA595:0.0052321739)92.9/90:0.0098944142)47.8/20:0.0024146907,((WP_088240561.1_GCF_900185595_form_I_ribulose_bisphosphate_carboxylase_large_subunit_Calothrix_rhizosoleniae:0.0075935453,(CCH67867.1_GCA_000350105_Ribulose_bisphosphate_carboxylase_large_chain_Richelia_intracellularis_HH01:0.0074227343,CDN14362.1_GCA_000613065_Ribulose_bisphosphate_carboxylase_large_chain_Richelia_intracellularis:0.0050538538)88.2/96:0.0050751721)73/77:0.0019983020,(((AFY55923.1_GCA_000316665_ribulose_15-bisphosphate_carboxylase_large_subunit_Rivularia_sp._PCC_7116:0.0050118602,BAY82988.1_GCA_002368095_ribulose-bisphosphate_carboxylase_Calothrix_parasitica_NIES-267:0.0025157468)95.9/100:0.0126479942,GCA_002361335DESS01000058.1_317833213372_3_GCA_002361335_1_ID_372_3_partial_00_Richelia_sp._UBA3308:0.0073247647)76/87:0.0027545538,KST62472.1_GCA_001456025_ribulose_15-bisphosphate_carboxylase_Mastigocoleus_testarum_BC008:0.0024758007)96.3/96:0.0105709135)97.9/89:0.0150940589)87.4/72:0.0052862022,GCA_001586785LUFH01000258.1_111341607_1_GCA_001586785_1_ID_607_1_partial_10_Sphaerospermopsis_aphanizomenoides_BCCUSP55:0.0000032958)75.3/29:0.0025269661,(((PSB31549.1_GCA_003003885_ribulose-bisphosphate_carboxylase_large_subunit_Chlorogloea_sp._CCALA_695:0.0000034596,WP_009634155.1_GCF_000332075_form_I_ribulose_bisphosphate_carboxylase_large_subunit_Synechocystis_sp._PCC_7509:0.0024306298)97.2/100:0.0123443056,AFZ55644.1_GCA_000317695_ribulose_15-bisphosphate_carboxylase_large_subunit_Anabaena_cylindrica_PCC_7122:0.0023315012)97.2/100:0.0149071292,((GAX34394.1_GCA_002218065_ribulose-bisphosphate_carboxylase_Nodularia_sp._NIES-3585:0.0128329235,GCA_003556955PWQB01000417.1_520103440546_5_GCA_003556955_-1_ID_546_5_partial_00_Nostocaceae_cyanobacterium_CSSed10_463m:0.0024270461)97.8/100:0.0121123348,ADI64167.1_GCA_000196515_Ribulose-bisphosphate_carboxylase__Nostoc_azollae__0708:0.0000028892)0/10:0.0026342453)40.9/91:0.0047944723)91.6/65:0.0072727116,BAY31787.1_GCA_002368155_ribulose-bisphosphate_carboxylase_Nostoc_carneum_NIES-2107:0.0024263908)0/43:0.0000027268,((HCF26648.1_GCA_003534575_TPA_ribulose-bisphosphate_carboxylase_large_subunit_partial_Cyanobacteria_bacterium_UBA11049:0.0137181190,BAY13143.1_GCA_002368175_ribulose-bisphosphate_carboxylase_Calothrix_sp._NIES-2098:0.0043060225)76.5/87:0.0041897512,RCJ40776.1_GCA_003326215_ribulose-bisphosphate_carboxylase_large_subunit_Nostoc_minutum_NIES-26:0.0087251391)96.2/88:0.0098608596)95.7/58:0.0073778560,((((WP_017316302.1_GCF_000315565_form_I_ribulose_bisphosphate_carboxylase_large_subunit_Mastigocladopsis_repens:0.0267953470,(WP_017319538.1_GCF_000332255_form_I_ribulose_bisphosphate_carboxylase_large_subunit_cyanobacterium_PCC_7702:0.0145928823,((((BAZ47436.1_GCA_002368335_ribulose-bisphosphate_carboxylase_Nostoc_sp._NIES-4103:0.0195143976,(KYC43285.1_GCA_000346485_ribulose_15-bisphosphate_carboxylase_Scytonema_hofmannii_PCC_7110:0.0096036961,WP_016875880.1_GCF_000317265_form_I_ribulose_bisphosphate_carboxylase_large_subunit_Chlorogloeopsis_fritschii:0.0048260325)69.5/100:0.0026805531)75.7/94:0.0026833047,AFY47013.1_GCA_000316645_ribulose_15-bisphosphate_carboxylase_large_subunit_Nostoc_sp._PCC_7524:0.0098095206)38.8/66:0.0050574250,ARV59455.1_GCA_002163975_ribulose-bisphosphate_carboxylase_large_subunit_Nostocales_cyanobacterium_HT-58-2:0.0048439143)21.3/62:0.0039202625,WP_066380850.1_GCF_001597745_MULTISPECIES_form_I_ribulose_bisphosphate_carboxylase_large_subunit_unclassified_Anabaena:0.0073779356)87.3/92:0.0104639528)76.2/75:0.0045322658)45.2/84:0.0077015516,BAZ91271.1_GCA_002368135_ribulose-bisphosphate_carboxylase_Raphidiopsis_curvata_NIES-932:0.0176701581)81/84:0.0073661165,CEJ44233.1_GCA_001458455_Ribulose_bisphosphate_carboxylase_large_chain_Ru_BisCO_large_subunit_Chrysosporum_ovalisporum:0.0051354364)86.5/76:0.0050398366,(BAZ81515.1_GCA_002368075_ribulose-bisphosphate_carboxylase_Sphaerospermopsis_kisseleviana_NIES-73:0.0000023412,TAE59550.1_GCA_004292695_form_I_ribulose_bisphosphate_carboxylase_large_subunit_Nostocales_cyanobacterium:0.0049690830)88.9/100:0.0074181991)74.6/50:0.0025949198)0/56:0.0000032789,RCJ20693.1_GCA_003326205_ribulose_15-bisphosphate_carboxylase_Nostoc_sp._ATCC_43529:0.0024514839)95/96:0.0073953858,(WP_017309596.1_GCF_000315585_MULTISPECIES_form_I_ribulose_bisphosphate_carboxylase_large_subunit_Hapalosiphonaceae:0.0049004074,WP_026723247.1_GCF_000447295_form_I_ribulose_bisphosphate_carboxylase_large_subunit_Fischerella_sp._PCC_9431:0.0000024196)83.7/77:0.0024661291)0/39:0.0000025024,((WP_017717367.1_GCF_000332335_form_I_ribulose_bisphosphate_carboxylase_large_subunit_Oscillatoria_sp._PCC_10802:0.0152066291,((PAX60588.1_GCA_002289455_ribulose-bisphosphate_carboxylase_large_subunit_Calothrix_elsteri_CCALA_953:0.0072928383,AFZ01992.1_GCA_000317435_ribulose_15-bisphosphate_carboxylase_large_subunit_Calothrix_sp._PCC_6303:0.0074791231)89.6/98:0.0098908134,BAZ42712.1_GCA_004296455_ribulose-bisphosphate_carboxylase_Calothrix_sp._NIES-4101:0.0000025639)81.1/91:0.0048807102)72.6/83:0.0024676592,((AKG21162.1_GCA_000734895_ribulose_15-bisphosphate_carboxylase_Calothrix_sp._336/3:0.0049443103,BAZ16966.1_GCA_002368455_ribulose-bisphosphate_carboxylase_Calothrix_sp._NIES-4071:0.0024423455)72.7/94:0.0024252505,WP_019494112.1_GCF_000331305_MULTISPECIES_form_I_ribulose_bisphosphate_carboxylase_large_subunit_unclassified_Calothrix:0.0000025389)71.2/95:0.0049076983)91.6/97:0.0073903955)62.4/96:0.0024755613,BAZ04846.1_GCA_002368395_ribulose-bisphosphate_carboxylase_Calothrix_sp._NIES-3974:0.0024647386)85.8/97:0.0048581989)76.8/58:0.0025954391,EHC11067.1_GCA_000231365_Ribulose_bisphosphate_carboxylase_large_chain_Fischerella_thermalis:0.0025233729)86.6/93:0.0050207899,WP_026733360.1_GCF_000517105_form_I_ribulose_bisphosphate_carboxylase_large_subunit_Fischerella_sp._PCC_9605:0.0048453304)99.4/98:0.0301528556,(((PPS45285.1_GCA_002939305_ribulose-bisphosphate_carboxylase_large_subunit_Chroococcidiopsis_sp._TS-821:0.0110947584,PSO77456.1_GCA_003021505_ribulose-bisphosphate_carboxylase_large_subunit_Cyanobacteria_bacterium_QS_4_48_99:0.1040403313)87.8/79:0.0064349278,AFZ29616.1_GCA_000317555_ribulose_15-bisphosphate_carboxylase_large_subunit_Gloeocapsa_sp._PCC_7428:0.0000024499)26.3/79:0.0029307567,((PIG92659.1_GCA_002749975_ribulose-bisphosphate_carboxylase_large_subunit_Chroococcales_cyanobacterium_IPPAS_B-1203:0.0000028910,(OLT61610.1_GCA_001942495_ribulose-bisphosphate_carboxylase_large_subunit_Moorea_bouillonii_PNG:0.0000032291,AOY82911.1_GCA_001854205_ribulose-bisphosphate_carboxylase_large_subunit_Moorea_producens_JHB:0.0000028251)100/100:0.0425308574)0/99:0.0000032078,WP_105222159.1_GCF_002964865_form_I_ribulose_bisphosphate_carboxylase_large_subunit_Gloeocapsopsis_sp._AAB1___1H9:0.0049340832)77.5/99:0.0070080278)90.1/89:0.0101193700)20/23:0.0072983099,(OEJ73419.1_GCA_001746915_ribulose-bisphosphate_carboxylase_large_subunit_Desertifilum_sp._IPPAS_B-1220:0.0270605887,(((((RYX87742.1_GCA_004173115_form_I_ribulose_bisphosphate_carboxylase_large_subunit_bacterium:0.0088602184,RYX79748.1_GCA_004173045_form_I_ribulose_bisphosphate_carboxylase_large_subunit_bacterium:0.0205356387)97.7/100:0.0285927275,(((RYE04195.1_GCA_004144375_ribulose-bisphosphate_carboxylase_large_subunit_partial_Rickettsiaceae_bacterium:0.0066822490,RYY00238.1_GCA_004172875_form_I_ribulose_bisphosphate_carboxylase_large_subunit_Cyanobacteria_bacterium:0.0052394199)99.9/100:0.0396712344,RYY00011.1_GCA_004173145_form_I_ribulose_bisphosphate_carboxylase_large_subunit_Cyanobacteria_bacterium:0.0307869500)77.3/100:0.0103755609,RYE14531.1_GCA_004144285_ribulose-bisphosphate_carboxylase_large_subunit_partial_Sphingobacteriaceae_bacterium:0.0394073766)65/100:0.0097618820)48.6/100:0.0097400215,(MBA54136.1_GCA_002708905_ribulose-bisphosphate_carboxylase_large_subunit_Pseudomonadales_bacterium:0.0217684747,GCA_003353945PIVM01000332.1_214172736981_2_GCA_003353945_-1_ID_981_2_partial_01_Gammaproteobacteria_bacterium:0.0073334548)89.3/100:0.0163126516)94.7/100:0.0288405960,OUW40952.1_GCA_002170815_ribulose-bisphosphate_carboxylase_large_subunit_Gammaproteobacteria_bacterium_TMED180:0.0867371559)88/100:0.0176325629,((GCA_004916895SNTZ01000060.1_12379133_1_GCA_004916895_1_ID_133_1_partial_10_Muricauda_sp._SCR12:0.0000026835,((GDY28354.1_GCA_005405585_ribulose-15-bisphosphate_carboxylase/oxygenase_large_subunit_Agarivorans_sp._Toyoura001:0.0577519613,(TAJ01368.1_GCA_004296775_ribulose-bisphosphate_carboxylase_large_subunit_partial_Marinilabiliaceae_bacterium_JC017:0.0184708862,((((RWX52690.1_GCA_004104355_ribulose-bisphosphate_carboxylase_large_subunit_partial_Photobacterium_sp._BEI_247:0.0000023223,RUT72707.1_GCA_003996985_ribulose-bisphosphate_carboxylase_large_subunit_partial_Marinifilaceae_bacterium_T3-2_S1-C:0.0000026990)0/82:0.0000031155,KFZ35907.1_GCA_000753795_ribulose_15-bisphosphate_carboxylase_partial_Shewanella_mangrovi:0.0000029795)0/67:0.0000027311,TIH04496.1_GCA_004923195_ribulose-bisphosphate_carboxylase_large_subunit_partial_Marinifilum_sp._JC120:0.0000025389)0/90:0.0000025571,RQW60945.1_GCA_003856525_ribulose-bisphosphate_carboxylase_large_subunit_partial_Vibrio_sp._LJC006:0.0000012770)0/87:0.0000033148)93.3/100:0.0260386185)58.4/64:0.0176958061,RZK29962.1_GCA_004211075_ribulose-bisphosphate_carboxylase_large_subunit_partial_Hymenobacter_sp.:0.0042362750)0/64:0.0000032732)68.6/98:0.0161142758,TAJ00635.1_GCA_004296775_ribulose-bisphosphate_carboxylase_large_subunit_partial_Marinilabiliaceae_bacterium_JC017:0.0215775128)91.3/100:0.0288482165)100/100:0.0729230594)77.5/94:0.0072393540)78.2/58:0.0128035032,((((((((((((((HBC43093.1_GCA_003488605_TPA_ribulose-bisphosphate_carboxylase_large_subunit_Pseudanabaena_sp.:0.0130889295,BBC26154.1_GCA_003967015_ribulose-15-bisphosphate_carboxylase/oxygenase_large_subunit_Pseudanabaena_sp._ABRG5-3:0.0000027955)80/99:0.0045558342,PZO42169.1_GCA_003242085_ribulose-bisphosphate_carboxylase_large_subunit_Pseudanabaena_frigida:0.0031653699)94/99:0.0076737567,PZU95930.1_GCA_003249015_ribulose-bisphosphate_carboxylase_large_subunit_Pseudanabaena_sp.:0.0000032630)74.3/99:0.0030850169,OIP69680.1_GCA_001873375_ribulose-bisphosphate_carboxylase_large_subunit_Oscillatoriales_cyanobacterium_CG2_30_44_21:0.0101029242)99.6/100:0.0430235248,RMG11017.1_GCA_003695795_form_I_ribulose_bisphosphate_carboxylase_large_subunit_Cyanobacteria_bacterium_J055:0.0491582946)98.6/96:0.0311984166,(AFZ14965.1_GCA_000317495_ribulose_15-bisphosphate_carboxylase_large_subunit_Crinalium_epipsammum_PCC_9333:0.0278827643,((((((((TAG94376.1_GCA_004294385_form_I_ribulose_bisphosphate_carboxylase_large_subunit_Oscillatoriales_cyanobacterium:0.0000028946,HCV29021.1_GCA_003542015_TPA_ribulose-bisphosphate_carboxylase_large_subunit_partial_Microcoleaceae_bacterium_UBA9251:0.0000031376)0/100:0.0000031879,PHX54509.1_GCA_002412335_form_I_ribulose_bisphosphate_carboxylase_large_subunit_Tychonema_bourrellyi_FEM_GT703:0.0000012770)92.4/100:0.0075829379,PSB51519.1_GCA_003003725_ribulose-bisphosphate_carboxylase_large_subunit_filamentous_cyanobacterium_Phorm_6:0.0050472211)88.2/100:0.0050181980,TAE13542.1_GCA_004292775_form_I_ribulose_bisphosphate_carboxylase_large_subunit_Oscillatoriales_cyanobacterium:0.0000027959)86.8/100:0.0050142100,TAE83432.1_GCA_004293075_form_I_ribulose_bisphosphate_carboxylase_large_subunit_Oscillatoriales_cyanobacterium:0.0000025629)90.8/100:0.0075544666,EGK88161.1_GCA_000214075_Ribulose_bisphosphate_carboxylase_large_chain_Microcoleus_vaginatus_FGP-2:0.0000027394)92.5/99:0.0101901639,(KKD39434.1_GCA_000972705_ribulose_15-bisphosphate_carboxylase_Limnoraphis_robusta_CS-951:0.0077496260,(WP_007355437.1_GCF_000332155_MULTISPECIES_form_I_ribulose_bisphosphate_carboxylase_large_subunit_Kamptonema:0.0000027931,OCR00741.1_GCA_001698425_ribulose-bisphosphate_carboxylase_large_subunit_Oscillatoriales_cyanobacterium_USR001:0.0126948131)79.6/100:0.0051066600)83.3/100:0.0049503491)91/96:0.0082144926,(((((BBD55915.1_GCA_003609755_ribulose_bisophosphate_carboxylase_Planktothrix_agardhii_NIES-204:0.0024922587,SKB12349.1_GCA_900009135_Ribulose_bisphosphate_carboxylase_large_chain_RuBisCO_large_subunit_Planktothrix_sp._PCC_11201:0.0024908522)74.7/89:0.0027653114,HAO09877.1_GCA_003456115_TPA_ribulose-bisphosphate_carboxylase_large_subunit_Planktothrix_sp._UBA8407:0.0022136831)90/89:0.0085907375,(OIP67753.1_GCA_001873365_ribulose-bisphosphate_carboxylase_large_subunit_Oscillatoriales_cyanobacterium_CG2_30_40_61:0.0095457320,VXD24339.1_GCA_900009265_Ribulose_bisphosphate_carboxylase_large_chain_RuBisCO_large_subunit_Planktothrix_paucivesiculata_PCC_9631:0.0030638752)80.7/95:0.0072454846)92.4/99:0.0101056356,CUR33356.1_GCA_900009145_Ribulose_bisphosphate_carboxylase_large_chain_RuBisCO_large_subunit_Planktothrix_tepida_PCC_9214:0.0158628996)61.6/93:0.0010017580,VXD21919.1_GCA_900010725_Ribulose_bisphosphate_carboxylase_large_chain_Planktothrix_serta_PCC_8927:0.0038618392)96.7/97:0.0121846054)63.3/90:0.0026481234)0/8:0.0053011268)72.8/66:0.0029681772,(HAJ64557.1_GCA_003454535_TPA_ribulose-bisphosphate_carboxylase_large_subunit_partial_Cyanobacteria_bacterium_UBA8543:0.0083619450,AFZ18141.1_GCA_000317515_ribulose_15-bisphosphate_carboxylase_large_subunit_Microcoleus_sp._PCC_7113:0.0102650682)75.6/73:0.0030029182)97.6/91:0.0155174861,(((GCA_002429135DIYT01000093.1_10211338711481770_102_GCA_002429135_1_ID_70_102_partial_00_Cyanobacteria_bacterium_UBA6047:0.0172130564,(ABG53398.1_GCA_000014265_ribulose-15-bisphosphate_carboxylase/oxygenase_large_subunit_Trichodesmium_erythraeum_IMS101:0.0213010762,(OZH52322.1_GCA_002260545_ribulose_15-bisphosphate_carboxylase_Hydrocoleum_sp._CS-953:0.0024587160,RQH17467.1_GCA_003838225_form_I_ribulose_bisphosphate_carboxylase_large_subunit_Okeania_hirsuta:0.0000028887)78.5/100:0.0040143948)45.2/100:0.0076231892)87.2/94:0.0125299993,EDX78623.1_GCA_000155555_Ribulose_bisphosphate_carboxylase_large_chain_catalytic_domain_subfamily_putative_Coleofasciculus_chthonoplastes_PCC_7420:0.0366759306)46.2/83:0.0051755369,HCA95244.1_GCA_003520045_TPA_ribulose-bisphosphate_carboxylase_large_subunit_partial_Cyanobacteria_bacterium_UBA9226:0.0071036148)96/94:0.0109662173)0/18:0.0000026347,HAX88400.1_GCA_003486645_TPA_ribulose-bisphosphate_carboxylase_large_subunit_Cyanobacteria_bacterium_UBA11370:0.0101765009)89.4/82:0.0050693082,(TKZ25582.1_GCA_005518235_form_I_ribulose_bisphosphate_carboxylase_large_subunit_Hormoscilla_sp._GUM007:0.0270364524,EAW35935.1_GCA_000169095_methionine_sulfoxide_reductase_A_Lyngbya_sp._PCC_8106:0.0258911711)79.3/75:0.0046974910)93.3/91:0.0097626810,GCA_002291895DBAX01000020.1_29243852581522_29_GCA_002291895_1_ID_22_29_partial_00_Cyanobacteria_bacterium_UBA999:0.0305729359)84.2/93:0.0061776731,(CDM97381.1_GCA_000973065_Ribulose_bisphosphate_carboxylase_large_chain_RuBisCO_large_subunit_Limnospira_indica_PCC_8005:0.0000026211,BAI91932.1_GCA_000210375_ribulose-15-bisphosphate_carboxylase/oxygenase_large_subunit_Arthrospira_platensis_NIES-39:0.0024898874)99.8/100:0.0257318481)82.8/88:0.0049321837,((APB32635.1_GCA_001870225_Ribulose-bisphosphate_carboxylase_Gloeomargarita_lithophora_Alchichica-D10:0.0426183444,(((((TAF57299.1_GCA_004293855_form_I_ribulose_bisphosphate_carboxylase_large_subunit_Oscillatoriales_cyanobacterium:0.0167082092,((WP_026222164.1_GCF_000380225_form_I_ribulose_bisphosphate_carboxylase_large_subunit_filamentous_cyanobacterium_ESFC-1:0.0473230856,(GCA_001657325LWRO01000023.1_2521470228821_25_GCA_001657325_1_ID_1_25_partial_00_Geitlerinema_sp._BBD_1991-9:0.0000028540,WP_017662628.1_GCF_000332355_form_I_ribulose_bisphosphate_carboxylase_large_subunit_Geitlerinema_sp._PCC_7105:0.0000024800)0/100:0.0000025910)65.7/89:0.0125665126,(GCA_003566575PXCV01000453.1_517413153422_5_GCA_003566575_-1_ID_422_5_partial_00_Cyanobacteria_bacterium_T3Sed10_304:0.0000026949,WP_087706089.1_GCF_900149785_form_I_ribulose_bisphosphate_carboxylase_large_subunit_Phormidium_sp._HE10JO:0.0049854169)98.7/100:0.0204471179)97.1/95:0.0228505462)98.6/94:0.0228959689,(((((PZV25699.1_GCA_003249095_ribulose-bisphosphate_carboxylase_large_subunit_Snowella_sp.:0.0544624708,(((((GBF79328.1_GCA_003864295_ribulose-15-bisphosphate_carboxylase/oxygenase_large_subunit_RbcL_Aphanothece_sacrum_FPU1:0.0126068001,HAC63469.1_GCA_003448685_TPA_ribulose-bisphosphate_carboxylase_large_subunit_Cyanothece_sp._UBA12306:0.0178337318)86.8/98:0.0056788233,WP_085434856.1_GCF_002110465_form_I_ribulose_bisphosphate_carboxylase_large_subunit_unicellular_cyanobacterium_SU2:0.0079443404)75.5/98:0.0024554411,ACK65654.1_GCA_000021805_Ribulose-bisphosphate_carboxylase_Rippkaea_orientalis_PCC_8801:0.0155088553)86.4/100:0.0051750711,(((EAZ92082.1_GCA_000169335_ribulose_bisophosphate_carboxylase_Crocosphaera_chwakensis_CCY0110:0.0100638550,ACB52514.1_GCA_000017845_ribulose-15-bisphosphate_carboxylase/oxygenase_large_subunit_Crocosphaera_subtropica_ATCC_51142:0.0000030225)76.9/100:0.0024742890,WP_107670615.1_GCF_003013815_form_I_ribulose_bisphosphate_carboxylase_large_subunit_Cyanothece_sp._BG0011:0.0050244905)86.6/100:0.0050511075,EAM50081.1_GCA_000167195_Ribulose-bisphosphate_carboxylase_Crocosphaera_watsonii_WH_8501:0.0077989806)86.2/100:0.0050013214)94.3/100:0.0109259652,AVP90254.1_GCA_003015225_ribulose_bisphosphate_carboxylase_large_chain_Synechocystis_sp._IPPAS_B-1465:0.0205061441)72.4/79:0.0026978905)81.8/80:0.0041125414,AFZ33945.1_GCA_000317575_ribulose_15-bisphosphate_carboxylase_large_subunit_Stanieria_cyanosphaera_PCC_7437:0.0026318301)90.2/97:0.0087623121,(ELS04740.1_GCA_000332055_ribulose_15-bisphosphate_carboxylase_large_subunit_Xenococcus_sp._PCC_7305:0.0177494738,RMF20834.1_GCA_003695125_form_I_ribulose_bisphosphate_carboxylase_large_subunit_Cyanobacteria_bacterium_J083:0.0172123008)81.3/97:0.0104270040)78.8/99:0.0052969725,((((BAQ61103.1_GCA_001548095_ribulose-15-bisphosphate_carboxylase/oxygenase_large_subunit_Geminocystis_sp._NIES-3708:0.0024791533,WP_017296247.1_GCF_000332235_form_I_ribulose_bisphosphate_carboxylase_large_subunit_Geminocystis_herdmanii:0.0050522760)97.6/100:0.0130230736,GCA_003567865PWYK01000239.1_311322538140_3_GCA_003567865_-1_ID_140_3_partial_00_Cyanobacteria_bacterium_T3Sed10_129:0.0102459969)70.5/98:0.0018817670,AUC61080.1_GCA_002813895_ribulose_bisophosphate_carboxylase_large_subunit_RbcL_Cyanobacterium_sp._HL-69:0.0031734526)98.3/100:0.0178546312,((((SMH55850.1_GCA_900177365_ribulose-15-bisphosphate_carboxylase/oxygenase_large_subunit_Synechococcus_sp._OG1:0.0082884867,WP_024546365.1_GCF_000485815_MULTISPECIES_form_I_ribulose_bisphosphate_carboxylase_large_subunit_unclassified_Synechococcus:0.0069147469)90.4/100:0.0079628039,(AFY36623.1_GCA_000316605_ribulose_15-bisphosphate_carboxylase_large_subunit_Leptolyngbya_sp._PCC_7376:0.0337122516,OKH16906.1_GCA_001904615_ribulose-bisphosphate_carboxylase_large_subunit_Limnothrix_rosea_IAM_M-220:0.0000031183)98.9/100:0.0321323852)92.8/100:0.0107097477,AFZ52783.1_GCA_000317675_ribulose_15-bisphosphate_carboxylase_large_subunit_Cyanobacterium_aponinum_PCC_10605:0.0076771117)45.4/100:0.0050786448,AFZ46100.1_GCA_000317655_ribulose_15-bisphosphate_carboxylase_large_subunit_Cyanobacterium_stanieri_PCC_7202:0.0000026797)30.2/99:0.0026486105)99.5/100:0.0271388387)74.2/78:0.0031861684,WP_072621219.1_GCF_001890765_form_I_ribulose_bisphosphate_carboxylase_large_subunit_Spirulina_major:0.0411467542)85.6/96:0.0069224163)93.6/89:0.0124975029,((WP_036482727.1_GCF_000756305_form_I_ribulose_bisphosphate_carboxylase_large_subunit_Myxosarcina_sp._GI1:0.0399871385,(WP_019504419.1_GCF_000332195_form_I_ribulose_bisphosphate_carboxylase_large_subunit_Pleurocapsa_sp._PCC_7319:0.0040965391,(BAZ45808.1_GCA_002368355_ribulose-15-bisphosphate_carboxylase/oxygenase_large_subunit_Chondrocystis_sp._NIES-4102:0.0029509405,PSB11340.1_GCA_003003995_ribulose-bisphosphate_carboxylase_large_subunit_Pleurocapsa_sp._CCALA_161:0.0122546660)88.7/96:0.0141262792)96.7/100:0.0262568823)95.7/98:0.0210039716,WP_017305980.1_GCF_000314005_form_I_ribulose_bisphosphate_carboxylase_large_subunit_Spirulina_subsalsa:0.0151992961)38.9/74:0.0053149272)94.1/87:0.0158831480,GCA_000252485JH610699.1_414272845234_4_GCA_000252485_-1_ID_234_4_partial_00_Prochloron_didemni_P4-Papua_New_Guinea:0.0348270001)91.9/73:0.0102832369,(((AKE65807.1_GCA_000981785_Ribulose_bisphosphate_carboxylase_large_chain_Microcystis_aeruginosa_NIES-2549:0.0185969111,PSF38031.1_GCA_003007785_ribulose-bisphosphate_carboxylase_large_subunit_Aphanothece_hegewaldii_CCALA_016:0.0235060377)94.1/100:0.0127143628,(ACK69811.1_GCA_000021825_Ribulose-bisphosphate_carboxylase_Gloeothece_citriformis_PCC_7424:0.0101136179,ADN14857.1_GCA_000147335_Ribulose-bisphosphate_carboxylase_Gloeothece_verrucosa_PCC_7822:0.0000034097)94.9/100:0.0126380831)94.7/99:0.0131126592,AFY75777.1_GCA_000317025_ribulose_15-bisphosphate_carboxylase_large_subunit_Pleurocapsa_sp._PCC_7327:0.0258745940)91.2/73:0.0077027991)85.1/90:0.0071876957)94.4/91:0.0132800211,((HAZ45665.1_GCA_003486305_TPA_ribulose-bisphosphate_carboxylase_large_subunit_Cyanobacteria_bacterium_UBA11371:0.0342826764,OKH37031.1_GCA_001904725_ribulose-bisphosphate_carboxylase_large_subunit_Phormidium_ambiguum_IAM_M-71:0.0211968596)75.9/53:0.0068855715,(((OWY69284.1_GCA_002213405_ribulose-bisphosphate_carboxylase_large_subunit_cyanobacterium_TDX16:0.0000012770,PSB61278.1_GCA_003003835_ribulose-bisphosphate_carboxylase_large_subunit_Chroococcidiopsis_cubana_CCALA_043:0.0025083832)99.7/100:0.0298795070,PSB03432.1_GCA_003003775_ribulose-bisphosphate_carboxylase_large_subunit_Merismopedia_glauca_CCAP_1448/3:0.0231143684)1.9/31:0.0049589234,WP_017713779.1_GCF_000332315_form_I_ribulose_bisphosphate_carboxylase_large_subunit_Prochlorothrix_hollandica:0.0667754418)67.3/51:0.0081356631)80.1/75:0.0057289688)78/18:0.0026486821)68.3/18:0.0014972917,(AFY91922.1_GCA_000317145_ribulose_15-bisphosphate_carboxylase_large_subunit_Chamaesiphon_minutus_PCC_6605:0.0077386103,PSB55434.1_GCA_003003845_ribulose-bisphosphate_carboxylase_large_subunit_Chamaesiphon_polymorphus_CCALA_037:0.0046853109)100/100:0.0580327413)97.3/92:0.0162970734)86/48:0.0075814228,(((ERN41419.1_GCA_000473895_ribulose_15-bisphosphate_carboxylase_large_subunit_Rubidibacter_lacunae_KORDI_51-2:0.0416062173,(AFZ50428.1_GCA_000317615_ribulose_15-bisphosphate_carboxylase_large_subunit_Dactylococcopsis_salina_PCC_8305:0.0025776284,AFZ45648.1_GCA_000317635_ribulose_15-bisphosphate_carboxylase_large_subunit_Halothece_sp._PCC_7418:0.0097589118)99.6/100:0.0414059004)79.4/100:0.0217188237,ELR99548.1_GCA_000332035_ribulose_15-bisphosphate_carboxylase_large_subunit_Gloeocapsa_sp._PCC_73106:0.0442308776)90.7/90:0.0172933846,KOR37224.1_GCA_001276715_ribulose_15-bisphosphate_carboxylase_Planktothricoides_sp._SR001:0.0624146170)93/60:0.0138207141)66.4/27:0.0041897374)90.6/81:0.0242461649,(ABD03511.1_GCA_000013225_ribulose_bisphosphate_carboxylase_large_subunit_Synechococcus_sp._JA-2-3B_a2-13:0.0000027413,PIK85296.1_GCA_002760475_ribulose_bisophosphate_carboxylase_Synechococcus_sp._63AY4M2:0.0123498123)94.8/100:0.0278313469)38.9/56:0.0280903107)87.2/100:0.0442773791)2.4/24:0.0421786471,Bay_et_al_2021_Negev_18:0.3361575779)63.8/100:0.0576455017)87.6/100:0.0297205605)38.4/92:0.0391776074,GCA_003153505PLZA01000050.1_15143441580460_15_GCA_003153505_-1_ID_60_15_partial_00_candidate_division_AD3_bacterium:0.1480754799)100/100:0.3882519562,((RMF31056.1_GCA_003695545_form_I_ribulose_bisphosphate_carboxylase_large_subunit_Chloroflexi_bacterium:0.1582345355,(OGO46527.1_GCA_001796945_ribulose-bisphosphate_carboxylase_large_subunit_Chloroflexi_bacterium_RBG_16_63_12:0.0980111997,(GCA_900696625CAADGU010000176.1_766048025176_7_GCA_900696625_-1_ID_176_7_partial_00_uncultured_Chloroflexi_bacterium:0.1466056272,(MBU37760.1_GCA_002730415_ribulose-bisphosphate_carboxylase_large_subunit_Anaerolineaceae_bacterium:0.1406882350,CUS06078.1_GCA_900066015_Ribulose_bisphosphate_carboxylase_large_chain_Candidatus_Promineofilum_breve:0.1212086269)24.7/100:0.0407261028)98.9/100:0.0806242119)98.8/100:0.0854314529)99.9/100:0.1599935321,(RMF04955.1_GCA_003695455_form_I_ribulose_bisphosphate_carboxylase_large_subunit_Chloroflexi_bacterium:0.2284352590,HBY96410.1_GCA_003520455_TPA_ribulose-bisphosphate_carboxylase_large_subunit_partial_Chloroflexi_bacterium:0.2483572536)94.4/100:0.0866305766)88.9/94:0.0658611570)83/93:0.0708316570)100/100:0.4095628592)100/100:0.5497971225,(GCA_002402325DHFQ01000073.1_1089701022618_10_GCA_002402325_1_ID_18_10_partial_01_Candidatus_Aminicenantes_bacterium_UBA4820:0.8039296230,((AWB09777.1_GCA_003057965_ribulose_15-bisphosphate_carboxylase_large_subunit_Thermodesulfobium_acidiphilum:0.0182144438,AEE14065.1_GCA_000212395_ribulose_bisphosphate_carboxylase_type_III_Thermodesulfobium_narugense_DSM_14796:0.0314233251)100/100:0.3538569168,(RPF46839.1_GCA_003815015_ribulose_15-bisphosphate_carboxylase_large_subunit_Thermodesulfitimonas_autotrophica:0.2358717429,(ACX52946.1_GCA_000024605_ribulose_bisphosphate_carboxylase_type_III_Ammonifex_degensii_KC4:0.0336368133,RDV84240.1_GCA_003368535_type_III_ribulose-bisphosphate_carboxylase_Ammonifex_thiophilus:0.0120849126)99.6/100:0.1471305505)96.7/100:0.1179543055)99.3/100:0.1957820780)60.5/100:0.1247396610)96.1/100:0.1468083646,((((KKR88408.1_GCA_000996425_Ribulose_bisphosphate_carboxylase_type_III_Candidatus_Gottesmanbacteria_bacterium_GW2011_GWA2_41_12:0.5721324487,(PIP32579.1_GCA_002772175_ribulose-bisphosphate_carboxylase_large_subunit_Candidatus_Gottesmanbacteria_bacterium_CG23_combo_of_CG06-09_8_20_14_all_37_19:0.3306485266,(OGG34667.1_GCA_001779455_hypothetical_protein_A2363_03980_Candidatus_Gottesmanbacteria_bacterium_RIFOXYB1_FULL_47_11:0.2186127221,(GCA_002433895DJJA01000006.1_1391271151283531_139_GCA_002433895_1_ID_1_139_partial_00_Candidatus_Gottesmanbacteria_bacterium_UBA6580:0.0226151806,GCA_002344045DDTG01000003.1_7765879671231_77_GCA_002344045_-1_ID_1_77_partial_00_Candidatus_Gottesmanbacteria_bacterium_UBA2370:0.0176825107)99.9/100:0.2104449303)98.1/100:0.1361344054)99.1/100:0.2228590192)99.9/100:0.3105145586,(GCA_002329255DCTL01000007.1_128823100584_12_GCA_002329255_1_ID_4_12_partial_00_Patescibacteria_group_bacterium_UBA1441:0.7781751969,(((((OGG98561.1_GCA_001783635_type_III_ribulose-bisphosphate_carboxylase_Candidatus_Kuenenbacteria_bacterium_RIFCSPHIGHO2_12_FULL_42_14:0.2837965452,PIU10736.1_GCA_002778965_ribulose-bisphosphate_carboxylase_large_subunit_Candidatus_Kuenenbacteria_bacterium_CG08_land_8_20_14_0_20_37_23:0.3455338676)99.4/100:0.1776315798,(KKR54867.1_GCA_000996245_Ribulose_bisphosphate_carboxylase_type_III_Parcubacteria_group_bacterium_GW2011_GWA2_40_23:0.2898430494,OGF34049.1_GCA_001778275_type_III_ribulose-bisphosphate_carboxylase_Candidatus_Falkowbacteria_bacterium_RIFOXYC2_FULL_48_21:0.2962918227)100/100:0.2375138955)92/87:0.0593615011,(PIS42914.1_GCA_002774635_type_III_ribulose-bisphosphate_carboxylase_Candidatus_Kerfeldbacteria_bacterium_CG08_land_8_20_14_0_20_40_16:0.1029174526,PIY97215.1_GCA_002784945_ribulose-bisphosphate_carboxylase_large_subunit_Candidatus_Kerfeldbacteria_bacterium_CG_4_10_14_0_8_um_filter_42_10:0.1375793267)100/100:0.4443097976)84.2/44:0.0241637927,GCA_003230055QIGW01000083.1_42320291353_4_GCA_003230055_-1_ID_53_4_partial_01_Candidatus_Komeilibacteria_bacterium:0.3039981006)80.6/44:0.0247411032,((GCA_002452615DKES01000001.1_88739998924_8_GCA_002452615_-1_ID_24_8_partial_00_Patescibacteria_group_bacterium_UBA6816:0.2332386237,(OQX71398.1_GCA_002085145_type_III_ribulose-bisphosphate_carboxylase_Candidatus_Parcubacteria_bacterium_4484_255:0.0869091204,(OQX71191.1_GCA_002085145_type_III_ribulose-bisphosphate_carboxylase_Candidatus_Parcubacteria_bacterium_4484_255:0.0421001004,GCA_000405165ASNW01000004.1_4338170394354_43_GCA_000405165_-1_ID_4_43_partial_00_Parcubacteria_bacterium_SCGC_AB-164-E21:0.0628113939)91.6/100:0.0375306099)99.5/100:0.1477290179)99.9/100:0.2223525012,(PIZ99488.1_GCA_002793075_ribulose-bisphosphate_carboxylase_large_subunit_Candidatus_Komeilibacteria_bacterium_CG_4_10_14_0_2_um_filter_37_10:0.4507018045,PIY95279.1_GCA_002785295_ribulose-bisphosphate_carboxylase_large_subunit_Candidatus_Komeilibacteria_bacterium_CG_4_10_14_0_8_um_filter_37_78:0.2309486308)100/100:0.4638381990)19.1/44:0.0595274624)92.7/92:0.1076245544)97.2/100:0.1443938241)90.1/100:0.1373484762,RKX98512.1_GCA_003644145_type_III_ribulose-bisphosphate_carboxylase_partial_Spirochaetes_bacterium:0.6856158229)95.9/95:0.1422304631,(KKS31468.1_GCA_000997915_Ribulose_bisphosphate_carboxylase_type_III_partial_Candidatus_Amesbacteria_bacterium_GW2011_GWA2_42_12:0.5906762886,RKX41820.1_GCA_003641795_type_III_ribulose-bisphosphate_carboxylase_partial_Thermotogae_bacterium:0.2444930340)96.4/100:0.1859538268)9.9/32:0.0512283131)93/89:0.1206314989,GCA_003554865PWHJ01000061.1_52735401853_5_GCA_003554865_-1_ID_53_5_partial_00_Bacteroidetes_bacterium:0.8002172446)6.9/82:0.0794678324)100/100:0.9749327761)100/100:0.3300307393)99.3/100:0.1269724712)53.9/100:0.0286062457);
