# Supplementary material for: Leave no stone unturned: individually adapted xerotolerant Thaumarchaeota sheltered below the boulders of the Atacama Desert hyperarid core
Source: Microbiome. 2021 Nov 26;9:234. doi: 10.1186/s40168-021-01177-9 (PMC8627038; doi:10.1186/s40168-021-01177-9)
Supplement: Supplementary file 5 — Additional file 4. [file 40168_2021_1177_MOESM5_ESM.zip › RuBisCO_large_1.bmge30.uniqueseq.phy]

1723 429
OGC36327.1_GCA_001771775_hypothetical_protein_A2369_03390_candidate_division_WS6_bacterium_RIFOXYB1_FULL_33_15                                                             MAVQLNYIAPK---PMDRDYLITYLDELADGIPDEASCAAESSTGTWTKKDSGIKMAEKMKAVAYDLNP---EKKTFKIAYRSDLFEEGNMAGLLAGVAGNIDSMKMLKAFRLIDIKFPKNIVNSFPGPQFGIDGVRKFMEIERGPMLCTVPKPKVGRTALELAKVLFTAAKGEFQGIKDDENLTSLYFNTFEDRCKKVHAVQREIEQKSGRKKFYLCNITHSDLDIMLERADMIKENGGRWLMMDVTTGFTAVQTVRK--HNPGLAIHAHRAMHGLLDRESGMVVIAKIMRLLGVDSLHGGAPKTKMEPKLVQ--ALQEDTDM----TLGQNWGVWHVASGGLHAGTIGDSITQLGENLIIQAGGGVLGHPWGIEAG-------VEAVVQARDLKGDI-KAWIIDNPELAKAAQHWG---FDPRIVY-
GCA_002366615DFBL01000023.1_13134261479661_13_GCA_002366615_1_ID_61_13_partial_00_Candidatus_Dojkabacteria_bacterium_UBA3081                                               ---MAVQFNYV-KNADRDYLITYLDIELADGIPEDASCAAESSTGTWTKKNSGVKLADKLKAIAYDLDP---KTKTFKIAYKREIFEEGNMSGLLAGIAGNIDSMKMLKAFRLIDVRFPESIVKSFPGPQFGIDGVRKFMQIESGPLMCTVAKPKIGRTAKELAKILFTAAKGEYQGIKDDENLTSLYFNQFENRCRRVHKVRRDIERKTGKRKMFLCNTTHSDMDIMLERADMIKEQGGRWMMMDVTTGFTAVQTVRN--QNPGLAIHAHRAMHGLLDRESGMVVIAKIMRLLGVDSLHGGAPKTKMEPKLIQ--ALQSAQGP--MT-LGQNWGVWHTASGGLHSGSIGESIKKLGEDIILQAGGGVLGHPWGIEAG-------VEAMVQARDIRLDIEVWIKN-NPDLAKASSHWG---FGPKIVY-
GCA_002419125DIFL01000015.1_34651602117_3_GCA_002419125_-1_ID_17_3_partial_00_Candidatus_Dojkabacteria_bacterium_UBA5749                                                   ---MAVQFNYV-KNPDEDYLITELDIELADGISDDGSCAAESSTGTWTKKHSGTKLADKLKAIAYDLDP---KTKTFKIAYKKEIFEPGNMAGILAGVAGNIDSMKMLKAFRLLDIRFPKSLVQSFPGPQFGITGVRDFMQIEKGPLMCTVPKPKIGRTAKELAKILFTAANGEFQGIKDDENLTSLYFNKFEDRCKLVHEVQRDIEKKSGKRKMYLCNTTHSDMDIMLERADMIKANGGRWMMMDVVTGFSAVQTIRK--HNPGLAIHAHRAMHGLLDRESGMVLIAKLMRLLGVDSLHGGAPKTKMEPKLIQ--VLQADESD--MT-LGQNWGVWHTASGGLHPGTIGESITKLGEDIIVQAGGGVLGHPWGIEAG-------VEAMVQAKNIRGDLKKWILD-NPDLAKAASFWG---FDPRIVY-
GCA_002347605DDXN01000009.1_68723277369716_68_GCA_002347605_-1_ID_16_68_partial_00_Candidatus_Dojkabacteria_bacterium_UBA2259                                              ---MAVQFNYV-KSPDEEYLITYLDIELADGISDEGSCAAESSTGTWTKKHSGTKLADKLKAVAYDLDP---ATKTFKIAYKREIFEDGNISGLLAGIAGNIDSMKMLKAFRLIDVRFPKSIVKSFAGPQFGINGVREFMQIERGPLMCTVPKPKIGRSAKELAKILFTAAKGEFQGIKDDENLTSLYFNRFEDRCKLVHEVQREVEKKSGKRKMYLCNTTHSDMDIMLERADMIKENGGRWMMMDVTTGFAAVQTVRK--HNPGLAIHAHRAMHGLLDRESGMVVIAKIMRLLGVDSLHGGAPKTKMEPKLIQ--ALQADESD--MT-LGQNWGVWHTASGGLHPGTIGDSITKLGENIIVQAGGGVLGHPWGIEAG-------VEAMVQARDIKGNIKKWIID-NPDLAKASSFWG---FDPRIVY-
OGC44309.1_GCA_001771745_hypothetical_protein_A2400_01120_candidate_division_WS6_bacterium_RIFOXYB1_FULL_33_14                                                             ---MAVQFNYVPNADKD-YLITYLDIELADGISDDGSCAAESSTGTWTKKHSGTKLADKLKAVAYDLDP---KTKTFKIAYKKEIFEEGNMAGLFAGIAGNIDSMKMLKAFRLIDVRFPESLVKSFPGPQFGITGVREFMQIERGPLMCTVPKPKVGRTAKELAKILFTAAKGEFQGIKDDENLTSLYFNKFEDRCKLVHEVQRDIEKKSGKRKLYFCNTTHSDLDIMLDRADMIKANGGRWMMMDVTTGFSAVQTVRK--HNPGLAIHAHRAMHGLLDRESGMVVIAKIMRLLGVDSLHGGAPKTKMEPKLIQ--ALQADSDM----TLGQNWGVWHTASGGLHSGTIGDSILKLGEDIILQAGGGVLGHPWGIEAG-------VEAMVEARDIRQDLKKWILDHPQSLAKASSFWG---FDPRIVY-
GCA_002328465DCUE01000058.1_96191756176_9_GCA_002328465_1_ID_76_9_partial_00_Candidatus_Dojkabacteria_bacterium_UBA2222                                                    ---MAVQFDYV-KNPDEDYLITYLDIELADGIDDDGSCAAESSTGTWTKKHSGTKLADKLKAVAYDLDP---KTKTFKIAYRKEIFEEGNMAGLFAGIAGNIDSMKMLKAFRLIDVRFPKSIVKSFQGPQFGIDGVRKFMQIERGPLLCTVPKPKVGRTAKELARILFTAANGEFQGIKDDENLTSLYFNKFEDRCKLVHEVQREIEKKSGKRKLYLCNTTHSDMDIMLERADMIKENGGRWLMIDVTTGFAAVQTVRK--HNPGLAIHAHRAMHGLLDRESGMVVIAKIMRLLGVDSLHGGAPKTKMEP------LIQEAITPEGDMTLGQNWGVWHTASGGLHAGTMGDSITKLGEDIIIQGGGGVLGHPWGIEAG-------VEAFVQARDIGDI-KKWIID-HPDLAKAASFWG---FDPRIVY-
GCA_003251565QKEZ01000119.1_2314168455_2_GCA_003251565_1_ID_55_2_partial_00_bacterium                                                                                      ---MAVQFDYL-KNPDKDYLITYLDIELADGIPDDASCAAESSTGTWTKKGSGVKMAEKMKAVAYDLDP---KTKTFKIAYKTELFEEGNMSGILAGVAGNIDSMKMLKAFRLLDIRFPEKMVKSFQGPQFGIAGVREFMQIERGPMLCTVPKPKVGRTAKELAKILFTAGNSEYQGIKDDENLTSLYFNKFEERCKRVHAVRRDVEKKTGKRKFYLCNTTHSDMDIMLDRADMIKKEGGRWMMMDVTTGFTAVQTMRK--HNPGLAIHAHRAMHGLLDRESGMIVIAKIMRLLGVDSLHGGAPKTKMEPKLIQ--SLQADETD--VT-LGQNWGVWHTASGGLHSGTIGDSITQLGEDLIIQAGGGTLGHPWGIEAG-------VEAMVQARDLKGDIKQWILD-HPDLAKSSQVWG---FDPRIVY-
PKN03087.1_GCA_002840365_ribulose-bisphosphate_carboxylase_large_subunit_Candidatus_Dojkabacteria_bacterium_HGW-Dojkabacteria-1                                            -----LDYLAP-KNPDKDYLITYLDIELADGISDDASCAAESSTGTWTEKNSGIKMADKLKAIAYDLDP---KTKTFKIAYKKEIFEEGNMSGILAGIAGNIDSMKMLKAFRLIDVRFPESLVKSFPGPMFGIKGVRDFMELPSGPMLCTVPKPKVGRTAKELAKVLFTAANGEYQGIKDDENLTSLYFNKFEDRCKRVHAVQRDIEKKSGKKKFYLCNVTHSDLDIMLDRADMIKKEGGRWMMIDVTTGFTAVQTMRK--HNPGLAIHAHRAMHGLLDRESGMVVIAKIMRLLGVDSLHGGAPKTKMEPKLIQ--ALQADITPESHITLGQNWGVWHTASGGLHAGTIGESITQLGEDLVIQAGGGTLGHPWGIEAG-------VEAVVQARDIKGDIKKWIVEHPESLAKAAQHWG---FDPRIVY-
GCA_002412645DHVL01000050.1_14193642073459_14_GCA_002412645_1_ID_59_14_partial_00_Candidatus_Dojkabacteria_bacterium_UBA5209                                               MAVQFDYLAPK-KNPDKDYLITYLDIELADGIGDDASCAAESSTGTWTEKNSGVKMADKLKAVAYDLEP---KTKTFKIAYKKELFEEGNMAGILAGIAGNIDGMKMLKAFRLIDVRFPESIVKSFPGPQFGISGVREFMGIESGPLLCTVPKPKVGRTAKELAKILFTAANGEYHGIKDDENLTNLYFNKFEDRCKRVHAVRRDIEKKTGKKKFYLCNISHSDMDIMMERAEMIKKEGGRWLMVDVTTGFTAIQTLRK--HNPGLAIHAHRAMHGLLDRESGMVVIAKIMRLLGVDSLHGGAPKTKMEPKLIQEAITPES--------LGQNWGVWHTASGGLHAGTIGDAITQLGEDIIIQAGGGILGHPWGIEAG-------VEAVVQAKEIGD--IKKWILENPDLAKAAQHWGRIVY-------
HCC68228.1_GCA_003518125_TPA_ribulose-bisphosphate_carboxylase_large_subunit_Patescibacteria_group_bacterium                                                               YHSGYIAPK---KNPDEDYIISLLDIELTDGIAMDAACAAESSTGTWTKKDSGVKMARKMRAVAFDLDP---QNKTFKIAYKKELFETGNLSGLLAGVVGNVGGMGMLKAFRCLDIRFPREWVESMPGPAFGVDGIREQLEIPKGPILCTVAKPKVGRTAKELAKILFTAANGEYQGIKDDENLTSLFFNKFEDRVKLVHKVRRDIEERTGRKKFYLCNVTHSNIDTMLERADMIKAEGGRWMMLDVVTGFSAVHTMRL--KNPGLAIHAHRAMHSLFSRESGMIVVAKLMRLLGVDSLHGGAPKTKMESKFV---VLQADITPFSSMTLGQNWPVWHVASGGLHPGSLEEVIKQLGEDIMIQCGGGVLGHPWGIEAG-------VEAVVQARDL-RMDMKDWIVANPDLAKAARHWG---FGPKVV--
KKQ11116.1_GCA_000991805_Ribulose_bisphosphate_carboxylase_type_III_candidate_division_WS6_bacterium_GW2011_GWC2_36_7                                                      MVIGATHNGYI-KNPDENYIITYLDIELADGIGMDAACAAESSTGTWTDRDSGVRMAEKLRAVAFDLEP---ETKTFKIAYKKELFELDNMSGILAGVVGNIDGMKMLKAFRCLDIRFPKDIIQSFQGPQFGIDGMRELLHVEEGPLLCTVPKPKVGRTAKELAEILFSAANAQYHGIKDDENLTSLRFNTFDDRCELIHRVLREVERKTGQRKFYLCNVTHSNLDVMIQRADKIKAQGGRWMMMDVTTGFSAIQTMRM--HNPGLAIHAHRAMHSLFDRESGMIVTAKIMRMLGVDSLHGGAPNTKMEPK-----LIRDAITPASSMTLGQNWPVWHVASGGLHPGTIPEVLHQLGEDIIIQTGGGVLGHPWGIEAG-------VEAVIQAKDVGRGNMEQWIVEHPDLAKAAHHWG---FGPKII--
GCA_002402455DHFX01000018.1_19195402093711_19_GCA_002402455_-1_ID_11_19_partial_00_Candidatus_Dojkabacteria_bacterium_UBA4813                                              DGDNSYSKKYI-KNPDKDYIITFLDIELADGVSEDAACAAESSTGTWTKKDSGVEMADKLRAIAFDLDP---ATKTFKIAYKVELFELGNMSGLLAGIVGNIGGMKMLKALRCLDIRFPEPMVKSFPGPQFGIDGVREMLQVERGPLLLTVVKPKVGRTAKELARILFTAANGEYHGIKDDENLTNLYFNTFDERSELIHKVIKEVEEKSGKRKFYLCNITHSNLDVMISRADKIKAQGGRWMMMDVTTGFSALHTMRL--KNPGLAIHAHRAMHSLFTRESGMVANAKILRLLGVDSLHGGAPKTKMEPKLIR--ALQLDESS--IT-LGQNWPVWHVASGGLHPGSVPEVLHQLGEDIMIQCGGGVLGHPWGIEAG-------VEAVVAAKELSGNLEKWIME-NPDLAKAADHWG---FGPKIV--
KUK67038.1_GCA_001509265_ribulose_bisophosphate_carboxylase_candidate_division_WS6_bacterium_36_33                                                                         DNSYSKKYIAPKNADKD-YIITFLDIELADGIGMDAACAAESSTGTWTNKDSGVEMADKLKAIAFDLDP---KTKTFKIAYKVDLFEIDNMSGLLAGIVGNVGGMKMLKALRCLDIRFPEPIVKAFPGPQFGIDGIREMLQVERGPLLLTVPKPKVGRTAKELARILFTAANGEYHGIKDDENLTNLSFNTFDDRCELVHKVRREVEEKSGKKKFYLCNITHSNLDTMISRADKIKAQGGRWMMMDVTTGFSALHTMRL--KNPGLAIHAHRAMHSLITRESGMVANAKILRLLGVDSLHGGAPKTKMEPKLIR--VLQLDITPESSVTLGQNWPVWHVASGGLHPGSVPEVLHQLGEDIMLQCGGGVLGHPWGIEAG-------VEAIVQAKELGSGDLETWLKENPDLAKAADYWG---FGPKIV--
GCA_002328805DCVX01000019.1_31070246725_3_GCA_002328805_1_ID_25_3_partial_00_Candidatus_Dojkabacteria_bacterium_UBA2177                                                    DDSYSKKYIAPKNADRD-YIITFLDIELADGIGMDAACAAESSTGTWTEKDSGVEMADKLRATAFDLDP---KTKTFKIAYKVELFELGNMSGLLAGIVGNVGGMKMIKALRCLDIRFPESMVKSFPGPQFGIGGIREMLQVERGPLLLTVPKPKVGRTAKELARILFTAANGEYHGIKDDENLTNLFFNKFDDRCELVHKVRREIEEKSGKKKFYLCNITHSNLDTMISRADKIKAQGGRWMMLDVTTGFSALHTMRL--KNPGLAIHAHRAMHSLFTRESGMVANAKILRLLGVDALHGGAPKTKMEPK-----LIRDAITPESSVTLGQNWPVWHVASGGLHPGSIPEVIHQLGEDIMLQCGGGVLGHPWGIEAG-------VEAVVQAKELGSGDLEKWLKENPDLAKAADHWG---FGPKIV--
KKQ35513.1_GCA_000989505_Ribulose_bisphosphate_carboxylase_type_III_candidate_division_WS6_bacterium_GW2011_GWA2_37_6                                                      MAVQIDYFAPI-KNPDEDYLIAYFQIALKDGIPQEATVAAESSTGTWTESNAGMDNATKYRAVVFDIEE---DQKRFKIAYPVNLFEPDNMSGMLAGFAGNIGGMKALKGMRLLDVRFPKKIVQSFPGPKFGIEGMRDMLGHYDMPIMGTVPKPKVGRTAEQLARELWTAGDFTYDFIKDDENLTSLEFNNFYDRARLVLDVQHDVENMSKNKRFSLLNITHSNFEELIRRAETIRDQGGRFVMIDVTTCFGMLHSYRN--EDLGLAIHAHRAMHSFWTRHNSMLVLAKIYRLLGVDSLHTGSPKAKME-SDIIARTVSSSEPDEKNLTLGQNWETWPVASGGLHPGVLDKVVEKLGPNIFIQLGGGVLGHPEGIRRG-------VEAALEARKAGEPISEFVKKHQDSLAVAVKEWGRIVY-------
HBZ36685.1_GCA_003520685_TPA_ribulose-bisphosphate_carboxylase_large_subunit_Candidatus_Veblenbacteria_bacterium                                                           -----------MKTADD------------------------------------------YKAIVFDINE---HDHMFKVAYRADLFEPGNISGFLAGPAGNIAGMKMVQGLRIFDIRFPRSLVESFPGPRFGIDGLRQLLGQ--QPILGTVPKPKVGRTAAELAKRLWSAGDGSYDFIKDDENLTSLPFNKFEDRCRAILKVQRDIEASGQSKKLYLCNVTHSDIDIMLSRANLIAEEGGRVMMMDVTTGFAAVHTMRQ--KNPGLFIHGHRAMHGFMTRESGMLTLAKIYRLLGVDSLHIGSPKSKMQPAEVNGYITREEQALSLNETLGQNWPVWSVASGGLHPGVIDTVVNKLGRDIFIQLGGGVLGHPGGAERG-------VEAALEARQA--QTIKEYVKTNPELAEAVAKWGKIVY-------
OGG11367.1_GCA_001779035_hypothetical_protein_A2Z00_04760_Candidatus_Gottesmanbacteria_bacterium_RBG_13_45_10                                                              MAVQLNYIAPA-ENPDENYVIIQFKMQLADGIDPKASVAAESSTGTWTKPDSGLAKADEFKAIVFDVDE---GRQMFKVAYKTDLFEHDNMAGFLAGPVGNIGGMKMVKGLRLMDIRFPKAIVTAFPGPRYGIAGVRDLLNQNDMPIFGTVPKPKVGRNAEELARRLFTAGDGTYDFIKDDENLTSLPLNRFEDRAKLVLEAIAEVEQKTGIRKLYLCNITHSNLDVMMKRADMIAEYGGRCMMLDVASGVAAVHTMRL--KNPNLIIHAHRAMHAFITRESGMFILAKMYRMLGVDSLHSGSPKAKME-AEEIG-ILRKDPNGSFHT-LGQNWSVWPVASGGLHPGVLDVVIAKMTPDCYIQLGGGVLGHPEGAE-------KGVEAALEARKAGMTIKEFVAKNSNSLAIAVGLWGKIVY-------
KKP32432.1_GCA_000989445_Ribulose_bisphosphate_carboxylase_type_III_Candidatus_Roizmanbacteria_bacterium_GW2011_GWA2_32_13                                                 ---MAVQFDYI-KDPDENYVIIQFKMQLADGIDPSASVAAESSTGTWTKPDSGLKKADEFKAIVFDMDK---KNHLFKVAYKTDLFEYDNMAGFLAGPVGNIGGMKMVKGLRLMDIRFPKAIVTAFPGPRYGIAGVRDLLQQDKMPIIGTVPKPKVGRTAQELARRLWTAGDGSFDFIKDDENLTSLSFNRFEDRAKLVLEAQRKAEKQTGFRKLYLCNVTHSNFDVMMKRADMIKSYGGRCMMLDVASGVGAVHTMRL--KNPELIIHAHRAMHAFITRESGMFILAKIFRMLGVDSMHSGSPKSKME-AEEIGGLTQNKNDPG---LLCPTW------------WR-----SAWTSRRRRTWSGGGLG--------------------------RRLFRINRKRICV--------------------
OGG17096.1_GCA_001779195_hypothetical_protein_A3D77_05795_Candidatus_Gottesmanbacteria_bacterium_RIFCSPHIGHO2_02_FULL_39_11                                                MAVQLNYIAPQ-DNPDENYIIVQFKISLADFVPKEASVAAESSTGTWTKPDSGIKLADEYKAVVFDIDQ---NNHMFKVAYKVDLFEPDNMSGFLAGPAGNIGGMKMVKGVRIFDMRFPKKMVQAFPGPRYGIEGIRNLLDQDDMPIMGTVPKPKVGRTAKELARRMFSAGTGDYDFIKDDENLTSLLFNRFEERAKLVNEAIADVEKQSGKKKLYLCNLTHSNIDTMIKRAELIKETGGRCMMIDVTTGFAAVHTMRL--KNPGLAIHAHRAMHAFITRESGMATLAKLCRLLGVDSIHTGSPKAKMESEMIK--VLVTDPDPKFKT-LGQNWTVWPTASGGLHPGVMDVVVEKLGKDCYIQMGGGVLGHPQGIEKG-------VEAALEARRAGISVKEYADK-YPDLAYAIKLWG---TEPKIVY-
OGG37120.1_GCA_001779315_hypothetical_protein_A2968_01270_Candidatus_Gottesmanbacteria_bacterium_RIFCSPLOWO2_01_FULL_42_22                                                 ------------ENPDQDYLVIQFKIELADFVDKKASVAAESSTGTWTKPQSGIKMADDMKAIVFDVDE---ANFMFKVAYKTDLFEADNMSGFLAGPAGNIGGMKMVKGLRMFDVRFPEKMVKAFPGPRYGIEGVRDLLEHDDLPILGTVPKPKVGRTAEELARRLWTAGDGSYDFVKDDENLTSLFFNKFDDRARLVHQVQLEIEQKTGKKKLYLCNLSHSNLDVMLKRADLIKETGGRCMMIDIATGFAAVHTMRL--KNPELVIHAHRAMHAFITRESGMLTLAKIFRLLGVDSLHTGSPKAKMESEEIMRVLTQDE--NPKFLSLGQKWRVWPVASGGLHPGVMDTVLAKFGRDCYIQMGGGVLGHPQGVERG-------VEAALEARRAGLTV-KEFVTKNPDLASAVSLWGKLVY-------
KKS97921.1_GCA_000999095_ribulose_bisphosphate_carboxylase_type_III_ribulose-bisphosphate_carboxylase_large_chain_Candidatus_Gottesmanbacteria_bacterium_GW2011_GWA2_43_14 MAVQLNYIAPP-PNPDQDYLLIQFKIELADFVDKKASVAAESSTGTWTKPESGIKMADEMKAIVYEIDE---ANMMFRVAYKTDLFETDNMSGFLAGPAGNIGGMKMVKGLRMFDIRFPEKMVKAFPGPRYGIEGVRDLLDQDELPIIGTVPKPKVGRTAQELARRLWTAGDGSYDFIKDDENLTSLFFNKFEDRARLVHQVQKELEEKGGKKKLYLCNLSHSNIDTMLKRADLIKETGGRCMMIDIATGFAAVHSMRL--KNPELIIHAHRAMHAFITRESGMLTLAKIFRLLGVDSLHTGSPKAKMESEEIMRNLTQDESEKFHTL--GQKWKVWPVASGGLHPGVMDTVVSKMGHDCYVQMGGGVLGHPQGVERG-------VEAALEARRANGQTVQEYVEQNPDLAAAVGLWGKLVY-------
OGG07007.1_GCA_001779115_hypothetical_protein_A2777_04015_Candidatus_Gottesmanbacteria_bacterium_RIFCSPHIGHO2_01_FULL_40_15                                                MAVQLNYIAPP-ENPDQNFVIVQYKIELNDFVDKSASVAAESSTGTWTKADSGILKADLYKALVFDIDE---PNFIFKVAYKKDLFEEDNMSGFLAGPAGNIGGMKMVSGLRMFDIRFPEAMVKAFPGPRYGIEGVRDLLEQDEMPIMGTVPKPKVGRNSHELARRLWTAGDGSYDFIKDDENLTSLSFNKFEDRARLIHEVQRELEEKGGKKKLYLCNLTHSSLDIMIERANLIKETGGRCMMIDVTTGPAAVHTMRL--KNPELVIHAHRAMHAFITRESGMLTLSKIFRLLGVDSIHTGSPKAKMESEEIAKVLTQDENPKFHSL--GQRWRVWPTASGGLHPGVIDTVIGKLGSDCYIQMGGGVLGHPQGIQRG-------VEAAIEAREAGKSV-KEYVSENPDLAVAVGLWGKIVY-------
OGG17561.1_GCA_001779205_hypothetical_protein_A3D78_01740_Candidatus_Gottesmanbacteria_bacterium_RIFCSPHIGHO2_02_FULL_39_14                                                MAVQLNYLASPD-NPDQNYVIVQYKIELADFVDKKASVAAESSTGTWTKPDSGLSKANEFKAIVFDIDE---VNFMFKVAYKTDLFEADNMSGFLAGPAGNIGGMKMVKGLRMFDVRFPEKMVKAFPGPKYGITGVRDLLEQNQMPVLGTVPKPKVGRTAEELARRLWTAGDGSYDFIKDDENLTSLFFNRFEDRARLVHQVQREIEEKGGKKKLYLCNLTHSNIETMIERANLIKETGGRCMMIDVTTGIAAVHTLRL--KNPELIIHAHRAMHAFITRESGMLTLAKIYRLLGVDSIHTGSPKAKMESEEIMRNLTSDENGKFHSL--GQKWRVWPTASGGLHPGVMDTVVAKLGNDCYIQMGGGVLGHPQGIERG-------VEAALEARKAG---VREYAEKYPDLAAVVAYWGKIVY-------
OGG02864.1_GCA_001779055_hypothetical_protein_A2W14_06470_Candidatus_Gottesmanbacteria_bacterium_RBG_16_37_8                                                               MAVQLNYIAPD-ENPDQNYVIIQFKIELADFVDKKASVAAESSTGTWTKSDSGMKRADEFKAIVFDIDE---VNFRFKVAYKTDLFEADNMSGFLAGPAGNIGGMKMVKGLRMFDIRFPEKIVKAFPGPRYGIEGVRDLLEHDEMPILGTVPKPKVGRNAQELARRLWSAGDGSYDFIKDDENLTSLFFNKFEDRARLVHQVQKEMEEKNGKKKLYLCNLTHSNLDIMMERANLIKETGGRCMMIDVTTGMAAVHTMRL--KNPELVIHAHRAMHAFVTRESGMLTLAKIYRLLGVDSIHTGSPKAKMESEEIMRNLTSDENEKFHSL--GQKWRVWPTASGGLHPGVMDTVVAKLGYDSYIQMGGGVLGHPEGVERG-------VEAALEARKA--MSVNEYVEKNPSLSSAVKLWGRIVY-------
OGH04319.1_GCA_001781995_ribulose-bisphosphate_carboxylase_large_subunit_partial_Candidatus_Levybacteria_bacterium_RBG_16_35_11                                            MNNKIDWYDE-GYTPTKNDLICLYYFEPAKGMTAKGRIASESSAGTWTTLYKLPERVARIKAQAFQI-----DGKYVKVAYPLDLWEPGNAPQLLSGIAGNIFGMKALANLKLIDASLPKKYIKSFKGPHQGIKGIRDLLKVKKRPVTGAVPKPKIGFSAAEHAKVAYETWMGGFDLVKDDENLTSPSFNRFEDRVKRMAKQKDRAERATGDQKDALLNITGET-NLMIQRAKFLHDSGFRFAMIDVTCGTSAVQTLRDECSDLGLAIHAHRAMHAAFDRNPRMYFLAKLMRLIGVDEIHVGTAIGKLVRSEVIEIMLRSS------------------------------------------------------------------------------------------------S-----------
OGO55603.1_GCA_001795245_ribulose-bisphosphate_carboxylase_large_subunit_Chloroflexi_bacterium_RBG_16_70_13                                                                RTAGVHPYRDLGYAPRTTDMLVAFRIRPRAGVELDAAVAAESSTGTWTDADEGLAF--DLRGRVYRIED------VAFISYPLELFELGSIPNILSSVVGNVFGFKAVAALKLLDMRIPEALVESFPGPAFGIPGVRRALDVYGRALTRSTIKPKLGLSPRQHAERAYETLRGGIDTIKDDENLNSQAWSPFDERIARTLELVRRAEAETGERKGYWANVTAGNAGEMLRRANVVAREGGRFVMVDLTVGFAATASLREETERLGLALHAHRAMHAVLDRQAAFLVIAKWARLLGVDHVHVGTGVGKLEIEEMGERMMTAD--AGGGTLFDQSWPVVPVASGGLHPGHVPELHAIFGRDAFFLFGGGVHGHPGGSRSGAIAARAAVEAVAAGQTL-----DAAARGCPELRQALELWSAVSF-------
OGN85134.1_GCA_001794945_ribulose-bisphosphate_carboxylase_large_subunit_Chloroflexi_bacterium_GWC2_73_18                                                                  RTPGVHPYRELGYVPVATDLLCAFKITPRPDVPMDAAVAAESSTGTWTEEVDRGLAYS-LRARVYRIDG------VALIAYPWGLFETGSIPNILSSVVGNVFGFKAVDALKLLDMRIPEALVATFPGPAYGIEGVRGKLGVHGRALTGSTIKPKLGLSPAEHAERAYETLRGGIDTIKDDENLNSQPWSPFDERIPRTLERVRRAEEETGERKGYWANVTAADTEEMLRRTDLVAREGGRFIMVDVTVGFAATASLRHATERLGLALHAHRAMHAVLDRHPDFLVIAKWARLLGVDHLHVGTGVGKLEPAAMAERMLTDA--AGGDTHFDQGWPVVPVSSGGLHPGHVPQLDAIFGQDAFYLFGGGVHGHPGGSRAGAAAVRAAVEAVAIGETL-----EAAARRSRELREALELWSSVRF-------
RPI29221.1_GCA_003819735_ribulose-bisphosphate_carboxylase_large_subunit_partial_Chloroflexi_bacterium                                                                     -------------------------------------------------------------------------------------------------------------------------------------------------------------------------------------------PFNRWRDRLLFVAEAIRQAEAATGERKAHFFNVTAASTEDSLERLHAAADAGLRYIMYDLTGGFATFESVRRAAQQRGLMLHVHRAMHAVIDRHPDFLVLAKWGRMHGADDIHVGTVVGKLERLETIAIMLRERADPERGILFDQEWNTFPVASGGIHIMHVPDLVQIFGVDAFFLFGGGTHGHPRGSRGGARANRLVVEAMSEAYLRGVEIIRNLAKQAPEVQEALALWGNVTFE------
RPI23753.1_GCA_003819735_ribulose-bisphosphate_carboxylase_large_subunit_partial_Chloroflexi_bacterium                                                                     FDAGVKPYRESDFTPDPRYVLTAFKLTPSAGVDMIAAVAAESSTGTWTEWSKSLTNLEEYNAIVY---CISG---VAYIAYPLVLFEEGSIVNVMSSIVGNVYGFKAVKTLKLLDIAFPAAYMTTFGGPNNGIDVVRAKMQVYHRPLLGGTVKPKLGLSAKAYATIVYESMVGGLDTTKDDENINSQPFNRWRDRLLFVAEAIRQAEADTGERKAHF--------------------------------------------------------------------------------------------------------------------------------------------------------------------------------------------------------------------
RME64738.1_GCA_003694735_form_I_ribulose_bisphosphate_carboxylase_large_subunit_Caldilineae_bacterium                                                                      YDAGVKEYHKSGYTPTPTQVLVAFRITPQKEVPWEAAVAAESSFATWTTWSDHMVDPARYCARVYEIKPVPGDQFIAYIAYPLDLFEEGSLPNLMSSIVGNVYGFKPLRALRLEDIYFPPVLLKTFQGPPHGIQVERDRLNKYGRPLLGATMKPKLGLSAKNYGRLVYEALRGGLDFTKDDENITSQAFMRWRDRFEFVMEAVQKAEAETGERKGHYLNVTAGTMEEMIKRAEVAKEMGSRIIMVDLIVGFTAFTSLSKWCRENGMLLHVHRAMHSVIDRHPDWRVLAKWCRVVGGDHLHNGTVVGKLERASTIAIMLRDDAEEAPGFHFDQEWGMFPVASGGIHVWHMPELVAIFGDDTILQFGGGTVGHPWGSAAGATANRVALEAVVQARNEGPDILKAAAQHSPELRMALETWKGITFDYETVDK
RME84037.1_GCA_003694905_form_I_ribulose_bisphosphate_carboxylase_large_subunit_Caldilineae_bacterium                                                                      FEAGVKEYSETGYEPDPNQVLAAFRITPQEGVPWEASVAAESSFATWTAWSDHLVDPARYCARTYEIRPVPGDQFIAYIAYPLDLFEEGSMPNLMSSIVGNVFGFKPLRALRLEDIYIPPALLKTLQGPPHGIQVERDRLNKYGRPLLGATMKPKLGLSAKNYGRLVYEALAGGLDFTKDDENITSQTFMRWRDRFEFVMEAVNKAEAETGERKGHYLNVTAHTMEEIYRRAEYAKELGSRIIMVDLIVGFTAFTSLSRWCRENSMLLHAHRALHSVVDRHPDFRVLAKWARIVGVDHIHTGTVVGKLERATTMGVMLRTDKERAPGFHFDQPFGVFPVASGGIHVWHMPDLVSIFGDDSILQFGGGTVGHPWGSRAGATANRVALEAVVQARNEGPDILKQAARHSPELDMALETWKGITFDYEPVDK
RME00383.1_GCA_003694105_ribulose-bisphosphate_carboxylase_large_subunit_Calditrichaeota_bacterium                                                                         FEAGVKAYSEEGYVPKDTEVLAAFRVTPQPEVPWEAAVAAESSSGTWTTWSDLLTDQARYAGRTYNIEAIPGDQFMAYIAYPLDLFEEGSLPNLMSSIVGNVFGFKALRALRLEDIRIPPVLLKTFQGPPHGIQVERDRMNKYGRPLLGGTMKPKLGLSAKNYGRVVYEALRGGLDFTKDDENITSQPFMRWYDRFMFVMEGVKKAEAETGERKGHFLNVTAGTMEEMYRRAETAKQLDAPVIMVDLTVGFTAFTSLSKWCRENGMLLHAHRAMHAVIDRQPHWRVLAKWCRLVGADHVHNGTVVGKLERAATLGVLLRKDRDPSRGIYFDQPWPMFPVASGGIHVWHIPALVDIFGDDAILQFGGGTLGHPWGSAAGATANRVALEAAVKARNEGEEILQDAARHSPELRKAMETWKDIKFEFETVDA
RMI14042.1_GCA_003695965_ribulose-bisphosphate_carboxylase_large_subunit_Calditrichaeota_bacterium                                                                         FKAGVEEYSAAGYTPKDTEVLAAFRITPQPDVPREAAVAAESSSGTWTTWSDLLTDQARYAGRTYKIEDVPGDQFIAYIAYPLDLFEEGSMPNLMSSIVGNVFGFKAIRALRLEDLYIPPVLLKTFQGPPHGIQVERDLMNKYGRPLLGATMKPKLGLTAKNYGRVVYEALRGGLDFTKDDENVTSQPFMRWYDRARFVMEAVNKAEAETGERKGHYLNVTAATMEEIYKRAEDAKSLGSRIIMVDLTVGFTAFASLSKWCRDNGILLHLHRAMHAVIDRQKNWRVLVKWARMVGGDHLHNGTIVGKLERAATLGTLLRKDRDLSRGIYFDQPWGVMPVASGGIHVWHIPELVDIFGDDVVLQFGGGTLGHPWGNAPGATANRVALEACVQARNEGPDILKKAARFSPALQKAMETWKDIHFDFEAVDK
RMG64267.1_GCA_003696445_ribulose-bisphosphate_carboxylase_large_subunit_Calditrichaeota_bacterium                                                                         FKAGVEEYSAAGYTPRDTEVLAAFRITPQPGVPREAAVAAESSSGTWTTWSDLLTDQARYAGRTYKLEDVPGDQFIAYIAYPLDLFEEGSLPNLMSSIVGNVFGFKAIRALRLEDLYIPPVLLKTFQGPPHGIQVERDLLNKYGRPLLGATMKPKLGLTAKNYGRVVYEALRGGLDFTKDDENITSQPFMRWYDRARFVMEAVHKAEAETGERKGHYLNVSAATMEEMYKRAEDAKALGSRIIMVDLTVGFTAFASLSKWCRDNGILLHLHRAMHAVIDRQKNWRVLVKWARMVGGDHLHNGTVVGKLERATTLGTLLRNDRDLSRGIFFDQPWGVMPVASGGIHVWHIPELVEIFGDDVVLQFGGGTLGHPWGNAPGATANRVALEACVQARNEGADILKKAARFSPALQKAMETWKDIHFDFEAVDK
GCA_001311585BBBN01000030.1_113774410330_11GCA_001311585BBBN01000030.1_124061475930_12_GCA_001311585_1_ID_30_11_partial_00_Thermus_sp._JCM_17653                           ---------------------------------------------------------------------------------------------MTSSIIGNVFGFKALRALRLEDLRIPVAYLKTFKGAPHGIPVERDMLNKYGRPLLGATVKPKLGLSGRNYGRVVYEALAGGLDFTKDDENINSQPSMRWRDRFLYAQEAVMKAEEVTGERKGHYMNVTAATMEDVYERLEFAKEIGSIIVMVDLTMGYTALQSVSNWCHKNGMILHLHRASHATFTRQKNFRVLAKWMRMLGVDHIHAGTAVGKLEPNLVRGYILRKQADPVKGIYFDQDWAVMPVASGGIHAGRCTCSFPFSGTTWCCSSGGATHGHPGGGHGQPGGPR------------GQERGSGHPGGGPG--------------------
GBC84619.1_GCA_002898535_Ribulose_bisphosphate_carboxylase_large_chain_bacterium_HR11                                                                                      ARAGVKEYREMHYEPKDTDTLALFRVTPQPGVDPEAAVAGESSTATWTVWTDRLTHLERYQAKCYRVEPVPGEQYFAWIAYDLALFEEGSIANLASSIVGNVFGFKALRALRLEDMRIPVAYLKTFKGAPHGIPVERDLLNKYGRPLLGCTVKPKLGLSGRNYGRVVFEALAGGLDFTKDDENINSQPFMRWRDRFLYAMEAVIKAEQVTGERKGHYMNVTAPTMEEVYKRAEFAKEIGSVIIMADLTMGYTALQSLSNWCHDNGMILHLHRASHATFTRQKNFRVLAKWMRMLGVDHIHAGTAVGKLEPNLVQGYILREQADPVKGIFFDQDWAVFPVASGGIHAGQMHLLLDLFGDDVVLQFGGGTIGHPMGIQAGATANRVALEAMVLARNEGPEILRQAARQCKELAAALEVWKDVTFEYTSTDT
WP_027881261.1_GCF_000423425_ribulose-bisphosphate_carboxylase_large_subunit_Meiothermus_rufus                                                                             KKGGVVEYREMDYVPKDTDTIALFRITPQPGVAPEAAVAGESSTATWTVWTDRLTYLDRYQAKAYRVEPVPGEQVFAWIAYDLALFEEGSIANMTSSIIGNVFGFKALKALRLEDLRVPVAYLKTFKGAPHGIPVERDMLNKYGRPILGATVKPKLGLSGRNYGRVVYEALAGGLDFTKDDENINSQAFMRWRDRFLYSQEAVFRAEQVSGERKGHYHNVTAATMDDVLERAAFAKEIGAIIIMADLTMGYTALQTLSNWCRSNGMLLHLHRASHATFTRQKSFRVLAKWMRMLGVDHIHAGTIVGKLEPNLTQGYILRDQEDWVKGIYFDQDWGVMPVASGGIHAGQMHQLLHLLGDDVVLQFGGGTIGHPMGIAAGATANRVALEAMVQARNEGPEILRQAAKHSPALASALEIWKDVTFDFTSTDT
RDI95382.1_GCA_003351145_ribulose-bisphosphate_carboxylase_large_subunit_Meiothermus_sp._QL-1                                                                              AKAGVREYRDMDYVPKDTDTLALFRITPQPGVEPEAAVAGESSTATWTVWTDRLTTLDRYQAKAYKIEPVPGEQIFAYIAYDLALFEEGSIANMTSSIIGNVFGFKAVKALRLEDLRIPVAYLKTFKGAPHGIPVERDMLNKYGRPLLGCTVKPKLGLSGRNYGRVVYEALAGGLDFTKDDENINSQAFMRWRDRFLYSQEAVMKAEQVSGERKGHYHNVTAADMEEVLRRAEFAKEIGSIIIMADLTMGYTALQTLSNWCRNNGMILHLHRASHATFTRQKNFRVLAKWMRMLGVDHIHAGTIVGKLEPNLTKGYILREQYDPVRGIYFDQDWGVMPVASGGIHAGQMHLLLDLLGEDVVLQFGGGTIGHPMGIAAGATANRVAVEAMVQARNEGPEILRQAAKHSPALAAALEIWKDVTFDFASTDT
RMH56429.1_GCA_003695925_ribulose-bisphosphate_carboxylase_large_subunit_Deinococcus-Thermus_bacterium                                                                     AKAGVREYREMDYVPKDTDTLALFRITPQPGVEPEAAVAGESSTATWTVWTDRLTTLERYQAKAYKVEPVPGEQVFAYIAYDLALFEEGSIANMTSSIIGNVFGFKAVKALRLEDLRVPVAYLKTFKGAPHGIPVERDMLNKYGRPILGATVKPKLGLSGRNYGRVVYEALAGGLDFTKDDENINSQAFMRWRDRFLYAQEAVMRAEQVSGERKGHYMNVTAADMEEVLRRAEFAKEIGSIIIMADLTMGYTALQTLSNWCRNNGMILHLHRASHATFTRQKNFRVLAKWMRMLGVDHIHAGTVVGKLEPNLTRGYILREQYDPVRGIYFDQDWAVMPVASGGIHAGQMHLLLDLFGDDVVLQFGGGTIGHPMGIAAGATANRVAVEAMVMARNEGPEILRQAAKHSPALAAALEVWKDITFDFTSTDT
WP_114312779.1_GCF_003336745_ribulose-bisphosphate_carboxylase_large_subunit_Thermus_caldifontis                                                                           KKGGVVEYKQMDYEPKDTDTIALFRVTPQPGIEPEAAVAGESSTATWTVWTDRLTSLDRYQAKAFRVEPVPGEQFFAWIAYDLALFEEGSIANMTSSIIGNVFGFKALKALRLEDLRIPVAYLKTFKGPPHGIPVERDMLNKYGRPLLGATVKPKLGLSGKNYGRVVYEALAGGLDFTKDDENTNSQPFQRWRDRFLYAQEAVMKAEQVTGERKGHYMNVTAATMEDVYERLEFAKEIGAIVVMVDLTMGYTALQSVSNWCHKNGMLLHMHRASHSTFTRQKNFRVVAKWLRMLGVDHLHAGTAVGKLEPNLVRGYILREQADPVKGIYFDQDWPVMPVASGGIHAGQMHLLLSLFGDDVVLQFGGGTFGHPMGIQAGATANRVALEAMVKARNEGPEILKKAAQSSPALAAALETWGSVTFDFASTDT
WP_038057879.1_GCF_000744885_ribulose-bisphosphate_carboxylase_large_subunit_Thermus_amyloliquefaciens                                                                     KKGGVVEYKQMDYEPKDTDTIALFRVTPQPGIEPEAAVAGESSTATWTVWTDRLTSLDRYQAKAFRVEPVPGEQYFAWIAYDLALFEEGSIANMTSSIIGNVFGFKALRALRLEDLRIPVAYLKTFKGPPHGIPVERDMLNKYGRPLLGATVKPKLGLSGKNYGRVVYEALAGGLDFTKDDENTNSQPFQRWRDRFLYAQEAVMKAEQVTGERKGHYMNVTAADMEQVYERLEFAKEIGAIVVMVDLTMGYTALQSVSNWCHKNGMLLHMHRASHSTFTRQKNFRVVAKWLRMLGVDHLHAGTAVGKLEPNLVRGYILREQADPVKGIYFDQDWPVMPVASGGIHAGQMHLLLSLFGDDVVLQFGGGTFGHPMGIQAGATANRVALEAMVKARNEGPEILKKAAQHSPALAAALETWGSVTFDFASTDT
KGQ22276.1_GCA_000771745_ribulose_15-bisphosphate_carboxylase_Thermus_filiformis                                                                                           KKGGVVEYKEMDYEPKETDVLALFRVTPQPGVDPEAAVAGESSTATWTVWTDRLTYLDRYRAKAYRVEPVPGEQYFAWIAYDLALFEEGSIANMTSSIIGNVFGFKALRALRLEDLRIPVAYLKTFKGAPHGIPVERDMLNKYGRPLLGATVKPKLGLSGRNYGRVVYEALAGGLDFTKDDENINSQAFMRWRDRFLYAQEAVMKAEEVTGERKGHYMNVTAPDMEQVYERLEFAKEIGSIIVMVDLTMGYTALQSVSNWCHKNGMILHLHRASHATFTRQKNFRVLAKWMRMLGVDHIHAGTAVGKLEPNLVRGYILREQPDPVKGIYFEQDWAVMPVASGGIHAGQMHLLLSLFGDDVVLQFGGGTIGHPMGIQAGATANRVALEAMVKARNEGPEILKKAAQHSPALAAALETWGSVTFDFTSTDT
WP_022798508.1_GCF_000421625_form_I_ribulose_bisphosphate_carboxylase_large_subunit_Thermus_islandicus                                                                     SKAGVLEYKEMDYEPKDTDTIALFRVTPQPGVEPEAAVAGESSTATWTVWTDRLTYLDRYRAKAFRVEPVPGEQYFAWIAYDLALFEEGSIANMTSSIIGNVFGFKALRALRLEDLRIPVAYLKTFKGAPHGIPVERDMLNKYGRPLLGATVKPKLGLSGRNYGRVVYEALAGGLDFTKDDENINSQAFMRWRDRFLYAQEAVMKAEQVTGERKGHYMNVTAPDMEQVYERAEFAKEIGSIIIMADLTMGYTALQSLSNWCHKNGMILHLHRASHATFTRQKNFRVLAKWMRMLGVDHIHAGTAVGKLEPNLVRGYILREQADPVKGIFFDQDWAVMPVASGGIHAGQMHLLLSLFGDDVVLQFGGGTIGHPMGIQAGATANRVALEAMVKARNEGPEILKKAAQHSPALAAALETWGSVTFDFASTDT
WP_018111877.1_GCF_000376265_form_I_ribulose_bisphosphate_carboxylase_large_subunit_Thermus_igniterrae                                                                     SKAGVLEYKQMDYEPKDTDTIALFRITPQPGIEPEAAVAGESSTATWTVWTDRLTYLDRYRAKAFRVEPVPGEQYFAWIAYDLALFEEGSIANMTSSIIGNVFGFKAVRALRLEDLRIPVAYLKTFKGAPHGIPVERDMLNKYGRPLLGATVKPKLGLSGRNYGRVVYEALAGGLDFTKDDENINSQPFMRWRDRYLYAQEAVMKAEEATGERKGHYMNVTAATMEDVYERLEFAKEIGSIIVMVDLTMGYTALQSVSNWCHKNGMILHLHRASHATFTRQKNFRVLAKWMRMLGVDHIHAGTVVGKLEPNLTRGYILREQADPVKGIFFDQDWAVMPVASGGIHAGQMHLLLSLFGDDVVLQFGGGTIGHPMGIQAGATANRVALEAMVKARNEGPEILRKAAQHSPALAAALDTWGSVTFDFASTDT
SDF17196.1_GCA_900102145_ribulose-bisphosphate_carboxylase_large_chain_Thermus_arciformis                                                                                  KKGGVVEYKEMDYEPKDTDTLALFRITPQPGIEPEAAVAGESSTATWTVWTDRLTSLERYQAKAYRVEPVPGEQYFAWIAYDLALFEEGSIANMTSSIIGNVFGFKALRALRLEDLRVPVAYLKTFKGAPHGIPVERDMLNKYGRPLLGATVKPKLGLSGRNYGRVVYEALAGGLDFTKDDENINSQPFMRWRDRFLYAQEAVMKAEQVTGERKGHYMNVTAATMEDVYERLEFAKEIGAIIVMVDLTMGYTALQSVSNWCHKNGMILHLHRASHATFTRQKNFRVLAKWMRMLGVDHIHAGTAVGKLEPNLVRGYILREQADPVKGIFFDQDWAVMPVASGGIHAGQMHLLLSLFGDDVVLQFGGGTIGHPMGIQAGATANRVALEAMVKARNEGPEILKKAAQHSKALAAALETWGSVTFDFAPTDT
TFU17056.1_GCA_004685085_form_I_ribulose_bisphosphate_carboxylase_large_subunit_Thermus_tengchongensis                                                                     SKAGVLEYKQMDYEPKDTDTIALFRVTPQPGVEPEAAVAGESSTATWTVWTDRLTYLDRYRAKAFRVEPVPGEQYFAWIAYDLALFEEGSIANMTSSIIGNVFGFKALKALRLEDLRIPVAYLKTFKGAPHGIPVERDMLNKYGRPLLGATVKPKLGLSGRNYGRVVYEALAGGLDFTKDDENINSQPFMRWRDRFLYAQEAVMKAEQVTGERKGHYMNVTAPTMEDVYERLEFAKEIGSIIVMVDLTMGYTALQSVSNWCHRNGMILHLHRASHATFTRQKNFRVLAKWMRMLGVDHIHAGTAVGKLEPNLVRGYILREQADPVKGIYFDQDWAVMPVASGGIHAGQMHLLLSLFGDDVVLQFGGGTIGHPMGIQAGATANRVALEAMVKARNEGPEILKKAAQHSPALAAALDTWGSVTFDFASTDT
WP_028494516.1_GCF_000423905_form_I_ribulose_bisphosphate_carboxylase_large_subunit_Thermus_antranikianii                                                                  KKGGVVEYKQMDYEPKETDTIALFRVTPQPGIEPEAAVAGESSTATWTVWTDRLTSLDRYQAKAFRVEPVPGEQYFAWIAYDLALFEEGSIANMTSSIIGNVFGFKALRALRLEDLRIPVAYLKTFKGAPHGIPVERDMLNKYGRPLLGATVKPKLGLSGRNYGRVVYEALAGGLDFTKDDENINSQPFMRWRDRFLYAQEAVMKAEQVTGERKGHYMNVTAATMEDVYERLEFAKEIGAIIVMVDLTMGYTALQSVSNWCHKNGMILHLHRASHATFTRQKNFRVLAKWMRMLGVDHIHAGTAVGKLEPNLVRGYILREQADPVKGIYFDQDWAVMPVASGGIHAGQMHLLLSLFGDDVVLQFGGGTIGHPMGIQAGATANRVALEAMVKARNEGPEILKKAAQHSPALAAALDTWGSVTFDFASTDT
WP_038045523.1_GCF_000745065_form_I_ribulose_bisphosphate_carboxylase_large_subunit_Thermus_caliditerrae                                                                   KKGGVVEYKQMDYEPKETDTIALFRITPQPGIEPEAAVAGESSTATWTVWTDRLTTLERYQAKAYRVEPVPGEQYFAWIAYDLALFEEGSIANMTSSIIGNVFGFKALRALRLEDLRIPVAYLKTFKGAPHGIPVERDMLNKYGRPLLGATVKPKLGLSGRNYGRVVYEALAGGLDFTKDDENINSQPFMRWRDRFLYAQEAVMRAEEVTGERKGHYMNVTAATMEDVYERLEFAKEIGSIIVMVDLTMGYTALQSVSNWCHRNGMILHLHRASHATFTRQKNFRVLAKWMRMLGVDHIHAGTAVGKLEPNLVRGYILREQADPVKGIYFDQDWAVMPVASGGIHAGQMHLLLSLFGDDVVLQFGGGTIGHPMGIQAGATANRVALEAMVKARNEGPEILKKAAQHSPALAAALETWGSVTFDFASTDT
GCA_001311545BBBL01000007.1_11507257797_11_GCA_001311545_1_ID_7_11_partial_00_Thermus_kawarayensis_JCM_12314                                                               --------------------------------------------------------------------------------------------------------------------------------------------------------------------------------------------------------------------------------MEDVYERLEFAKEIGSIIVMVDLTMGYTALQSVSNWCHKNGMILHLHRASHATFTRQKNFRVLAKWMRMLGVDHIHAGTAVGKLEPNLVRGYILREQADPVKGIYFDQDWAVMPVASGGIHAGQMHLLLSLFGDDVVLQFGGGTIGHPMGIQAGATANRVALEAMVKARNEGPEILKKAAQHSPALAAALETWGSVTFDFASTDT
AFV76755.1_GCA_000309885_ribulose_15-bisphosphate_carboxylase_large_subunit_Thermus_oshimai_JL-2                                                                           KKGGVVEYKEMDYEPKDTDTIALFRITPQPGIEPEAAVAGESSTATWTVWTDRLTTLERYQAKAFRVEPVPGEQYFAWIAYDLALFEEGSIANMTSSIIGNVFGFKALRALRLEDLRIPVAYLKTFKGAPHGIPVERDMLNKYGRPLLGATVKPKLGLSGRNYGRVVYEALAGGLDFTKDDENINSQPFMRWRDRFLYAQEAVMKAEQVTGERKGHYMNVTAATMEDVYERLEFAKEIGSIIVMVDLTMGYTALQSVSNWCHKNGMILHLHRASHATFTRQKNFRVLAKWMRMLGVDHIHAGTAVGKLEPNLVRGYILREQADPVKGIYFDQDWAVMPVASGGIHAGQMHLLLSLFGDDVVLQFGGGTIGHPMGIQAGATANRVALEAMVKARNEGPEILKKAAQHSKALAAALETWGSVTFDFASTDT
ADH65071.1_GCA_000092125_Ribulose-bisphosphate_carboxylase_plasmid_Meiothermus_silvanus_DSM_9946                                                                           KKGGVVEYREMDYQPKDTDTIALFRITPQPGVEPEAAVAGESSTATWTVWTDRLTTLERYQAKAFRVEPVPGEQYFAYIAYDLALFEEGSIPNMTSSIVGNVFGFKALKALRLEDLRVPVAYLKTFLGAPHGIPVERDLLNKYGRPILGATVKPKLGLSGRNYGRVVYEALMGGLDFTKDDENINSQPFMRWRDRFNYAQEAVMKAEQMSGERKGHYMNVTAADMEQVYERLAFAKEIGSVIVMVDLTMGYTALQSVSKWCHKNGMILHLHRASHATFTRQKNFRVLAKWMRMLGVDHIHAGTAVGKLEPNLVRGYILREQPDPVKGIFFEQDWAVMPVASGGIHAGQMHQLLALFGDDVILQFGGGTIGHPMGIAAGATANRVALEAMVQARNEGPSILKQAAQHSPALAAALELWKDVTFDYTSTDT
WP_018466105.1_GCF_000373205_form_I_ribulose_bisphosphate_carboxylase_large_subunit_Meiothermus_timidus                                                                    KKGGVVEYRQMDYEPKDTDTIALFRITPQPGVEPEAAVAGESSTATWTVWTDRLTTLERYQAKAYRVEPVPGEQYFAWIAYDLALFEEGSIANMTSSIIGNVFGFKALKALRLEDLRVPVAYLKTFLGAPHGIPVERDLLNKYGRPILGATVKPKLGLSGRNYGRVVYEALAGGLDFTKDDENINSQPFMRWRDRFNYAQEAVLKAEQASGERKGHYMNVTAADMEQVYERLEYAREIGSVIVMVDLTMGYTALQSVSKWCHKNGMILHLHRASHATFTRQKNFRVLAKWMRMLGVDHIHAGTAVGKLEPNLTRGYILRLQPDPVKGIFFEQDWAVMPVASGGIHAGQMHQLLDLFGDDVVLQFGGGTIGHPMGIAAGATANRVALEAMVLARNEGPQILREAAKNSPALASALEIWKDVTFDYTSTDT
RIH79954.1_GCA_003574035_Ribulose_bisphosphate_carboxylase_large_chain_Meiothermus_hypogaeus                                                                               KKGGVVEYREMDYEPKETDTIALFRITPQPGVEAEAAVAGESSTATWTVWTDRLTTLERYQAKAYRVEPVPGEQYFAWIAYDLALFEEGSIANMTSSIIGNVFGFKALKALRLEDLRVPVAYLKTFLGAPHGIPVERDLLNKYGRPILGATVKPKLGLSGRNYGRVVYEALTGGLDFTKDDENINSQPFMRWRDRFNYAQEAVMRAEQMTGERKGHYMNVTAADMEQVYERLEYAKEIGSVIVMVDLTMGYTALQSVSKWCHKNGMILHLHRASHATFTRQKSFRVLAKWMRMLGVDHIHAGTAVGKLEPNLTRGYILRLQPDPIKGIFFEQDWAVMPVASGGIHAGQMHQLLDLFGDDVVLQFGGGTIGHPMGIAAGATANRVALEAMVMARNEGPQILREAAKNSPALAAALELWKDVTFDYTSTDT
WP_051529325.1_GCF_000620065_form_I_ribulose_bisphosphate_carboxylase_large_subunit_Meiothermus_cerbereus                                                                  KKGGVVEYREMDYEPKETDTLALFRITPQPGVEPEAAVAGESSTATWTVWTDRLTTLERYQAKAYRVEPVPGEQYFAWIAYDLALFEEGSIANMTSSIIGNVFGFKALKALRLEDLRVPVAYLKTFLGAPHGIPVERDLLNKYGRPILGATVKPKLGLSGRNYGRVVYEALVGGLDFTKDDENINSQPFMRWRDRFNYAQEAVMRAEQMSGERKGHYMNVTAADMEQVYERLEYAKEIGSVIVMVDLTMGYTALQSVSKWCHKNGMILHLHRASHATFTRQKSFRVLAKWMRMLGVDHIHAGTAVGKLEPNLTRGYVLRLQPDPVKGIFFEQDWAVMPVASGGIHAGQMHQLLDLFGDDVVLQFGGGTIGHPMGIAAGATANRVALEAMVMARNEGPQILREAAKNSPALAAALELWKDVTFDYTSTDT
PZR66540.1_GCA_003244185_ribulose-bisphosphate_carboxylase_large_subunit_Candidatus_Dormibacteraeota_bacterium                                                             WAAGVIPYKQMDYEPDDTDVLAAFRITPQVGVDPEAAVAGESSTATWTVWTDRLTALDNYQGKAYKVLPVPGPQFIANIAYKLDLFEEGSIANMASSIIGNVFGFKALKALRLEDVRIPREYVKTFQGPPHGIVNEREMLNKHGRPLLGATTKPKLGLSPRNYGRVVYEALRGGLDFVKDDENTNSQPFNRWRERYLYCMDAVQHAMADTGEIKGHYLNVTAASMEEMYERAEFARDLGSVIVMMDLTVGFTAMTSMSRWARKNGVLLHLHRAGYATYARQKNFRVLAKWCRMLGVDHIHSGTVVGKLEPRAIQGYTLRKDRDGATGIYFDQDWSVMPVASGGIHAGQMHQLLHYLGEDVVLQFGGGTIGHPQGVAAGATANRVAVEVMIQARNEGPDILQRAALWSPELRAALEVWGEISFDYESTDV
PSP17776.1_GCA_003022125_ribulose-bisphosphate_carboxylase_large_subunit_Cyanobacteria_bacterium_QS_8_64_29                                                                YQPGVIPYAQMDYTPKDTDILCVFRVTPQEGVPPEAAVAGESSTATWTVWTDRLTTYTHYQAKAYHVEQVPGNQFFAYIAYDIDLFEEGSIANLTASIIGNVFGFKALKALRLEDMRIPPHYIKTFQGPATGIVRERERIDKYGRPLLGATTKPKLGLSPKNYGRVVYEALKGGLDMVKDDENINSQPFMRWRDRYLYVMEAVHKANAATGEVKGHYLNVTAATMEDIYERAEFAKEVGSPIIMIDLVAGQSAIQSIAKWARANGMLLHLHRAGHATYTRQKNFRVIAKWMRMAGVDHLHAGTVVGKLEPNMIAGYTLRERPDRMKGIFFEQDWGCLPVASGGIHAAQAHELLYYLGEDTMLQFGGGTIGHPMGIAAGATANRTAIEAIIQARNEGPDILNKAAKWCTPLKQALDTWKDISFNYAPTDT
PSO46349.1_GCA_003021615_ribulose-bisphosphate_carboxylase_large_subunit_Actinobacteria_bacterium_QS_8_72_14                                                               WDPGVIPYAQMDYVPKDTDMLSAFRVSPQPGVPPEAAVAGESSTATWTVWTDRLTTYTHYQAKCYDYEKVPGNQYIAYIAHDLDLFEEGSIANMTSSIIGNVFGFKALKALRLEDQRIPPHYIKTFQGPAHGIVMEREYLNKFGRPLLGCTVKPKLGLSAKNYGRVVYEALKGGLDFTKDDENINSQPFMRWRDRYLHAMEAVNKAMEKTGEIKGHYLNVTAPTMEEMYKRAEFAKELGTVIIMIDLTVGYTAMQSIAKYARDNGMILHLHRAGHATYTRPKDFRVIAKWCRLAGVDHIHAGTAVGKLEPNMVHGYTCRRLRDPKYGILFDQDWGTMPVASGGIHAGQTHDLLHYLGEDSVLQFGGGTIGHPMGIAAGAEANRVAVEAMVKARNEGPQILDQAAKHCRSLQVALDTWGSITFDYENTDT
GCA_003155175PMFP01000081.1_312352692158_3_GCA_003155175_1_ID_158_3_partial_00_candidate_division_WPS-2_bacterium                                                          WASGVLPYVQMDYQPKDTDVLCAFRLVPQEGVDPIAAVAGESSTATWTVWTDRLTTYEHYQAKCYRVDPVPNNQYIAYIAYDIDLFEENSIANLTSSIIGNVFGFKALVSLRLEDMRIPQVYVKTFQGPAHGIVMEREMLNKFGRPLIGATTKPKLGLSARNYGRVVYEALRGGLDFVKDDENINSQPFMRWRDRFLYCMEAVERAQAETGEIKGHYMNVTAGDMEEMYERAEFAKEIGSVIVMIDLTIGYTAIQSMAKWARKNSVLLHLHRAGHGTYTRQKTFRVISKWVRLMGVDHVHAGTVVGKLEPNMIAGYTLRLDQNPLHGIYFDQDWGVMPVASGGIHAGQLPQLLNYLGEDTIMQFGGGTIGHPDGIAAGATANRVAVEAIIQARNEGPDALNRAAKWCKPLARALEVWKDISFDYTSTDT
GCA_003156595PMHH01000029.1_969988446151_9_GCA_003156595_1_ID_151_9_partial_00_Acidimicrobiaceae_bacterium                                                                 WNAGVLSYKEMDYEPSETDILAAFRITPQPGVDPEAAVAGESSTATWTVWTDRLTDHSRYQGKCYRVQQVPGEQWIAYIAYDLDLFEEGSIANMTSSIIGNVFGFKALKALRLEDLRIPVAYVKTFDGPPHGIVAEREMLNKYGRPLIGCTVKPKLGLSARNYGRVVYEGLRGGLDFTKDDENINSQPFMRWRERFLYCMEAVEHAQERTGEIKGHYMNVTGPSMEDMYERAEFAKELGSNIVMMDLTVGYTAMTSMSKWARRNGLLLHLHRAGHGTYTRQKSFRVIAKWCRLLGVDHIHAGTVVGKLEPNMVAGYTLRDDVNPAHGIYFEQRWGVMPVASGGIHAGQTHQLLHYLGEDVILQFGGGTIGHPMGIAAGAAANRVAVEAMIKARNEGEQILRNAAKSSPELLAALDTWGSVTFDYESTDT
GCA_003156795PMHU01000316.1_625733858780191_62_GCA_003156795_-1_ID_191_62_partial_00_Acidimicrobiaceae_bacterium                                                           WTAGVLSYKEMDYEPGDTDILAAFRITPQPGVDPEAAVAGESSTATWTVWTDRLTDHARYQGKCYRVDPVPGEQWIAYIAYDLDLFEEGSIANMTSSIIGNVFGFKALKALRLEDLRIPVAYVKTFDGPPHGIVAEREMLNKYGRPLIGCTVKPKLGLSARNYGRVVYEGLRGGLDFTKDDENINSQPFMRWRERFLYCMEAVEQAQERTGEIKGHYMNVTGPSMEDMYERADFAKELSSNIVMMDLTVGYTAMTSMSRWARRNGVLLHLHRAGHGTYTRQKTFRVIAKWCRLLGVDHLHAGTVVGKLEPNMVAGYTLRDDANLAHGIYFDQRWGVMPVASGGIHAGQAHQLLHYLGEDCILQFGGGTIGHPMGIAAGATANRVAVEAIIKARNEGERILRHAAKSSPELSAALDTWGSVTFDYESTDT
PZS03194.1_GCA_003244255_ribulose-bisphosphate_carboxylase_large_subunit_Pseudonocardiales_bacterium                                                                       WDPGVHSYASMSYEPKDTDIIAVFRVTPQPGVDPQAAVAGESSTATWTVWTDRLTANTHYQAKCYHLEPVPGGEYLAFVAYDIDLFEEGSIANLTSSIIGNVFGFKPLAALRLEDMHIPIAYVKTFQGPAHGVVMEREMLNKYGRPLLGATIKPKLGLSARNYGRVVYEACRGGLDFTKDDENINSQPFMRWRDRYLYAMEGVNRAVGETGEIKGHYLNITAATVEDMYERAEFAKELGSVVVMIDLTIGYSAMQSLAYWARRNSVLLHLHRAGHGTYTRQKAFRVIAKWCRLIGVDHAHAGTVVGKLEPATTRGFTLRDDANRANGIYVDQDWGVMPVASGGIHAGQMHKLLDLFGDDVILQFGGGTIGHPMGIAAGAEANRVALEAVVKARNEGADVLRAAAKISPPLDVALTTWGDVTFDYTSTDA
CCF64008.1_GCA_000284035_Ribulose_bisphosphate_carboxylase_large_chain_2_RuBisCO_large_subunit_2_Nocardia_cyriacigeorgica_GUH-2                                            WDPGVQSYASMDYQPSDTDVLAVFRVTPQPGVDPIAAVAGESSTATWTVWTDRLTAHSKYQAKCYRIDEVPGGEYFAYVAYDLDLFEEGSITNLTSSVIGNVFGFKPLLALRLEDMRIPVAYVKTFQGPPHGTVMEREYLNKYGRALLGATVKPKLGLSARNYGRVVYEACKGGLDFTKDDENINSQPFMRWRDRYLFAMEGVNRAMAETGEIKGHYLNVTAATMEQMYERAEFAKELGSVVIMMDLTVGYTAMQSMSHWARRNGVLLHLHRAGHSTFTRQKTFRVLAKWCRLIGVDHLHAGTVVGKLEPATTKGFTLRENTEPANGIFFDQHWGVMPVASGGIHAGQMHQLVELFGDDVILQFGGGTIGHPLGIAAGAEANRVALEAIVQARNEGPEVLRKAAAVNRPLDVALATWGEVSFDYTSTDA
WP_028476972.1_GCF_000482385_form_I_ribulose_bisphosphate_carboxylase_large_subunit_Nocardia_sp._CNY236                                                                    WDPGVQSYASMDYQPAHTDVLAVFRVTPQRGVDPIAAVAGESSTATWTVWTDRLTAHSRYQAKCYRIDEVPGGEYFAYVAYDLDLFEEGSITNLTSSIIGNVFGFKPLLALRLEDIRIPVAYVKTFQGPPHGTVMEREYLNKYGRPLLGATVKPKLGLSARNYGRVIYEACKGGLDFTKDDENINSQPFMRWRDRYLFAMEGVNRAMAETGEIKGHYLNITAATMEQMYERAAFAKDLGSVVVMMDLTVGFTAMQSMSHWARRNGVLLHLHRAGHSTYTRQKTFRVLAKWCRLIGVDHLHAGTVVGKLEPATTRGFTLRENTQPANGIFFDQYWGVMPVASGGIHAGQMHQLLDLFGDDVVLQFGGGTIGHPLGIAAGAEANRVALEAVVQARNEGPAILRKAAEICRPLDVALATWGEVTFDYTSTDA
WP_062982412.1_GCF_001612725_form_I_ribulose_bisphosphate_carboxylase_large_subunit_Nocardia_anaemiae                                                                      WDPGVHSYASMDYVPKDTDVLAVFRVTPQKGVDPIAAVAGESSTATWTVWTDRLTAHDRYQAKCYRIDEVPGGEYFAYIAYDLDLFEEGSITNLTSSIIGNVFGFKPLLALRLEDMRIPVAYVKTFQGPPHGTVMEREYLNKYGRPLLGATVKPKLGLSARNYGRVIYEACKGGLDFTKDDENINSQPFMRWRDRYLFAMEGVNRAMAETGEIKGHYLNVTAATMEDMYERAEFAKQLGSVVIMMDLTVGFTAMQSMSHWARRNGVLLHLHRAGHSTYTRQKTFRVLAKWCRLIGVDHLHAGTVVGKLEPATTRGFTLRENTNPGNGIFFDQHWGVMPVASGGIHAGQMHQLLDLFGDDVVLQFGGGTIGHPLGIAAGAEANRVALEAVVKARNEGPDVLRKAAESCRPLDVALSTWGDVTFDYTSTDA
SFM25664.1_GCA_900114685_ribulose-15-bisphosphate_carboxylase/oxygenase_large_subunit_Nocardia_asteroides                                                                  WDPGVQSYASMDYVPSDTDVLAVFRVTPQRGVDPIAAVAGESSTATWTVWTDRLTAHSKYQAKCYRIDEVPGGEYFAYIAYDLDLFEEGSITNLTSSIIGNVFGFKPLLALRLEDMRIPVAYVKTFQGPPHGTVMEREYLNKYGRPLLGATVKPKLGLSARNYGRVIYEACKGGLDFTKDDENINSQPFMRWRDRYLFAMEGVNRAMAETGEIKGHYLNVTAASMEDMYERAEFAKELGSVVIMMDLTVGYTAMQSMSKWARRNGVLLHLHRAGHSTFTRQKTFRVLAKWCRLIGVDHVHAGTVVGKLEPATTRGFTLRENTDLGNGIFFDQDWGVMPVASGGIHAGQMHQLLDLFGDDVILQFGGGTIGHPLGIAAGAEANRVALEAVVKARNEGPDVLRTAASTCRSLEVALATWGDVTFDYTSTDA
WP_067983430.1_GCF_001612825_form_I_ribulose_bisphosphate_carboxylase_large_subunit_Nocardia_caishijiensis                                                                 WDPGVQSYASMDYVPADTDVLAVFRVTPQRGVDPIAAVAGESSTATWTVWTDRLTAHSKYQAKCYRVDPVPGGEYFAYIAYDLDLFEEGSITNLTSSVIGNVFGFKPLLALRLEDMRIPVAYVKTFQGPPHGTVMEREYLNKYGRPLLGATVKPKLGLSARNYGRVIYEACKGGLDFTKDDENINSQPFMRWRDRYLFAMEGVNRAMAETGEIKGHYLNVTAATMEDMYERAEFAKEIGSVVIMMDLTVGYTAMQSMSKWARRNGVLLHLHRAGHSTFTRQKTFRVLAKWCRLIGVDHLHAGTVVGKLEPATTRGFTLRENAQLSNGIFFDQEWGVMPVASGGIHAGQMHQLLDLFGDDVILQFGGGTIGHPLGIAAGAEANRVALEAVVKARNEGPDVLRTAASTCRPLEVALSTWGDVTFDYTSTDA
RBO94000.1_GCA_003315035_ribulose_15-bisphosphate_carboxylase_large_subunit_Nocardia_puris                                                                                 WDPGVQSYASMDYVPSDTDVLAVFRVTPQRGVDPIAAVAGESSTATWTVWTDRLTAHSKYQAKCYRVDEVPGGEYFAYVAYDLDLFEEGSITNLTSSVIGNVFGFKPLLALRLEDMRIPVAYVKTFQGPPHGTVMEREYLNKYGRPLLGATVKPKLGLSARNYGRVIYEACKGGLDFTKDDENINSQPFMRWRDRYLFAMEGVNRATAETGEIKGHYLNVTAATMEDMYERAEFAKELGSVVIMMDLTVGYTAMQSMSHWARRNGVLLHLHRAGHSTFTRQKTFRVLAKWCRLIGVDHLHAGTVVGKLEPATTKGFTLREHTEPANGIFFDQDWGVMPVASGGIHAGQMHQLLDLFGDDVVLQFGGGTIGHPQGIAAGAEANRVALEAVVQARNEGPDVLRKAAEFCRPLEVALSTWGDVTFDYTSTDA
WP_040866756.1_GCF_000308575_form_I_ribulose_bisphosphate_carboxylase_large_subunit_Nocardia_exalbida                                                                      WDPGVQTYASMDYQPTETDVLAVFRVTPQRGVDPIAAVAGESSTATWTVWTDRLTAHSRYQAKCYRIDEVPGGEYFAYIAYDLDLFEEGSITNLTSSIIGNVFGFKPLLALRLEDMRIPVAYVKTFQGPPHGTVMEREYLNKYGRPLLGATVKPKLGLSARNYGRVIYEACKGGLDFTKDDENINSQPFMRWRDRYLFAMEGVNRAMAETGEIKGHYLNVTAASMEQMYERAEFAKELGSVVVMMDLTVGFTAMQSMSHWARRNGVLLHLHRAGHSTYTRQKTFRVLAKWCRLIGVDHLHAGTVVGKLEPATTKGFTLRENTEPANGIFFDQYWGVMPVASGGIHAGQMHQLLDLFGDDVVLQFGGGTIGHPLGIAAGAEANRVALEAVVQARNEGPEVLRKAAEICRPLDVALATWGDVTFDYTSTDA
SNY76789.1_GCA_900215415_ribulose-bisphosphate_carboxylase_large_chain_Nocardia_amikacinitolerans                                                                          WDPGVQSYASMDYRPSDTDVLAVFRVTPQRGVDPIAAVAGESSTATWTVWTDRLTAHTKYQAKCYRIDEVPGGEYFAYIAYDIDLFEEGSITNLTSSVIGNVFGFKPLLALRLEDMRIPVAYVKTFQGPPHGTVMEREYLNKYGRPLLGATVKPKLGLSARNYGRVVYEACRGGLDFTKDDENINSQPFMRWRDRYLFAMEGVNRAMCETGEIKGHYLNVTAATMEQMYERAEFAKELGSVVIMMDLTVGYTAMQSMSHWARRNGVLLHLHRAGHATFTRQKTFRVLAKWCRLIGVDHLHAGTVVGKLEPATTKGFTLRENTEPRNGIFFDQEWGVMPVASGGIHAGQMHQLLDLFGDDVILQFGGGTIGHPLGIAAGAEANRVALEAVVKARNEGPDVLRKAAEICRPLDVALATWGDVTFDYTSTDA
WP_068061532.1_GCF_001613365_form_I_ribulose_bisphosphate_carboxylase_large_subunit_Nocardia_xishanensis                                                                   WDPGVQSYASMDYQPSDTDVLAVFRVTPQRGVDPIAAVAGESSTATWTVWTDRLTAHSRYQAKCYRIDEVPGGEYFAYIAYDIDLFEEGSITNLTSSVIGNVFGFKPLLALRLEDMRIPVAYVKTFQGPPHGTVMEREYLNKYGRPLLGATVKPKLGLSARNYGRVVYEACKGGLDFTKDDENINSQPFMRWRDRYLFAMEGVNRAMCETGEIKGHYLNVTAATMEQMYERAEFAKELGSVVIMMDLTVGYTAMQSMSHWARRNGVLLHLHRAGHSTFTRQKTFRVLAKWCRLIGVDHLHAGTVVGKLEPATTKGFTLRENTEPRNGIFFDQHWGVMPVASGGIHAGQMHQLLDLFGDDVVLQFGGGTIGHPLGIAAGAEANRVALEAVVKARNEGPDVLRKAAEICRPLDVALATWGDVTFDYTSTDA
WP_054812506.1_GCF_001310275_form_I_ribulose_bisphosphate_carboxylase_large_subunit_Nocardia_arizonensis                                                                   WDPGVQSYASMDYRPSDTDVLAVFRVTPQPGVDPIAAVAGESSTATWTVWTDRLTAHSRYQAKCYRIDEVPGGEYFAYIAYDLDLFEEGSITNLTSSVIGNVFGFKPLLALRLEDMRIPVAYVKTFQGPPHGTVMEREYLNKYGRPLLGATIKPKLGLSARNYGRVVYEACRGGLDFTKDDENINSQPFMRWRDRYLFAMEGVNRAMAETGEIKGHYLNVTAASMEDMYERAEFARELGSVVIMMDLTVGYTAMQSMSHWARRNGVLLHLHRAGHSTFTRQKTFRVLAKWCRLIGVDHLHAGTVVGKLEPATTRGFTLRENVNPANGIFFDQDWGVMPVASGGIHAGQMHQLLDLFGDDVILQFGGGTIGHPLGIAAGAEANRVALEAVVKARNEGPDVLRQAATLSRPLDLALSTWGDVTFDYTSTDA
PXX70889.1_GCA_003202065_ribulose_15-bisphosphate_carboxylase_large_subunit_Nocardia_tenerifensis                                                                          WDPGVQSYASMDYQPADTDVLAVFRVTPQPGVDPIAAVAGESSTATWTVWTDRLTAHSKYQAKCYRIDEVPGGEYFAYVAYDLDLFEEGSITNLTSSVIGNVFGFKPLLALRLEDMRIPVAYVKTFQGPPHGTVMEREYLNKYGRPLLGATVKPKLGLSARNYGRVVYEACKGGLDFTKDDENINSQPFMRWRDRYLFAMEGVNRAMAETGEIKGHYLNVTAASMEDMYERAEFAKELGSVVIMMDLTVGYTAMQSMSHWARRNGVLLHLHRAGHSTFTRQKTFRVLAKWCRLIGVDHLHAGTVVGKLEPATTRGFTLRDNANPGNGIFFDQDWGVLPVASGGIHAGQMHQLLDLFGDDVILQFGGGTIGHPLGIAAGAEANRVALEAVVKARNEGPDVLRKAAEISRPLDVALATWGEVTFDYTSTDA
QBS38895.1_GCA_004634405_ribulose-bisphosphate_carboxylase_large_subunit_Nocardia_sp._CS682                                                                                WDPGVQSYASMDYQPSDTDVLAVFRVTPQPGVDPIAAVAGESSTATWTVWTDRLTAHSKYQAKCYRVDEVPGGEYFAYVAYDLDLFEEGSITNLTSSVIGNVFGFKPLLALRLEDMRIPVAYVKTFQGPPHGTVMEREYLNKYGRPLLGATVKPKLGLSARNYGRVIYEACKGGLDFTKDDENINSQPFMRWRDRYLFAMEGVNRAMAETGELKGHYLNVTAASMEDMYERAEFAKELGSVVIMIDLTVGYTAMQSMSHWARRNGLLLHLHRAGHSTFTRQKTFRVLAKWCRLIGVDHLHAGTVVGKLEPATTRGFTLRENANLGNGIFFDQDWGVMPVASGGIHAGQMHQLLDLFGDDVILQFGGGTIGHPLGIAAGAEANRVALEAVVKARNEGPDVLRKAAEICRPLDVALATWGDVTFDYTSTDA
WP_067893687.1_GCF_001613305_form_I_ribulose_bisphosphate_carboxylase_large_subunit_Nocardia_vaccinii                                                                      WDPGVQSYASMDYEPEDTDVLAVFRVTPQAGVDPIAAVAGESSTATWTVWTDRLTAHDRYRGKCYRLDEVPGGEYFAYVAYDLDLFEEGSITNLTSSVIGNVFGFKPLAALRLEDMRIPVAYVKTFPGPPHGIVTEREYLNKYGRPLLGATVKPKLGLSARNYGRVVYEACRGGLDFTKDDENINSQPFMRWRDRYLFAMEGVNRAIAETGELKGHYLNVTAATMEDMYERAEFARSLGSVIIMMDLTVGYTAMQSMSKWARRNGMLLHLHRAGHSTFTRQKTFRVLAKWCRLIGVDHLHAGTVIGKLEPNTVRGFTLRENADAGTGIFFDQDWGVLPVASGGIHAGQMHQLLDLFGDDVILQFGGGTIGHPMGIAAGAEANRVALEAVVKARNEGPAVLREAARGCRSLEAALAVWGEVTFEYTSTDA
RMI33357.1_GCA_003696265_form_I_ribulose_bisphosphate_carboxylase_large_subunit_Nocardia_stercoris                                                                         WDPGVHSYASMDYEPKDTDVLAVFRVTPQPGVDPIAAVAGESSTATWTVWTDRLTAHDRYQAKCYRVEPVPGGEYFAYIAYDLDLFEEGSITNLTSSVIGNVFGFKPLSALRLEDMRIPVAYVKTFQGPAHGIVMEREYLNKYGRPLLGATVKPKLGLSARNYGRVVYEACKGGLDFTKDDENINSQPFMRWRDRFLFAMEGVNRAVAETGELKGHYLNVTAATMEDMYERAEFAKELGSPIVMIDLTVGYTAMQSMSLWARRNGMLLHLHRAGHSTFTRQKTFRVLAKWCRLIGVDHLHAGTVIGKLEPYSVKGFTLRDGANPRNGIFFDQDWGVMPVASGGIHAGQMHQLLDLFGDDVVLQFGGGTIGHPLGIAAGAEANRVALEAVVKARNEGPDVLRKAAQSNRPLDVALATWGDVTFEYTSTDA
RDI51046.1_GCA_003350525_ribulose_15-bisphosphate_carboxylase_large_subunit_Nocardia_mexicana                                                                              WDPGVQSYASMDYVPSDTDVLAVFRVTPQPGVDPIAAVAGESSTATWTVWTDRLTAHDRYRAKCYRVEEVPGGEYFAYVAYDLDLFEEGSITNLTSSVIGNVFGFKPLKALRLEDMRIPVAYVKTFQGPPHGTVMEREYLNKYGRPLLGATVKPKLGLSARNYGRVVYEACKGGLDFTKDDENINSQPFMRWRDRYLFAMEGVNRAVAETGELKGHYLNVTAASMEDMYERAEFAKSLGSVIIMMDLTVGYTAMQSMSHWARRNGMLLHLHRAGHSTYTRQKTFRVLAKWCRLIGVDHLHAGTVIGKLEPHTAQGFTLRDNANPRNGIFFDQNWGVMPVASGGIHAGQMHQLLDLFGDDVVLQFGGGTIGHPMGIAAGAEANRVALEAVVKARNEGPDVLRRAAAVCGPLEAALTTWGDVTFEYTSTDA
KZM72917.1_GCA_001625105_ribulose_15-bisphosphate_carboxylase_Nocardia_terpenica                                                                                           WDPGVQSYASMGYRPKDTDVLAVFRVTPQPGVDPIAAVAGESSTATWTVWTDRLTAHDRYRGKCYRVEEVPGGEYFAWVAYDLDLFEEGSITNLTSSVIGNVFGFKPLRALRLEDMRIPVAYVKTFPGPPHGTVMEREYLDKYGRPLLGATVKPKLGLSARNYGRVVYEACRGGLDFTKDDENINSQPFMRWRDRYLFAMEGVNRAIAETGELKGHYLNVTAATMEDMYERAEFAKSLGSVIVMMDLTVGYTAMQSMSKWARRNGMLLHLHRAGHSTYTRQKTFRVLAKWCRLIGVDHLHAGTVIGKLEPHTVRGFTLRDNANPRNGIFFDQDWGVMPVASGGIHAGQMHQLLDLFGDDVVLQFGGGTIGHPMGIAAGAEANRVALEAVVKARNEGPDALRHAARHCRPLEVALATWGDVTYDYTSTDA
WP_024805106.1_GCF_000526215_form_I_ribulose_bisphosphate_carboxylase_large_subunit_Nocardia_sp._BMG51109                                                                  WDPGVQSYASMGYEPGDTDVLAVFRVTPQPGVDPIAAVAGESSTATWTVWTDRLTANDRYRGKCYRVAEVPGGEYFAYVAYDLDLFEEGSITNLTSSVIGNVFGFKPLQALRLEDMRIPVAYVKTFPGPPHGTVMEREYLNKYGRPLLGATVKPKLGLSARNYGRVVYEACRGGLDFTKDDENINSQPFMRWRDRYLFAMEGVNRAIAETGELKGHYLNVTAATMEDMYERAEFAKSLGSVIVMMDLTVGYTAMQSMSKWARRNGMLLHLHRAGHSTFTRQKTFRVLAKWCRLIGVDHLHAGTVIGKLEPHTVTGFTLRDNANPRNGIFFDQDWGVMPVASGGIHAGQMHQLLDLFGDDVVLQFGGGTIGHPMGIAAGAEANRVALEAVVKARNEGPDVLRRAAEYSRALDAALSIWGDVTFDYTSTDA
WP_040748285.1_GCF_000308875_form_I_ribulose_bisphosphate_carboxylase_large_subunit_Nocardia_transvalensis                                                                 WDPGVQSYASMDYEPSDTDVLAVFRVTPQPGVDPIAAVAGESSTATWTVWTDRLTANDKYRGKCYRVVPVPGGEYFAYVAYDIDLFEEGSITNLTSSVIGNVFGFKPLKALRLEDMRIPVAYVKTFQGPPHGTVIEREYLNKYGRPLLGATVKPKLGLSARNYGRVVYEACRGGLDFTKDDENINSQPFMRWRDRYLFAMEGVNRAIAETGELKGHYLNVTAATMEDMYERAEFAKSLGSVIVMMDLTVGYTAMQSMSKWARRNGVLLHLHRAGHSTFTRQKTFRVLAKWCRLIGVDHVHAGTVVGKLEPHTVRGFTLRDGENPRNGIFFDQDWGVMPVASGGIHAGQMHQLLDLFGDDVILQFGGGTIGHPMGIAAGAEANRVALEAVVKARNEGPDVLRRAAELCRPLESALSTWGDVTFEYTSTDA
WP_157573667.1_GCF_001613145_ribulose-bisphosphate_carboxylase_large_subunit_Nocardia_jejuensis                                                                            WDPGVHTYASMDYQPKDTDVLAVFRVTPQKGVDPIAAVAGESSTATWTVWTDRLTAHNRYQGKCYRVEEVPGGEYFAYVSYDIDLFEEGSITNLTSSVIGNVFGFKPLSALRLEDMRIPVAYVKTFQGPPHGIVMEREYLNKYGRPLLGATVKPKLGLSARNYGRVVYEACKGGLDFTKDDENINSQPFMRWRDRYLFAMEGVNRATAETGEVKGHYLNVTAADMEDMYERAEFAKSIGSVIIMMDLTVGYTAMQSMSKWARRNGMLLHLHRAGHSTYTRQKTFRVLAKWCRLIGVDHLHAGTVIGKLEPYTVKGFTLRDNANPRNGIFFDQDWGVLPVASGGIHAGQMHQLLDLFGDDVCLQFGGGTIGHPMGIAAGAEANRVALEAVVKARNEGPDVLRRAAEINKPLRAALDTWGDVTFDYTSTDA
WP_067538749.1_GCF_001613405_form_I_ribulose_bisphosphate_carboxylase_large_subunit_Nocardia_crassostreae                                                                  WDPGVQSYASMDYQSKDTDVLAVFRVTPQQGVDPVAAVAGESSTATWTVWTDRLTAHDLYQGKCYRVDEVPGGEYFAYVAYDLDLFEEGSITNLTSSVIGNVFGFKPLKALRLEDMRIPVAYVKTFQGPAHGIVMEREYLNKYGRPFLGATVKPKLGLSARNYGRVVYEACKGGLDFTKDDENINSQPFMRWRDRYLFAMEGVNRAIADTGELKGYYLNVTAADMEDMYERAEFAKSLGSVIIMMDLTVGYTAMQSMAKWARRNGMLLHLHRAGHSTYTRQKTFRVLAKWCRLIGVDHVHAGTVIGKLEPYTVKGFTLRDNMNPRNGIFFDQDWGVLPVASGGIHAGQMHQLLDLFADDVCLQFGGGTIGHPMGIAAGAEANRVALEAVVKARNEGPDVLRRAAELCRPLEVALKVWGDVTFEYTSTDA
WP_084514309.1_GCF_001625085_form_I_ribulose_bisphosphate_carboxylase_large_subunit_Nocardia_acidivorans                                                                   WDPGVQSYASMDYEPKDTDVLAVFRVTPQQGVDPIAAVAGESSTATWTVWTDRLTAHSRYQAKCYRVDEVPGGEYFAYVAYDLDLFEEGSITNLTSSVIGNVFGFKPLAALRLEDMRIPVAYVKTFQGPPHGIVMEREYLNKYGRPLLGATVKPKLGLSARNYGRVVYEACRGGLDFTKDDENINSQPFMRWRDRYLYAMEGVNRAIADTGELKGHYLNVTAADMEDMYERAEFAKSLGSVIIMMDLTVGYTAMQSMSKWARRNGMLLHLHRAGHSTYTRQKTFRVLAKWCRLIGVDHLHAGTVVGKLEPHTVKGFTLRDNANPANGIFFDQDWGVMPVASGGIHAGQMHQLLDLFGDDVCLQFGGGTIGHPMGIAAGAEANRVALEVIVKARNEGPDILRRAAETNHPLEVALKTWGDVTFDYTSTDA
RDI66968.1_GCA_003350585_ribulose_15-bisphosphate_carboxylase_large_subunit_Nocardia_pseudobrasiliensis                                                                    WDPGVHSYASMDYQPKDTDVLAVFRVTPQQGVDPIAAVAGESSTATWTVWTDRLTAHDRYRGKCYRVEQVPGGEYFAYVAYDLDLFEEGSITNLTSSVIGNVFGFKPLQALRLEDMRIPVAYVKTFQGPPHGIVMEREYLNKYGRPLLGATVKPKLGLSARNYGRVVYEACKGGLDFTKDDENINSQPFMRWRDRYLFAMEGVNKATAETGELKGHYLNVTAASMEDMYERAEFAKSLGSVIIMMDLTVGYTAMQSMSKWARRNGMLLHLHRAGHSTFTRQKTFRVLAKWCRLIGVDHLHAGTVIGKLEPHTVKGFTLRDNANPRNGIFFDQDWGVMPVASGGIHAGQMHQLLDLFGDDVILQFGGGTIGHPMGIAAGAEANRVALEAVVKARNEGPDVLRKAAAICQSLDVALATWGDVTFDYTSTDA
AHH18767.1_GCA_000523235_ribulose_bisphosphate_carboxylase_large_chain_Nocardia_nova_SH22a                                                                                 WDPGVHSYASMDYRPSDTDVLAVFRVTPQPGVDPIAAVAGESSTATWTVWTDRLTAHDRYRAKCYRIDEVPGGEYFAYIAYDLDLFEEGSITNLTSSVIGNVFGFKPLKALRLEDMRIPVAYVKTFQGPPHGIVMEREYLNKYGRPLLGATVKPKLGLSARNYGRVVYEACKGGLDFTKDDENINSQPFMRWRDRYLFAMEGVNRATAETGELKGHYLNITAATMEDMYERAEFAKSLGSVIVMMDLTVGYTAMQSMSKWARRNGMLLHLHRAGHSTFTRQKTFRVLAKWCRLIGVDHLHAGTVIGKLEPHTVKGFTLRDNENPRNGIFFDQDWGVMPVASGGIHAGQMHQLLDLFGDDAILQFGGGTIGHPMGIAAGAEANRVALEAMVKARNEGPDALRAAARTCPTLDVALTTWGDVTFDYTSTDA
OBA49469.1_GCA_001665695_ribulose-bisphosphate_carboxylase_large_subunit_Nocardia_sp._852002-51101_SCH5132738                                                              WDPGVHSYASMDYQPCDTDVLAVFRVTPQPGVDPIAAVAGESSTATWTVWTDRLTAHDRYRAKCYRVEEVPGGEYFAYIAYDLDLFEEGSITNLTSSVIGNVFGFKPLQALRLEDMRIPVAYVKTFQGPPHGIVMEREYLNKYGRPLLGATVKPKLGLSARNYGRVVYEACKGGLDFTKDDENINSQPFMRWRDRYLFAMEGVNRATAETGELKGHYLNITAATMEDMYERAEFAKSLGSVIVMMDLTVGYTAMQSMSKWARRNGMLLHLHRAGHSTFTRQKTFRVLAKWCRLIGVDHLHAGTVIGKLEPHTVKGFTLRDNANPRNGIFFDQDWGVMPVASGGIHAGQMHQLLDLFGDDAILQFGGGTIGHPMGIAAGAEANRVALEAMVKARNEGPDALRAAARICPSLDVALATWGDVTFDYTSTDA
WP_063063279.1_GCF_001613525_form_I_ribulose_bisphosphate_carboxylase_large_subunit_Nocardia_violaceofusca                                                                 WDPGVHSYASMDYQPSDTDVLAVFRVTPQPGVDPIAAVAGESSTATWTVWTDRLTAHDRYRAKCYRVEEVPGGEYFAYIAYDLDLFEEGSITNLTSSVIGNVFGFKPLQALRLEDMRIPVAYVKTFQGPPHGIVMEREYLNKYGRPLLGATVKPKLGLSARNYGRVVYEACKGGLDFTKDDENINSQPFMRWRDRYLFAMEGVNRATAETGELKGHYLNITAATMEDMYERAEFAKSLGSVIVMMDLTVGYTAMQSMSKWARRNGMLLHLHRAGHSTFTRQKTFRVLAKWCRLIGVDHLHAGTVIGKLEPHTVKGFTLRDNANPRNGIFFDQDWGVMPVASGGIHAGQMHQLLDLFGDDAILQFGGGTIGHPMGIAAGAEANRVALEAMVKARNEGPDALRAAARICPALDVALATWGDVTFDYTSTDA
WP_067526036.1_GCF_001613345_form_I_ribulose_bisphosphate_carboxylase_large_subunit_Nocardia_uniformis                                                                     WDPGVQSYASMDYEPKDTDVLAVFRVTPQPGVDPIAAVAGESSTATWTVWTDRLTAHDRYQAKCYRVDEVPGGEYFAYVAYDLDLFEEGSITNLTSSVIGNVFGFKPLQALRLEDMRIPVAYVKTFQGPPHGIVMEREYLNKYGRPLLGATVKPKLGLSARNYGRVVYEACKGGLDFTKDDENINSQPFMRWRDRYLFAMEGVNRATADTGELKGHYLNVTAGDMEDMYERAEFAKSLGSLIIMMDLTVGYTAMQSMSKWARRNGMLLHLHRAGHSTYTRQKTFRVLAKWCRLIGVDHLHAGTVIGKLEPHTVKGFTLRDNANPRNGIFFDQDWGVMPVASGGIHAGQMHQLLDLFGDDVILQFGGGTIGHPLGISAGAEANRVALEAVVKARNEGPEVLRKAAEGCRPLEVALQTWGDVTFEYTSTDA
WP_157535162.1_GCF_001612945_ribulose-bisphosphate_carboxylase_large_subunit_Nocardia_inohanensis                                                                          WDPGVQTYASMDYQPKDTDVLAVFRVTPQKGVDPVAAVAGESSTATWTVWTDRLTAHNRYQGKCYRVDEVPGGEYFAYVAYDLDLFEEGSITNLTSSVIGNVFGFKPLQALRLEDMRIPVAYVKTFQGPPHGIVMEREYLNKYGRPMLGATVKPKLGLSARNYGRVVYEACKGGLDFTKDDENINSQPFMRWRDRYLFAMEGVNRAIAETGEMKGHYLNVTAGDMEDMYERAEFAKSLGSVIIMMDLTVGYTAMQSMSKWARKNGMLLHLHRAGHSTYTRQKTFRVLAKWCRLIGVDHLHAGTVIGKLEPHTVKGFTLRDNMNPQNGIFFDQEWGVMPVASGGIHAGQMHQLLDLFGDDAILQFGGGTIGHPMGIAAGAEANRVALEAVVKARNEGPDALRRAAEICRPLKVALDVWGDVTFDYTSTDA
SUD48571.1_GCA_900454305_Ribulose_bisphosphate_carboxylase_large_chain_Nocardia_otitidiscaviarum                                                                           WDPGVQSYASMDYQPKDTDVLAVFRVTPQQGVDPVAAVAGESSTATWTVWTDRLTAHDRYRGKCYQVDEVPGGEYFAYVAYDLDLFEEGSITNLTSSVIGNVFGFKPLKALRLEDMRIPVAYVKTFQGPAHGIVMEREYLNKYGRPLLGATVKPKLGLSARNYGRVVYEACKGGLDFTKDDENINSQPFMRWRDRYLFAMEGVNRAIAETGELKGHYLNVTAADMEDMYERAEFAKSLGSVIIMMDLTVGYTAMQSMAKWARRNGMLLHLHRAGHSTFTRQKTFRVLAKWCRLIGVDHVHAGTVVGKLEPHTVRGFTLRDNANPTNGIFFDQDWGVMPVASGGIHAGQMHQLLDLFGDDVILQFGGGTIGHPFGIAAGAEANRVALEAVVKARNEGPDVLRQAAEHCRPLEVALATWGDVTFDYTSTDA
AYF76431.1_GCA_003626895_form_I_ribulose_bisphosphate_carboxylase_large_subunit_Nocardia_sp._CFHS0054                                                                      WDPGVQSYASMDYQPKDTDVLAVFRVTPQRGVDPIAAVAGESSTATWTVWTDRLTAHNRYQGKCYRVDEVPGGEYFAYVAYDLDLFEEGSITNLTSSVIGNVFGFKPLQALRLEDMRIPVAYVKTFQGPAHGIVMEREYLNKYGRPLLGATVKPKLGLSARNYGRVVYEACKGGLDFTKDDENINSQPFMRWRDRFLFAMEGVNRAIAETGELKGHYLNVTAADMEDMYERAEFAKSLGSVIIMMDLTVGYTAMQSMAKWARRNGMLLHLHRAGHSTFTRQKTFRVLAKWCRLIGVDHVHAGTVVGKLEPHTVRGFTLRDNMNPANGIFFDQDWGVMPVASGGIHAGQMHQLLDLFGDDVILQFGGGTIGHPMGIAAGAEANRVALEAVVKARNEGPDVLRRAAEICRPLDVALATWGDVTFDYTSTDA
RZU54121.1_GCA_004217545_ribulose-bisphosphate_carboxylase_large_chain_Krasilnikovia_cinnamomea                                                                            WNPGVHSYASMDYVPKDTDVIAVFRVTPQPGVDPLAAVAGESSTATWTVWTDRLTANTHYQAKAYRVDPVPGGEYFAHVAYDIDLFEEGSIANLTSSIIGNVFGFKPLLALRLEDMRIPVAYVKTFQGPAHGIVMEREVLNKYGRPLLGATVKPKLGLSARNYGRVVYEACRGGLDFTKDDENINSQPFMRWRDRFLYCMEGVNRAIAETGESKGHYLNVTAATVEEMYERAEFAKELGSVIIMIDLTVGYTAMQSMANWARRNGVLLHLHRAGHSTYTRQKTFRVIAKWCRLIGVDHVHAGTVVGKLEPATTRGFTLRLDANPANGIYVEQDWGVMPVASGGIHAGQMHQLIDLLGEDVILQFGGGTIGHPMGIAAGAEANRVALEAIIKARNEGPTVLRAAAQRCGPLDAALSTWGDVTFDYAATDA
PZS34493.1_GCA_003243895_ribulose-bisphosphate_carboxylase_large_subunit_partial_Pseudonocardiales_bacterium                                                               --MG-------DYVPKDTDVLALFRVTPQEGVDPIAAVAGESSTATWTVWTDRLTANSHYQAKCYQVDPVPGGEYFAYVAYDIDLFEEGSIANLTSSIIGNVFGFKPLKALRLEDMRIPVAYVKTFQGPAHGIVMEREMLNKYGRPLLGATVKPKLGLSARNYGRVVYEACRGGLDFTKDDENINSQPFMRWRDRYLYAMEGVNKAIADTGESKGHYLNVTAATVEDMYERAEFAKELGSVIIMIDLTIGYSAMQSMAHWARRNSVLLHLHRAGHGTYTRQKTFRVIGKWCRLIGVDHIHAGTVVGKLEPATTAGFTLRLDANPGNGIYFEQDWGCMPVASGGIHAGQMHQLLDHLGEDVILQFGGGTIGHPLGIAAGAEANRVALEAMIKARNEGLDILRDAAKICHPLQVALDTWGDITFDYTST--
PZS20938.1_GCA_003243915_ribulose-bisphosphate_carboxylase_large_subunit_Pseudonocardiales_bacterium                                                                       --MG-------DYVPKDTDILAVFRVTPQPGVDPIAAVAGESSTATWTVWTDRLTAHEHYQAKCYRVDEVPGNEYFAYVAYDIDLFEEGSIANLTSSIIGNVFGFKPLSALRLEDMRIPVAYVKTFQGPAHGIVMEREILNKYGRPLLGATVKPKLGLSARNYGRVVYEACRGGLDFTKDDENINSQPFMRWRDRYLYAMEGVNKAVADTGEIKGHYLNVTAATVEQMYERAEFAKELGSVIIMIDLTIGYSAMQSMANWARANSVLLHLHRAGHGTYTRQKTFRVIAKWCRLIGVDHIHAGTVVGKLEPATTRGFTLRENTNPGNGIYFDQDWGCMPVASGGIHAGQMHQLLDHLGEDVILQFGGGTIGHPLGIGAGAEANRVALEAMVKARNEGPDILRKAAKGCHPLEVALDTWGDITFDYTSTDA
SNS52152.1_GCA_900188005_ribulose-bisphosphate_carboxylase_large_chain_Actinoplanes_regularis                                                                              WDPGVHSYASMDYRPKDTDVLAVFRVTPQPGVDPVAAVAGESSTATWTVWTDRLTANEHYQAKCYRVDPVPGGEYLAYVAYDLDLFEEGSIANLTSSVIGNVFGFKPLKALRLEDMRIPVAYVKTFQGPAHGIVMEREVLNKFGRPLLGATIKPKLGLSARNYGRVVYEACRGGLDFTKDDENINSQPFMRWRDRYLYAMEGVNRAMAQTGEIKGHYLNITAATVEEMYERAEFAKELGSVIVMIDLTIGYSAMQSLARWARNNSMLLHLHRAGHSTYTRQKTFRVIAKWCRLIGVDHLHAGTVVGKLEPATTRGFTLRLDANHGNGIYFEQDWGVMPVASGGIHAGQMHQLVDLLGEDVILQFGGGTIGHPLGIAAGAEANRVALEAVIKARNEGPDVLRGAARYCRPLEVALETWGDVTFDYAATDA
GCA_003158955PMLS01000565.1_10947010927471_10_GCA_003158955_1_ID_471_10_partial_00_Actinobacteria_bacterium                                                                WDPGVHSYASMDYVPKDTDVLAVFRVTPQAGVDPIAAVAGESSTATWTVWTDRLTANDHYQAKCYRVDPVPGGEYLAYIAYDLDLFEEGSIANLTSSIIGNVFGFKPLKALRLEDMRIPIAYVKTFQGPAHGIVMEREVLNKYGRPLLGATIKPKLGLSARNYGRVVYEACRGGLDFTKDDENINSQPFMRWRDRFLYSMEGVNRAMAETGEIKGHFLNVTAATVEDMYERAEFAKELGSVVVMIDLTIGYSAMQSMAYWARKNSVLLHLHRAGHGTYTRQKTFRVIAKWSRLIGVDHIHAGTVVGKLEPATTKGFTLRLDTDPGNGVYFDQDWGVMPVASGGIHAGQMHQLVDLFGEDVILQFGGGTIGHPLGIAAGAEANRVALEAVIKARNEGPDILRNAAAGCRPLEVALATWGDVTFDYASTDA
HCB05927.1_GCA_003519585_TPA_ribulose-bisphosphate_carboxylase_large_subunit_Nocardioides_bacterium                                                                        WDPGVQSYAGMDYEPKDTDVLAVFRVTPQAGVDPVAAVAGESSTATWTVWTDRLTANTHYQAKAYRVEAVPGGEYFAHIAYDLDLFEEGSIANLTSSIIGNVFGFKPLLALRLEDMRIPVAYTKTFQGPAHGVVMERELLNKFGRPLLGATIKPKLGLSARNYGRVVYEACRGGLDFTKDDENINSQPFMRWRDRFLYCMEGVNKAAAETGELKGHYLNVTAGTMEEMYRRAEFAKELGSVVVMIDLTIGYTAIQSMAHWARENSVLLHLHRAGHSTYTRQKTFRVIAKWARLMGVDHIHAGTVVGKLEPATTRGFTLREDANLAHGLFFDQDWGVMPVASGGIHAGQMHQLLDLLGEDVILQFGGGTIGHPLGIAAGAEANRVALEAMVKARNDGPRVLRDAARGCRPLEVALSTWGEVTFDYTSTDA
WP_026306735.1_GCF_000380645_form_I_ribulose_bisphosphate_carboxylase_large_subunit_Smaragdicoccus_niigatensis                                                             WDPGVQSYAGMDYQPKDTDVLAVFRVTPQDGVDPIAAVAGESSTATWTVWTDRLTANDHYQAKAYRVDAVPGGEYFAYIAYDIDLFEEGSIANLTSSIIGNVFGFKPLKALRLEDLRIPVAYVKTFQGPAHGIVMEREMLNKYGRPLLGATIKPKLGLSARNYGRVVYEANRGGLDFTKDDENINSQPFMRWRDRFLYCMEGVNKATAATGEIKGHYLNITAATMEDMYERAEFAKEIGSVVVMIDLTIGYTAMQSMANWARKNGVLLHLHRAGHSTFTRQKTFRVLAKWARLIGVDHVHAGTVVGKLEPATTAGYTLRDDTNLGNGIFFDQNWGVMPVASGGIHAGQMHQLVTLFGDDVILQFGGGTIGHPMGIAAGAEANRVALEATIKARNEGPDILRKAAENNRPLQAALQTWGDVTFDYTSTDA
EON24481.1_GCA_000389985_Ribulose-bisphosphate_carboxylase_large_1_Nocardioides_sp._CF8                                                                                    WDPGVQSYAGMDYEPKETDILAVFRMTPQDGVDKIAAVAGESSTATWTVWTDRLTANSHYQAKAYKVDDVPGGEYFAYIAYDIDLFEEGSIANLTSSIIGNVFGFKPLKALRLEDMRIPVAYKKTFQGPAHGIVMEREFLNKYGRPLLGATIKPKLGLSARNYGRVVYEACKGGLDFTKDDENINSQPFMRWRDRFLFGMEGVNKAMAETGELKGHYFNITAGTMEEMYRRAEFAKEIGSVIVMIDLTIGYTAIQSMANWCRENGLLLHLHRAGHSTYTRQKTFRVISQWCRLMGVDHLHAGTVVGKLEPATTRGFTLREDTNLENGIFFDQDWGVMPVASGGIHAGQMHQLLDLFQDDVILQFGGGTIGHPYGIAAGAEANRVALEAMVKARNEGADVLRNAAKTCQPLEAALSTWGDVTFDYTSTDA
RJS46405.1_GCA_003600895_form_I_ribulose_bisphosphate_carboxylase_large_subunit_Nocardioides_sp._K1W22B-1                                                                  WDPGVQSYAGMDYEPKETDILAVFRMAPQDGVDAIAAVAGESSTATWTVWTDRLTANSHYQAKAYKVEDVPGGEYFAYIAYDIDLFEEGSIANLTSSIIGNVFGFKPLKALRLEDMRIPVAYKKTFQGPAHGIVMEREFLNKYGRPLLGATIKPKLGLSARNYGRVVYEACKGGLDFTKDDENINSQPFMRWRDRFLFGMEGVNKAMAETGEVKGHYFNVTAGTMEEMYERAQFAKELGSVIVMIDLTIGYTAIQSMANWCRANGMLLHLHRAGHSTYTRQKTFRVISQWCRLMGVDHLHAGTVVGKLEPATTRGFTLREDRNLENGIFFDQEWGVMPVASGGIHAGQMHQLLDLFQDDVILQFGGGTIGHPLGISAGAESNRVALEAMVKARNEGPGVLRDAAKACKPLEVALATWGDVTFDYTSTDA
GCA_002384855DGBP01000076.1_33316323307171_33_GCA_002384855_-1_ID_71_33_partial_00_Nocardioidaceae_bacterium_UBA4001                                                       WDPGVQSYAGMDYEPKDTDVLAVFRVTPQDGVDPIAAVAGESSTATWTVWTDRLTANSHYQAKAYRVDEVPGGEYFAYIAYDLDLFEEGSIANLTSSIIGNVFGFKPLKALRLEDMRIPVAYVKTFQGPAHGIVMEREYLNKYGRPLLGATIKPKLGLSARNYGRVIYEGLRGGLDFTKDDENINSQPFMRWRDRFLFSMEGVNKAMADTGEIKGHYLNVTAGTMEEMYERAEFAKELGSVVVMIDLTIGYSAMQSMANWSRKNGVLLHLHRAGHSTFTRQKTFRVLAKWARLIGVDHVHAGTVVGKLEPATTKGFTLRDDTNHANGIFFDQDWGVMPVASGGIHAGQMHQLLDYLGEDTILQFGGGTIGHPLGISAGAEANRVALEAMIKARNEGPDILRKAAEHCRPLEVALATWGDVTFDYASTDA
KRA85964.1_GCA_001427795_ribulose_15-bisphosphate_carboxylase_Nocardioides_sp._Root682                                                                                     WDPGVHSYASMDYEPKDTDVLAVFRFTPQSGVDPIAAVAGESSTATWTVWTDRLTANSHYQAKAYRVEDVPGGEYFAYIAYDIDLFEEGSIANLTSSIIGNVFGFKPLTALRLEDMRIPVAYVKTFQGPAHGIVMEREHLNKYGRPLLGATIKPKLGLSARNYGRVVYEACRGGLDFTKDDENINSQPFMRWRDRFLYSMEGVNLAMAETGEIKGHYLNVTAGSMEEMYERAEFAKELGSVVVMIDLTIGYTAMQSMAYWARRNGVLLHLHRAGHSTYTRQKTFRVISKWCRLIGVDHIHAGTVIGKLEPATTQGYTLREDINRGNGIFFDQDWGVMPVASGGIHAGQMHQLLDLFGDDVILQFGGGTIGHPLGIAAGAEANRVALEAVVKARNEGPDVLRRAAEQCKPLEAALATWGDVTFDYTSTDA
WP_028656409.1_GCF_000519005_MULTISPECIES_form_I_ribulose_bisphosphate_carboxylase_large_subunit_unclassified_Nocardioides                                                 WDPGVHSYASMDYVPKDTDVLAVFRVTPQKGVDPIAAVAGESSTATWTVWTDRLTANTHYQAKAYRVEDVPGGEYFAYIAYDIDLFEEGSIANLTSSIIGNVFGFKPLTALRLEDMRIPVAYVKTFQGPAHGIVMEREHLNKYGRPLLGATIKPKLGLSARNYGRVVYEACRGGLDFTKDDENINSQPFMRWRDRFLYCMEGVNRAMAETGEIKGHYLNVTAGSMEEMYERAELAKELGSVVVMIDLTIGYTAMQSMATWARRNGVLLHLHRAGHSTYTRQKTFRVISKWCRLIGVDHIHAGTVIGKLEPATTRGFTLREDANPANGIFFDQDWGVMPVASGGIHAGQMHQLLDLFGDDVVLQFGGGTIGHPMGIAAGAEANRVALEAVVKARNEGPDVLRRAAERCRPLEAALATWGDVTFEYTSTDA
RAJ68782.1_GCA_003259355_ribulose-bisphosphate_carboxylase_large_chain_Streptomyces_sp._Amel2xB2                                                                           WDPGVQSYAGMDYVPKDTDVLAVFRVAPQDGVEPVAAVAGESSTATWTVWTDRLTAHTHYQAKAYRIDEVPGGEFFAYIAYDIDLFEEGSIANLTSSIIGNVFGFKPLKALRLEDMRIPVAYTKTFQGPAHGIVMEREFLNKYGRPLLGATIKPKLGLSARNYGRVVYEACRGGLDFTKDDENINSQPFMRWRDRFLFGMEGVNRAMAETGEIKGHYFNVTAGTMEEMYERAEFARELGSVVVMIDLTVGYTAIQSMANWARRNGVLLHLHRAGHSTYTRQKTFRVIAKWCRLMGVDHVHAGTVVGKLEPATTRGYTLRENLNPANGIFFEQDWGVMPVASGGIHAGQMHQLLDLFSDDVILQFGGGTIGHPYGIAAGAEANRVALEAMVKARNEGPDVLRDAAQGCRPLEAALATWGEVDFDYTSTDA
RRO16954.1_GCA_003931915_form_I_ribulose_bisphosphate_carboxylase_large_subunit_Saccharopolyspora_sp._H219                                                                 WDPGVQSYAGMDYVPKDTDVLAVFRVTPQEGVDPVAAVAGESSTATWTVWTDRLTAHTHYQAKAYRVDEVPGGEYFAYIAYDVDLFEEGSIANLTSSIIGNVFGFKPLKALRLEDMRIPVVYAKTFQGPAHGIVMEREHLNKYGRPLLGATIKPKLGLSARNYGRVVYEACRGGLDFTKDDENINSQPFMRWRDRFLYGMEGVNRAMAETGEVKGHYFNVTAGTMEEVYRRAEFAKDLGSVIVMIDLTIGYTAIQSMANWARQNGVLLHLHRAGHSTYTRQKTFRVIAKWCRLMGVDHVHAGTVVGKLEPATTRGYTLREDLNLQNGIFFEQNWGVMPVASGGIHAGQMHQLLDLFGDDVILQFGGGTIGHPYGIAAGAEANRVALEAVVKARNEGPDVLRRSAKHCQSLEAALSTWGDVTFDYTSTDA
WP_066469884.1_GCF_001552855_form_I_ribulose_bisphosphate_carboxylase_large_subunit_Skermania_piniformis                                                                   WDPGVQSYASMDYQPKDTDILAVFRVTPQDGVDPIAAVAGESSTATWTVWTDRLTANSHYQAKAYRVDEVPGGEYFAYIAYDLDLFEEGSIANLTSSIIGNVFGFKPLKALRLEDMRIPVAYVKTFQGPAHGIVMEREFLNKYGRPLLGATIKPKLGLSARNYGRVVYEACRGGLDFTKDDENINSQPFMRWRDRFLFAMEGVNRAMAETGEIKGHYLNVTAGTMEEMYRRAEFAKELGSVIVMIDLTVGYTAIQSMANWSRENGVLLHLHRAGHSTYTRQKTFRVIGKWCRLMGVDHVHAGTVVGKLEPATTRGFTLRDDTNPGNGIFFDQDWGVMPVASGGIHAGQMHQLLDLFGDDVILQFGGGTIGHPLGIAAGAEANRVALEAIVKARNEGPDVLRAAAAHSAPLEVALATWGDVTFDYTSTDA
TCM44936.1_GCA_004345365_ribulose-bisphosphate_carboxylase_large_chain_Kribbella_sp._VKM_Ac-2568                                                                           WDPGVQSYAGMDYIPKDTDVLAVFRVAPQDGVEPIAAVAGESSTATWTVWTDRLTANSHYQAKAYRVEEVPGGEYFAYVAYDIDLFEEGSIANLTSSIIGNVFGFKPLKALRLEDLRIPVAYAKTFQGPAHGIVMERELLNKYGRPLLGATIKPKLGLSARNYGRVVYEACRGGLDFTKDDENINSQPFMRWRDRFLYCMEGVNKAMAETGEIKGHYLNITAGTMEEMYRRAEFAKELGSVVVMIDLTIGYTAIQSMAHWARENSMLLHLHRAGHSTYTRQKSFRVIAKWCRLMGVDHIHAGTVVGKLEPATTRGYTLRENANPQNGIFFDQDWGVMPVASGGIHAGQMHQLLDLFQDDVILQFGGGTIGHPYGIAAGAEANRVALEAMVKARNEGPDVLRNAAKICAPLEAALSTWGNVTFDYTSTDA
WP_056815650.1_GCF_001612865_MULTISPECIES_form_I_ribulose_bisphosphate_carboxylase_large_subunit_Nocardia                                                                  WDPGVQSYAGMDYVPKDTDVLAVFRVTPQDGVDPIAAVAGESSTATWTVWTDRLTANSHYQAKAYQVDEVPGGEYFAYIAYDIDLFEEGSIANLTSSIIGNVFGFKPLKALRLEDMRIPVAYTKTFQGPAHGIVMEREMLNKYGRPLLGATIKPKLGLSARNYGRVVYEACRGGLDFTKDDENINSQPFMRWRDRFLYAMEGVNRAMAETGEIKGHYLNVTAGTMEEMYRRANFAKEIGSVVVMIDLTIGYTAIQSMAHWARENGLLLHLHRAGHSTYTRQKTFRVIGKWSRLMGVDHVHAGTVVGKLEPATTRGFTLRDNRNLGNGIFFDQDWGVMPVASGGIHAGQMHQLLDLFGDDVILQFGGGTIGHPYGIAAGAEANRVALEAMVKARNEGPGVLRNAAKHCAPLQAALDTWGDITFDYTSTDA
PZR62427.1_GCA_003244105_ribulose-bisphosphate_carboxylase_large_subunit_Candidatus_Eremiobacter_sp._RRmetagenome_bin22                                                    WAAGVIPYKEMDYEPKETDILCAFRITPQDGVEPDAAVAGESSTATWTVWTDRLTSYEDYQAKAYRVTPVPGNQYIAYIAYDIDLFEEGSIANLTSSIIGNVFGFKALKALRLEDMRIPAQYAKTFQGPAHGIVVEREYLNKYGRPLLGATTKPKLGLSARNYGRVVYEALRGGLDFVKDDENTNSQPFMRWRDRYLFCMEAVAKAMAATGEIKGHYLNVTAASMEEIYERAEFARDLGSVIVMIDLTIGFSAMQSMARWARKNGVILHLHRAGHGTYTRQKTFRVLSKWCRLIGVDHIHAGTVVGKLEPHMVSGYTLRKNADPGRGLYFDQDWAVMPVASGGIHAAQAHQLLHHLGEDVVLQFGGGTIGHPMGIAAGATANRVAVEAMIQARNEGPEILERAARWCAPLRQAIDLWGEITFNYESTDT
PZS19536.1_GCA_003244275_ribulose-bisphosphate_carboxylase_large_subunit_Acidimicrobiales_bacterium                                                                        WSAGVIPYAQMDYEPKDRDVLAAFRITPQPGVDPKAAVAGESSTATWTVWTDRLTAHDHYQAKAFSVEPVPGGQYIAYIAYDMDLFEEGSIANMTSSIIGNVFGFKALKALRLEDLRIPVPYVKTFQGPPHGIVMEREYLNKYGRPLLGATTKPKLGLSARNYGRVVYEALRGGLDFTKDDENINSQPFMRWRDRYLYSMEGVQRAQQVTGEVKGHYLNVTAATMEDMYERAEFAKELGSIIIMMDLTVGFTAMTSMSKWARANGMILHLHRAGYATYARQKNFRVIGKWCRLLGVDHIHAGTVVGKLEPNIIMGYTLRLEANPAQGIYFTQDWGVMPVASGGIHAGQMHQLLHYLGEDVVLQFGGGTIGHPMGIAAGATANRVAAEVMIKARNEGPEILKAAAKKCPELQTALDTWGEISFDYESTDT
GCA_003133485PKXR01000127.1_292236123824218_29_GCA_003133485_-1_ID_218_29_partial_00_candidate_division_AD3_bacterium                                                      WSAGVIPYREMDYEPKDTDILCAFRITPQPGVDAEAAVAGESSTATWTVWTDRLTSYEDYQAKAYRVDEVQGGQYIAYIAYDLDLFEEGSIANLTSSIIGNVFGFKALRALRLEDMRIPLHYVKTFQGPAHGIVMEREYLNKYGRPLLGATIKPKLGLSARNYGRVVYEALSGGLDFVKDDENTNSQPFMRWRDRFLFCMEGVNRAMAKTSEIKGHYCNVTAASMEEMYERAEFAKELGSVIVMADLTCGFTALQSMARWARRNGVLLHLHRAGHSTYTRQKSFRVLAKWCRLIGVDHIHAGTVVGKLEPGNVRGYVLRLDVDPARGLYFEQSWGVMPVASGGIHAGQMHELLHYLGEDVVLQFGGGTIGHPMGIAAGATANRVAVEAMIQARNEGPEILRRAARTCEPLRQALEIWGDVSFNYESTDT
HCU97213.1_GCA_003541285_TPA_ribulose-bisphosphate_carboxylase_large_subunit_Actinobacteria_bacterium                                                                      WSAGVIPYAQMDYVPKDTDVLAAFRISPQPGVPPEAAVAGESSTATWTVWTDRLTAYDHYQAKCYKVEPVPGGEYIAYIAYDIDLFEEGSIPNLTSSIIGNVFGFKALKALRLEDMRIPLHYVKTFQGPPHGIVMEREYLNKYGRPLLGATTKPKLGLSARNYGRVVYEALRGGLDFTKDDENINSQPFMRWRDRFLFTMEAVSRAQERAGEIKGHYLNVTAASMEDMYERADFAASLGSVIIMIDLTIGYTAMHSMARWARKNGVILHLHRAGHSTYTRQKTFRVISKWCRLIGVDHIHAGTVVGKLEPANVRGYTLREAANLGQGIYFDQDWGTMPVASGGIHAGQMHQLLDYLGEDVVLQFGGGTIGHPMGIAAGATANRVATEAMIKARNEGGDILRAAARHCQPLQVALDTWGEITFNYESTDT
GCA_003161165PMOW01000309.1_111044811263310_11_GCA_003161165_-1_ID_310_11_partial_00_Actinobacteria_bacterium                                                              ---------------------------------------------------------------------------------------------------------------------------------------------------------------------------------------------MRWRDRYLFAMEGVNRAMQQTGEIKGHYLNVTAASMEEMYERAEFAKELGSIVVMVDLTVGYTALHSMSNWARANGVLLHLHRAGHGTYTRQKSFRVIAKWCRLIGVDHIHAGTVVGKLEPAMVRGYTLRESRDLSHGMYFEQDWAVMPVASGGIHAGQMHQLIDYLGEDVILQFGGGTIGHPMGIAAGATANRVATEAMIKARNEGEDILAQAAKQCRELQAALDTWGDISFNYESTDT
GCA_003167535PMSR01000241.1_111338770_1_GCA_003167535_1_ID_770_1_partial_10_Actinobacteria_bacterium                                                                       ---------------------AAFRITPQPGVPPEAAVAGESSTATWTVWTDRLTAHEHYQAKCYQVDPVPGGEYIAYIAYDIDLFEEGSIPNLTSSIIGNVFGFKALRALRLEDMRIPLPYVKTFRGPPHGIVMEREYLNKYGRPLLGATTKPKLGLSARNYGRVVYEALRGGLDFTKDDENINSQPFMRWRDRYLFAMEGVNRAAQQTGEIKGHYLNVTAASMEDMYERAEFARELGSIVVMVDLTVGYTALHSMSNWARANGVLLHLHRAGHGTYTRQKSFRVIAKWCRLIGVDHIHAGTVVGKLEPAMVRGYTLRESRDLGHGMYFEQDWAVMPVASGGIHAGQMHQLLDYLGEDVILQFGGGTIGHPMGIAAGATANRVAVEAMIKARNEGEDILAAAAKRCPELQAALDTWGDISFNYESTDT
WP_088320186.1_GCF_002198675_form_I_ribulose_bisphosphate_carboxylase_large_subunit_Kineosporia_sp._R_H_3                                                                  WGAGVLAYADMDYVPRDTDVLAVFRMTPQDGVPPEAAVAGESSTATWTVWTDRLTAHDHYQAKCYRVEPVVGGQFLAYIAYDLDLFEEGSVANLTSSIIGNVFGFKPLKALRLEDMRIPVGYVKTFAGPPHGVVMEREYLGKYGRPLLGATVKPKLGLSARNYGRVVYEALRGGLDFTKDDENINSQPFMRWRDRFLFGMEAVNRACAETGEIKGHYLNVTAGTMEEMYERADFARDLGSVVVMVDLTVGYTAIQSMSAWARRNGVLLHLHRAGHSTFTRQKSFRVLAKWLRLAGVDHLHAGTVVGKLEPASVSGFVLREDADPSRGLYFDQEWPVMPVASGGIHAGQMHQLLDLFGDDVVLQFGGGTIGHPMGIAAGAEANRVALEAMVKARNAGPEVLRAAARHCPALDAALATWGEVTFDYASTDT
PWI57843.1_GCA_003144315_ribulose-bisphosphate_carboxylase_large_subunit_Acidibacillus_sulfuroxidans                                                                       WSAGVSPYAELDYVPKDTDIICAFRFIPQTGVEPIAAIAGESSTATWTVWTDRLTSYENYQAKAYYVYNIPG-QYMTYIAYDIDLFEEGSIANLTSSIIGNVFGFKALKSLRLEDMRIPLHYVKTFQGPANGIVNEREHLNKYGRPLLGATTKPKLGLSARNYGRVVYEALRGGLDFVKDDENINSQPFMRWRDRFLFVMEAVNKAVAATGEIKGHYLNVTAATMEDMYERAEFAKELGSVVVMIDLTIGYTAIQSMAKWARKNNVILHLHRAGHSTYTRQKTFRVIAKWMRLAGVDHIHAGTVVGKLEPLTTAGFTLRGMADPQIGLYFEQDWGTMPVASGGIHAGQMHQLLHMFGDDVILQFGGGTIGHPQGVAQGATANRVAVEAMVKARNEGPQILEKAARFSPALKAALEVWKDVTFNYESTDT
GCA_003136295PLDZ01000149.1_32615407836_3_GCA_003136295_1_ID_36_3_partial_00_candidate_division_AD3_bacterium                                                              WSSGVIPYAQMDYVPKDSDILCAFRITPQEGVPPEAAVAGESSTATWTVWTDRLTAYEHYQAKAYKVDPVPGGQYIALIAYELDLFEEGSIANLTSSIIGNVFGFKALRALRLEDMRIPLHYVNTFQGPPHGIVMEREYLNKYGRPLLGATTKPKLGLSARNYGRVVYEALRGGLDFTKDDENINSQPFMRWRDRYLSSMEAVNKAMAETGEIKGHYLNVTAGDMEGMYERAEFAKELGSIVIMLDLTVGFTAMTSMSKWARRNGVLLHLHRAGHGTYTRQKNFRVIAKWCRLLGVDHIHAGTVVGKLEPNMVKGYTLRKGRDPMHGIYFDQNWGVMPVASGGIHAGQTHQLIHYLGEDVILQFGGGTIGHPMGVAAGATANRTAVELIIQARNEGPEILRAAGRWCSPLRAALDVWGDISFNYESTDT
GCA_003135895PNBE01000075.1_423303793131_4_GCA_003135895_1_ID_131_4_partial_00_candidate_division_AD3_bacterium                                                            WSSGVIPYAQMDYVPKDTDVLCAFRITPQEGVPPEAAVAGESSTATWTVWTDRLTAHEHYQAKAYSVEPVAGGQYIALIAYALDLFEEGSIANLTSSIIGNVFGFKALRALRLEDMRIPLHYVNTFQGPPHGIVMEREYLNKYGRPLLGATTKPKLGLSARNYGRVVYEALRGGLDFTKDDENINSQPFMRWRDRYLSSMEAVNKAMAETGEIKGHYLNVTAGDMEAMYERAEFAKEIGSVVIMLDLTVGFTAMTSMSKWARRNGVLLHLHRAGHGTYTRQKTFRVIAKWCRLLGVDHIHAGTVVGKLEPNMVQGYTLRKGRDLMHGIYFDQDWGVMPVASGGIHAGQTHQLLHYLGEDVILQFGGGTIGHPMGVAAGATANRTAVELIVQARNEGPEILRAAGRWCAPLRAALDVWGDISFNYESTDT
GCA_003131685PKWB01000131.1_181562317086126_18_GCA_003131685_1_ID_126_18_partial_00_candidate_division_AD3_bacterium                                                       WSSGVIPYAQMDYVPKDTDLLCAFRITPQDGVPPEAAVAGESSTATWTVWTDRLTAHEHYQAKAYKVDPVAGGQYIALIAYALDLFEEGSIANLTSSIIGNVFGFKALRALRLEDMRIPLHYVNTFQGPPHGIVMEREYLNKYGRPLLGATTKPKLGLSARNYGRVVYEALRGGLDFTKDDENINSQPFMRWRDRYLASMEAVNKAMAETGEIKGHYLNVTAGDMESMYERAEFAKEIGSVIIMMDLTVGYTAMTSMSKWARRNGVLLHLHRAGHGTYTRQKTFRVIAKWCRLLGVDHIHAGTVVGKLEPNMVRGYTLRDGRDPLHGIYFDQDWGVMPVASGGIHAGQTHQLLHYLGEDVVLQFGGGTIGHPMGVAAGATANRTAVELIVQARNEGPEILRAGGRWCAPLRAALDVWGDISFNYESTDT
PZR83315.1_GCA_003244045_ribulose-bisphosphate_carboxylase_large_subunit_Candidatus_Dormibacter_sp._RRmetagenome_bin12                                                     WASGVIPYKKMDYEPKPTDILCAFRITPQEGVDPEAAVAGESSTATWTVWTDRLTAHEHYQAKAYRCDPVPGGQFIALIAYDIDLFEEGSIANLTSSIIGNVFGFKALKALRLEDMRIPPHYVKTFQGPPHGIVMEREYLNKYGRPLLGATTKPKLGLSARNYGRVVYEALRGGLDFTKDDENINSQPFMRWRDRYLASMEAVNKAQAVTGEIKGHYLNVTAADMESMYERADFAKQLGSVIVMMDLTVGYTAMTSMSKWARRNGVILHLHRAGHGTYTRQKTFRVIAKWVRLLGVDHVHAGTVVGKLEPNMIRGYTCRQGADPQKGLYFDQDWGVMPVASGGIHAGQMHQLLDYLGEDTVLQFGGGTIGHPMGIAAGATANRVALEVMVQARNEGPDILKAAAKWSPELRAALDVWGEISFNYESTDT
OSY43505.1_GCA_002119215_Ribulose_bisphosphate_carboxylase_large_chain_chromosomal_Pseudonocardia_autotrophica                                                             ---------------------------------------------------------------------------------------------------------------------------------------------------------------------------------------------------------------------------------------------------------------------------------------------------------MLRSGR------------------ADPVKGLYFDQDWATMPVASGGIHAGQMHQLLHHLGEDVVLQFGGGTIGHPMGIAAGAEANRVAVEAMIKARNEGPEILRAAAKRNRPLETALSTWGDITFDYASTDT
PVZ13145.1_GCA_003096675_ribulose-bisphosphate_carboxylase_large_chain_Actinomycetospora_cinnamomea                                                                        WSAGVIPYAEMDYEPQDTDLLCAFRVTPQEGVPPEAAVAGESSTATWTVWTDRLTTYEHYQAKCYRVDAVPGGQWIAHIAYDLDLFEEGSIANLTSSIIGNVFGFKPLKALRLEDMRIPPHYVKTFQGPAHGIVQEREYLNKFGRPLLGATTKPKLGLSSRNYGRVVYEALRGGLDFTKDDENINSQPFMRWRDRFLACMEAVNKAQAETGEVKGHYLNVTAADMEDIYERAEFARDLGSVIIMVDLTVGYTAIQSLARWARRNGVILHLHRAGHATYTRQKTFRVISKWMRLAGVDHIHAGTVVGKLEPASVHGFVLRRNADPSKGLYFDQEWGVMPVASGGIHAGQMHQLLHHLGEDTILQFGGGTIGHPMGIAQGAEANRVAVEAMIKARNEGPEILRAAARHNKPLDMALSTWGDVTFDYASTDT
TDQ62725.1_GCA_004363095_ribulose-bisphosphate_carboxylase_large_chain_Actinomycetospora_succinea                                                                          WSAGVIPYAEMDYEPKDTDLLCAFRVTPQDGVPPEAAVAGESSTATWTVWTDRLTTFEHYQAKCYRVEPVPGGQWIAYIAYDLDLFEEGSIANLTSSIIGNVFGFKPLKALRLEDMRIPAHYVKTFQGPAHGIVTEREYLNKFGRPLLGATTKPKLGLSSRNYGRVVYEALRGGLDFTKDDENINSQPFMRWRDRFIACMEAVNKAQAETGEVKGHYLNVTAADMEDIYERAEFAKDLGSVIVMVDLTVGYTAIQSLAKWARRNGVILHLHRAGHATYTRQKNFRVISKWMRLAGVDHIHAGTVVGKLEPASVHGFVLRKGADPSKGLFFEQDWATMPVASGGIHAGQMHQLLHHLGEDTVLQFGGGTIGHPMGIASGAEANRVAVESMIKARNEGPEILREAAKRNKPLDMALSTWGDITFDYASTDT
OLL93885.1_GCA_001932395_Ribulose_bisphosphate_carboxylase_large_chain_Pseudonocardia_sp._Ae356_Ps1                                                                        WSAGVIPYAEMDYEPKDTDLLCAFRVTPQDGVPPEAAVAGESSTATWTVWTDRLTTYEHYQAKCYAVEPVPNGQWIAYIAYDLDLFEEGSIANLTSSIIGNVFGFKPLKALRLEDMRIPAHYVKTFPGPPHGIVTEREYLDKFGRPLLGATTKPKLGLSARNYGRVVYEALRGGLDFTKDDENINSQPFMRWRDQYLACMEAVNRAQAATGEVKGHYLNVTAATMEDMYERAEFARELGSVIVMVDLTVGYTAIQSLSTWARRNGVILHLHRAGHGTYTRQKNFRVIAKWMRLAGVDHIHAGTVVGKLEPNAVAGFVLRKGADPVKGLYFDQDWATMPVASGGIHAGQMHQLLHHLGEDTVLQLSGGTIGHPMGIAAGAEANRVAVEAMIKARNEGPEILRAAARRNRPLETALATWGDVTFDYASTDT
TCK20745.1_GCA_004339565_ribulose-bisphosphate_carboxylase_large_chain_Pseudonocardia_endophytica                                                                          WSAGVIPYAEMDYVPKDTDLLCAFRVTPQEGVPPEAAVAGESSTATWTVWTDRLTTFEHYQAKCYKIEPVPGGQWIAYIAYDLDLFEEGSIANLTSSIIGNVFGFKPLKALRLEDMRIPAHYVKTFPGPPHGIVTEREYLNKFGRPLLGATTKPKLGLSSRNYGRVVYEALRGGLDFTKDDENINSQPFMRWRDRFLSCMEAVNKAQAETGEVKGHYLNVTAATMEDMYERADFARELGSVIVMVDLTVGYTAIQSLSKWARRNGVILHLHRAGHGTYTRQKSFRVIAKWMRLAGVDHIHAGTVVGKLEPNAVHGFVLRKNADPVKGLFFDQEWATMPVASGGIHAGQMHQLLHHLGEDTVLQFGGGTIGHPMGIAAGAEANRVAVEAMIKARNEGPEILREAAKRNKPLDMALTTWGDITFDYASTDT
PZS24549.1_GCA_003244055_ribulose-bisphosphate_carboxylase_large_subunit_Pseudonocardiales_bacterium                                                                       WSAGVIPYAEMDYQPKDSDILCAFRITPQPGVPPEAAVAGESSTATWTVWTDRLTAHEHYQAKCYRVDAVPNGQYIAYIAYDIDLFEEGSIANLTSSIIGNVFGFKALKALRLEDMRIPLHYVKTFQGPAHGIIMEREYLDKFGRPLLGATTKPKLGLSARNYGRVVYEALRGGLDFTKDDENINSQPFMRWRDRYLYSMEGVNRAIAATGEVKGHYLNVTAGTMEDMYERATFAKEVGTVIIMIDLTIGYTAIQSMAKFARANSLILHLHRAGHGTYTRQKNFRVIAKWMRLAGVDHIHAGTVVGKLEPNATAGYTCREMINPVKGIFFDQDWGMMPVASGGIHAGQMGDLLHYLGEDVVLQFGGGTIGHPMGIAAGAEANRVALEAMIKARNEAQDILKAAAKKCSALDVALSTWGDISFNYESTDM
OZM75617.1_GCA_002262885_ribulose-bisphosphate_carboxylase_large_subunit_Pseudonocardia_sp._MH-G8                                                                          -----QPLQDTPYVPKDTDVLCAFRITPQEGVPPEAAVAGESSTATWTVWTDRLTAHDHYQAKCYSVEAVPGGQYIARIAYEIDLFEEGSIANLTSSIIGNVFGFKPLKALRLEDMRIPVAYVKTFQGPAHGIVMEREYLNKHGRPLLGATTKPKLGLSARNYGRVVYEALRGGLDFTKDDENINSQPFMRWRDRFLFCMEAINRAQAETGEIKGHYLNVTAGTMEEMYERADFAKELGSIVVMIDLTVGYTAIQSMANWARKNGVILHLHRAGHGTYTRQKSFRVIAKWMRLAGVDHIHAGTVVGKLEKNTTLGFILRADADPVKGLYFDQDWPVMPVASGGIHAGQMHQLLDLFGDDVILQFGGGTIGHPMGIAAGAEANRVALEAMVKARNEGPDILKKAAAKCRSLDMALATWGDITFDYESTDT
OAP26353.1_GCA_001651785_Ribulose_bisphosphate_carboxylase_large_chain_Amycolatopsis_sp._M39                                                                               WGAGVIPYAEMDYEPKDTDVLAAFRITPQDGVPAEAAVAGESSTATWTVWTDRLTAYEHYQAKCYRVEPVPNGQYIAHIAYDLDLFEEGSIANLTSSIIGNVFGFKALKALRLEDMRIPTHYVKTFQGPPHGIVTEREYLDKYGRPLLGATTKPKLGLSARNYGRVVYEALRGGLDFTKDDENINSQPFMRWRDRFLFCMEGVNRAQAATGEIKGHYLNVTAGTMEQMYERAEFARELGSVVVMIDLTVGYTAIQSMSAWARRNGVLLHLHRAGHSTYTRQKSFRVIAKWMRLAGVDHIHAGTVVGKLEPHTTAGYTLRLDADPVKGLYFDQDWPVLPVASGGIHAGQMHQLLHLLGEDVVLQFGGGTIGHPMGIAAGATANRVALEAMVKARNEGKDILRAAAKRSRELDVALATWGDITFNYESTDT
PKV95662.1_GCA_002846615_ribulose-bisphosphate_carboxylase_large_chain_Amycolatopsis_niigatensis                                                                           WGAGVIPYAEMDYEPKDTDVLAAFRITPQDGVPAEAAVAGESSTATWTVWTDRLTAYEHYQAKCYRVEPVPNGQYIAHIAYDLDLFEEGSIANLTSSIIGNVFGFKALKALRLEDMRIPTHYVKTFQGPPHGIVTEREYLDKYGRPLLGATTKPKLGLSARNYGRVVYEALRGGLDFTKDDENINSQPFMRWRDRFLFCMEGVNRAQAATGEIKGHYLNVTAGTMEQMYERAEFARELGSVVVMIDLTVGYTAIQSMSAWARRNGVLLHLHRAGHSTYTRQKSFRVIAKWMRLAGVDHIHAGTVVGKLEPHTTAGYTLRLDADPVKGLYFDQDWPVLPVASGGIHAGQMHQLLHLLGEDVVLQFGGGTIGHPMGIAAGATANRVALEAMVKARNEGKDILRAAAKRSRELDVALATWGDITFNYESTDT
SHK45303.1_GCA_900142365_ribulose-bisphosphate_carboxylase_large_chain_Pseudonocardia_thermophila                                                                          WNAGVIPYAEMDYVPKDTDVLCAFRITPQDGVPPEAAVAGESSTATWTVWTDRLTDYAHYQAKCYSVEAVPGGQYLAKIAYELDLFEEGSIANLTSSIIGNVFGFKPLKALRLEDMRIPPHYVKTFQGPPHGLVMEREYLNKFGRPLLGATTKPKLGLSARNYGRVVYEALRGGLDFTKDDENINSQPFMRWRDRFLYCMEAVNRAQAATGEVKGHYLNVTAATMEEMYERAEFAKELGSIVIMVDLTVGHTAIQSMSKWARRNGVLLHMHRAGHSTFTRQKTFRVLAKWLRLAGVDHLHAGTVVGKLEPNSVAGFTLRLDADPVKGLYFEQDWGVMPVASGGIHAGQMHQLLHHLGEDVILQFGGGTIGHPMGIAAGAEANRVALEAMIKARNEGEAILRAAAKHNRALDTALATWGDITFDYESTDT
OLT11819.1_GCA_001942415_ribulose-bisphosphate_carboxylase_large_subunit_Pseudonocardia_sp._CNS-139                                                                        WNAGVIPYAEMDYVPKDSDVLCAFRITPQDGVPPEAAVAGESSTATWTVWTDRLTTFEHYQAKCYRLEAVPGGQWIAYIAYDLDLFEEGSIANLTSSIIGNVFGFKPLKALRLEDMRIPTQYVKTFQGPPHGVVMEREHLGKFGRPLLGATTKPKLGLSARNYGRVVYEALRGGLDFTKDDENINSQPFMRWRDRFLFCMEAVNRAQAATGEVKGHYLNVTAATMEQMYERADFAKELGSVVVMIDLTVGYTAIQSISAWARRNGVLLHLHRAGHSTYTRQKTFRVIAKWMRLAGVDHLHAGTVVGKLEPNSVRGFTLRDDADPVLGLYFDQEWGVMPVASGGIHAGQMHQLLHHLGEDVVLQFGGGTIGHPMGIAAGAEANRVALEAMIKARNEGDDILRAAARRNRALDTALATWGDVTFDYASTDT
WP_028931762.1_GCF_000423625_form_I_ribulose_bisphosphate_carboxylase_large_subunit_Pseudonocardia_asaccharolytica                                                         WSAGVMPYAEMDYVPKDTDLLCAFRITPQDGVPPEAAVAGESSTATWTVWTDRLTAHDHYQAKCYKVEAVPGGQWIAWIAYELDLFEEGSIANLTSSIIGNVFGFKPLKALRLEDMRIPTQYVKTFQGPPHGIVMEREYLNKYGRPLLGATTKPKLGLSARNYGRVVYEALRGGLDFTKDDENINSQPFMRWRDRFLFCMEGVNRAQAETGEVKGHYLNITAGTMEQMYERAEFAKELGSVVIMIDLTIGYTAIQSIAEWARRNSVLLHLHRAGHGTYTRQKTFRVISKWMRLAGVDHIHAGTVVGKLEPNSVQGFTLRLDADPVKGLYFDQEWGVMPVASGGIHAGQMHQLIHYLGEDVVLQFGGGTIGHPMGIAAGAEANRVALEAMIKARNEGEDILKKAAQRNRPLDMALATWGDITFNYESTDT
OJY53261.1_GCA_001899645_ribulose-bisphosphate_carboxylase_large_subunit_Pseudonocardia_sp._73-21                                                                          WNAGVIPYAEMDYVPKDTDVLCAFRITPQDGVPPEAAVAGESSTATWTVWTDRLTAHEHYQAKCYSVEAVPGGQYIALIAYELDLFEEGSIANLTSSIIGNVFGFKPLKALRLEDMRIPIHYVKTFQGPAHGIVMEREHLGKYGRPLLGATTKPKLGLSARNYGRVVYEALRGGLDFTKDDENINSQPFMRWRDRFLFCMEAVNRAQAATGEIKGHYLNVTAATMEQMYERADFAAELGSVVVMIDLTVGYTAIQSMAEWARRNGVLLHLHRAGHGTYTRQKTFRVISKWMRLAGVDHIHAGTVVGKLEPNMVAGYTLRDDADPVKGLYFDQDWGVMPVASGGIHAGQMHQLLHHLGEDVILQFGGGTIGHPMGIAAGAEANRVALEAMIKARNEGEDILKQAGKRCRALDVALATWGDITFDYESTDT
OSY34645.1_GCA_002119215_Ribulose_bisphosphate_carboxylase_large_chain_Pseudonocardia_autotrophica                                                                         WNAGVIPYAEMDYVPKDSDVLCAFRITPQEGVPPEAAVAGESSTATWTVWTDRLTTFEHYQAKCYKVEAVPNGQWIAWIAYDLDLFEEGSIANLTSSIIGNVFGFKPLKALRLEDMRIPTHYVKTFQGPANGIVMEREHLNKFGRPLLGATTKPKLGLSARNYGRVVYEALRGGLDFTKDDENINSQPFMRWRDRFLFCMEAVNRAQAATGEIKGHYLNVTAGTMEEMYERANFAKELGSVIVMIDLTVGYTAIQSMANWARANGVILHLHRAGHGTYTRQKSFRVIAKWMRLAGVDHIHAGTVVGKLEPNATAGFTLRLGADPVKGLYFDQEWGVMPVASGGIHAGQMHQLLHHLGEDVVLQFGGGTIGHPMGISAGAEANRVALEAMIKARNEGPDILKKAASRNRPLDMALATWGDITFNYESTDT
OZM76520.1_GCA_002262885_ribulose-bisphosphate_carboxylase_large_subunit_Pseudonocardia_sp._MH-G8                                                                          WNAGVIPYAEMDYVPKDSDVLCAFRITPQDGVPPEAAVAGESSTATWTVWTDRLTTFEHYQAKCYKVEAVPGGQYIAWIAYDLDLFEEGSIANLTSSIIGNVFGFKPLKALRLEDMRIPTHYVKTFQGPAHGIVMEREHLNKYGRPLLGATTKPKLGLSARNYGRVVYEALRGGLDFTKDDENINSQPFMRWRDRFLFCMEAVNRAQAATGEIKGHYLNVTAGTMEQMYERANFAKELGSAIVMIDLTVGYTAIQSMANWARANGVILHLHRAGHGTYTRQKTFRVIAKWMRLAGVDHIHAGTVVGKLEPNTTAGFTLRLNADPVKGLYFDQDWGVMPVASGGIHAGQMHQLIHHLGEDVVLQFGGGTIGHPMGIAAGAEANRVALEAMIKARNEGPEILKRAAARNRPLDMALATWGDITFNYESTDT
SCX32635.1_GCA_900100615_ribulose-bisphosphate_carboxylase_large_chain_Mycobacterium_sp._UNC267MFSha1.1M11                                                                 WNAGVIPYAEMDYVPKDSDVLCAFRITPQPGVPPEAAVAGESSTATWTVWTDRLTTFEHYQAKCYRVEAVPNGQWIAWIAYDIDLFEEGSIANLTSSIIGNVFGFKPLKALRLEDMRIPTHYVKTFQGPAHGIVMEREHLGKFGRPLLGATTKPKLGLSARNYGRVVYEALRGGLDFTKDDENICSQPFMRWRDRYLFCMEAVNRAQAATGEIKGHYLNITAGTMEEMYERADFAKELGSVVVMIDLTIGYTAIQSMAKWARANGVLLHLHRAGHGTYTRQKAFRVISKWMRLAGVDHIHAGTVVGKLEPYSTAGFTLRLDADPAKGLYFDQEWGVMPVASGGIHAGQMHQLLHYLGEDVILQFGGGTIGHPMGISAGAEANRVALEAMLKARNEGPEILKKAASRNRALDTALATWGDISFNYESTDT
WP_029117349.1_GCF_000620625_form_I_ribulose_bisphosphate_carboxylase_large_subunit_Mycobacterium_sp._URHB0044                                                             WNAGVIPYAEMDYIPKDSDVLCAFRITPQPGVPPEAAVAGESSTATWTVWTDRLTTFEHYQAKCYRVDAVPNGQWIAWIAYDLDLFEEGSIANLTSSIIGNVFGFKPLKALRLEDMRIPTQYVKTFQGPAHGVVMEREHLNKFGRPLLGATTKPKLGLSARNYGRVVYEALRGGLDFTKDDENINSQPFMRWRDRSLFCMEAVNRAQAATGEIKGHYLNVTAGTMEQMYERSEFAKELGSVVVMVDLTIGYTAIQSMANWARANGVLLHLHRAGHGTYTRQKSFRVISKWMRLAGVDHIHAGTVVGKLEPASTAGFTLRLDADPVKGLYFDQEWGVMPVASGGIHAGQMHQLLHYLGEDVILQFGGGTIGHPMGISAGAEANRVALEAMIKARNEGPEILKKAASTNLPLETALATWGDISFNYESTDT
GCA_001313405BBFU01000032.1_3888175432_3_GCA_001313405_1_ID_32_3_partial_00_Pseudonocardia_tetrahydrofuranoxydans_JCM_14745                                                -------------------------------------------------------------------------------------------------------------------MRIPTHYVKTFQGPAHGIVTEREHLGKFGRPILGATTKPKLGLSARNYGRVVYEALRGGLDFTKDDENINSQPFMRWRDRFLFCMEAVNRAQAATGEIKGHYLNVTAGTMEEMYARANFAAELGSVIVMIDLTVGYTAIQSMAKWARDNNVILHLHRAGHATYTRQKNFRVISKWMRLAGVDHIHAGTVVGKLEPMTTAGFTLRKNADLSKGLYFDQDWGVMPVASGGIHAGQMHQLIHHLGEDVILQFGGGTIGHPMGIAAGAEANRVALEA-----------------------------------------
RTL66611.1_GCA_003963135_form_I_ribulose_bisphosphate_carboxylase_large_subunit_Pseudonocardiaceae_bacterium                                                               WNAGVIPYAEMDYEPKDTDILCAFRITPQQGVPPEAAVAGESSTATWTVWTDRLTTFEHYQAKCYKIDPVPNGQWIAYIAYDLDLFEEASIANLTSSIIGNVFGFKPLKALRLEDMHIPTHYVKTFQGPAHGIVTEREHLGKFGRPILGATTKPKLGLSARNYGRVVYEALRGGLDFTKDDENINSQPFMRWRDRFLFCMEAVNRAQAATGEIKGHYLNVTAGTMEEMYERANFAAGLGSVIVMIDLTVGYTAIQSMAKWARDNNVILHLHRAGHGTYTRQKNFRVIAKWMRLAGVDHIHAGTVVGKLEPMTTAGFTLRKDTDLSKGLYFDQEWGVMPVASGGIHAGQMHQLIHHLGEDVILQFGGGTIGHPMGIAAGAEANRVALEAMIKARNEGPEILKKAASRNRALDTALATWGDITFDYESTDT
AEA28350.1_GCA_000196675_Ribulose_bisphosphate_carboxylase_large_chain_Pseudonocardia_dioxanivorans_CB1190                                                                 WNAGVIPYAEMDYEPKDTDILCAFRITPQDGVPPEAAVAGESSTATWTVWTDRLTTFEHYQAKCYKVDPVPNGQWIAYIAYDIDLFEEASIANLTSSIIGNVFGFKPLKALRLEDMRIPTHYVKTFQGPAHGIVMEREHLGKFGRPILGATTKPKLGLSARNYGRVVYEALRGGLDFTKDDENINSQPFMRWRDRFLFCMEAVNRAQAATGEIKGHYLNVTAGTMEEMYERANFAAELGSVIVMIDLTIGYTAIQSMAKWARDNNVILHLHRAGHGTYTRQKNFRVISKWMRLAGVDHIHAGTVVGKLEPMTTAGFTLRKDADLSKGLYFDQEWGVMPVASGGIHAGQMHQLIHYLGEDVILQFGGGTIGHPMGIAAGAEANRVALEAMIKARNEGPEILKKAASRNRALDTALATWGDITFNYESTDT
WP_006242875.1_GCF_000243415_form_I_ribulose_bisphosphate_carboxylase_large_subunit_Mycolicibacterium_tusciae                                                              WNAGVIPYAEMDYVPKDTDVLCAFRITPQEGVPPEAAVAGESSTATWTVWTDRLTTFEHYQAKCYSVEAVPNGQWIALIAYDIDLFEEGSIANLTSSIIGNVFGFKPLKALRLEDMRIPTHYVKTFQGPAHGIVMEREHLSKFGRPLLGATTKPKLGLSARNYGRVVYEALRGGLDFTKDDENICSQPFMRWRDRYLFCMEAVNRAQAATGEIKGHYLNITGATMEDMYERAEFAKELGSVVVMIDLTIGYTAIQSMAKWSRKNGVLLHLHRAGHGTYTRQKSFRVISKWMRLAGVDHIHAGTVVGKLEPNTTAGFTLRLDADPVKGLYFDQEWGVMPVASGGIHAGQMHQLIHYLGEDVVLQFGGGTIGHPMGIAAGAEANRVALEAMIKARNEGPEILKKAASSNRALDTALATWGDITFNYESTDT
WP_099039819.1_GCF_002591975_form_I_ribulose_bisphosphate_carboxylase_large_subunit_Mycobacterium_neglectum                                                                WNAGVIPYAEMDYVPKDTDVLCAFRITPQDGVPPEAAVAGESSTATWTVWTDRLTTFEHYQAKCYSVEAVPNGQWIALIAYDIDLFEEGSIANLTSSIIGNVFGFKPLKALRLEDMRIPTHYVKTFQGPAHGIVMEREHLSKFGRPLLGATTKPKLGLSARNYGRVVYEALRGGLDFTKDDENICSQPFMRWRDRFLFCMEAVNRAQAATGEIKGHYLNITGGTMEAMYERAEFAKELGSVVVMIDLTIGYTAIQSMAKWARDNGVLLHLHRAGHGTYTRQKSFRVISKWMRLAGVDHIHAGTVVGKLEPNTTAGFTLRLDADPVKGLYFDQEWGVMPVASGGIHAGQMHQLMHHLGEDVILQFGGGTIGHPMGIASGAEANRVALEAMVKARNEGPEILKKAASRNRALDTALATWGDITFNYESTDT
AQA05245.1_GCA_001984215_ribulose-bisphosphate_carboxylase_large_subunit_Mycobacterium_sp._MS1601                                                                          WNAGVIPYAEMDYEPKDTDVLCAFRITPQDGVPPEAAVAGESSTATWTVWTDRLTTFEHYQAKCYRVDAVPNGQWIAWIAYDLDLFEEGSIANLTSSIIGNVFGFKPLKALRLEDMRIPTHYVKTFQGPAHGIVMEREHLGKFGRPLLGATTKPKLGLSARNYGRVVYEALRGGLDFTKDDENINSQPFMRWRDRFLFCMEAVNRAQAATGEIKGHYLNVTAGTMEEMYERAEFASELGSVIVMVDLTIGYTAIQSMAAWARKNGVILHLHRAGHGTYTRQKTFRVISKWMRLAGVDHIHAGTVVGKLEPNTTAGFTLRCNADPVKGLFFDQEWGVMPVASGGIHAGQMHQLIHYLGEDVVLQFGGGTIGHPMGIAAGAEANRVALEAMIKARNEGPDILKKAASSNRALDTALATWGDITFNYESTDT
ODR00465.1_GCA_001722345_ribulose-bisphosphate_carboxylase_large_subunit_Mycobacterium_intermedium                                                                         WNAGVIPYAEMDYVPKDTDVLCAFRITPQEGVPPEAAVAGESSTATWTVWTDRLTTFEHYQAKCYRVEAVPNGQWIAWIAYDLDLFEEGSIANLTSSIIGNVFGFKPLKALRLEDMRIPTHYVKTFQGPPHGIVMEREYLNKFGRPLLGATTKPKLGLSARNYGRVVYEALRGGLDFTKDDENINSQPFMRWRDRFLFCMEAVNRAQAATGEIKGHYLNVTAGTMEEMYERAEFAAELGSVVVMIDLTIGYTAIQSMAKWARKNGVLLHLHRAGHGTYTRQKTFRVISKWMRLAGVDHIHAGTVVGKLEPNSIAGFTLRLNADPRKGLYFDQEWGVMPVASGGIHAGQMHQLLHYLGEDVVLQFGGGTIGHPMGIAAGAEANRVALEAMIKARNEGPEILKKAAARNRALDTALATWGDITFNYESTDT
CDO05851.1_GCA_000613185_Ribulose_bisphosphate_carboxylase_large_chain_Mycolicibacterium_cosmeticum                                                                        WNAGVIPYAEMDYVPKDTDVLCAFRITPQQGVPPEAAVAGESSTATWTVWTDRLTTFEHYQAKCYRVDAVPNDQWIAWIAYDLDLFEEGSIANLTSSIIGNVFGFKPLKALRLEDMRIPTHYVKTFQGPAHGIVMEREHLNKFGRPLLGATTKPKLGLSARNYGRVVYEALRGGLDFTKDDENINSQPFMRWRDRFLFCMEAVNRAQAATGEIKGHYLNITAGTMEEMYERADFAKELGSVVVMIDLTIGYTAIQSMAKWARANGVLLHLHRAGHGTYTRQKAFRVISKWMRLAGVDHIHAGTVVGKLEPNTTAGFTLRMDADPVKGLYFDQEWGVMPVASGGIHAGQMHQLIHYLGEDVVLQFGGGTIGHPMGIAAGAEANRVALEAMIKARNEGPEILKKAASRNRALDMALATWGDITFNYESTDT
ODQ85644.1_GCA_001722355_ribulose-bisphosphate_carboxylase_large_subunit_Mycolicibacterium_holsaticum                                                                      WNAGVIPYAEMDYVPRDSDVLCAFRITPQDGVPPEAAVAGESSTATWTVWTDRLTTFEHYQAKCYSVEAVPNGQWIALIAYDIDLFEEASIANLTSSIIGNVFGFKPLKALRLEDMRIPTHYVKTFQGPAHGIVMEREYLGKFGRPLLGATTKPKLGLSARNYGRVVYEALRGGLDFTKDDENINSQPFMRWRDRFLFCMEAVNRAQAATGEIKGHYLNITAGTMEEMYERADFAAELGSVVVMIDLTIGYTAIQSMAKWARDHSVLLHLHRAGHGTYTRQKTFRVIAKWMRLAGVDHIHAGTVVGKLEPNTTAGFTLRMDADPVKGLYFDQKWGVMPVASGGIHAGQMHQLIHYLGEDVILQFGGGTIGHPMGIASGAEANRVALEAMIKARNEGPDILKKAASQNRALDTALATWGDITFNYESTDT
CDO21134.1_GCA_000612825_Ribulose_bisphosphate_carboxylase_large_chain_Mycolicibacterium_mageritense_DSM_44476___CIP_104973                                                WNAGVIPYAEMDYVPKDSDVLCAFRITPQDGVPPEAAVAGESSTATWTVWTDRLTTFEHYQAKCYSVEAVPNGQWIALIAYDLDLFEEGSIANLTSSIIGNVFGFKPLKALRLEDMRIPTHYVKTFQGPAHGIVMEREYLGKFGRPLLGATTKPKLGLSARNYGRVVYEALRGGLDFTKDDENINSQPFMRWRDRFLFCMEAVNRAQAATGEIKGHYLNITAGTMEEMYERADFAAELGSVVVMIDLTIGYTAIQSMAKWARDNGVILHLHRAGHGTYTRQKTFRVISKWMRLAGVDHIHAGTVVGKLEPNTTAGFTLRLDADPVKGLYFDQEWGVMPVASGGIHAGQMHQLIHYLGEDVVLQFGGGTIGHPMGIAAGAEANRVALEAMIKARNEGPDILKKAASKNRALDTALATWGDITFNYESTDT
RUP28001.1_GCA_003987785_form_I_ribulose_bisphosphate_carboxylase_large_subunit_Mycolicibacterium_sp.                                                                      WNAGVIPYAEMDYVPKDSDVLCAFRITPQEGVPPEAAVAGESSTATWTVWTDRLTTFEHYQAKCYSVEAVPNGQWIALIAYDIDLFEEGSIANLTSSIIGNVFGFKPLKALRLEDMRIPTHYVKTFQGPAHGIVMEREYLGKFGRPLLGATTKPKLGLSARNYGRVVYEALRGGLDFTKDDENINSQPFMRWRDRFLFCMEAVNRAQAATGEIKGHYLNITAGTMEEMYERANFAAELGSVVVMIDLTIGYTAIQSMAKWARDNSVLLHLHRAGHGTYTRQKTFRVISKWMRLAGVDHIHAGTVVGKLEPNTTAGFTLRLDADPVKGLYFDQEWGVMPVASGGIHAGQMHQLIHYLGEDVVLQFGGGTIGHPMGIAAGAEANRVALEAMIKARNEGPDILKKAAARNRALDTALATWGDITFNYESTDT
VEG48905.1_GCA_900637205_Ribulose_bisphosphate_carboxylase_large_chain_Mycolicibacterium_chitae                                                                            --MG-------DYVPKESDVLCAFRITPQDGVPPEAAVAGESSTATWTVWTDRLTTFEHYQAKCYSVEAVPNGQWIALIAYDIDLFEEGSIANLTSSIIGNVFGFKPLKALRLEDMRIPTHYVKTFQGPAHGIVMEREYLGKFGRPLLGATTKPKLGLSARNYGRVVYEALRGGLDFTKDDENINSQPFMRWRDRFLFCMEAVNRAQAATGEIKGHYLNITAGTMEEMYERADFAAELGSVVVMIDLTIGYTAIQSMAKWARDNSVLLHLHRAGHGTYTRQKSFRVISKWMRLAGVDHIHAGTVVGKLEPNTTAGFTLRLDADPVKGLYFDQEWGVMPVASGGIHAGQMHQLIHYLGEDVILQFGGGTIGHPMGIAAGAEANRVALEAMIKARNEGPDILKKAAAKNRALDTALATWGDITFNYESTDT
SOX53905.1_GCA_900176255_form_I_ribulose_bisphosphate_carboxylase_large_subunit_Mycobacterium_ahvazicum                                                                    WNAGVIPYAEMDYQPKDTDVLCAFRITPQEGVPPEAAVAGESSTATWTVWTDRLTTFEHYQAKCYRVDAVPGGQWIAWIAYDLDLFEEGSIANLTSSIIGNVFGFKPLKALRLEDMRIPTHYVKTFQGPAHGIVMEREHLGKFGRPLLGATTKPKLGLSARNYGRVVYEALRGGLDFTKDDENINSQPFMRWRDRFLFCMEAVNRAQAATGEIKGHYLNVTAGTMEEMYARANFAAELGSVIVMIDLTIGYTAIQSMAKWARDNSVILHLHRAGHGTYTRQKSFRVISKWMRLAGVDHIHAGTVVGKLEPNTTAGFTLRLDADPVKGLFFDQEWGVMPVASGGIHAGQMHQLIHYLGEDVVLQFGGGTIGHPMGIAAGAEANRVALEAMIKARNEGPDILKKAAARNRALDTALATWGDITFNYESTDT
AYE96656.1_GCA_003614435_ribulose-bisphosphate_carboxylase_large_subunit_Mycobacterium_paragordonae                                                                        WNAGVIPYAEMDYVPKDTDVLCAFRITPQEGVPPEAAVAGESSTATWTVWTDRLTTFEHYQAKCYRVDAVPNGQWIAWIAYDLDLFEEGSIANLTSSIIGNVFGFKPLKALRLEDMRIPTHYVKTFQGPAHGIVMEREHLGKFGRPLLGATTKPKLGLSARNYGRVVYEALRGGLDFTKDDENINSQPFMRWRDRFLFCMEAVNRAQAATGEIKGHYLNITAGTMEEMYERANFAAELGSVIVMIDLTIGYTAIQSMAKWARDNGVILHLHRAGHGTYTRQKTFRVISKWMRLAGVDHIHAGTVVGKLEPNTTAGFTLRLDADPVKGLYFDQEWGVMPVASGGIHAGQMHQLIHYLGEDVVLQFGGGTIGHPMGIAAGAEANRVALEAMIKARNEGPEILKKAASRNRALDTALATWGDITFNYESTDT
RUP04984.1_GCA_003987775_form_I_ribulose_bisphosphate_carboxylase_large_subunit_Mycobacterium_sp.                                                                          WNAGVIPYAEMDYVPKDTDVLCAFRITPQEGVPPEAAVAGESSTATWTVWTDRLTTFEHYQAKCYRVDAVPNGQWIAWIAYDLDLFEEGSIANLTSSIIGNVFGFKPLKALRLEDMRIPTHYVKTFQGPAHGIVMEREHLGKFGRPLLGATTKPKLGLSARNYGRVVYEALRGGLDFTKDDENINSQPFMRWRDRFLFCMEAVNRAQAATGEIKGHYLNITAGTMEEMYERANFAAELGSVIVMIDLTIGYTAIQSMAKWARDNGVILHLHRAGHGTYTRQKTFRVISKWMRLAGVDHIHAGTVVGKLEPNTTAGFTLRLDADPVKGLYFDQEWGVMPVASGGIHAGQMHQLIHYLGEDVVLQFGGGTIGHPMGIAAGAEANRVALEAMIKARNEGSDILKKAASRNRALDTALATWGDITFNYESTDT
ORW71215.1_GCA_002101875_ribulose_15-bisphosphate_carboxylase_Mycobacterium_saskatchewanense                                                                               WNAGVIPYAEMDYVPKDTDVLCAFRITPQQGVPPEAAVAGESSTATWTVWTDRLTTFEHYQAKCYRVDAVPNGQWIAWIAYDLDLFEEGSIANLTSSIIGNVFGFKPLKALRLEDMRIPTHYAKTFQGPAHGIVMEREHLNKFGRPLLGATTKPKLGLSARNYGRVVYEALRGGLDFTKDDENINSQPFMRWRDRFLFCMEAVNRAQAATGEIKGHYLNVTAGTMEEMYERANFAAELGSVVVMIDLTIGYTAIQSMAKWARDNSVLLHLHRAGHGTYTRQKTFRVISKWMRLAGVDHIHAGTVVGKLEPNTTAGFTLRLNADPVKGLYFDQEWGVMPVASGGIHAGQMHQLIHYLGEDVVLQFGGGTIGHPMGIAAGAEANRVALEAMIKARNEGADILKKAASRNRALDTALATWGDITFNYESTDT
OBH08474.1_GCA_001667775_ribulose-bisphosphate_carboxylase_large_subunit_Mycobacterium_sp._E1747                                                                           WNAGVIPYAEMDYVPKDTDVLCAFRITPQEGVPPEAAVAGESSTATWTVWTDRLTTFEHYQAKCYRVDAVPNGQWIAWIAYDLDLFEEGSIANLTSSIIGNVFGFKPLKALRLEDMRIPTHYVKTFQGPAHGIVTEREHLNKFGRPLLGATTKPKLGLSARNYGRVVYEALRGGLDFTKDDENINSQPFMRWRDRFLFCMEAVNRAQAATGEIKGHYLNVTAGTMEEMYERAEFAAELGSVIVMIDLTIGYTAIQSMAKWARDNSVLLHLHRAGHGTYTRQKSFRVISKWMRLAGVDHIHAGTVVGKLEPNTTAGFTLRLNADPVKGLYFDQEWGVMPVASGGIHAGQMHQLIHYLGEDVVLQFGGGTIGHPMGIAAGAEANRVALEAMIKARNEGPEILKKAASRNRALDTALATWGDITFNYESTDT
ORW85757.1_GCA_002102355_ribulose_15-bisphosphate_carboxylase_Mycobacterium_sherrisii                                                                                      WNAGVIPYAEMDYEPKDTDVLCAFRITPQEGVPPEAAVAGESSTATWTVWTDRLTTFEHYQAKCYRVDAVPNGQWIAWIAYDLDLFEEGSVANLTSSIIGNVFGFKPLKALRLEDMRIPTHYVKTFQGPAHGIVTEREHLNKFGRPLLGATTKPKLGLSARNYGRVVYEALRGGLDFTKDDENINSQPFMRWRDRFLFCMEAVNRAQAATGEIKGHYLNVTAGTMEQMYERAEFAAELGSVIVMIDLTIGYTAIQSMAKWARDNSVILHLHRAGHGTYTRQKSFRVISKWMRLAGVDHIHAGTVVGKLEPNTIAGFTLRLDADPVKGLYFDQEWGVMPVASGGIHAGQMHQLIHYLGEDVVLQFGGGTIGHPMGIAAGAEANRVALEAMIKARNEGPEILKKAAARNRALDTALATWGDITFNYESTDT
ORW18951.1_GCA_002101785_ribulose_15-bisphosphate_carboxylase_Mycobacterium_palustre                                                                                       WNAGVIPYAEMDYEPKDTDVLCAFRITPQEGVPPEAAVAGESSTATWTVWTDRLTAFEHYQAKCYRVDAVPNGQWIAWIAYDLDLFEEGSVANLTSSIIGNVFGFKPLKALRLEDMRIPTHYVKTFQGPAHGIVTEREHLNKFGRPLLGATTKPKLGLSARNYGRVVYEALRGGLDFTKDDENINSQPFMRWRDRFLFCMEAVNRAQAATGEIKGHYLNVTAGTMEEMYERAEFAAELGSVIVMIDLTIGYTAIQSMAKWARDNSVILHLHRAGHGTYTRQKSFRVISKWMRLAGVDHIHAGTVVGKLEPNTIAGFTLRLDADPVKGLYFDQEWGVMPVASGGIHAGQMHQLIHYLGEDVVLQFGGGTIGHPMGIAAGAEANRVALEAMIKARNEGPEILKKAAARNRALDTALATWGDITFNYESTDT
TGD84820.1_GCA_004745805_form_I_ribulose_bisphosphate_carboxylase_large_subunit_Mycolicibacterium_sp._CH28                                                                 WNAGVIPYAEMDYVPQDSDVLCAFRITPQDGVPPEAAVAGESSTATWTVWTDRLTTFDHYQAKCYRVDAVPGGQWIAWIAYDLDLFEEGSIANLTSSIIGNVFGFKPLKALRLEDMRIPTHYVKTFQGPAHGIVMEREHLGKFGRPLLGATTKPKLGLSARNYGRVVYEALRGGLDFTKDDENINSQPFMRWRDRFLYCMEAVNRAQAATGEIKGHYLNITAGTMEQMYERADFAAELGSVVVMIDLTIGYTAIQSMAKWARDNSVILHLHRAGHGTYTRQKSFRVISKWMRLAGVDHIHAGTVVGKLEPNTTAGFTLRLDADPVKGLFFDQDWGVMPVASGGIHAGQMHQLIHYLGEDVVLQFGGGTIGHPMGIAAGAEANRVALEAMIKARNEGPQILKKAAAGNRALDTALATWGDITFNYESTDT
AQT80891.1_GCA_002007745_ribulose-bisphosphate_carboxylase_large_subunit_Mycolicibacterium_litorale                                                                        WNAGVIPYAEMDYVPKDSDVLCAFRITPQDGVPPEAAVAGESSTATWTVWTDRLTTFEHYQAKCYRVDAVPGGQWIAWIAYDLDLFEEGSIANLTSSIIGNVFGFKPLKALRLEDMRIPTQYVKTFQGPAHGIVMEREHLGKFGRPLLGATTKPKLGLSARNYGRVVYEALRGGLDFTKDDENINSQPFMRWRDRFLYCMEAVNRAQAATGEIKGHYLNVTAGTMEEMYERAAFAAELGSVVVMIDLTIGYTAIQSMAKWARDNSVILHLHRAGHGTYTRQKTFRVISKWMRLAGVDHIHAGTVVGKLEPNTTAGFTLRLDADPVKGLFFDQDWGVMPVASGGIHAGQMHQLIHYLGEDVVLQFGGGTIGHPMGIAAGAEANRVALEAMIKARNEGPEILKKAAASNRALDTALATWGDITFNYESTDT
TDO17811.1_GCA_004362315_ribulose-bisphosphate_carboxylase_large_chain_Mycobacterium_sp._BK086                                                                             WNAGVIPYAEMDYVPKDSDVLCAFRITPQDGVPPEAAVAGESSTATWTVWTDRLTTFEHYQAKCYRVDAVPGGQWIAWIAYDLDLFEEGSIANLTSSIIGNVFGFKPLKALRLEDMRIPTQYVKTFQGPAHGIVMEREHLGKFGRPLLGATTKPKLGLSARNYGRVVYEALRGGLDFTKDDENINSQPFMRWRDRFLYCMEAVNRAQAATGEIKGHYLNITAGTMEEMYERADFAAELGSAIVMIDLTIGYTAIQSMAKWARNNSVILHLHRAGHGTYTRQKTFRVISKWMRLAGVDHIHAGTVVGKLEPNTTAGFTLRLDADPVKGLFFDQDWGVMPVASGGIHAGQMHQLIHYLGEDVVLQFGGGTIGHPMGIAAGAEANRVALEAMIKARNEGPDILKKAASRNRALDTALATWGDITFNYESTDT
WP_071946474.1_GCF_002335685_MULTISPECIES_form_I_ribulose_bisphosphate_carboxylase_large_subunit_unclassified_Mycobacterium                                                WNAGVIPYAEMDYVPKDSDVLCAFRITPQDGVPPEAAVAGESSTATWTVWTDRLTTFEHYQAKCYRVDAVPGGQWIAWIAYDLDLFEEGSIANLTSSIIGNVFGFKPLKALRLEDMRIPTQYVKTFQGPAHGIVMEREHLGKFGRPLLGATTKPKLGLSARNYGRVVYEALRGGLDFTKDDENINSQPFMRWRDRFLYCMEAVNRAQASTGEIKGHYLNITAGTMEEMYERANFAAELGSAIVMIDLTIGYTAIQSMAKWARDNSVILHLHRAGHGTYTRQKTFRVISKWMRLAGVDHIHAGTVVGKLEPNTTAGFTLRLDADPVKGLFFDQDWGVMPVASGGIHAGQMHQLIHYLGEDVVLQFGGGTIGHPMGIAAGAEANRVALEAMIKARNEGPDILKKAASRNRALDTALATWGDITFNYESTDT
GAY15128.1_GCA_002723835_ribulose-15-bisphosphate_carboxylase/oxygenase_large_subunit_Mycobacterium_sp._shizuoka-1                                                         WNAGVIPYAEMDYVPKDSDVLCAFRITPQDGVPPEAAVAGESSTATWTVWTDRLTTFEHYQAKCYRVDAVPGGQWIAWIAYDLDLFEEGSIANLTSSIIGNVFGFKPLKALRLEDMRIPTQYVKTFQGPAHGIVMEREHLGKFGRPLLGATTKPKLGLSARNYGRVVYEALRGGLDFTKDDENINSQPFMRWRDRFLYCMEAVNRAQAATGEIKGHYLNITAGTMEEMYQRADFAAELGSAIVMIDLTIGYTAIQSMAKWARDNSVILHLHRAGHGTYTRQKTFRVISKWMRLAGVDHIHAGTVVGKLEPNTTAGFTLRRDADPVKGLFFDQDWGVMPVASGGIHAGQMHQLIHYLGEDVVLQFGGGTIGHPMGIAAGAEANRVALEAMIKARNEGPEILKKAAARNRALDTALATWGDITFNYESTDT
CQD22972.1_GCA_001373395_Ribulose_bisphosphate_carboxylase_large_chain_Mycobacterium_lentiflavum                                                                           WNAGVIPYAEMDYVPKDSDVLCAFRITPQQGVPPEAAVAGESSTATWTVWTDRLTTFEHYQAKCYRVEAVPNGQWIAWIAYDLDLFEEGSIANLTSSIIGNVFGFKPLKALRLEDMRIPTQYVKTFQGPAHGIVMEREYLNKFGRPLLGATTKPKLGLSARNYGRVVYEALRGGLDFTKDDENINSQPFMRWRDRFLFCMEAVNRAQAATGEIKGHYLNVTAGTMEEMYERADFAKELGSVIVMIDLTIGYTAIQSMANWARANGVILHLHRAGHGTYTRQKTFRVISKWMRLAGVDHIHAGTVVGKLEPNTTAGFTLRLDADPVKGLYFDQEWAVMPVASGGIHAGQMHQLLHYLGEDVVLQFGGGTIGHPMGIAAGAEANRVALEAMIKARNEGEEILKKAASNNRALDTALATWGDISFNYESTDT
PEG33242.1_GCA_002553505_ribulose-bisphosphate_carboxylase_large_subunit_Mycolicibacterium_agri                                                                            WNAGVIPYAEMDYVPKDTDVLCAFRITPQEGVPPEAAVAGESSTATWTVWTDRLTTFEHYQAKCYRVEAVPNGQWIAWIAYDLDLFEEGSIANLTSSIIGNVFGFKPLKALRLEDMRIPTHYVKTFQGPAHGIVMEREHLGKFGRPLLGATTKPKLGLSARNYGRVVYEALRGGLDFTKDDENINSQPFMRWRDRFLFCMEAVNRAQAATGEIKGHYLNVTAATMEDMYERADFAKELGSVIVMIDLTIGYTAIQSMAKWARANGVILHLHRAGHGTYTRQKTFRVIAKWMRLAGVDHIHAGTVVGKLEPNTTAGFTLRLDADPSKGLYFDQEWGVMPVASGGIHAGQMHQLIHYLGEDVVLQFGGGTIGHPMGIAAGAEANRVALEAMIKARNEGEEILKKAASRNRALDTALATWGDITFNYESTDT
PEG40265.1_GCA_002553505_ribulose-bisphosphate_carboxylase_large_subunit_Mycolicibacterium_agri                                                                            WNAGVIPYAEMDYVPKGSDVLCAFRITPQQGVPPEAAVAGESSTATWTVWTDRLTTYEHYQAKCYRVDAVPNGQWIAWIAYDLDLFEEGSIANLTSSIIGNVFGFKPLKALRLEDMRIPTQYVKTFQGPPHGIVMEREHLNKFGRPLLGATTKPKLGLSARNYGRVVYEALRGGLDFTKDDENINSQPFMRWRDRFLFCMEAVNRAQAATGEIKGHYLNVTAGTMEEMYERANFAKELGSVVVMIDLTIGYTAIQSMAKWARDNGILLHLHRAGHSTYTRQKTFRVISKWMRLAGVDHIHAGTVVGKLEPNSIAGFTLRLDADPVKGLYFDQHWGVMPVASGGIHAGQMHQLLHYLGEDVILQFGGGTIGHPMGIAAGAEANRVALEAMIKARNEGPDILKKAASTNRALDTALATWGDVSFNYESTDT
WP_102142516.1_GCF_002838065_form_I_ribulose_bisphosphate_carboxylase_large_subunit_Mycobacterium_sp._QGD_101                                                              WNAGVIPYAEMDYVPKDSDVLCAFRITPQPGVPPEAAVAGESSTATWTVWTDRLTTYEHYQAKCYRVDAVPNGQWIAWIAYDLDLFEEGSIANLTSSIIGNVFGFKPLKALRLEDMRIPTHYVKTFQGPAHGVVMEREHLNKFGRPLLGATTKPKLGLSARNYGRVVYEALRGGLDFTKDDENINSQPFMRWRDRFLFCMEAVNRAQAATGEIKGHYLNVTAGTMEEMYERADFAKEIGSVIVMIDLTVGYTAIQSMAKWARANGVLLHLHRAGHGTYTRQKTFRVISKWMRLAGVDHIHAGTVVGKLEPNSIAGFTLRLNADPVKGLYFDQEWGVMPVASGGIHAGQMHQLLHYLGEDVILQFGGGTIGHPMGIAAGAEANRVALEAMIKARNEGPEILKKAASRNRALDTALATWGDISFNYESNDT
WP_123024759.1_GCF_003719305_form_I_ribulose_bisphosphate_carboxylase_large_subunit_Mycolicibacterium_sp._CECT_8783                                                        WNAGVIPYAEMDYVPKDSDILCAFRITPQPGVPPEAAVAGESSTATWTVWTDRLTTFEHYQAKCYRVDAVPNGQWIAWIAYDLDLFEEGSIANLTSSIIGNVFGFKPLKALRLEDMRIPTQYVKTFQGPAHGVVMEREHLNKFGRPLLGATTKPKLGLSARNYGRVVYEALRGGLDFTKDDENINSQPFMRWRDRFLFCMEAVNRAQAATGEIKGHYLNVTAGTMEAMYERADFAKELGSVVVMIDLTVGYTAIQSMANWARANGVLLHLHRAGHGTYTRQKNFRVISKWMRLAGVDHIHAGTVVGKLEPNSIAGFTLRLDADPVKGLYFDQQWGVMPVASGGIHAGQMHQLLHYLGEDVILQFGGGTIGHPMGIAAGAEANRVALEAMIKARNEGPEILKKAAAKNRALDTALATWGDISFNYESTDT
RDH78318.1_GCA_003347205_form_I_ribulose_bisphosphate_carboxylase_large_subunit_Mycolicibacterium_moriokaense                                                              WNAGVIPYAEMDYVPKDSDVLCAFRITPQQGVPPEAAVAGESSTATWTVWTDRLTTYEHYQAKCYRVDAVPNGQWIAWIAYDLDLFEEGSIANLTSSIIGNVFGFKPLKALRLEDMRIPTHYVKTFQGPAHGVVMEREHLNKFGRPLLGATTKPKLGLSARNYGRVVYEALRGGLDFTKDDENINSQPFMRWRDRFLFCMEAVNRAQAATGEIKGHYLNVTAGTMEDMYERAEFAKELGSVIVMIDLTVGYTAIQSMANWARANGVLLHLHRAGHGTYTRQKTFRVISKWMRLAGVDHIHAGTVVGKLEPNAIAGFTLRLDADPVKGLYFDQQWGVMPVASGGIHAGQMHQLLHYLGEDVILQFGGGTIGHPMGIAAGAEANRVALEAMIKARNEGPEILKKAAAHNRALDTALATWGDISFNYESTDT
ORB21920.1_GCA_002086395_ribulose-bisphosphate_carboxylase_large_subunit_Mycolicibacterium_moriokaense                                                                     WNAGVIPYAEMDYVPKDSDVLCAFRITPQQGVPPEAAVAGESSTATWTVWTDRLTTYEHYQAKCYRVDAVPNGQWIAWIAYDLDLFEEGSIANLTSSIIGNVFGFKPLKALRLEDMRIPTQYVKTFQGPAHGIVMEREHLNKFGRPLLGATTKPKLGLSARNYGRVVYEALRGGLDFTKDDENINSQPFMRWRDRFLFCMEAVNRAQAATGEIKGHYLNVTAGTMEDMYERAEFAKELGSVVVMIDLTVGYTAIQSMAKWARANGVLLHLHRAGHGTYTRQKSFRVISKWMRLAGVDHIHAGTVVGKLEPNAIAGFTLRLDADPVKGLYFDQQWGVMPVASGGIHAGQMHQLLHYLGEDVILQFGGGTIGHPMGIAAGAEANRVALEAMIKARNEGPEILKKAAAHNRALDTALATWGDISFNYESTDT
GCA_003164955PLRW01000043.1_315602990362_3_GCA_003164955_-1_ID_362_3_partial_00_Actinobacteria_bacterium                                                                   WNAGVIPYAEMDYEPKDTDVLAAFRLVAQPGVPPEAAVAGESSTATWTVWTDRLTDYETYQAKCYAVEPVPGDQFIAKIAYDLDLFEEGSIANLTSSIIGNVFGFKALKSLRLEDMRIPTHYVKTFQGPAHGIVMEREYLNKYGRPLLGATTKPKLGLSARNYGRVVYEALRGGLDFTKDDENINSQPFMRWRDRFLFTMEAVNRAQAETGEIKGHYLNVTGATMEDMYERADFAKELGSIVVMIDLTVGYTAIQSMAKWARKNGVLLHLHRAGHGTYTRQKNFRVIAKWMRLAGVDHIHAGTVVGKLEPNAVAGYTLRLDADPVKGLYFDQDWATMPVASGGIHAGQMHQLLDHLGEDVILQFGGGTIGHPMGIAAGATANRVALEAMIKARNEGPDILQAAAKHCRELDVALSTWGDITFNYESTDT
GCA_003168255PMSU01000131.1_1172178647115_11_GCA_003168255_-1_ID_115_11_partial_00_Actinobacteria_bacterium                                                                WAAGVIPYAEMDYEPKPSDILCAFRITPQPGVPPEAAVAGESSTATWTVWTDRLTDHEHYQAKCYRVDPVPGGQFIAYIAYDIDLFEEGSIANLTSSIIGNVFGFKALKALRLEDMRIPPHYTKTFQGPAHGIVMEREYLNKYGRPLLGATTKPKLGLSARNYGRVVYEALRGGLDFTKDDENINSQPFMRWHDRYLHCMEAVNRAQAETGEIKGHYLNVTAATMEDMYERAQFAKELGTVIVMIDLTVGYTAIQSMAKWARANGLILHLHRAGHGTYTRQKNFRVIAKWMRLAGVDHIHAGTVVGKLEPNMIAGYTLRLNPDPLKGLYFEQDWGCMPVASGGIHAGQMHQLLHYLGEDVVLQFGGGTIGHPMGIAAGAAANRVALEAMIKARNEGEDILKAAAKHCRELDVALATWGDITFNYASTDT
WP_046470583.1_GCF_000981225_form_I_ribulose_bisphosphate_carboxylase_large_subunit_Allosalinactinospora_lopnorensis                                                       WGAGVIPYAEMDYEPKDSDVLAAFRVTPQPGVPPEAAVAGESSTATWTVWTDRLTSYEQYQAKCYRVEAVPGGQYIVYIAYSLDLFEEGSIANLTSSIIGNVFGFKALRALRLEDMRIPSHYVKTFQGPAHGIVMEREYLNKYGRPLLGATVKPKLGLSARNYGRVVYEALRGGLDFTKDDENINSQPFMRWRDRFLYCMEAVNLAQAETGEIKGHYLNVTAATMEEMYERAEFARELGSVIVMIDLTVGYTAIQSMAKWSRRNGMLLHLHRAGHSTYTRQKAFRVIAKWMRLAGVDHIHAGTVVGKLEPNSVRGFVLRLGADPVRGLYFEQDWGVMPVASGGIHAGQMHELLHYLGEDVVLQFGGGTIGHPMGIAAGAAANRVALEAMIKARNEGRDILRSAARHSNELDMALGTWGDITFTYESTDT
PRX06486.1_GCA_003001795_UNVERIFIED_ORG_ribulose-bisphosphate_carboxylase_large_chain_Actinomadura_viridilutea                                                             WSAGVIPYAEMDYEPKDTDVLAAFRITPQPGVPPEAAVAGESSTATWTVWTDRLTSYDRYQGKCYRVDAVPGGEFIARVAYDLDLFEEGSIANLTSSIIGNVFGFKALKALRLEDMRLPTHYIKTFQGPPHGIVMEREYLGKFGRPLLGATVKPKLGLSARNYGRVVYEALRGGLDFTKDDENINSQPFMRWRDRFLFCMEAVDRAQAATGEVKGHYMNVTAATMEDMYERAEFARDIGSVIIMIDLTVGYTAIQSMAKWARRNGVLLHLHRAGHSTYTRQKTFRVIAKWMRLAGVDHLHAGTVVGKLEPGSVAGFTLRLDADPRKGLYFDQDWGTMPVASGGIHAGQMHQLLHHLGEDVVLQFGGGTIGHPMGIAAGATANRVALEAMIKARNEGPDILRAAARHSRELDVALSTWGDVSFAFESTDT
ROO89336.1_GCA_003751225_ribulose-bisphosphate_carboxylase_large_chain_Actinocorallia_herbida                                                                              WSAGVIPYAEMDYVPKDSDVLAAFRITPQPGVPPEAAVAGESSTATWTVWTDRLTSYENYQAKCYRVEPVPGDQFIAYIAYDLDLFEEGSIANLTSSIIGNVFGFKALRALRLEDMRIPTHYVKTFQGPAHGITMEREYLAKFGRPLLGATVKPKLGLSARNYGRVVYEALRGGLDFTKDDENINSQPFMRWRDRFLYCVEGVTKAQAASGEIKGHYLNVTAATMEDMYERAEFAKQLGSVVVMIDLTIGYTAIQSMAKWARANGVLLHLHRAGHSTYTRQKNFRVIAKWMRLAGVDHIHAGTVVGKLEPFSVAGFTLRKDADPRKGLYFDQEWGVMPVASGGIHAGQMHQLLHYLDEDVILQFGGGTIGHPMGIAAGATANRVALEAMIKARNEGPQILRAAAKHSRELDVALTTWGDITFTYESTDT
WP_106401976.1_GCF_002995495_form_I_ribulose_bisphosphate_carboxylase_large_subunit_Actinocorallia_populi                                                                  WSAGVIPYAEMDYVPKDSDILAAFRITPQPGVPPEAAVAGESSTATWTVWTDRLTSYENYQAKCYRVEPVPGDQFIAYIAYDLDLFEEGSIANLTSSIIGNVFGFKALKALRLEDMRIPTHYVKTFQGPAHGIVMEREYLAKFGRPLLGATVKPKLGLSARNYGRVVYEALRGGLDFTKDDENINSQPFMRWRDRFLYCMEGVTKAQAASGEIKGHYLNVTAGTMEDMYERAEFAKQLGSVVIMIDLTIGYTAIQSMAKWARANGVLLHLHRAGHSTYTRQKSFRVIAKWMRLAGIDHLHAGTVVGKLEPYTVAGFTLRKDADPRKGLYFDQEWGVMPVASGGIHAGQMHQLLHYLDEDVILQFGGGTIGHPMGIAAGAAANRVALEAMIKARNEGPDILRAAAKHSRELDVALATWGDITFTYASTDT
WP_067823232.1_GCF_001552175_form_I_ribulose_bisphosphate_carboxylase_large_subunit_Actinomadura_kijaniata                                                                 WSAGVIPYAEMDYRPKDSDVLAAFRITPQPGVPPEAAVAGESSTATWTVWTDRLTSYENYQAKCYRVEAVPGGQFIASIAYDLDLFEEGSIANLTSSIIGNVFGFKALRALRLEDMRIPPHYVKTFQGPAHGIVMEREYLGKFGRPLLGATVKPKLGLSARNYGRVVYEALRGGLDFTKDDENINSQPFMRWRDRFLYCMEGVNRAVAATGEVKGHYLNVTAATMEDMYERAEFARDLGSVIVMIDLTVGYTAIQSMARWARANGMLLHLHRAGHSTYTRQKTFRVIAKWMRLAGVDHIHAGTVVGKLEPHSVAGFTLRLDADPVKGLYFDQDWGTMPVASGGIHAGQMHQLLHHLGEDVVLQFGGGTIGHPMGIAAGAAANRVALEAMIKARNEGPDILRAAARHSRELEVALSTWGDVTFSYESTDT
RAY10939.1_GCA_003289645_ribulose-bisphosphate_carboxylase_large_subunit_Actinomadura_sp._LHW63021                                                                         WSAGVIPYAEMDYQPKDSDILAAFRITPQQGVPPEAAVAGESSTATWTVWTDRLTSYENYQAKCYRVEPVPGGQFIAYIAYDLDLFEEGSIANLTSSIIGNVFGFKALKALRLEDMRIPTHYVKTFQGPAHGIVMEREYLAKFGRPLLGATVKPKLGLSARNYGRVVYEALRGGLDFTKDDENINSQPFMRWRDRFLYCMEGVTRAQAATGEIKGHYLNVTAGTMEDMYERAEFAKQLGSVIIMIDLTIGYTAIQSMAKWARANGMILHLHRAGHSTYTRQKNFRVIAKWMRLAGVDHIHAGTVVGKLEPNSVAGFTLRKDADPVKGLYFDQEWGVMPVASGGIHAGQMHQLLHYLDEDVVLQFGGGTIGHPMGIAAGAEANRVALEAMIKARNEGPDLLRAAAKQNRPLDVALSTWGDITFTYESTDT
WP_030166954.1_GCF_000718255_form_I_ribulose_bisphosphate_carboxylase_large_subunit_Spirillospora_albida                                                                   WSAGVIPYAEMDYVPRDSDVLAAFRITPQPGVPPEAAVAGESSTATWTVWTDRLTSYENYQAKCYRVEPVPGGQFIAYIAYDLDLFEEGSIANLTSSIIGNVFGFKALRALRLEDMRIPAHYVKTFQGPAHGIVMEREYLGKFGRPLLGATVKPKLGLSARNYGRVVYEALRGGLDFTKDDENINSQPFMRWRDRFLYCMEGVQRAQAASGEIKGHYLNVTAATMEDMYERAEFAKELGSVIVMIDLTVGYTAIQSMAKWARRNGVLLHLHRAGHSTYTRQKSFRVIAKWMRLAGVDHIHAGTVVGKLEPNTVAGFTLRLDADPVKGLYFDQEWGTMPVASGGIHAGQMHQLLHYLDEDVILQFGGGTIGHPMGIAAGAAANRVALEAMIKARNEGPDILRSAAKHSRELDVALSTWGDVTFSYESTDT
ACY97231.1_GCA_000024385_Ribulose-bisphosphate_carboxylase_Thermomonospora_curvata_DSM_43183                                                                               WSAGVIPYAEMDYQPKDSDILAAFRITPQPGVPPEAAVAGESSTATWTVWTDRLTSYENYQAKCYRVEPVPGGQFIAYIAYDLDLFEEGSIANLTSSIIGNVFGFKALKALRLEDMRIPPHYVKTFQGPPHGIVMEREYLGKYGRPLLGATVKPKLGLSARNYGRVVYEALRGGLDFTKDDENINSQPFMRWRDRFLFCMEAVNKAQAATGEIKGHYLNVTAATMEDMYERAEFAKELGSVIVMIDLTIGYTAIQSMAKWARRNGVLLHLHRAGHSTYTRQKTFRVIAKWMRLAGVDHIHAGTVVGKLEPNSVAGYTLRLGADPVKGLYFDQDWGVMPVASGGIHAGQMHQLLHYLGEDVILQFGGGTIGHPMGIAAGATANRVALEAMIKARNEGPDILRAAAKHSRELDVALSTWGDVTFTYQSTDT
WP_119731303.1_GCF_003589885_form_I_ribulose_bisphosphate_carboxylase_large_subunit_Actinomadura_amylolytica                                                               WSAGVIPYAEMDYQPAGSDILAAFRITPQPGVPPEAAVAGESSTATWTVWTDRLTSYETYQGKCYRVEPVPGGEFIAYIAYDLDLFEEGSIANLTSSIIGNVFGFKALRALRLEDMRIPPHYVKTFQGPAHGVVMEREYLNKYGRPLLGATVKPKLGLSARNYGRVVYEALRGGLDFTKDDENINSQPFMRWRDRFLYCMEGVNKAQAATGEVKGHYLNVTAATMEDMYERAEFARELGSVIIMIDLTVGYTAIQSMAKWARRNGVILHLHRAGHSTYTRQKTFRVIAKWMRLAGVDHIHAGTVVGKLEPNSVAGFTLRLDADPVKGLYFDQEWAVMPVASGGIHAGQMHQLLHYLGEDVVLQFGGGTIGHPMGIAAGATANRVALEAMIKARNEGPDILRAAAKHSRELDVALSTWGDITFTYESTDT
SEG13666.1_GCA_900108175_ribulose-bisphosphate_carboxylase_large_chain_Actinomadura_echinospora                                                                            WSAGVIPYAEMDYQPKDSDILAAFRITPQPGVPPEAAVAGESSTATWTVWTDRLTSYENYQGKCYRVEPVPGGEFIAYIAYDLDLFEEGSIANLTSSIIGNVFGFKALRALRLEDMRIPPHYVKTFQGPAHGIVMEREYLGKYGRPLLGATVKPKLGLSARNYGRVVYEALRGGLDFTKDDENINSQPFMRWRDRFLYCMEGVNKAQAATGEVKGHYLNVTAGTMEDMYERAEFAKELGSVIVMIDLTIGYTAIQSMAKWARANGVILHLHRAGHSTYTRQKTFRVIAKWMRLAGVDHIHAGTVVGKLEPNSVAGFTLRQDADPVKGLYFDQEWGVMPVASGGIHAGQMHQLLHHLGEDVILQFGGGTIGHPMGIAAGATANRVALEAMIKARNEGPDILRAAARHSRELDVALSTWGDITFTYESTDT
WP_026400717.1_GCF_000425065_MULTISPECIES_form_I_ribulose_bisphosphate_carboxylase_large_subunit_Actinomadura                                                              WSAGVIPYAEMDYEPKDGDVLAAFRITPQPGVPPEAAVAGESSTATWTVWTDRLTAYENYQAKCYRVDPVPGDQFIARIAYDLDLFEEGSIANLTSSIIGNVFGFKALKALRLEDMRIPTHYVKTFQGPAHGIVMEREHLGKFGRPLLGATVKPKLGLSARNYGRVVYEALRGGLDFTKDDENINSQPFMRWRDRFLYCMEGVNRAQAATGEVKGHYLNVTAATMEDMYERAEFAKELGSVIVMIDLTIGYTAIQSMAAWARRNGVLLHLHRAGHSTYTRQKNFRVIAKWMRLAGVDHIHAGTVVGKLEPNSVRGYTLRLDADPAKGLYFDQEWGTMPVASGGIHAGQMHQLLHYLGEDSILQFGGGTIGHPMGIAAGATANRVALEAMIKARNEGPDILRAAAKHSRELDVALSTWGDITFTYASTDT
OLT15160.1_GCA_001942465_ribulose-bisphosphate_carboxylase_large_subunit_Actinomadura_sp._CNU-125                                                                          WSAGVIPYAEMDYEPKDSDVLAAFRITPQPGVPPEAAVAGESSTATWTVWTDRLTAYEQYQAKCYRVDAVPGDQFIAHIAYDLDLFEEGSIANLTSSIIGNVFGFKALKALRLEDMRIPTHYVKTFQGPAHGIIMEREYLGKFGRPLLGATVKPKLGLSARNYGRVVYEALRGGLDFTKDDENINSQPFMRWRDRFLYCMEGVNRAQATTGEVKGHYLNVTAATMEDMYERAEFAKELGSVVVMIDLTIGYTAIQSMANWARKNGVLLHLHRAGHSTYTRQKTFRVIAKWMRLAGVDHIHAGTVVGKLEPNSVRGYTLRLDADPVKGLYFDQEWGTMPVASGGIHAGQMHQLLHYLGEDSILQFGGGTIGHPMGIAAGAAANRVALEAMIKARNEGPDVLRAAAKNSRELDIALSTWGDITFTYESTDT
TDB85984.1_GCA_004348575_form_I_ribulose_bisphosphate_carboxylase_large_subunit_Actinomadura_sp._7K534                                                                     WSAGVIPYAEMDYQPKDSDILAAFRITPQEGVPPEAAVAGESSTATWTVWTDRLTSYENYQGKCYRVEPVPGNQFIAYIAYDLDLFEEGSIANLTSSIIGNVFGFKALKALRLEDMRIPAHYVKTFQGPAHGIVMEREYLGKFGRPLLGATVKPKLGLSARNYGRVVYEALRGGLDFTKDDENINSQPFMRWRDRFLYCMEGVNRAQAATGEVKGHYLNVTAGTMEDMYERADFAKELGSVIVMIDLTIGYTAIQSMANWARRNGVILHLHRAGHSTYTRQKSFRVIAKWMRLAGVDHIHAGTVVGKLEPNSVRGYTLRLDADPVKGLYFDQEWGTMPVASGGIHAGQMHQLLHYLGEDSILQFGGGTIGHPMGIAAGATANRVALEAMIKARNEGPDILRAAAKNSRELDVALSTWGDITFTYESTDT
TDE19247.1_GCA_004349245_form_I_ribulose_bisphosphate_carboxylase_large_subunit_Actinomadura_sp._6K520                                                                     WSAGVIPYAEMDYQPKDSDILAAFRITPQEGVPPEAAVAGESSTATWTVWTDRLTSYENYQGKCYRVEPVPGNQFIAYIAYDLDLFEEGSIANLTSSIIGNVFGFKALKALRLEDMRIPAHYVKTFQGPAHGIVMEREYLGKFGRPLLGATVKPKLGLSARNYGRVVYEALRGGLDFTKDDENINSQPFMRWRDRFLYCMEGVNRAQAATGEVKGHYLNVTAGTMEDMYERADFAKELGSVIVMIDLTIGYTAIQSMARWARANGVLLHLHRAGHSTYTRQKSFRVIAKWMRLAGVDHIHAGTVVGKLEPNSVRGYTLRLDADPVKGLYFDQEWGTMPVASGGIHAGQMHQLLHYLGEDSILQFGGGTIGHPMGIAAGATANRVALEAMIKARNEGPDILRAAAKNSRELDVALSTWGDITFTYESTDT
TDC55531.1_GCA_004348515_form_I_ribulose_bisphosphate_carboxylase_large_subunit_Actinomadura_sp._KC345                                                                     WSAGVIPYAEMDYQPKDSDILAAFRITPQQGVPPEAAVAGESSTATWTVWTDRLTSYENYQGKCYRVEPVPGNQFIAYIAYDLDLFEEGSIANLTSSIIGNVFGFKALKALRLEDMRIPTHYVKTFQGPAHGIVMEREYLGKFGRPLLGATVKPKLGLSARNYGRVVYEALRGGLDFTKDDENINSQPFMRWRDRFLYCMEGVNRAQAATGEVKGHYLNVTAGTMEDMYERAEFAKELGSVIVMIDLTIGYTAIQSMARWARANGVILHLHRAGHSTYTRQKSFRVIAKWMRLAGVDHIHAGTVVGKLEPNSVRGYTLRLDADPVKGLYFDQDWGTMPVASGGIHAGQMHQLLHYLGEDSILQFGGGTIGHPMGIAAGATANRVALEAMIKARNEGPDILRAAAKNSRELDIALSTWGDITFTYESTDT
SNR93059.1_GCA_900188105_ribulose-bisphosphate_carboxylase_large_chain_Actinomadura_mexicana                                                                               WSAGVIPYAEMDYEPKDSDILAAFRITPQQGVPPEAAVAGESSTATWTVWTDRLTSYENYQGKCYKVEPVPGNQFIAYIAYDLDLFEEGSIANLTSSIIGNVFGFKALKALRLEDMRIPTHYVKTFQGPAHGIVMEREYLGKFGRPLLGATVKPKLGLSARNYGRVVYEALRGGLDFTKDDENINSQPFMRWRDRFLYCMEGVNRAQAATGEVKGHYLNVTAATMEDMYERAEFAKELGSVIVMIDLTIGYTAIQSMANWARRNGVILHLHRAGHSTYTRQKTFRVIAKWMRLAGVDHIHAGTVVGKLEPNSVRGYTLRLDADPVKGLYFDQEWGTMPVASGGIHAGQMHQLLHYLGEDSILQFGGGTIGHPMGIAAGAAANRVALEAMIKARNEGPDILRGAAKHSRELDVALSTWGDITFTYESTDT
TDD90430.1_GCA_004349235_form_I_ribulose_bisphosphate_carboxylase_large_subunit_Actinomadura_darangshiensis                                                                WSAGVIPYAEMDYEPKDSDILAAFRITPQKGVPPEAAVAGESSTATWTVWTDRLTSYENYQGKCYKVEPVPGNQFIAYIAYDLDLFEEGSIANLTSSIIGNVFGFKALKALRLEDMRIPTHYVKTFQGPAHGIVMEREYLGKFGRPLLGATVKPKLGLSARNYGRVVYEALRGGLDFTKDDENINSQPFMRWRDRFLYCMEGVQRAQAATGEVKGHYLNVTAATMEDMYERAEFARDLGSVIVMIDLTIGYTAIQSMAKWARRNGVILHLHRAGHSTYTRQKSFRVIAKWMRLAGVDHIHAGTVVGKLEPNSVRGYTLRLDADPVKGLYFDQEWGTMPVASGGIHAGQMHQLLHYLGEDSILQFGGGTIGHPMGISAGAAANRVALEAMIKARNEGPDILRAAAKHSRELDIALSTWGDITFTYESTDT
WP_067636326.1_GCF_001552195_form_I_ribulose_bisphosphate_carboxylase_large_subunit_Actinomadura_latina                                                                    WSAGVIPYAEMDYEPKDSDILAAFRITPQPGVPPEAAVAGESSTATWTVWTDRLTAYENYQAKCYKVEPVPGNQFIAYIAYDLDLFEEGSIANLTSSIIGNVFGFKALKALRLEDMRIPTHYVKTFQGPAHGIVMEREYLGKFGRPLLGATVKPKLGLSARNYGRVVYEALRGGLDFTKDDENINSQPFMRWRDRFLYCMEGVHRAQAATGEVKGHYLNVTAATMEDMYERAEFAKELGSVIVMIDLTIGYTAIQSMANWARKNGLILHLHRAGHSTYTRQKSFRVIAKWMRLAGVDHIHAGTVVGKLEPNSVRGYTLRLDADPVKGLYFDQEWGTMPVASGGIHAGQMHQLLHYLGEDSILQFGGGTIGHPMGIAAGATANRVALEAMIKARNEGPDILRAAAKQSRELDVALSTWGDITFTYESTDT
SNT58892.1_GCA_900188445_ribulose-bisphosphate_carboxylase_large_chain_Actinomadura_meyerae                                                                                WSAGVIPYAEMDYEPKDSDILAAFRITPQPGVPPEAAVAGESSTATWTVWTDRLTSFENYQGKCYKVEPVPGNQFIAYIAYDLDLFEEGSIANLTSSIIGNVFGFKALKALRLEDMRIPSHYVKTFQGPAHGIVMEREYLGKFGRPLLGATVKPKLGLSARNYGRVVYEALRGGLDFTKDDENINSQPFMRWRDRFLYCMEGVNRAQAATGEVKGHYLNVTAATMEDMYERAEFAKELGSVVVMIDLTIGYTAIQSMAKWARRNGVLLHLHRAGHSTYTRQKTFRVIAKWMRLAGVDHIHAGTVVGKLEPNSVRGYTLRLDADPVKGLYFDQEWGTMPVASGGIHAGQMHQLLHYLGEDTILQFGGGTIGHPMGIAAGATANRVALEAMIKARNEGPDILRAAAKRSRELDIALSTWGDITFTYESTDT
TDC16112.1_GCA_004348335_form_I_ribulose_bisphosphate_carboxylase_large_subunit_Actinomadura_bangladeshensis                                                               WSAGVIPYAEMDYEPKDSDILAAFRITPQPGVPPEAAVAGESSTATWTVWTDRLTSYENYQGKCYKVEPVPRNQFIAYIAYDLDLFEEGSIANLTSSIIGNVFGFKALKALRLEDMRIPTHYVKTFQGPAHGIVMEREYLGKFGRPLLGATVKPKLGLSARNYGRVVYEALRGGLDFTKDDENINSQPFMRWRDRFLYCMEGVNRAQAATGEVKGHYLNVTAATMEDMYERAEFAKDLGSVIVMIDLTIGYTAIQSMAKWARRNGVILHLHRAGHSTYTRQKTFRVIAKWMRLAGVDHIHAGTVVGKLEPNSVRGYTLRLDADPVKGLYFDQEWGCMPVASGGIHAGQMHQLLHYLGEDSILQFGGGTIGHPMGIAAGATANRVALEAMIKARNEGPDILRAAAKQSRELDIALATWGDITFTYESTDT
SFN44693.1_GCA_900115095_ribulose-bisphosphate_carboxylase_large_chain_Actinomadura_madurae                                                                                WSAGVIPYAEMDYEPKDSDILAAFRITPQQGVPPEAAVAGESSTATWTVWTDRLTSYENYQGKCYKVEPVPGDQFIAHIAYDLDLFEEGSIANLTSSIIGNVFGFKALKALRLEDMRIPPHYVKTFQGPAHGIVMEREYLGKFGRPLLGATVKPKLGLSARNYGRVVYEALRGGLDFTKDDENINSQPFMRWRDRFLYCMEGVNRAQAATGEVKGHYLNVTAATMEDMYERAEFAKELGSVVVMIDLTIGYTAIQSMAGWARRNGVLLHLHRAGHSTYTRQKSFRVIAKWMRLAGVDHIHAGTVVGKLEPNSVRGYTLRLDADPVKGLYFDQEWGTMPVASGGIHAGQMHQLLHYLGEDSILQFGGGTIGHPMGIAAGATANRVALEAMIKARNEGPDILRAAAKHSRELDIALSTWGDITFTYESTDT
WP_067800405.1_GCF_900659625_form_I_ribulose_bisphosphate_carboxylase_large_subunit_Actinomadura_formosensis                                                               WSAGVIPYAEMDYEPKDSDILAAFRITPQPGVPPEAAVAGESSTATWTVWTDRLTSYENYQGKCYKVEPVPGNQFIAYIAYDLDLFEEGSIANLTSSIIGNVFGFKALKALRLEDMRIPPHYVKTFQGPAHGIVMEREYLGKFGRPLLGATVKPKLGLSARNYGRVVYEALRGGLDFTKDDENINSQPFMRWRDRFLYCMEGVNRAQAATGEVKGHYLNVTAATMEDMYERAEFAKELGSVIVMIDLTIGYTAIQSMAKWARRNGVLLHLHRAGHSTYTRQKSFRVIAKWMRLAGVDHIHAGTVVGKLEPNSVRGYTLRLDADPVKGLYFDQEWGTMPVASGGIHAGQMHQLLHYLGEDSILQFGGGTIGHPMGIAAGATANRVALEAMIKARNEGPDILRAAAKNSRELDIALSTWGDITFTYESTDT
REE95389.1_GCA_003386555_ribulose-bisphosphate_carboxylase_large_chain_Actinomadura_umbrina                                                                                WSAGVIPYAEMDYVPKDSDILAAFRITPQQGVPPEAAVAGESSTATWTVWTDRLTSYENYQAKCYKVEPVPGGEFIAYIAYDLDLFEEGSIANLTSSIIGNVFGFKALKALRLEDMRIPTHYVKTFQGPAHGIIMEREYLNKYGRPLLGATVKPKLGLSARNYGRVVYEALRGGLDFTKDDENINSQPFMRWRDRFLYCMEGVNKAQAASGEIKGHYLNVTAGTMEDMYERAEFAKDLGSVIIMIDLTIGYTAIQSMAKWARANGLILHLHRAGHSTYTRQKTFRVIAKWMRLAGVDHIHAGTVVGKLEPNTVAGFTLRMDADPVKGLYFDQDWGVMPVASGGIHAGQMHQLLHYLDEDVVLQFGGGTIGHPMGIAAGAAANRVALEAMIKARNEGPDILRNAAKHSRELDVALSTWGDITFTYESTDT
WP_067485149.1_GCF_001552635_form_I_ribulose_bisphosphate_carboxylase_large_subunit_Actinomadura_hibisca                                                                   WSAGVIPYAEMDYQPKDSDILAAFRITPQPGVPPEAAVAGESSTATWTVWTDRLTSYENYQAKCYRVEPVPGGQFIAYIAYDLDLFEEGSIANLTSSIIGNVFGFKALKALRLEDMRIPPHYVKTFQGPAHGVVMEREYLGKFGRPLLGATVKPKLGLSARNYGRVVYEALRGGLDFTKDDENINSQPFMRWRDRFLYCMEGVNKAQAASGEIKGHYLNVTAGTMEDMYERAEFARDLGSVIVMIDLTIGYTAIQSMAKWARANGVLLHLHRAGHSTYTRQKTFRVIAKWMRLAGVDHIHAGTVVGKLEPNSVAGFTLRQDADPVKGLYFDQDWGVMPVASGGIHAGQMHQLLHYLDEDVILQFGGGTIGHPMGIAAGAAANRVALEAMIKARNEGSDILRAAAKHSRELDVALATWGDITFTYESTDT
POM22774.1_GCA_002911665_Ribulose_bisphosphate_carboxylase_large_chain_Actinomadura_sp._5-2                                                                                WSAGVIPYAEMDYEPKDSDILAAFRITPQQGVPPEAAVAGESSTATWTVWTDRLTSYENYQAKCYRVEPVPGGQFIAYIAYDLDLFEEGSIANLTSSIIGNVFGFKALKALRLEDMRIPTHYVKTFQGPAHGIIMEREYLGKFGRPLLGATVKPKLGLSARNYGRVVYEALRGGLDFTKDDENINSQPFMRWRDRFLYCMEGVNKAQAATGEIKGHYLNVTAGTMEAMYERAEFAKALGSVIVMIDLTIGYTAIQSMANWARANGTILHLHRAGHSTYTRQKNFRVIAKWMRLAGVDHIHAGTVVGKLEPNTVAGFTLRLDADPVKGLYFDQEWGTMPVASGGIHAGQMHQLLHYLDEDVVLQFGGGTIGHPMGIAAGAAANRVALEAMIKARNEGGDILRAAAKHSRELDVALSTWGDITFNYESTDT
WP_026313972.1_GCF_000374305_form_I_ribulose_bisphosphate_carboxylase_large_subunit_Actinomadura_flavalba                                                                  WSAGVIPYAEMDYEPKDSDILAAFRITPQQGVPPEAAVAGESSTATWTVWTDRLTSYENYQAKCYKVEPVPGGEFIAYIAYDLDLFEEGSIANLTSSIIGNVFGFKALKALRLEDMRIPTHYVKTFQGPAHGIVMEREYLGKFGRPILGATVKPKLGLSARNYGRVVYEALRGGLDFTKDDENINSQPFMRWRDRFLYCMEGVNKAQAASGEIKGHYLNVTAGTMEAMYERAEFAKDLGSVIVMIDLTIGYTAIQSMANWARANGVILHLHRAGHSTYTRQKSFRVIAKWMRLAGVDHIHAGTVVGKLEPNSVAGFTLRLDADPVKGLYFDQEWGVMPVASGGIHAGQMHQLLHYLDEDVVLQFGGGTIGHPMGIAAGAAANRVALEAMIKARNEGSDILRAAAKHSRELDVALSTWGDITFTYESTDT
WP_019631190.1_GCF_000381885_form_I_ribulose_bisphosphate_carboxylase_large_subunit_Actinomadura_atramentaria                                                              WSAGVIPYAEMDYQPKDSDILAAFRITPQPGVPPEAAVAGESSTATWTVWTDRLTSYENYQAKCYRVEPVPGGQFIAYIAYDLDLFEEGSIANLTSSIIGNVFGFKALKALRLEDMRIPTHYVKTFQGPAHGIVMEREYLGKFGRPLLGATVKPKLGLSARNYGRVVYEALRGGLDFTKDDENINSQPFMRWRDRFLYCMEGVNRAQAATGEIKGHYLNVTAATMEDMYERAEFAKELGSVIVMIDLTIGYTAIQSMAKWARRNGVILHLHRAGHSTYTRQKNFRVIAKWMRLAGVDHIHAGTVVGKLEPHSVAGFTLRLDADPVKGLYFDQEWGTMPVASGGIHAGQMHQLLDLLGEDVILQFGGGTIGHPMGIAAGAAANRVALEAMIKARNEGPDILRAAAKHSRELDVALSTWGDITFNYESTDT
WP_131760044.1_GCF_900659615_form_I_ribulose_bisphosphate_carboxylase_large_subunit_Actinomadura_fibrosa                                                                   WSAGVIPYAEMDYQPKDSDILAAFRITPQQGVPPEAAVAGESSTATWTVWTDRLTSYENYQAKCYRVEQVPGNQFIAYIAYDLDLFEEGSIANLTSSIIGNVFGFKALKALRLEDMRIPPHYVKTFQGPAHGIVMEREYLGKFGRPLLGATVKPKLGLSARNYGRVVYEALRGGLDFTKDDENINSQPFMRWRDRFLYCMEGVNRAQASTGEVKGHYLNVTAATMEDMYERAEFARDLGSVIVMIDLTIGYTAIQSMAKWARRNGLILHLHRAGHSTYTRQKNFRVIAKWMRLAGVDHIHAGTVVGKLEPNSVAGFTLRLDADPVKGLYFDQEWGTMPVASGGIHAGQMHQLLHYLGEDVVLQFGGGTIGHPMGIAAGAAANRVALEAMIKARNEGPDILRKAAKHSRELDVALSTWGDITFTYESTDT
REF36176.1_GCA_003386795_ribulose-bisphosphate_carboxylase_large_chain_Thermasporomyces_composti                                                                           WGPGVIPYAEMDYEPAPSDILAAFRVTPQPGVPPEAAVAGESSTATWTVWTDRLTSYETYQGKCYRVEAVPGGEYIAYIAYDLDLFEEGSIANLASSIIGNVFGFKALKALRLEDMRIPPHYAKTFQGPAHGIVMEREYLNKYGRPLLGATVKPKLGLSARNYGRVVYEALRGGLDFTKDDENINSQPFMRWRDRFLYCMEAVNRAEAETGEIKGHYLNVTAATMEDMYERADFARELGSVIVMVDLTVGYTAIQSMARWARRNGVLLHLHRAGHSTYTRQKTFRVIAKWMRLAGVDHLHAGTVVGKLEPHSVAGYTLRLPPDPVNGLLFEQDWGVMPVASGGIHAGQMHQLLHYLGEDVVLQFGGGTIGHPMGIAAGATANRVALEAMIKARNEGPDILRAAARHSRELDVALSTWGDVTFTYESTDT
KWX04113.1_GCA_001543895_ribulose_15-bisphosphate_carboxylase_Streptomyces_thermoautotrophicus                                                                             WGAGVIPYAEMDYEPKPTDILAAFRVTPQPGVPPEAAVAGESSTATWTVWTDRLTAYERYQGKCYKVEPVPGNEYIAYIAYDLDLFEEGSIANLTSSIIGNVFGFKALKALRLEDMRIPPHYVKTFQGPPHGIVMEREYLNKYGRPLLGCTVKPKLGLSARNYGRVVYEALRGGLDFTKDDENINSQPFMRWRDRFLYCMEAVNRAQAETGEIKGHYLNVTAATMEDMYERAEFAKELGSVIVMIDLTVGYTAIQSMAKWARRNGVLLHLHRAGHSTYTRQKTFRVIAKWMRLAGVDHIHAGTVVGKLEPNSVQGFTLRLNPDLRKGLYFEQDWGVMPVASGGIHAGQMHQLLHYLGEDVVLQFGGGTIGHPMGIAAGATANRVALEAMIKARNEGPDILRAAAKHSRELDVALSTWGDVTFNYESTDT
EHR50227.1_GCA_000244955_ribulose_15-bisphosphate_carboxylase_large_subunit_Saccharomonospora_marina_XMU15                                                                 WGAGVIPYAEMDYEPKPTDVLAAFRITPQDGVPPEAAVAGESSTATWTVWTDRLTAYEHYQAKCYQVDAVPGGEYIALIAYDLDLFEEGSIANLTSSIIGNVFGFKALKALRLEDMRIPPHYTKTFQGPAHGVVMEREYLNKHGRPLLGATVKPKLGLSARNYGRVVYEALRGGLDFTKDDENINSQPFMRWRDRFLFCMEAVNRAQAETGEIKGHYLNVTAATMEDMYERAEFAKELGSVIVMIDLTVGYTAIQSMARWARRNGLILHLHRAGHGTYTRQKSFRVIAKWMRLAGVDHIHAGTVVGKLEPNTVRGFTLRLDADPVKGLYFDQDWGVMPVASGGIHAGQMHQLLHYLGEDVVLQFGGGTIGHPMGIAAGATANRVALEAMIKARNEGGDILKAAAKRSRELDIALSTWGDITFDYASTDT
WP_027944413.1_GCF_000519205_form_I_ribulose_bisphosphate_carboxylase_large_subunit_Amycolatopsis_taiwanensis                                                              WGAGVIPYAEMDYEPKPADVLAAFRITPQDGVPPEAAVAGESSTATWTVWTDRLTTYDRYQAKCYAVEAVPGGEYIAYIAYELDLFEEGSIANLTSSIIGNVFGFKALKALRLEDMRIPPHYTKTFQGPAHGVVMEREYLNKYGRPLLGATVKPKLGLSARNYGRVVFEALRGGLDFTKDDENINSQPFMRWRDRFLFCLEAVNRAQADTGEIKGHYLNVTAATMEDMYERAEFARELGSVIVMIDLTVGYTAIQSMARWARRNGVLLHLHRAGHSTYTRQKAFRVIAKWMRLAGVDHVHAGTVVGKLEPNSVRGFTLRLNADPVKGLYFDQDWGVMPVASGGIHAGQMHQLLHFLGEDVVLQFGGGTIGHPMGIAAGATANRVALEAMIKARNEGEDILKAAAKHSRELDIALSTWGDITFNYTSTDV
WP_040421593.1_GCF_000373925_form_I_ribulose_bisphosphate_carboxylase_large_subunit_Actinopolymorpha_alba                                                                  WGAGVIPYAEMDYQPKDTDLLAAFRITPQAGVPPEAAVAGESSTATWTVWTDRLTAYDRYQGKCFRVDPVPGGEYIAYVAYDIDLFEEGSIANLTSSIIGNVFGFKALKALRLEDMRIPPHYTKTFQGPAHGTVMEREYLNKYGRPLLGATVKPKLGLSARNYGRVVYEALRGGLDFTKDDENINSQPFMRWRDRFLFCMEAVNRAQAETAEIKGHYMNVTSATMEDMYERAEFARDLGSVIVMIDLTIGYTAIQSMAKWARRNGMLLHLHRAGHSTYTRQKSFRVIAKWMRLAGVDHIHAGTVVGKLEPNSVAGFTLRLDADPVKGLYFDQDWGVMPVASGGIHAGQMHQLLHYLGEDVVLQFGGGTIGHPMGIAAGATANRVALEAMIKARNEGEDILRAAARRSRELDVALATWGDVTFTYESTDT
SDR83602.1_GCA_900104745_ribulose-bisphosphate_carboxylase_large_chain_Actinopolymorpha_singaporensis                                                                      WGAGVIPYAEMDYVVKPSDILAAFRITPQQGVPAEAAVAGESSTATWTVWTDRLTAYERYQGKCFRVDPVPGGEYIAYVAYDIDLFEEGSIANLTSSIIGNVFGFKALRALRLEDMRIPPHYTKTFQGPAHGIVMEREYLNKYGRPLLGATVKPKLGLSARNYGRVVYEALRGGLDFTKDDENINSQPFMRWRDRYLFCMEGVTRAEADTGEIKGHYLNVTAATMEDMYERAEFARDLGSVIVMIDLTVGYTAIQSMANWARRNGMLLHLHRAGHSTYTRQKSFRVIAKWMRLAGVDHIHAGTVVGKLEPNTVAGFTLRANPDPMKGLYFEQDWGVMPVASGGIHAGQMHQLLHFLGEDVVLQFGGGTIGHPMGIAAGATANRVALEAMIKARNEGEDILRAAARHSRELDVALSTWGDVTFNYESTDT
SFH24377.1_GCA_900113145_ribulose-bisphosphate_carboxylase_large_chain_Actinopolymorpha_cephalotaxi                                                                        WGAGVIPYAEMDYAVKPSDILAAFRITPQQGVPAEAAVAGESSTATWTVWTDRLTAYERYQGKCYRVDPVPGGEYIAYVAYDIDLFEEGSIANLTSSIIGNVFGFKALKALRLEDMRIPPHYTKTFQGPAHGIVMEREYLNKYGRPLLGATVKPKLGLSARNYGRVVYEALRGGLDFTKDDENINSQPFMRWRDRYLFCMEGVTRAEAESGEIKGHYLNVTAATMEDMYERAEFARDLGSVIVMIDLTVGYTAIQSMANWARRNGMLLHLHRAGHSTYTRQKSFRVIAKWMRLAGVDHIHAGTVVGKLEPNTVAGFTLRANPDPMRGLYFEQDWGVMPVASGGIHAGQMHQLLHFLGEDVVLQFGGGTIGHPMGIAAGATANRVALEAMIKARNEGEDILRAAARQSRELDVALSTWGDVTFNYESTDT
WP_069472570.1_GCF_001723735_form_I_ribulose_bisphosphate_carboxylase_large_subunit_Candidatus_Marithrix_sp._Canyon_246                                                    YQAGVQQYRNTDYTPKETDFLACFKITTKNAVSYEATVAAESSTGTWTHWTDLFIDLERYKARVYQIEEIPGKTFYAYIAYPIDLFEEGSIINVFTSLLGSVFNLKILRALRLEDIRFPISYVMTCGGPPNGMLVERDKLNKYGRSLLGSPIKPKLGLSAKNYGRAVYECLRGGLDFTKDDESLHSQAIIRWRDRFEFVMEAVKKAEAETGERKGHFLNVTAATPEEMYKRAEFAKELGAPIIMHDIIGGICANTGLANWCRENGMLLHIQRTMHAVIDRHPFSRVFSKVLRLSGGDHLHTGTVVGRLERNSTKGCILRESKNPDYGIMFDQDWGIFPVASGGIHVWHMPALVSIFGDDAVFLFGGATLGHPWGNAAGAAANRVALEACIDARNQSKDILRDAAQHSPELKIAMKTWH-----------
RME08239.1_GCA_003694235_form_I_ribulose_bisphosphate_carboxylase_large_subunit_Anaerolineae_bacterium                                                                     YDAGVKDYREAGYQPDPTQVLAAFKITPRPGVAPEAAVAAESSFATWTMWSDHLVDPARYCARVYHLEPVDERQWMAYIAYPLDLFEEGSIPNLMASLLGNVFGFKPLIALRLEDLYFPPAYLTTFQGPPHGIRQERDMLNKYGRPLLGATMKPKLGLSAKNYGRLIYEALVGGLDFTKDDENITSQTFMRWEHRFEASMEAVHKAEAMTGERKGHYLNVTAHTFDEIFKRAERAKELGSRIIMLDLIAGMTAFTSVAQWCRENGILLHLHRAFHSVIDRNPDWPVLAKFARLVGGDHIHNGTIVGKLAPQELLDTMLREPRAEAPTIHFDQDWGTFPVASGGIHVWHMPALVHYFGDDSILQFGGGTVGHPWGSKAGATANRVALEAVIKGRNEGQDILSQAARRNPELRVALETWKGVEFEITA---
PTQ53407.1_GCA_003050565_Ribulose_bisphosphate_carboxylase_large_chain_Brockia_lithotrophica                                                                               LSAGVKPYAELTYEPKDTDVLAVFRLVPQEGVDPIAAVAGESSTATWTVWTDLLTAYERYQARAYKVEPVPG-QYLAYIAYNLDLFEEGSIANLVSSIAGNVFGFKAVKALRLEDMRIPLPYVMTFQGPPHGIVMERELLNKFGRPLLGGTIKPKLGLSPRSYGRVIYEALRGGLDFTKDDENTNSQPFNRWRDRFLYAMEAVHKAMAETGEVKGHYVNVTAATMEDIYERAEFAKELGSVIVMIDLTIGFSAIQSMAKWARKNGVLLHLHRAMHSTFTRQKTFRVLAKWMRLAGVDHLHAGTVVGKLEAYLTKGYVLRESADPTLGLYFDQDYGVMPVASGGLHVGHIPTLVHYFGDDAVLQFGGGTIGHPMGIAAGATANRVALEASVKARNEGQEILEQAARFSPELRAALEIWGDVRFDFASTDA
PHJ39792.1_GCA_002607855_ribulose_bisophosphate_carboxylase_Desulfotomaculum_profundi                                                                                      FSAGVMEYRQMNYTPKDSDILAAFRVTPQEGVPIEAAVAGESSTATWTVWTDRLTNLERYKAKCYHIEPVPGNQHMCYIAYDLDLFEEGSIANMTSSIVGNVFGFKPLKALRLEDLRIPPHYLKTFQGPPHGIQVERDMLNNYGRPLLGCTVKPKLGLSGKNYGRVVYEGLRGGLDFTKDDENTNSQPFLRWRERYLYCIEAVKKAEAETGERKGHYLNVTAPDVEEMFRRAEFAKEIGMPIIMVDLTVGWTAFTSLSKWSRQNGLLLHCHRAMHATMTRQKNFRVLAKWLRMAGGDHLHTGTVLGKLERSMVEGYILRDKKDLSRGIYFDQEWNVMPVASGGIHAAQVPQLLDIFGDDVVLQFGGGTIGHPMGVAAGATANRVAVEAVVYARNAGEDILREAAKKSPELRAALDTWKDVTFDYASTDT
GCA_000438945KE392207.1_181445014758130_18_GCA_000438945_-1_ID_130_18_partial_01_Proteobacteria_bacterium_JGI_0000113-P07                                                  -------------------------------------------------------------------------------------------------------------------------------------------------------------------------C--------------------------------------------------------------------------------------------------------------------------------------------------------------------------------GQMHQLLNYLGDDVVLQFGGGTIGHPDGIQAGATANRVALEAMVLARNEGPQILRDTAKMCGPLQTALDLWKDISFNYASTDT
GCA_003133835PKZS01000454.1_859486688326_8_GCA_003133835_-1_ID_326_8_partial_00_Gammaproteobacteria_bacterium                                                              ---------------------------------------------------------------------------------------------------------------------------------------------------------------------------------------------MHWRDRFLNVMDAVNKASAATGEVKGSYLNITAATMEDMYERAEFAKQLGSVIVMVDLVVGWTGIQSMANWCRKNDMILHMHRAGHGTYTRQKNFRVIAKWLRLAGVDHLHTGTAVGKLEPMTVQGYVCRDSQDLPRGLFFDQDWKVMPVA--SRRA-RMHGQ----GEER------GPRHPQRGPADPASGRQVLQPAAAGARHL-------------QLQLHLHRY--LGFCSDAGSR
AZB73040.1_GCA_003846445_ribulose-bisphosphate_carboxylase_large_subunit_Synechococcus_elongatus_PCC_11801                                                                 YKAGVKDYKLTDYTPKDTDLLAAFRFSPQPGVPADAAIAAESSTGTWTTWTDLLTDMDRYKGKCYHIEPVQGNSYFAFIAYPLDLFEEGSVTNILTSIVGNVFGFKAIRSLRLEDIRFPVALVKTFQGPPHGIQVERDLLNKYGRPMLGCTIKPKLGLSAKNYGRAVYECLRGGLDFTKDDENINSQPFQRWRDRFLFVADAIHKSQAETGEIKGHYLNVTAPTCEEMLKRAEFAKELNMPIIMHDLTAGFTANTTLAKWCRDNGVLLHIHRAMHAVIDRQRNFRVLAKCLRLSGGDHLHSGTVVGKLEKASTLGFLMREDADRSRGVFFTQDWGVLPVASGGIHVWHMPALVEIFGDDSVLQFGGGTLGHPWGNAPGATANRVALEACVQARNEGGDILREAGKWSPELAAALELWKEIKFEFETMDK
PSO47683.1_GCA_003021905_ribulose-bisphosphate_carboxylase_large_subunit_Cyanobacteria_bacterium_SW_9_44_58                                                                FQAGVADYALSDYTPKDTDILAAFRVTPQPGVPAEAAVAAESSTGTWTTWTDHLTDIERYKGRCYEIEEVPGNQYFVFVAYPMDLFEEGSVTNLLTSIVGNVFGFKALRALRLEDLRIPVAYLKSFQGPPHGITVERDKLNKYGRPLLGCTLKPKLGLSAKNYGRAAYECLRGGLDFTKDDENVNSQPFMRWRDRYLFVAEAINKAQAETNEIKGHYLNVTAPTCEEMLKRAEFAKELGMPIIMHDFTGGFTANTTLSKWCRDNGMLLHVHRAMHAVVDRQKNFRTLAKCLRMSGGDHLHAGTVVGKLERALTLGFLMREDEDRSRGIFFTQDWSVMPVASGGIHVWHMPALVDIFGDDSCLQFGGGTLGHPWGNAPGATANRVALEACVQARNEGNEVLKEAARWSPELKEATELWEEIKFEYDTVDT
AGY56915.1_GCA_000484535_ribulose_bisophosphate_carboxylase_Gloeobacter_kilaueensis_JS1                                                                                    YQAGVKDYRLTDYIPRDTDVLAAFRVTPQPGVPIEAAVAAESSTGTWTTWTDNLTDLDRYKGRAYDIEPVPGNQFICYVAYPLDLFEEGSITNLLTSLVGNVFGFKALKALRLEDIRFPIALVKTYPGPPHGIVVERDKLNKYGRPLLGCTIKPKLGLSAKNYGRAVYECLRGGLDLTKDDENINSQPFMRWRDRFLFVQEAINKAQAETGEIKGHYLNVTAGTCEDMMERAEFAKEIGSPVVMHDLTGGFTANTTLSKWCRRNGMLLHIHRAMHAVIDRQKNFRVLAKCLRLSGGDHIHTGTVVGKLERAATLGFLLREDRDLSRGIYFTQDYGVMAVASGGIHVWHMPALVEIFGDDSILQFGGGTLGHPWGNAPGATANRVALEACVQARNEGGDIIREAARWSPELAAACELWKEIKFEYETVDT
BAC90097.1_GCA_000011385_ribulose-15-bisphosphate_carboxylase/oxygenase_large_subunit_Gloeobacter_violaceus_PCC_7421                                                       YQAGVKDYRLTDYTPKDTDVLAAFRVTPQPGVPIEAAVAAESSTGTWTTWTDGLTELDRYKGRCYDIEPVPGNQWICYIAYPLDLFEEGSVTNVLTSLVGNVFGFKALRALRLEDIRFPIALVKTYQGPPHGIVVERDKINKYGRPLLGCTIKPKLGLSAKNYGRAVYECLRGGLDFTKDDENINSQPFMRWRDRFLFVQDAIVKSQAETGEIKGHYLNCTAGTCEEMMERAEFAKELKTPIIMHDLTGGFTANTTLAKWCRRNGILLHIHRAMHAVIDRQKNFRVLAKCLRLSGGDHIHTGTVVGKLERASTMGFLLREERDLSRGIYFTQDWGVMAVASGGIHVWHMPALLDIFGDDAVLQFGGGTLGHPWGNAPGATANRVALEACVKARNEAGDIIREAARWSPELAAACELWKEIKFEYEAVDK
WP_010467950.1_GCF_000238775_MULTISPECIES_form_I_ribulose_bisphosphate_carboxylase_large_subunit_Acaryochloris                                                             YDAGVKDYKLTDYTPKDTDILAAFRMTPQPGVPPEAAVAAESSTGTWTTWTDLLTDLDRYKGRCYDIEAVANNQYIAYIAYPLDLFEEGSVVNLLTSLVGNVFGFKALRALRLEDIRIPVAYMKTFQGPPHGITVERDKINKYGRPLLGCTIKPKLGLSAKNYGRAVYECLRGGLDFTKDDENINSQPFMRWRDRFLFVAEAIHKAQAETGEIKGHYLNVTAATCEEMLKRAEFAKELEMPIIMHDITGGFTANTTLSHWCRDNGVLLHIHRAMHAVIDRQKNFRVLSKCLRMSGGDHIHTGTVVGKLEKGITMGFLLRENKDLSRGIYFTQDWGVMAVASGGIHVWHMPALVEIFGDDSVLQFGGGTLGHPWGCAPGATANRVALEACVQARNEGGDILREAAKWSPELAVALEVWKEIKFEFEAMDT
PZD74539.1_GCA_003231495_Ribulose_bisphosphate_carboxylase_large_chain_Acaryochloris_sp._RCC1774                                                                           YKAGVQDYRLTDYTPKDTDILAAFRMTPQPGVPPEAAVAAESSTGTWTTWTDLLTDLDRYKGRCYDIESVPNNQYICYIAYPLDLFEEGSVTNVLTSIVGNVFGFKALKALRLEDLRMPVAYLKTFQGPPHGIQVERDKINKYGRPLLGCTIKPKLGLSAKNYGRAVYECLRGGLDFTKDDENINSAPFQRWRDRFLFVADAIKKSQAETGEVKGHYLNVTAPTCEQMLQRAEFAKELEMPIVMHDLTAGFTANTTLSHWCRDNGLLLHIHRAMHAVIDRQKNFRVLAKCLRMSGGDHIHTGTVVGKLEKGITMGFLLRENQDRSRGIYFTQDWGVMAVASGGIHVWHMPALVEIFGDDSVLQFGGGTLGHPWGNAPGATANRVALEACIQARNEGADVIREACKWSPDLAAACELWKEIKFEYDAVDT
HBC43093.1_GCA_003488605_TPA_ribulose-bisphosphate_carboxylase_large_subunit_Pseudanabaena_sp.                                                                             YDAGVQDYKLKDYTPRDTDLLAAFRFVPQPGVPPEAAVAAESSTGTWTTWTDLLTDLDRYKGRCYDVEPVPNNQYIAYIAYPLDLFEEGSVTNLLTSLVGNVFGFKALRALRLEDIRVPIAYLKTFQGPPHGIQVERDKLNKYGRPLLGCTIKPKLGLSAKNYGRAVYECLRGGLDFTKDDENINSQPFMRWRDRFLFVQEAIEKAQSETGEIKGHYLNVTAPTSEQMMERAAFAKEIGTPIIMHDLTGGFTANTSLAKYCRENGLLLHIHRAMHAVIDRQKTFRVLAKCLRMSGGDHLHSGTVVGKLEKEITMGFLMREDQDRTRGIYFTQDWGVLPVASGGIHVWHMPALVEIFGDDSCLQFGGGTLGHPWGAAPGATANRVALEACIQARNEGGDVLREAGRWSPELNAALELWKEIKFEFEAMDT
OIP69680.1_GCA_001873375_ribulose-bisphosphate_carboxylase_large_subunit_Oscillatoriales_cyanobacterium_CG2_30_44_21                                                       YDAGVQDYKLKDYTPRDTDLLAAFRFVPQPGVPPEAAVAAESSTGTWTTWTDLLTDLDRYKGRCYDLEPVPNNQYIAYIAYPLDLFEEGSVTNLLTSLVGNVFGFKALRALRLEDLRVPIAYLKTFQGPPHGIQVERDKLNKYGRPLLGCTIKPKLGLSAKNYGRAVYECLRGGLDFTKDDENINSQPFMRWRDRFLFVQEAIEKAQAESGEIKGHYLNVTAPTCEQMMERAAFAKEIGTPIIMHDLTGGFTANTTLAKYCRDNGLLLHIHRAMHAVIDRQKTFRVLAKCLRMSGGDHLHSGTVVGKLEKGITMGFLMREDLDRSRGIYFTQDWGVLPVASGGIHVWHMPALVEIFGDDSCLQFGGGTLGHPWGAAPGATANRVALEACVQARNEGGDILREAGRWSPELNAALELWKEIKFEFEAMDT
PZU95930.1_GCA_003249015_ribulose-bisphosphate_carboxylase_large_subunit_Pseudanabaena_sp.                                                                                 YDAGVQDYKLKDYTPRDTDLLAAFRFVPQPGVPPEAAVAAESSTGTWTTWTDLLTDLDRYKGRCYDVEPVPNNQYIAYIAYPLDLFEEGSVTNLLTSLVGNVFGFKALRALRLEDIRVPIAYLKTFQGPPHGIQVERDKLNKYGRPLLGCTIKPKLGLSAKNYGRAVYECLRGGLDFTKDDENINSQPFMRWRDRFLFVQEAIEKAQAETGEIKGHYLNVTAPTCEQMMERAAFAKEIGTPIIMHDLTGGFTANTTLAKYCRDNGLLLHIHRAMHAVIDRQKTFRVLAKCLRMSGGDHLHSGTVVGKLEKGITMGFLMREDLDRARGIYFTQDWGVLPVASGGIHVWHMPALVEIFGDDSCLQFGGGTLGHPWGAAPGATANRVALEACIQARNEGGDILREAGRWSPELNAALELWKEIKFEFEAMDT
BBC26154.1_GCA_003967015_ribulose-15-bisphosphate_carboxylase/oxygenase_large_subunit_Pseudanabaena_sp._ABRG5-3                                                            YDAGVQDYKLKDYTPRDTDLLAAFRFVPQPGVPPEAAVAAESSTGTWTTWTDLLTDLDRYKGRCYDVEPVPNNQYIAYIAYPLDLFEEGSVTNLLTSLVGNVFGFKALRALRLEDIRVPIAYLKTFQGPPHGIQVERDKLNKYGRPLLGCTIKPKLGLSAKNYGRAVYECLRGGLDFTKDDENINSQPFMRWRDRFLFVQEAIEKAQAETGEIKGHYLNVTAPTSEQMMERAAFAKEIGTPIIMHDLTGGFTANTSLAKYCRENGLLLHIHRAMHAVIDRQKTFRVLAKCLRMSGGDHLHSGTVVGKLEKGITMGFLMREDLDRDRGIYFTQDWGVLPVASGGIHVWHMPALVEIFGDDSCLQFGGGTLGHPWGAAPGATANRVALEACIQARNEGGDILREAGRWSPELNAALELWKEIKFEFEAMDT
PZO42169.1_GCA_003242085_ribulose-bisphosphate_carboxylase_large_subunit_Pseudanabaena_frigida                                                                             YDAGVQDYKLKDYTPRDTDLLAAFRFVPQPGVPPEAAVAAESSTGTWTTWTDLLTDLDRYKGRCYDVEPVANNQYIAYIAYPLDLFEEGSVTNLLTSLVGNVFGFKALRALRLEDIRVPIAYLKTFQGPPHGIQVERDKLNKYGRPLLGCTIKPKLGLSAKNYGRAVYECLRGGLDFTKDDENINSQPFMRWRDRFLFVQEAIEKAQAETGEIKGHYLNVTAPTSEQMMERAAFAKEIGTPIIMHDLTGGFTANTSLAKYCRDNGLLLHIHRAMHAVIDRQKTFRVLAKCLRMSGGDHLHSGTVVGKLEKGITMGFLMREDLDRERGIYFTQDWGVLPVASGGIHVWHMPALVEIFGDDSCLQFGGGTLGHPWGAAPGATANRVALEACIQARNEGGDILREAGRWSPELNAALELWKEIKFEFEAMDT
PLS67682.1_GCA_002861535_ribulose-bisphosphate_carboxylase_large_subunit_Cyanobacteria_bacterium_M5B4                                                                      FQAGVKDYKLTDYTPKDTDILAAFRVTPQPGVPPEAAVAAESSTGTWTTWTDLLTDLDRYKGRCYDIEPVPGNQYICYVAYPLDLFEEGSVTNLFTSIVGNVFGFKALKALRLEDLRIPVAYLKTFQGPPHGITVERDKLNKYGRPLLGCTVKPKLGLSAKNYGRAVYEILRGGLDFTKDDENINSQPFMRWRDRFLFVQDACLKAQAETGEIKGHYLNVTAGTVEEMFKRAEFAKEIGAPIIMHDLTAGFTANTSLARWCRDNGMLLHIHRAMHAVIDRQKNFRVLAKALRMSGGDHIHTGTVVGKLERASTLGFLLRENQDKSRGIYFTQDWGVMAVASGGIHVWHMPALVEIFGDDSVLQFGGGTLGHPWGNAPGATANRVALEACVQARNEGNEVIREAARWCPELAVACEVWKEIKFEFATVDT
AFY69218.1_GCA_000317065_ribulose_15-bisphosphate_carboxylase_large_subunit_Pseudanabaena_sp._PCC_7367                                                                     FQAGVKDYKLTDYTPKDTDILAAFRMTPQPGVPPEAAVAAESSTGTWTTWTDLLTDLDRYKGRCYDVESVPGNQYIAYVAYPLDLFEEGSVTNMLTSIVGNVFGFKALRALRLEDLRIPVAYLKTFEGPPHGIVVERDKLNKYGRPLLGCTIKPKLGLSAKNYGRACYEILRGGLDFTKDDENINSQPFMRWRDRFLFVADAIHKAQAETGEIKGHYLNCTAATVEEMMKRAEFAKELEMPIVMHDLTAGFTANTTLSKWCRNNGMLLHIHRAMHAVIDRQKNFRVLAKCLRMSGGDHIHTGTVVGKLERASTLGFLLRENQDKSRGIYFTQDWGVFAVASGGIHVWHMPALVEIFGDDSVLQFGGGTLGHPWGNAPGAVANRVALEACVQARNEGADIIREAARWSPELAVACETWKEIKFEFDTVDT
HAN46647.1_GCA_003456125_TPA_ribulose-bisphosphate_carboxylase_large_subunit_Cyanobacteria_bacterium_UBA8156                                                               FQAGVKDYKLTDYTPKDTDILAAFRMTPQPGVPPEAAVAAESSTGTWTTWTDLLTDLDRYKGRCYDIEPVPGNQYIAYVAYPLDLFEEGSVTNMLTSIVGNVFGFKALRALRLEDLRIPVAYLKTFQGPPHGIQVERDKINKYGRPLLGCTIKPKLGLSAKNYGRAVYECLRGGLDFTKDDENINSQPFQRWRDRFLFVADAIAKSQAETGEIKGHYLNCTAATCEEMLKRAEYAKELKQPIVMHDLTAGFTANTTLARWCRDNGMLLHIHRAMHAVIDRQKNFRVLAKCLRMSGGDHIHTGTVVGKLERASTLGFLLRENQDKSRGIYFTQDWGVMAVASGGIHVWHMPALVEIFGDDSVLQFGGGTLGHPWGNAPGATANRVALEACVQARNEGNEVIREAARWCPELAVACEVWKEIKFEFATVDT
WP_019501228.1_GCF_000332175_form_I_ribulose_bisphosphate_carboxylase_large_subunit_Pseudanabaena_sp._PCC_6802                                                             FKAGVKDYKLTDYTPKDTDILAAFRMTPQPGVPPEAAVAAESSTGTWTTWTDLLTDLDRYKGRCYDIEPVPGNQYIAYVAYPLDLFEEGSVTNMLTSIVGNVFGFKALRALRLEDLRIPVAYLKTFQGPPHGITVERDKLNKYGRPLLGCTIKPKLGLSAKNYGRACYEILRGGLDLTKDDENINSQPFQRWRDRFLFVADAIHKAQAETGEIKGHYLNCTAATCEEMMKRAEFAKELEMPIIMHDLTAGFTANTSLARWCRDNGMLLHIHRAMHAVIDRQKNFRVLAKCLRMSGGDHIHTGTVVGKLERASTLGFLLRENQDKSRGIYFTQDWGVMAVASGGIHVWHMPALVEIFGDDSVLQFGGGTLGHPWGNAPGATANRVALEACVQARNEGADVLRDAARWSPELAIALETWKEIKFEFDTVDT
WP_017327366.1_GCF_000332275_form_I_ribulose_bisphosphate_carboxylase_large_subunit_Synechococcus_sp._PCC_7336                                                             FESGVKDYKLTDYTPKDTDILAAFRVSPQPGVPIEAAVAAESSTGTWTTWTDLLTDLDRYKGRCYDIEPVPGNQFICYIAYPLDLFEEGSVTNMLTSIVGNVFGFKALRALRLEDLRIPVAYLKTFQGPPHGITVERDKINKYGRPLLGCTIKPKLGLSAKNYGRAVYECLRGGLDFTKDDENINSQPFQRWRDRFLFVADAIHKAQAETGEIKGHYLNCTASTCEEMLKRAEFAKELEMPIIMHDLTAGFTANTTLSHWCRDNGLLLHIHRAMHAVVDRQRNFRVLAKCLRMSGGDHIHTGTVVGKLERESTLGFLLREDRDLSRGIYFTQDWGVMAVASGGIHVWHMPALVDIFGDDSVLQFGGGTLGHPWGNAPGATANRVALEACVQARNEGGDIIREAAKWSPELAAACELWKEIKFEFETMDK
KPQ33122.1_GCA_001314865_ribulose_bisophosphate_carboxylase_large_subunit_RbcL_Phormidesmis_priestleyi_Ana                                                                 YSAGVQDYRLTDYTPRDTDILAAFRMTPQPGVPPEAAVAAESSTGTWTTWTDLLTDMDRYRGRCYDIEPVPGNQYIAYVAYPLDLFEEGSVTNLLTSIVGNVFGFKALRALRLEDLRIPVAYLKTFQGPPHGIQVERDRMNKYGRPMLGCTIKPKLGLSAKNYGRAVYECLRGGLDFTKDDENINSQPFQRWRDRFLFVADAIHKSQAETGELKGHYLNVTAHTCEEMLKRAEYAKELEMPIIMHDLTAGFTANTTLSHWCRDNGLLLHIHRAMHAVLDRQKNFRVLAKCLRMSGGDHIHTGTVVGKLERAATLGFLLRENQDKSRGVYFTQDWGVMAVASGGIHVWHMPALVEIFGDDSVLQFGGGTLGHPWGNAPGATANRVALEACVQARNEGGDILREAGKWSPELAAALDLWKEIKFEFDTVDT
WP_121968787.1_GCF_002286735_form_I_ribulose_bisphosphate_carboxylase_large_subunit_Leptolyngbya_sp._BC1307                                                                YSAGVQDYRLTDYTPRDTDILAAFRMTPQPGVPPEAAVAAESSTGTWTTWTDLLTDMDRYRGRCYDIEPVPGNQYIAYVAYPLDLFEEGSVTNLLTSIVGNVFGFKALRALRLEDLRIPVAYLKTFQGPPHGIQVERDRINKYGRPLLGCTIKPKLGLSAKNYGRAVYECLRGGLDFTKDDENINSQPFQRWRDRFLFVADAIGKSQAETGEIKGHYLNVTASTCEEMIKRAEYAKELDMPIIMHDLTAGFTANTTLSHWCRDNGVLLHIHRAMHAVIDRQKNFRVLAKCLRMSGGDHIHTGTVVGKLERGATLGFLLRENQDKSRGIYFTQDWGVMAVASGGIHVWHMPALVEIFGDDSVLQFGGGTLGHPWGNAPGATANRVALEACVQARNEGGDIIREACKWSPELAAACELWKEIKFEFDTVDT
PZO17260.1_GCA_003242035_ribulose-bisphosphate_carboxylase_large_subunit_Leptolyngbya_foveolarum                                                                           YSAGVQDYRLTDYTPRDTDILAAFRMTPQPGVPPEAAVAAESSTGTWTTWTDLLTDMDRYRGRCYDIEPVPGNQYIAYVAYPLDLFEEGSVTNLLTSLVGNVFGFKALRALRLEDLRIPVAYVKTFQGPPHGIQVERDRLNKYGRPMLGCTIKPKLGLSAKNYGRAVYECLRGGLDFTKDDENINSQPFQRWRDRFLFVADAIHKSQAETGEIKGHYLNVTAATCEEMLKRAQYAKELDMPIVMHDLTGGFTANTTLAHWCRDNGVLLHIHRAMHAVIDRQKNFRVLSKCLRLSGGDHIHTGTVVGKLERAGTLGFLLRENQDKSRGVYFTQDWGVMAVASGGIHVWHMPALVEIFGDDSVLQFGGGTLGHPWGNAPGATANRVALEACVQARNEGGDILREAGKWSPELAVALDLWKEIKFEFDTVDT
EDX86479.1_GCA_000155595_Ribulose_bisphosphate_carboxylase_large_chain_catalytic_domain_subfamily_putative_Synechococcus_sp._PCC_7335                                      YDAGVQDYRLTDYTPRDTDILAAFRMTPQPGVPPEAAVAAESSTGTWTTWTDLLTDMDRYRGRCYDIEPVPGNQYIAYVAYPLDLFEEGSVTNLLTSLVGNVFGFKALRALRLEDLRIPVAYVKTFQGPPHGIQVERDRINKYGRPLLGCTIKPKLGLSAKNYGRAVYECLRGGLDFTKDDENINSQPFQRWRDRFLFVADAIHKSQAETGEIKGHYLNVTAATCEEMMKRAAYAKELEMPIVMHDLTGGFTANTTLAHWCRDNGILLHIHRAMHAVIDRQKNFRVLAKCLRMSGGDHIHTGTVVGKLERAGTLGFLLRENQDKSRGVYFTQDWGVMAVASGGIHVWHMPALVEIFGDDSVLQFGGGTLGHPWGNAPGATANRVALEACVQARNEGGDIIREACKWSPELAAACELWKEIKFEFDTVDT
PZO44000.1_GCA_003241845_ribulose-bisphosphate_carboxylase_large_subunit_Leptolyngbya_antarctica                                                                           YKAGVQDYKLTDYTPKDTDILAAFRMTPQPGVPPEAAVAAESSTGTWTTWTDLLTDMDRYKGRCYDIEPVPGNQYICYVAYPLDLFEEGSVTNLLTSLVGNVFGFKALRALRLEDLRIPVAYLKTFQGPPHGIQVERDRLNKYGRPLLGCTIKPKLGLSAKNYGRAVYECLRGGLDFTKDDENINSQPFQRWRDRFLFVADAIHKAQAETGEIKGHYLNVTAGTCEEMLKRAEYAKELNMPIVMHDFTAGFTANTTLSHWCRDNGMLLHIHRAMHAVVDRQKNFRVLAKCLRMSGGDHIHTGTVVGKLERASTLGFLLRENQDKSRGIYFTQDWGVMAVASGGIHVWHMPALVEIFGDDSVLQFGGGTLGHPWGNAPGAAANRVALEACVQARNEGGDIIREACKWSPELAAACDLWKEIKFEFDTVDT
EKV02984.1_GCA_000316115_ribulose_15-bisphosphate_carboxylase_large_subunit_Leptolyngbya_sp._PCC_7375                                                                      YSAGVKDYKLTDYTPKDTDILAAFRMTPQPGVPPEAAVAAESSTGTWTTWTDLLTDMDRYKGRCYDIEPVPGNQYICYVAYPLDLFEEGSVTNLLTSLVGNVFGFKALRALRLEDLRVPVAYLKTFQGPPHGIQVERDKLNKYGRPLLGCTIKPKLGLSAKNYGRAVYECLRGGLDFTKDDENINSQPFQRWRDRFLFCADAIAKSQAETGEIKGHYLNVTAGTCEEMLKRAEFAKELGQPIVMHDLTGGFTANTTLSHWCRDNGLLLHIHRAMHAVIDRQKNFRVLAKCLRMSGGDHIHTGTVVGKLERAGTLGFLLRENQDKSRGVYFTQDWGVMAVASGGIHVWHMPALVEIFGDDSVLQFGGGTLGHPWGNAPGATANRVALEACVQARNEGGDIIREACKWSPELAAACELWKEIKFEFDTVDT
ESA34699.1_GCA_000482245_ribulose_-bisphosphate_large_subunit_Leptolyngbya_sp._Heron_Island_J                                                                              YSAGVKDYKLTDYTPKDTDILAAFRMTPQPGVPPEAAVAAESSTGTWTTWTDLLTDMDRYKGRCYDIEPVPGNQYICYVAYPLDLFEEGSVTNLLTSLVGNVFGFKALRALRLEDLRVPVAYLKTFQGPPHGIQVERDKLNKYGRPLLGCTIKPKLGLSAKNYGRAVYECLRGGLDFTKDDENINSQPFQRWRDRFLFCADAIAKAQAETGEIKGHYLNVTAGTCEEMLKRAEFAKELGQPIVMHDLTGGFTANTTLSHWCRDNGLLLHIHRAMHAVIDRQKNFRVLAKCLRMSGGDHIHTGTVVGKLERAGTLGFLLRENQDKSRGVYFTQDWGVMAVASGGIHVWHMPALVEIFGDDSVLQFGGGTLGHPWGNAPGATANRVALEACVQARNEGGDIIREAAKWSPELAAACELWKEIKFEFDTVDT
GCA_003556305PWRG01000169.1_323133743329_3_GCA_003556305_1_ID_329_3_partial_00_Cyanobacteria_bacterium_CSSed10_82m                                                         YSAGVKDYKLTDYTPKDTDILAAFRMTPQPGVPPEAAVAAESSTGTWTTWTDLLTDMDRYKGRCYDIEPVPGNQYICYVAYPLDLFEEGSVTNLLTSLVGNVFGFKALRALRLEDLRIPVAYLKTFQGPPHGIQVERDRLNKYGRPLLGCTIKPKLGLSAKNYGRAVYECLRGGLDFTKDDENINSQPFQRWRDRFLFVADAIHKSQAEVGEIKGHYLNVTAATCEEMLKRAEYAKELGMPIVMHDLTGGFTANTTLSHWCRDNGLLLHIHRAMHAVIDRQKNFRVLAKCLRMSGGDHIHTGTVVGKLERASTLGFLLRENQDKSRGIYFTQDWGVMAVASGGIHVWHMPALVEIFGDDSVLQFGGGTLGHPWGNAPGAAANRVALEACVQARNEGGDIIREACKWSPELAAACELWKEIKFEFDTVDT
RZM78831.1_GCA_004212215_form_I_ribulose_bisphosphate_carboxylase_large_subunit_Halomicronema_excentricum_str._Lakshadweep                                                 YSAGVKDYKLTDYTPKDTDILAAFRMTPQPGVPPEAAVAAESSTGTWTTWTDLLTDMDRYKGRCYDIEPVPGNQYICYVAYPLDLFEEGSVTNLLTSLVGNVFGFKALRALRLEDLRIPVAYLKTFQGPPHGIQVERDRLNKYGRPLLGCTIKPKLGLSAKNYGRAVYECLRGGLDFTKDDENINSQPFQRWRDRFLFVADAIHKSQAETGEIKGHYLNVTAGTCEEMLKRAEYAKELEMPIVMHDLTGGFTANTTLAHWCRDNGMLLHIHRAMHAVIDRQKNFRVLAKCLRMSGGDHIHTGTVVGKLERAGTLGFLLRENQDKSRGVYFTQDWGVMAVASGGIHVWHMPALVEIFGDDSVLQFGGGTLGHPWGNAPGATANRVALEACVQARNEGGDIIREACKWSPELAAACELWKEIKFEFDTVDT
WP_035985599.1_GCF_000763385_form_I_ribulose_bisphosphate_carboxylase_large_subunit_Leptolyngbya_sp._KIOST-1                                                               YSAGVKDYKLTDYTPKDTDILAAFRMTPQPGVPPEAAVAAESSTGTWTTWTDLLTDMDRYKGRCYDIEPVPGNQYICYVAYPLDLFEEGSVTNLLTSLVGNVFGFKALRALRLEDLRIPVAYLKTFQGPPHGIQVERDRLNKYGRPLLGCTIKPKLGLSAKNYGRAVYECLRGGLDFTKDDENINSQPFQRWRDRFLFVADAIHKSQAETGEIKGHYLNVTAATCEEMLKRAEYAKELGMPIIMHDLTGGFTANTTLAHWCRDNGVLLHIHRAMHAVIDRQKNFRVLAKCLRMSGGDHIHTGTVVGKLERAGTLGFLLRENQDKSRGIYFTQDWGVMAVASGGIHVWHMPALVEIFGDDSVLQFGGGTLGHPWGNAPGATANRVALEACVQARNEGGDVIREACKWSPELAAACELWKEIKFEFDTVDT
OKH50223.1_GCA_001904775_ribulose-bisphosphate_carboxylase_large_subunit_Phormidium_tenue_NIES-30                                                                          YSAGVKDYKLTDYTPKDTDILAAFRMTPQPGVPPEAAVAAESSTGTWTTWTDLLTDMDRYKGRCYDIEPVPGNQYICYVAYPLDLFEEGSVTNLLTSLVGNVFGFKALRALRLEDLRIPVAYLKTFQGPPHGIQVERDRLNKYGRPLLGCTIKPKLGLSAKNYGRAVYECLRGGLDFTKDDENINSQPFQRWRDRFLFVADAIHKSQAETGEIKGHYLNVTAATCEEMIKRAEYAKELDMPIIMHDLTGGFTANTSLAHWCRDNGVLLHIHRAMHAVIDRQKNFRVLAKCLRMSGGDHIHTGTVVGKLERAGTLGFLLRENQDKSRGIYFTQDWGVMAVASGGIHVWHMPALVEIFGDDSVLQFGGGTLGHPWGNAPGATANRVALEACVQARNEGGDIIREACKWSPELAAACELWKEIKFEFDTVDT
WP_026072509.1_GCF_000309385_MULTISPECIES_form_I_ribulose_bisphosphate_carboxylase_large_subunit_Cyanobacteria                                                             YSAGVKDYKLTDYTPKDTDILAAFRMTPQPGVPPEAAVAAESSTGTWTTWTDLLTDMDRYKGRCYDIEPVPGNQYICYVAYPLDLFEEGSVTNLLTSLVGNVFGFKALRALRLEDLRIPVAYLKTFQGPPHGIQVERDRLNKYGRPLLGCTIKPKLGLSAKNYGRAVYECLRGGLDFTKDDENINSQPFQRWRDRFLFVADAIHKSQAETGEIKGHYLNVTAATCEEMIKRAEYAKELDMPIIMHDLTGGFTANTSLAHWCRDNGVLLHIHRAMHAVIDRQKNFRVLAKCLRMSGGDHIHTGTVVGKLERAGTLGFLLRENQDKSRGIYFTQDWGVMAVASGGIHVWHMPALVEIFGDDSVLQFGGGTLGHPWGNAPGATANRVALEACVQARNEGGDIIREACKWSPELAAACELWKEIKFEFDTVDT
PSR17424.1_GCA_003022385_ribulose-bisphosphate_carboxylase_large_subunit_filamentous_cyanobacterium_CCP3                                                                   YSAGVKDYKLTDYTPKDTDILAAFRMTPQPGVPPEAAVAAESSTGTWTTWTDLLTDMDRYKGRCYDIEPVPGNQYICYVAYPLDLFEEGSVTNLLTSLVGNVFGFKALRALRLEDLRIPVAYLKTFQGPPHGIQVERDRLNKYGRPLLGCTIKPKLGLSAKNYGRAVYECLRGGLDFTKDDENINSQPFQRWRDRFLFVADAIHKSQAETGEIKGHYLNVTAATCEEMIKRAEYAKELGMPIIMHDLTGGFTANTSLAHWCRDNGVLLHIHRAMHAVIDRQKNFRVLAKCLRMSGGDHIHTGTVVGKLERAGTLGFLLRENQDKSRGIYFTQDWGVMAVASGGIHVWHMPALVEIFGDDSVLQFGGGTLGHPWGNAPGATANRVALEACVQARNEGGDIIREACKWSPELAAACELWKEIKFEFDTVDT
PSN20385.1_GCA_003017785_ribulose-bisphosphate_carboxylase_large_subunit_filamentous_cyanobacterium_CCP5                                                                   YSAGVKDYKLTDYTPKDTDILAAFRMTPQPGVPPEAAVAAESSTGTWTTWTDLLTDLDRYKGRCYDIEPVPGNQYICYVAYPLDLFEEGSVTNMLTSIVGNVFGFKALRALRLEDLRIPVAYLKTFQGPPHGITVERDRLNKYGRPLLGCTIKPKLGLSAKNYGRAVYECLRGGLDFTKDDENINSQPFQRWRDRFLFVADAIHKAQAETGEIKGHYLNVTAHTCEEMLKRAEYAKELDMPIIMHDLTAGFTANTTLSHWCRNNGMLLHIHRAMHAVIDRQRNFRVLAKCLRMSGGDHIHTGTVVGKLERESTLGFLLRENQDKSRGVYFTQDWGVFAVASGGIHVWHMPALVEIFGDDSVLQFGGGTLGHPWGNAPGATANRVALEACVQARNEGTDIIKEAAKWSPELAAACELWKEIKFEFETMDK
WP_008311353.1_GCF_000332095_form_I_ribulose_bisphosphate_carboxylase_large_subunit_Leptolyngbya_sp._PCC_6406                                                              YKAGVQDYKLTDYTPKDTDILAAFRMTPQPGVPPEAAVAAESSTGTWTTWTDLLTDLDRYKGRCYDIEPVPGNQYICYVAYPLDLFEEGSVTNLLTSLVGNVFGFKALRALRLEDLRIPVAYLKTFQGPPHGITVERDRLNKYGRPLLGCTIKPKLGLSAKNYGRAVYECLRGGLDFTKDDENINSQPFQRWRDRFLFVADAIHKAQAETGEIKGHYLNVTAATCEEMLKRAEYAKELDMPIVMHDLTAGFTANTTLSHWCRDNGMLLHIHRAMHAVIDRQRNFRVLAKCLRMSGGDHIHTGTVVGKLERESTLGFLLRENQDKSRGIYFTQDWGVFAVASGGIHVWHMPALVEIFGDDSVLQFGGGTLGHPWGNAPGATANRVALEACVQARNEGGDVIREACKWSPELAAACELWKEIKFEFETMDK
AFY68277.1_GCA_000317045_ribulose_15-bisphosphate_carboxylase_large_subunit_Geitlerinema_sp._PCC_7407                                                                      YQAGVKDYKLTDYTPKDTDILAAFRVTPQPGVPPEAAVAAESSTGTWTTWTDLLTDLDRYKGRCYDIEPVRGNQYICYIAYPLDLFEEGSVTNLLTSIVGNVFGFKALKALRLEDLRIPVAYLKTFQGPPHGIQVERDKINKYGRPLLGCTIKPKLGLSAKNYGRAVYECLRGGLDFTKDDENINSQPFQRWRDRFLFVAEAIHKAQAETGEVKGHYLNVTAPTCEEMLKRAEFAKELGMPIIMHDLTAGFTANTTLSKWCRDNGLLLHIHRAMHAVIDRQKNFRTLAKCLRMSGGDHIHTGTVVGKLEKAITMGFLLRENEDKSRGIYFTQDWGVMAVASGGIHVWHMPALVEIFGDDSVLQFGGGTLGHPWGNAPGATANRVALEACVQARNEGGDIIREAAKWSPELAVACEVWKEIKFEFETVDT
RFP60022.1_GCA_001913845_form_I_ribulose_bisphosphate_carboxylase_large_subunit_Limnothrix_sp._CACIAM_69d                                                                  YDAGVKDYKLTDYTPKDTDILAAFRMTPQPGVPPEAAVAAESSTGTWTTWTDLLTDLDRYKGRCYDLEPVPGNQYIAYIAYPLDLFEEGSVTNLLTSLVGNVFGFKALKALRLEDLRIPVAYLKTFQGPPHGIQVERDRINKYGRPLLGCTIKPKLGLSAKNYGRAVYECLRGGLDFTKDDENINSQPFQRWRDRFLFVADAIHKAQAETGEIKGHYLNVTAATCEEMLKRAEYAKELEMPIIMHDLTAGFTANTTLSHWCRNNGVLLHIHRAMHAVIDRQKNFRVLSKCLRMSGGDHIHTGTVVGKLEQAVTLGFLLRENQDRSRGIYFTQDWGVMAVASGGIHVWHMPALVDIFGDDAVLQFGGGTLGHPWGNAPGATANRVALEACVQARNEGGDILREAARWSPDLAVALELWKEIKFEFEAVDT
AFY73725.1_GCA_000317085_ribulose_15-bisphosphate_carboxylase_large_subunit_Synechococcus_sp._PCC_7502                                                                     YKAGVQDYRLTDYTPKDTDILAAFRVTPQPGVPFEAAVAAESSTGTWTTWTDLLTDLDRYKGRCYDIEPVPGNQFIAYIAYPLDLFEEGSVTNLLTSLVGNVFGFKALKALRLEDLRIPVAYLKTFQGPPHGIQVERDKINKYGRPLLGCTIKPKLGLSAKNYGRAVYECLRGGLDFTKDDENINSQPFQRWRDRFLFVADAIHKAQAETGEIKGHYLNVTAGTVEEMLKRAEFAKELNMPIIMHDLTAGFTANTTLAHWCRDNGVLLHIHRAMHAVIDRQKNFRVLAKCLRMSGGDHIHTGTVVGKLEKAITLGFLLRENQDKTRGIYFTQDWGVMAVASGGIHIWHMPALVEIFGDDSVLQFGGGTLGHPWGNAPGATANRVALEACVEARNEGGDIIREAAKWSPELAVACELWKEIKFEFEAVDT
OLP16819.1_GCA_001939115_ribulose-bisphosphate_carboxylase_large_subunit_Leptolyngbya_sp.__hensonii_                                                                       YKAGVQDYRLTDYTPKDTDVLAAFRVTPQPGVPFEAAVAAESSTGTWTTWTDLLTDLDRYKGRCYDIEPVPGNQFIAYIAYPLDLFEEGSVTNLLTSLVGNVFGFKALKALRLEDLRIPVAYLKTFQGPPHGIQVERDKINKYGRPLLGCTIKPKLGLSAKNYGRAVYECLRGGLDFTKDDENINSQPFQRWRDRFLFVADAIKKSQAETGEIKGHYLNVTAPTCEEMLKRAEFAKELEMPIIMHDLTAGFTANTSLAHWCRDNGLLLHIHRAMHAVIDRQKNFRVLAKCLRMSGGDHIHTGTVVGKLEKAITLGFLLRENQDKTKGIYFTQDWGVMAVASGGIHVWHMPALVEIFGDDSVLQFGGGTLGHPWGNAPGATANRVALEACVQARNEGGDIIREACKWSPELAVACELWKEIKFEFEAVDT
ATS18672.1_GCA_002754935_ribulose-bisphosphate_carboxylase_large_subunit_Synechococcus_lividus_PCC_6715                                                                    YQAGVKDYRLTDYTPKDTDILAAFRVTPQPGVPFEAAVAAESSTGTWTTWTDLLTDLDRYKGRCYDIEPLPGNQFIAYIAYPLDLFEEGSVTNMLTSIVGNVFGFKALKALRLEDLRIPVAYLKTFQGPPHGIQVERDKINKYGRPLLGCTIKPKLGLSAKNYGRAVYECLRGGLDFTKDDENINSQPFQRWRDRFLFVADAIHKAQAETGEIKGHYLNVTAATCEEMLKRAEFAKELEMPIIMHDLTAGFTANTTLSKWCRDNGVLLHIHRAMHAVIDRQKNFRVLAKCLRMSGGDHIHTGTVVGKLEKAVTLGFLLRENQDRSKGIYFTQDWGVMAVASGGIHVWHMPALVDIFGDDAVLQFGGGTLGHPWGNAPGATANRVALEACVQARNEGGDIIREAARWSPELAAACELWKEIKFEFEAQDT
BAC09058.1_GCA_000011345_ribulose-15-bisphosphate_carboxylase/oxygenase_large_subunit_Thermosynechococcus_elongatus_BP-1                                                   YQAGVKDYRLTDYTPKDTDILAAFRVTPQPGVPFEAAVAAESSTGTWTTWTDLLTDLDRYKGCCYDIEPLPGNQFIAYIAYPLDLFEEGSVTNMLTSIVGNVFGFKALKALRLEDLRIPVAYLKTFQGPPHGIQVERDKLNKYGRPLLGCTIKPKLGLSAKNYGRAVYECLRGGLDFTKDDENINSQPFQRWRDRFLFVADAIHKAQAETGEIKGHYLNVTAPTCEEMLKRAEFAKELEMPIIMHDLTAGFTANTTLSKWCRDNGMLLHIHRAMHAVMDRQKNFRVLAKCLRMSGGDHIHTGTVVGKLEKAVTLGFLLRENQDRSRGIYFTQDWGVMAVASGGIHVWHMPALVDIFGDDAVLQFGGGTLGHPWGNAPGATANRVALEACIQARNEGGDIIREAARWSPELAAACELWKEIKFEFEAQDT
AHB88163.1_GCA_000505665_ribulose_bisophosphate_carboxylase_large_subunit_RbcL_Thermosynechococcus_sp._NK55a                                                               YQAGVKDYRLTDYTPKDTDILAAFRVTPQPGVPFEAAVAAESSTGTWTTWTDLLTDLDRYKGRCYDIEPLPGNQFIAYIAYPLDLFEEGSVTNMLTSVVGNVFGFKALKALRLEDLRIPVAYLKTFQGPPHGIQVERDKLNKYGRPLLGCTIKPKLGLSAKNYGRAVYECLRGGLDFTKDDENINSQPFQRWRDRFLFVADAIHKAQAETGEIKGHYLNVTAPTCEEMLKRAEFAKELEMPIIMHDLTAGFTANTTLSKWCRDNGILLHIHRAMHAVIDRQKNFRVLAKCLRMSGGDHIHTGTVVGKLEKAVTLGFLLRENQDRSRGIYFTQDWGVMAVASGGIHVWHMPALVDIFGDDAVLQFGGGTLGHPWGNAPGATANRVALEACIQARNEGGDIIREAARWSPELAAACELWKEIKFEFEAQDT
AXY68431.1_GCA_003555505_form_I_ribulose_bisphosphate_carboxylase_large_subunit_Thermosynechococcus_elongatus_PKUAC-SCTE542                                                YQAGVKDYRLTDYTPKDTDILAAFRVTPQPGVPFEAAVAAESSTGTWTTWTDLLTDLDRYKGRCYDIEPLPGNQFIAYIAYPLDLFEEGSVTNMLTSIVGNVFGFKALKALRLEDLRIPVAYLKTFQGPPHGIQVERDKLNKYGRPLLGCTIKPKLGLSAKNYGRAVYECLRGGLDFTKDDENINSQPFQRWRDRFLFVADAIHKAQAETGEIKGHYLNVTAATCEEMLKRAEFAKELEMPIIMHDLTAGFTANTTLAKWCRDNGMLLHIHRAMHAVIDRQKNFRVLAKCLRMSGGDHIHTGTVVGKLEKAVTLGFLLRENQDRSRGIYFTQDWGVMAVASGGIHVWHMPALVDIFGDDAVLQFGGGTLGHPWGNAPGATANRVALEACIQARNEGGDIIREAARWSPELAAACELWKEIKFEFEAQDT
KGF72336.1_GCA_000775285_ribulose_15-bisphosphate_carboxylase_Neosynechococcus_sphagnicola_sy1                                                                             YSAGVKDYKLTDYTPKDTDILAAFRVTPQPGVPPEAAVAAESSTGTWTTWTDLLTDLDRYKGRCYDIEPVPGNQFIAFIAYPLDLFEEGSVTNMLTSIVGNVFGFKALKALRLEDLRIPVAYLKTFQGPPHGIQVERDKINKYGRPLLGCTIKPKLGLSAKNYGRAVYECLRGGLDFTKDDENINSQPFQRWRDRFLFVADAIHKAQAETGEIKGHYLNCTAATCEEMLKRAEFAKELEMPIIMHDLTAGFTANTTLSKWCRDNGLLLHIHRAMHAVIDRQKNFRVLAKCLRMSGGDHIHTGTVVGKLEKAVTLGFLLRENQDRSKGIYFTQDWGVMAVASGGIHVWHMPALVEIFGDDSVLQFGGGTLGHPWGNAPGATANRVALEACVQARNEGGDIIREACRWSPELATACELWKEIKFEFEAQDT
WP_088892669.1_GCF_002215035_form_I_ribulose_bisphosphate_carboxylase_large_subunit_Leptolyngbya_ohadii                                                                    YQAGVKDYRLTDYTPKDTDILAAFRVTPQPGVPYEAAVAAESSTGTWTTWTDLLTDLDRYKGRCYDIEPVPGNQFIAYIAYPLDLFEEGSVTNMLTSIVGNVFGFKALKALRLEDLRIPVAYLKTFQGPPHGIQVERDKINKYGRPLLGCTIKPKLGLSAKNYGRAVYECLRGGLDFTKDDENINSQPFQRWRDRFTFVAEAIHKAQAETGEIKGHYLNVTAATCEEMLKRAEYAKELGMPIIMHDLTAGFTANTTLSKWCRDNGVLLHIHRAMHAVIDRQKNFRVLAKCLRMSGGDHIHTGTVVGKLEQAVTLGFLLRENQDRSKGIYFTQDWGVMAVASGGIHVWHMPALVEIFGDDSVLQFGGGTLGHPWGNAPGATANRVALEACVQARNEGGDIIREACRWSPELATACELWKEIKFEFEAQDT
GCA_002796835LUGL01000070.1_1176469076223_11_GCA_002796835_-1_ID_223_11_partial_00_Elainella_saxicola_E1                                                                   YQAGVKDYRLTDYTPKDTDILAAFRVTPQPGVPYEAAVAAESSTGTWTTWTDLLTDLDRYKGRCYDIEPVPGNQFIAYIAYPLDLFEEGSVTNMLTSIVGNVFGFKALKALRLEDLRIPVAYLKTFQGPPHGIQVERDKINKYGRPLLGCTIKPKLGLSAKNYGRAVYECLRGGLDFTKDDENINSQPFQRWRDRFTFVAEAIHKAQAETGEIKGHYLNVTAATCEEMIKRAEYAKELNMPIIMHDLTAGFTANTTLSKWCRDNGVLLHIHRAMHAVIDRQKNFRVLAKCLRMSGGDHIHTGTVVGKLEKAVTMGFLLRENQDRSKGIYFTQDWGVMAVASGGIHVWHMPALVEIFGDDSVLQFGGGTLGHPWGNAPGATANRVALEACVQARNEGGDIIREACRWSPELATACELWKEIKFEFEAQDT
WP_035996324.1_GCF_000733415_form_I_ribulose_bisphosphate_carboxylase_large_subunit_Leptolyngbya_sp._JSC-1                                                                 YQAGVKDYRLTDYTPKDTDILAAFRVTPQPGVPYEAAVAAESSTGTWTTWTDLLTDLDRYKGRCYDIEPVPGNQFIAYIAYPLDLFEEGSVTNMLTSIVGNVFGFKALKALRLEDLRIPVAYLKTFQGPPHGIQVERDKINKYGRPLLGCTIKPKLGLSAKNYGRAVYECLRGGLDFTKDDENINSQPFQRWRDRFTFVAEAIHKAQAETGEIKGHYLNVTAPTCEEMIKRAEYAKELNMPIIMHDLTAGFTANTTLSKWCRDNGILLHIHRAMHAVIDRQKNFRVLAKCLRMSGGDHIHTGTVVGKLEKAVTLGFLLRENQDRSKGIYFTQDWGVMAVASGGIHVWHMPALVEIFGDDAVLQFGGGTLGHPWGNAPGATANRVALEACVQARNEGGDIIREACRWSPELATACELWKEIKFEFEAQDT
BAU41512.1_GCA_001548395_Ribulose_bisphosphate_carboxylase_large_chain_Leptolyngbya_sp._O-77                                                                               YQAGVKDYRLTDYTPKDTDILAAFRVTPQPGVPPEAAVAAESSTGTWTTWTDLLTDLDRYKGRCYDIEPVRGNQFIAYIAYPLDLFEEGSVTNMLTSIVGNVFGFKALKALRLEDLRIPVAYLKTFQGPPHGIQVERDKINKYGRPLLGCTIKPKLGLSAKNYGRAVYECLRGGLDFTKDDENINSQPFQRWRDRFTFVAEAIHKAQAETGEIKGHYLNVTAATCEEMLKRAEYAKELNMPIIMHDLTAGFTANTTLSKWCRDNGVLLHIHRAMHAVIDRQKNFRVLAKCLRMSGGDHIHTGTVVGKLEKAVTLGFLLRENRDPSKGIYFTQDWGVMAVASGGIHVWHMPALVEIFGDDAVLQFGGGTLGHPWGNAPGATANRVALEACLQARNEGGDIIREACRWSPELATACELWKEIKFEFEAVDT
RMF64004.1_GCA_003695655_form_I_ribulose_bisphosphate_carboxylase_large_subunit_Cyanobacteria_bacterium_J069                                                               YKAGVQDYRLTDYTPKDTDILAAFRVTPQPGVPPEAAVAAESSTGTWTTWTDLLTDLDRYKGRCYDIEPVRGNQFIAYIAYPLDLFEEGSVTNLLTSIVGNVFGFKALKALRLEDLRMPVAYLKTFQGPPHGIQVERDKINKYGRPLLGCTIKPKLGLSAKNYGRAVYECLRGGLDFTKDDENINSQPFQRWRDRFTFVAEAIHKAQAETGEIKGHYLNVTAATCEEMLKRAEYAKELNMPIIMHDLTAGFTANTTLAHWCRDNGVLLHIHRAMHAVIDRQKNFRVLAKCLRMSGGDHIHTGTVVGKLEKAVTLGFLLRENRDPSKGIYFTQDWGVMAVASGGIHVWHMPALVEIFGDDSVLQFGGGTLGHPWGNAPGATANRVALEACLQARNEGGDIIRDACRWSPELAVACELWKEIKFEFEAVDT
OUC13958.1_GCA_002148405_ribulose-bisphosphate_carboxylase_large_subunit_Alkalinema_sp._CACIAM_70d                                                                         YDAGVKDYKLTDYTPKDTDVLAAFRMTPQPGVPPEAAVAAESSTGTWTTWTDLLTDLDRYKGRCYDIEPVPGNQYICYIAYPLDLFEEGSVTNLLTSLVGNVFGFKALKALRLEDLRIPVAYLKTFQGPPHGIQVERDKLNKYGRPMLGCTIKPKLGLSAKNYGRAVYECLRGGLDFTKDDENINSQPFQRWRDRFLFVADAIHKAQAETGEVKGHYLNVTAATCEEMLKRAEFAKELEMPIIMHDLTGGFTANTSLAHWCRDNGVLLHIHRAMHAVIDRQKNFRVLSKCLRMSGGDHIHTGTVVGKLEKAVTLGFLLRENQDRSRGVYFTQDWGVMAVASGGIHVWHMPALVDIFGDDSVLQFGGGTLGHPWGNAPGATANRVALEACVQARNEGGDIIREACRWSPELAVACELWKEIKFEFEAQDT
PZV08929.1_GCA_003249025_ribulose-bisphosphate_carboxylase_large_subunit_Leptolyngbya_sp.                                                                                  YKAGVQDYRLTDYTPKDTDILAAFRVTPQPGVPYEAAVAAESSTGTWTTWTDLLTDLDRYKGRCYDIEPVPGNQFIAYIAYPLDLFEEGSVTNLLTSLVGNVFGFKALKALRLEDLRIPVAYLKTFQGPPHGIQVERDKINKYGRPLLGCTIKPKLGLSAKNYGRAVYECLRGGLDFTKDDENINSQPFQRWRDRFLFVADAIHKAQAETGEIKGHYLNVTAPTCEEMLERAEYAKELKMPIIMHDLTAGFTANTTLAKWCRANGVLLHIHRAMHAVIDRQKNFRVLAKCLRMSGGDHIHTGTVVGKLEKAITLGFLLRENQDRSRGVYFTQDWGVMAVASGGIHVWHMPALVEIFGDDSVLQFGGGTLGHPWGNAPGATANRVALEACVQARNEGGDIIREACRWSPELATACELWKEIKFEFEAQDT
AFY61139.1_GCA_000316685_ribulose_15-bisphosphate_carboxylase_large_subunit_Synechococcus_sp._PCC_6312                                                                     YKAGVQDYRLTDYTPKDTDILAAFRVTPQPGVPYEAAVAAESSTGTWTTWTDLLTDLDRYKGRCYDIESVPGNQFIAYIAYPLDLFEEGSVTNLLTSLVGNVFGFKALKALRLEDLRIPVAYLKTFQGPPHGIQVERDKINKYGRPLLGCTIKPKLGLSAKNYGRAVYECLRGGLDFTKDDENINSQPFQRWRDRFLFVADAIHKAQAETGEVKGHYLNVTAATCEEMLKRAEFAKELEMPIIMHDLTGGFTANTTLAHWCRDNGVLLHIHRAMHAVIDRQKNFRVLAKCLRMSGGDHIHTGTVVGKLEKAITLGFLLRENQDRSRGVYFTQDWGVMAVASGGIHVWHMPALVEIFGDDSVLQFGGGTLGHPWGNAPGATANRVALEACVQARNEGGDIIREACKWSPELAAACELWKEIKFEFEAVDT
BAU14464.1_GCA_001548435_ribulose-15-bisphosphate_carboxylase/oxygenase_large_subunit_Leptolyngbya_sp._NIES-3755                                                           YKAGVQDYRLTDYTPKDTDILAAFRVTPQPGVPPEAAVAAESSTGTWTTWTDLLTDLDRYKGRCYDIEPVRGSQFIAYIAYPLDLFEEGSVTNLLTSLVGNVFGFKALKALRLEDLRIPVAYLKTFQGPPHGIQVERDKINKYGRPLLGCTIKPKLGLSAKNYGRAVYECLRGGLDFTKDDENINSQPFQRWRDRFLFVADAIHKSQAETGEIKGHYLNVTAATCEDMLERAAYAKELEMPIIMHDLTAGFTANTTLAKYCRANGLLLHIHRAMHAVIDRQKNFRVLAKCLRMSGGDHIHTGTVVGKLEKAITLGFLLRENRDPSRGVYFTQDWGVMAVASGGIHVWHMPALVEIFGDDSVLQFGGGTLGHPWGNAPGATANRVALEACVQARNEGGDIIREACRWSPELAAACELWKEIKFEFEAVDT
PSB18725.1_GCA_003003695_form_I_ribulose_bisphosphate_carboxylase_large_subunit_Phormidesmis_priestleyi_ULC007                                                             YKAGVQDYRLTDYTPKDTDILAAFRVTPQPGVPPEAAVAAESSTGTWTTWTDLLTDLDRYKGRCYDIEPVKGSQFIAYIAYPLDLFEEGSVTNLLTSLVGNVFGFKALKALRLEDLRIPVAYLKTFQGPPHGIQVERDKINKYGRPMLGCTIKPKLGLSAKNYGRAVYECLRGGLDFTKDDENINSQPFQRWRDRFLFVADAIHKSQAETGEIKGHYLNCTAATCEEMLKRAEYAKELEMPIIMHDLTAGFTANTTLAHWCRDNGVLLHIHRAMHAVIDRQKNFRVLAKCLRMSGGDHIHTGTVVGKLEKAITLGFLLRENRDPSRGIYFTQDWGVMAVASGGIHVWHMPALVDIFGDDSVLQFGGGTLGHPWGNAPGATANRVALEACVQARNEGGDIIREACRWSPELAAACELWKEIKFEFEAVDT
WP_017288868.1_GCF_000353285_form_I_ribulose_bisphosphate_carboxylase_large_subunit_Leptolyngbya_boryana                                                                   YKAGVQDYRLTDYTPKDTDILAAFRVTPQPGVPPEAAVAAESSTGTWTTWTDLLTDLDRYKGRCYDIEPVRGSQFIAYIAYPLDLFEEGSVTNLLTSLVGNVFGFKALKALRLEDLRIPVAYLKTFQGPPHGIQVERDKINKYGRPMLGCTIKPKLGLSAKNYGRAVYECLRGGLDFTKDDENINSQPFQRWRDRFLFVADAIHKAQAETGEIKGHYLNVTAATCEEMLKRAEFAKELEMPIIMHDLTGGFTANTSLAHWCRDNGVLLHIHRAMHAVIDRQKNFRVLAKCLRMSGGDHIHTGTVVGKLEKAITLGFLLRENRDPSRGVYFTQDWGVMAVASGGIHVWHMPALVEIFGDDSVLQFGGGTLGHPWGNAPGATANRVALEACVQARNEGGDIIREACRWSPDLAAACELWKEIKFEFEAVDT
EKQ71021.1_GCA_000309945_ribulose_15-bisphosphate_carboxylase_large_subunit_Oscillatoriales_cyanobacterium_JSC-12                                                          YQAGVKDYRLTDYTPKDTDILAAFRVTPQPGVPYEAAVAAESSTGTWTTWTDLLTDLDRYKGRCYDIEPVPGNQFIAYIAYPLDLFEEGSVTNLLTSLVGNVFGFKALKALRLEDIRVPVAYLKTFQGPPHGIQVERDKLNKYGRPLLGCTIKPKLGLSAKNYGRAVYECLRGGLDFTKDDENINSQPFQRWRDRFLFVADAIHKAQAETGEIKGHYLNVTAPTCEEMLKRAEFAKELEMPIIMHDLTGGFTANTTLAHYCRDNGLLLHIHRAMHAVIDRQKNFRVLSKCLRMSGGDHIHTGTVVGKLEKAITLGFLLRENQDRSRGVYFTQDWGVMAVASGGIHVWHMPALVDIFGDDSVLQFGGGTLGHPWGNAPGATANRVALEACVQARNEGGDIIREACRWSPELAAACELWKEIKFEFEAVDT
ACL45746.1_GCA_000022045_Ribulose-bisphosphate_carboxylase_Cyanothece_sp._PCC_7425                                                                                         YKAGVQDYRLTDYTPKDTDILAAFRVTPQPGVPYEAAVAAESSTGTWTTWTDLLTDLDRYKGRCYDIEPVPGNQFIAYIAYPLDLFEEGSVTNLLTSLVGNVFGFKALKALRLEDLRIPVAYLKTFQGPPHGIQVERDKINKYGRPLLGCTIKPKLGLSAKNYGRAVYECLRGGLDFTKDDENINSQPFQRWRDRFLFVADAIHKAQAETGEVKGHYLNVTAGTCEEMMKRAAFAKELEMPIIMHDLTGGFTANTSLAHYCRDNGLLLHIHRAMHAVIDRQKNFRVLSKCLRMSGGDHIHTGTVVGKLEKDITLGFLLRENENRSRGIYFTQDWGVMAVASGGIHVWHMPALVDIFGDDAVLQFGGGTLGHPWGNAPGATANRVALEACVQARNEGGDIIREACRWSPELAAACELWKEIKFEFEAVDT
OEJ73419.1_GCA_001746915_ribulose-bisphosphate_carboxylase_large_subunit_Desertifilum_sp._IPPAS_B-1220                                                                     YQAGVKDYKLTDYTPKDTDILAAFRVSPQPGVPPEAAVAAESSTGTWTTWTDLLTDLDRYKGRCYDIEPVPGNQYICYVAYPLDLFEEGSVTNMLTSIVGNVFGFKALKALRLEDLRIPVAYLKTFQGPPHGIQVERDKLNKYGRPLLGCTIKPKLGLSAKNYGRAVYECLRGGLDFTKDDENINSQPFQRWRDRFLFVAEAIHKAQAETGEIKGHYLNVTAPTCEEMMKRAEFAKELGMPIIMHDLTGGFTANTTLARWCRDNGILLHIHRAMHAVIDRQKNFRVLAKTLRMSGGDHLHSGTVVGKLEREITMGFLMREDLDRSRGIYFTQDWGVMPVASGGIHVWHMPALVDIFGDDSVLQFGGGTLGHPWGNAPGATANRVALEACVQARNEGGDVIREACKWSPELAVACELWKEIKFEFKAMDT
PSB34683.1_GCA_003003795_ribulose-bisphosphate_carboxylase_large_subunit_Leptolyngbya_frigida_ULC18                                                                        YEAGVKEYKLTDYTPKDTDILAAFRVSPQPGVPFEAAVAAESSTGTWTTWTDLLTDLDRYKGRCYDIEPVPGNQFIAYIAYPLDLFEEGSVTNLFTSIVGNVFGFKALKALRLEDLRIPVAYLKTFQGPPHGIQVERDKINKYGRPLLGCTIKPKLGLSAKNYGRAVYECLRGGLDFTKDDENINSAPFQRWRDRFSFVAEAIYKAQAETGEIKGHYLNVTAPTCEEMLKRAEYAKELKMPIIMHDLTAGFTANTTLAHWCRDNGILLHIHRAMHAVMDRQKNFRVLAKALRMSGGDHIHTGTVVGKLEKAITLGFLLRENKDRSRGIYFTQDWGVMAVASGGIHVWHMPALVEIFGDDSVLQFGGGTLGHPWGNAPGATANRVALEACVQARNEGGDIIRAAAKWSPELAVACELWKEIKFEFDAMDT
AFY80686.1_GCA_000317105_ribulose_15-bisphosphate_carboxylase_large_subunit_Oscillatoria_acuminata_PCC_6304                                                                YQAGVKDYRLTDYTPKDTDVLAAFRMTPQPGVPPEAAVAAESSTGTWTTWTDLLTDLDRYKGRCYDIEAVPNNQYIAYVAYPLDLFEEGSVTNMLTSIVGNVFGFKALRALRLEDMRIPVAYLKTFQGPPHGIQVERDKINKYGRPLLGCTIKPKLGLSAKNYGRAVYECLRGGLDFTKDDENINSQPFQRWRDRFLFVADAIHKAQAETGEIKGHYLNVTAPTCEEMLKRAEFAKELKMPIIMHDLTAGFTANTTLAHWCRDNGILLHIHRAMHAVIDRQKNFRLLAKCLRMSGGDHIHTGTVVGKLERGITMGFLLRENQDKSRGIYFTQDWGVMAVASGGIHVWHMPALVEIFGDDSVLQFGGGTLGHPWGNAPGATANRVALEACVQARNEGNDILREAGRWSPELAVALDLWKEIKFEFEAMDT
PPS45285.1_GCA_002939305_ribulose-bisphosphate_carboxylase_large_subunit_Chroococcidiopsis_sp._TS-821                                                                      YQAGVKDYRLTDYTPKDTDVLAAFRVTPQPGVPPEAAVAAESSTGTWTTWTDLLTDLDRYKGRCYDIEPVPGNQYFCFVAYPLDLFEEGSVTNMLTSIVGNVFGFKALRALRLEDLRIPVAYLKTFQGPPHGIQVERDKLNKYGRPLLGCTIKPKLGLSAKNYGRAVYECLRGGLDFTKDDENINSQPFMRWRDRYLFVAEAIHKAQAETGEIKGHYLNVTAPTCEEMLKRAEFAKELEMPIIMHDLTGGFTANTTLARWCRDNGILLHIHRAMHAVIDRQKNFRVLAKCLRMSGGDHLHSGTVVGKLERGITMGFLMRENQDRDRGIFFTQDWGVMPVASGGIHIWHMPALVEIFGDDSCLQFGGGTLGHPWGNAPGATANRVALEACIQARNEGNDVIREAAKWCPELAVACELWKEIKFEFEAVDT
AFZ29616.1_GCA_000317555_ribulose_15-bisphosphate_carboxylase_large_subunit_Gloeocapsa_sp._PCC_7428                                                                        YQAGVKDYRLTDYTPKDTDVLAAFRVTPQPGVPPEAAVAAESSTGTWTTWTDLLTDLDRYKGRCYDIEPVPGNQYICYVAYPLDLFEEGSVTNMLTSIVGNVFGFKALRALRLEDLRIPVAYLKTFQGPPHGIQVERDKLNKYGRPLLGCTIKPKLGLSAKNYGRAVYECLRGGLDFTKDDENINSQPFMRWRDRFLFVAEAIHKAQAETGEIKGHYLNVTAPTCEEMMKRAEFAKELEMPIIMHDLTGGFTANTTLARWCRDNGVLLHIHRAMHAVIDRQKNFRVLAKCLRMSGGDHLHSGTVVGKLERGITMGFLMRENQDRDRGIFFTQDWGVMPVASGGIHIWHMPALVEIFGDDSCLQFGGGTLGHPWGNAPGATANRVALEACIQARNEGNDVIREAAKWSPELAVACELWKEIKFEFEAMDT
PIG92659.1_GCA_002749975_ribulose-bisphosphate_carboxylase_large_subunit_Chroococcales_cyanobacterium_IPPAS_B-1203                                                         YQAGVKDYRLTDYTPKDTDILAAFRVTPQPGVPPEAAVAAESSTGTWTTWTDLLTDLDRYKGRCYDIEPVPGNQFICYVAYPLDLFEEGSVTNMLTSIVGNVFGFKALRALRLEDLRIPVAYLKTFQGPPHGIQVERDKLNKYGRPLLGCTIKPKLGLSAKNYGRAVYECLRGGLDFTKDDENINSQPFMRWRDRFLFVAEAIHKSQAETGEIKGHYLNVTAPTCEEMMKRAEFAKELDMPIIMHDLTGGFTANTTLARWCRDNGVLLHIHRAMHAVIDRQKNFRVLAKCLRMSGGDHLHSGTVVGKLERGITMGFLMRENQDRDRGIFFTQDWGVMPVASGGIHIWHMPALVEIFGDDSCLQFGGGTLGHPWGNAPGATANRVALEACIQARNEGNDVIREAAKWSPELAVACELWKEIKFEFEAMDT
WP_105222159.1_GCF_002964865_form_I_ribulose_bisphosphate_carboxylase_large_subunit_Gloeocapsopsis_sp._AAB1___1H9                                                          YQAGVKDYRLTDYTPKDTDILAAFRVTPQPGVPPEAAVAAESSTGTWTTWTDLLTDLDRYKGRCYDIEPVPGNQFICYVAYPLDLFEEGSVTNMLTSIVGNVFGFKALRALRLEDLRIPVAYLKTFQGPPHGIQVERDKLNKYGRPLLGCTIKPKLGLSAKNYGRAVYECLRGGLDFTKDDENINSQPFMRWRDRFLFVAEAIHKSQAETGEIKGHYLNVTAPTCEEMMKRAEFAKELNMPIIMHDLTGGFTANTTLARWCRDNGILLHIHRAMHAVIDRQKNFRVLAKCLRMSGGDHLHSGTVVGKLERGITMGFLMRENQDRDRGIFFTQDWGVMPVASGGIHIWHMPALVEIFGDDSCLQFGGGTLGHPWGNAPGATANRVALEACIQARNEGNDVIREAAKWSPELAVACELWKEIKFEFEAMDT
PSB14655.1_GCA_003003615_ribulose-bisphosphate_carboxylase_large_subunit_filamentous_cyanobacterium_CCP2                                                                   YEAGVKDYRLTDYTPKDTDVLAAFRVTPQPGVPFEAAVAAESSTGTWTTWTDLLTDLDRYKGRCYDIEPVPGNQFIAYIAYPLDLFEEGSVTNLFTSIVGNVFGFKALKALRLEDLRIPVAYLKTFQGPPHGIQVERDKINKYGRPLLGCTIKPKLGLSAKNYGRAVYECLRGGLDFTKDDENINSAPFQRWRDRFTFVAEAIHKSQAETGEIKGHYLNVTAPTCEEMLKRAEYAKELDMPIIMHDLTAGFTANTTLARWCRDNGLLLHIHRAMHAVIDRQKNFRVLAKALRMSGGDHIHTGTVVGKLEKAITMGFLLRENQDRSRGIYFTQDWGVMAVASGGIHVWHMPALVEIFGDDSVLQFGGGTLGHPWGNAPGATANRVALEACVQARNEGGDIIREACRWSPELQAACELWKEIKFEFEAVDT
BAY25861.1_GCA_002368195_ribulose-15-bisphosphate_carboxylase/oxygenase_large_subunit_Calothrix_sp._NIES-2100                                                              YKAGVQDYRLTDYTPKDTDLLAAFRVTPQPGVPFEAAVAAESSTGTWTTWTDLLTDLDRYKGRCYDIEPVPGNQFIAYIAYPLDLFEEGSVTNVLTSIVGNVFGFKALRALRLEDIRFPVAYIKTFQGPPHGIQVERDKLNKYGRPLLGCTIKPKLGLSAKNYGRAVYECLRGGLDFTKDDENINSAPFQRWRDRFLFVAEAIHKAQAETGEIKGHYLNVTAPTCEQMLQRAEYAKELKMPIIMHDLTAGFTANTTLARWCRDNGILLHIHRAMHAVIDRQKNFRVLAKALRLSGGDHIHTGTVVGKLERGITMGFLLRENQDKSRGIYFTQDWGVMAVASGGIHIWHMPALVEIFGDDSVLQFGGGTLGHPWGNAPGATANRVALEACVQARNEGNDIIREAAKWSPELAVACELWKEIKFEFEAMDT
BAY93896.1_GCA_002368275_ribulose_bisphosphate_carboxylase_Fremyella_diplosiphon_NIES-3275                                                                                 YKAGVQDYRLTDYTPKDTDLLAAFRVTPQPGVPFEAAVAAESSTGTWTTWTDLLTDLDRYKGRCYDIEPVPGNQFIAYIAYPLDLFEEGSVTNVLTSIVGNVFGFKALRALRLEDIRFPVAYIKTFQGPPHGIQVERDKLNKYGRPLLGCTIKPKLGLSAKNYGRAVYECLRGGLDFTKDDENINSAPFQRWRDRFLFVSEAIAKAQAETGEIKGHYLNVTAPTCEQMLQRAEFAKELKQPIIMHDLTAGFTANTTLARWCRDNGILLHIHRAMHAVIDRQKNFRVLAKALRLSGGDHIHTGTVVGKLERGITMGFLLRENQDKSRGIYFTQDWGVMAVASGGIHIWHMPALVEIFGDDSVLQFGGGTLGHPWGNAPGATANRVALEACVQARNEGNDIIREAAKWSPELAVACELWKEIKFEFEAMDT
BAZ23193.1_GCA_002368435_ribulose_bisphosphate_carboxylase_large_chain_RbcL_Scytonema_sp._NIES-4073                                                                        YQAGVKDYRLTDYTPKDTDLLAAFRVTPQPGVPPEAAVAAESSTGTWTTWTDLLTDLDRYKGRCYDIEPVPGNQFICYVAYPLDLFEEGSVTNVLTSIVGNVFGFKALRALRLEDIRFPVAYIKTFQGPPHGIQVERDKLNKYGRPLLGCTIKPKLGLSAKNYGRAVYECLRGGLDFTKDDENINSAPFQRWRDRFLFVAEAIHKAQAETGEIKGHYLNVTAPTCEEMLKRAEYAKELKMPIIMHDLTAGFTANTTLARWCRDNGILLHIHRAMHAVIDRQKNFRVLAKALRLSGGDHIHTGTVVGKLERGITMGFLLRENQDKSRGIYFTQDWGVMAVASGGIHVWHMPALVEIFGDDSVLQFGGGTLGHPWGNAPGATANRVALEAVVQARNEGNDVIREAAKWSPELAAACELWKEIKFEFEAMDT
PPJ61668.1_GCA_002934005_ribulose-bisphosphate_carboxylase_large_subunit_Cuspidothrix_issatschenkoi_CHARLIE-1                                                              YQAGVKDYRLTDYTPKDTDLLAAFRMTPQPGVPPEAAVAAESSTGTWTTWTDLLTDLDRYKGRCYDIEPVPGNQYICYVAYPLDLFEEGSITNVLTSIVGNVFGFKALRALRLEDIRFPVAYIKTFQGPPHGIQVERDKLNKYGRPLLGCTIKPKLGLSAKNYGRAVYECLRGGLDFTKDDENINSAPFQRWRDRFLFVAEAINKAQAETGEIKGHYLNVTAPTCEEMIKRAEYAKELKQPIIMHDLTAGFTANTTLARWCRDNGILLHIHRAMHAVIDRQKNFRVLAKALRLSGGDHIHTGTVVGKLERGITMGFLLRENQDKSRGIYFTQDWGVMAVASGGIHVWHMPALVEIFGDDSVLQFGGGTLGHPWGNAPGATANRVALEACIQARNEGNDIIREAAKWSPELAVACELWKEIKFEFEAMDT
OUL36633.1_GCA_002154695_ribulose-bisphosphate_carboxylase_large_subunit_Nostoc_sp._T09                                                                                    YQAGVKDYRLTDYTPKDTDLLAAFRVTPQPGVPPEAAVAAESSTGTWTTWTDLLTDLDRYKGRCYDIEPVPGNQYICYVAYPLDLFEEGSVTNVLTSIVGNVFGFKALRALRLEDIRFPVAYIKTFQGPPHGIQVERDKLNKYGRPLLGCTIKPKLGLSAKNYGRAVYECLRGGLDFTKDDENINSAPFQRWRDRFLFVSEAIAKAQAETGEIKGHYLNVTAPTCEQMLQRAEYAKELKQPIIMHDLTAGFTANTTLARWCRDNGILLHIHRAMHAVIDRQKNFRVLAKALRLSGGDHIHTGTVVGKLERGITMGFLLRENQDKSRGIYFTQDWGVMAVASGGIHIWHMPALVEIFGDDSVLQFGGGTLGHPWGNAPGATANRVALEACIQARNEGNDIIREAAKWSPELAVACELWKEIKFEFEAMDT
OUL30315.1_GCA_002154725_ribulose-bisphosphate_carboxylase_large_subunit_Nostoc_sp._106C                                                                                   YQAGVKDYRLTDYTPKDTDLLAAFRVTPQPGVPPEAAVAAESSTGTWTTWTDLLTDLDRYKGRCYDIEPVPGNQYICYVAYPLDLFEEGSVTNVLTSIVGNVFGFKALRALRLEDIRFPVAYIKTFQGPPHGIQVERDKLNKYGRPLLGCTIKPKLGLSAKNYGRAVYECLRGGLDFTKDDENINSAPFQRWRDRFLFVSEAIAKAQAETGEIKGHYLNVTAPTCEEMLKRAEFAKELKQPIIMHDLTAGFTANTTLARWCRDNGILLHIHRAMHAVIDRQKNFRVLAKALRLSGGDHIHTGTVVGKLERGITMGFLLRENQDKSRGIYFTQDWGVMAVASGGIHIWHMPALVEIFGDDSVLQFGGGTLGHPWGNAPGATANRVALEACIQARNEGNDIIREAAKWSPELAVACELWKEIKFEFEAMDT
PHJ85071.1_GCA_002608075_ribulose_15-bisphosphate_carboxylase_Nostoc_linckia_z4                                                                                            YQAGVKDYRLTDYTPKDTDLLAAFRVTPQPGVPPEAAVAAESSTGTWTTWTDLLTDLDRYKGRCYDIEPVPGNQFICYVAYPLDLFEEGSVTNVLTSIVGNVFGFKALRALRLEDIRFPVAYIKTFQGPPHGIQVERDKLNKYGRPLLGCTIKPKLGLSAKNYGRAVYECLRGGLDFTKDDENINSAPFQRWRDRFLFVSEAIAKAQAETGEIKGHYLNVTAPTCEEMLKRAEYAKELKQPIIMHDLTAGFTANTTLARWCRDNGILLHIHRAMHAVIDRQKNFRVLAKALRLSGGDHIHTGTVVGKLERGITMGFLLRENQDKSRGIYFTQDWGVMAVASGGIHIWHMPALVEIFGDDSVLQFGGGTLGHPWGNAPGATANRVALEACIQARNEGNDIIREAAKWSPELAVACELWKEIKFEFEAMDT
BAY77480.1_GCA_002368035_ribulose_bisphosphate_carboxylase_large_chain_RbcL_Nostoc_linckia_NIES-25                                                                         YQAGVKDYRLTDYTPKDTDLLAAFRVTPQPGVPPEAAVAAESSTGTWTTWTDLLTDLDRYKGRCYDIEPVPGNQFICYVAYPLDLFEEGSVTNVLTSIVGNVFGFKALRALRLEDIRFPVAYIKTFQGPPHGIQVERDKLNKYGRPLLGCTIKPKLGLSAKNYGRAVYECLRGGLDFTKDDENINSAPFQRWRDRFLFVSEAIAKAQAETGEIKGHYLNVTAPTCEEMLKRAEYAKELKQPIIMHDLTAGFTANTTLARWCRDNGILLHIHRAMHAVIDRQKNFRVLAKALRLSGGDHIHTGTVVGKLERGITMGFLLRENQDKSRGIYFTQDWGVMAVASGGIHIWHMPALVEIFGDDSVLQFGGGTLGHPWGNAPGATANRVALEACVQARNEGNDIIREAAKWSPELAVACELWKEIKFEFEAMDT
OYD99056.1_GCA_002245975_ribulose-bisphosphate_carboxylase_large_subunit_Nostoc_sp.__Peltigera_membranacea_cyanobiont__213                                                 YKAGVQDYRLTDYTPKDTDLLAAFRMTPQPGVPPEAAVAAESSTGTWTTWTDLLTDLDRYKGRCYDIEPVPGNQYICYVAYPLDLFEEGSVTNVLTSIVGNVFGFKALRALRLEDIRFPVAYIKTFQGPPHGIQVERDKLNKYGRPLLGCTIKPKLGLSAKNYGRAVYECLRGGLDFTKDDENINSAPFQRWRDRFLFVAEAINKAQAETGEIKGHYLNVTAPTCEQMLQRAEYAKELKMPIIMHDLTAGFTANTTLSRWCRDNGILLHIHRAMHAVIDRQKNFRVLAKALRLSGGDHIHTGTVVGKLERGITMGFLLRENQDKSRGIYFTQDWGVMAVASGGIHVWHMPALVEIFGDDSVLQFGGGTLGHPWGNAPGATANRVALEAVVQARNEGNDIIREAAKWSPELAVACELWKEIKFEFEAMDT
RUS92725.1_GCA_003991935_ribulose-bisphosphate_carboxylase_Trichormus_variabilis_SAG_1403-4b                                                                               YQAGVKDYRLTDYTPKDTDLLAAFRMTPQPGVPPEAAVAAESSTGTWTTWTDLLTDLDRYKGRCYDIEPVPGNQYICYVAYPLDLFEEGSVTNVLTSIVGNVFGFKALRALRLEDIRFPVAYIKTFQGPPHGIQVERDKLNKYGRPLLGCTIKPKLGLSAKNYGRAVYECLRGGLDFTKDDENINSAPFQRWRDRFLFVAEAINKAQAETGEIKGHYLNVTAPTCEQMLQRAEYAKELKMPIIMHDLTAGFTANTTLSRWCRDNGILLHIHRAMHAVIDRQKNFRVLAKALRLSGGDHIHTGTVVGKLERGITMGFLLRENQDKSRGIYFTQDWGVMAVASGGIHVWHMPALVEIFGDDSVLQFGGGTLGHPWGNAPGATANRVALEAVVQARNEGNDIIREAAKWSPELAVACELWKEIKFEFEAMDT
WP_016949411.1_GCF_001858025_MULTISPECIES_form_I_ribulose_bisphosphate_carboxylase_large_subunit_Nostocaceae                                                               YQAGVKDYRLTDYTPKDTDLLAAFRMTPQPGVPPEAAVAAESSTGTWTTWTDLLTDLDRYKGRCYDIEPVPGNQYICYVAYPLDLFEEGSVTNVLTSIVGNVFGFKALRALRLEDIRFPVAYIKTFQGPPHGIQVERDKLNKYGRPLLGCTIKPKLGLSAKNYGRAVYECLRGGLDFTKDDENINSAPFQRWRDRFLFVAEAINKAQAETGEIKGHYLNVTAPTCEQMLQRAEYAKELKMPIIMHDLTAGFTANTTLSRWCRDNGILLHIHRAMHAVIDRQKNFRVLAKALRLSGGDHIHTGTVVGKLERGITMGFLLRENQDKSRGIYFTQDWGVMAVASGGIHVWHMPALVEIFGDDSVLQFGGGTLGHPWGNAPGATANRVALEAVVQARNEGNDIIREAAKWSPELAVACELWKEIKFEFEAMDT
WP_017655457.1_GCF_000332295_form_I_ribulose_bisphosphate_carboxylase_large_subunit_Fortiea_contorta                                                                       YQAGVKDYRLTDYTPKDTDLLAAFRMTPQPGVPPEAAVAAESSTGTWTTWTDLLTDLDRYKGRCYDIEPVPGNQYICYVAYPLDLFEEGSVTNVLTSIVGNVFGFKALRALRLEDIRFPVAYIKTFQGPPHGIQVERDKLNKYGRPLLGCTIKPKLGLSAKNYGRAVYECLRGGLDFTKDDENINSAPFQRWRDRFLFVSEAIAKAQAETGEIKGHYLNVTAPTCEEMLKRAEYAKELKQPIIMHDLTAGFTANTTLARWCRDNGILLHIHRAMHAVIDRQKNFRVLAKALRLSGGDHIHTGTVVGKLERGITMGFLLRENQDKSRGIYFTQDWGVMAVASGGIHVWHMPALVEIFGDDSVLQFGGGTLGHPWGNAPGATANRVALEAVVQARNEGNDIIREAAKWSPELAVACELWKEIKFEFEAMDT
BAZ30866.1_GCA_003994795_ribulose_bisphosphate_carboxylase_large_chain_RbcL_Cylindrospermum_sp._NIES-4074                                                                  YQAGVKDYRLTDYTPKDTDLLAAFRMTPQPGVPPEAAVAAESSTGTWTTWTDLLTDLDRYKGRCYDIEPVPGNQYIAYVAYPLDLFEEGSVTNVLTSIVGNVFGFKALRALRLEDIRFPVAYIKTFQGPPHGIQVERDKLNKYGRPLLGCTIKPKLGLSAKNYGRAVYECLRGGLDFTKDDENINSAPFQRWRDRFLFVAEAISKAQAETGEIKGHYLNVTAPTCEEMLKRAEYAKELKQPIIMHDLTAGFTANTTLARWCRDNGILLHIHRAMHAVIDRQKNFRVLAKALRLSGGDHIHTGTVVGKLERGITMGFLLRENQDKSRGIYFTQDWGVMAVASGGIHVWHMPALVEIFGDDSVLQFGGGTLGHPWGNAPGATANRVALEAVVQARNEGNDIIREAAKWSPELAVACELWKEIKFEFEAMDT
AUB39989.1_GCA_002813575_rbcL_ribulose-bisphosphate_carboxylase_large_chain_Nostoc_flagelliforme_CCNUN1                                                                    YQAGVKDYRLTDYTPKDTDLLAAFRMTPQPGVPPEAAVAAESSTGTWTTWTDLLTDLDRYKGRCYDIEPVPGNQYICYVAYPLDLFEEGSVTNVLTSIVGNVFGFKALRALRLEDIRFPVAYIKTFQGPPHGIQVERDKLNKYGRPLLGCTIKPKLGLSAKNYGRAVYECLRGGLDFTKDDENINSAPFQRWRDRFLFVAEAINKSQAETGEIKGHYLNVTAPTCEEMLKRAEYAKELKMPIIMHDLTAGFTANTTLARWCRDNGILLHIHRAMHAVIDRQKNFRVLAKALRLSGGDHIHTGTVVGKLERGITMGFLLRENQDKSRGIYFTQDWGVMAVASGGIHVWHMPALVEIFGDDSVLQFGGGTLGHPWGNAPGATANRVALEAVVQARNEGNDIIREAAKWSPELAVACELWKEIKFEFEAMDT
BBD65873.1_GCA_003990685_ribulose_bisphosphate_carboxylase_large_chain_RbcL_Nostoc_commune_HK-02                                                                           YQAGVKDYRLTDYTPKDTDLLAAFRMTPQPGVPPEAAVAAESSTGTWTTWTDLLTDLDRYKGRCYDIEPVPGNQYICYVAYPLDLFEEGSVTNVLTSIVGNVFGFKALRALRLEDIRFPVAYIKTFQGPPHGIQVERDKLNKYGRPLLGCTIKPKLGLSAKNYGRAVYECLRGGLDFTKDDENINSAPFQRWRDRFLFVAEAINKSQAETGEIKGHYLNVTAPTCEEMLKRAEYAKELKMPIIMHDLTAGFTANTTLARWCRDNGILLHIHRAMHAVIDRQKNFRVLAKALRLSGGDHIHTGTVVGKLERGITMGFLLRENQDKSRGIYFTQDWGVMAVASGGIHVWHMPALVEIFGDDSVLQFGGGTLGHPWGNAPGATANRVALEAVVQARNEGNDIIREAAKWSPELAVACELWKEIKFEFEAMDT
WP_118166003.1_GCF_003443655_form_I_ribulose_bisphosphate_carboxylase_large_subunit_Nostoc_sphaeroides                                                                     YQAGVKDYRLTDYTPKDTDLLAAFRMTPQPGVPPEAAVAAESSTGTWTTWTDLLTDLDRYKGRCYDIEPVPGNQYICYVAYPLDLFEEGSVTNVLTSIVGNVFGFKALRALRLEDIRFPVAYIKTFQGPPHGIQVERDKLNKYGRPLLGCTIKPKLGLSAKNYGRAVYECLRGGLDFTKDDENINSAPFQRWRDRFLFVAEAINKAQAETGEIKGHYLNVTAPTCEEMLKRAEYAKELKQPIIMHDLTAGFTANTTLARWCRDNGILLHIHRAMHAVIDRQKNFRVLAKALRLSGGDHIHTGTVVGKLERGITMGFLLRENQDKSRGIYFTQDWGVMAVASGGIHVWHMPALVEIFGDDSVLQFGGGTLGHPWGNAPGATANRVALEAVVQARNEGNDIIREAAKWSPELAVACELWKEIKFEFEAMDT
ODH01805.1_GCA_001712795_ribulose_15-bisphosphate_carboxylase_Nostoc_sp._KVJ20                                                                                             YQAGVKDYRLTDYTPKDTDLLAAFRMTPQPGVPPEAAVAAESSTGTWTTWTDLLTDLDRYKGRCYDIEPVPGNQYICYVAYPLDLFEEGSVTNVLTSIVGNVFGFKALRALRLEDIRFPVAYIKTFQGPPHGIQVERDKLNKYGRPLLGCTIKPKLGLSAKNYGRAVYECLRGGLDFTKDDENINSAPFQRWRDRFLFVAEAINKAQAETGEIKGHYLNVTAPTCEEMLKRAEYAKELKMPIIMHDLTAGFTANTTLARWCRDNGILLHIHRAMHAVIDRQKNFRVLAKALRLSGGDHIHTGTVVGKLERGITMGFLLRENQDKSRGIYFTQDWGVMAVASGGIHVWHMPALVEIFGDDSVLQFGGGTLGHPWGNAPGATANRVALEAVVQARNEGNDIIREAAKWSPELAVACELWKEIKFEFEAMDT
AFZ24288.1_GCA_000317535_ribulose_15-bisphosphate_carboxylase_large_subunit_Cylindrospermum_stagnale_PCC_7417                                                              YQAGVKDYRLTDYTPKDTDLLAAFRMTPQPGVPPEAAVAAESSTGTWTTWTDLLTDLDRYKGRCYDIEPVPGNQYICYVAYPLDLFEEGSVTNVLTSIVGNVFGFKALRALRLEDIRFPVAYIKTFQGPPHGIQVERDKLNKYGRPLLGCTIKPKLGLSAKNYGRAVYECLRGGLDFTKDDENINSAPFQRWRDRFLFVSEAINKAQAETGEIKGHYLNVTAPTCEQMLQRAEFAKELKQPIIMHDLTAGFTANTTLARWCRDNGILLHIHRAMHAVIDRQKNFRVLAKALRLSGGDHIHTGTVVGKLERGITMGFLLRENQDKSRGIYFTQDWGVMAVASGGIHVWHMPALVEIFGDDSVLQFGGGTLGHPWGNAPGATANRVALEAVVQARNEGNDIIREAAKWSPELAVACELWKEIKFEFEAMDT
AFY30819.1_GCA_000316575_ribulose_15-bisphosphate_carboxylase_large_subunit_Calothrix_sp._PCC_7507                                                                         YQAGVKDYRLTDYTPKDTDLLAAFRMTPQPGVPPEAAVAAESSTGTWTTWTDLLTDLDRYKGRCYDIEPVPGNQYICYVAYPLDLFEEGSVTNVLTSIVGNVFGFKALRALRLEDIRFPVAYIKTFQGPPHGIQVERDKLNKYGRPLLGCTIKPKLGLSAKNYGRAVYECLRGGLDFTKDDENINSAPFQRWRDRFLFVSEAINKAQAETGEIKGHYLNVTAPTCEQMLQRAEFAKELKQPIIMHDLTAGFTANTTLARWCRDNGILLHIHRAMHAVIDRQKNFRVLAKALRLSGGDHIHTGTVVGKLERGITMGFLLRENQDKSRGIYFTQDWGVMAVASGGIHVWHMPALVEIFGDDSVLQFGGGTLGHPWGNAPGATANRVALEAVVQARNEGNDIIREAAKWSPELAVACELWKEIKFEFEAMDT
AFW94116.1_GCA_000312705_ribulose-bisphosphate_carboxylase_large_subunit_Anabaena_sp._90                                                                                   YKAGVQDYRLTDYTPKDTDLLAAFRMTPQPGVPPEAAVAAESSTGTWTTWTDLLTDLDRYKGRCYDIEPVPGNQYICYVAYPLDLFEEGSITNVLTSIVGNVFGFKALRALRLEDIRFPVAYIKTFQGPPHGIQVERDKLNKYGRPLLGCTIKPKLGLSAKNYGRAVYECLRGGLDFTKDDENINSAPFQRWRDRFLFVSEAINKAQAETGEIKGHYLNVTAPTCEQMIQRAEYAKELKQPIIMHDLTAGFTANTTLSRWCRDNGILLHIHRAMHAVIDRQKNFRVLAKALRLSGGDHIHTGTVVGKLERGITMGFLLRENQDKSRGIYFTQDWGVMAVASGGIHVWHMPALVEIFGDDSVLQFGGGTLGHPWGNAPGATANRVALEAVVQARNEGNDIIREAAKWSPELAVACELWKEIKFEFEAMDT
ALB41756.1_GCA_001277295_ribulose_15-bisphosphate_carboxylase_Anabaena_sp._WA102                                                                                           YQAGVKDYRLTDYTPKDTDLLAAFRMTPQPGVPPEAAVAAESSTGTWTTWTDLLTDLDRYKGRCYDIEPVPGNQYICYVAYPLDLFEEGSITNVLTSIVGNVFGFKALRALRLEDIRFPVAYIKTFQGPPHGIQVERDKLNKYGRPLLGCTIKPKLGLSAKNYGRAVYECLRGGLDFTKDDENINSAPFQRWRDRFLFVSEAINKAQAETGEIKGHYLNVTAPTCEQMIQRAEYAKELKQPIIMHDLTAGFTANTTLSRWCRDNGILLHIHRAMHAVIDRQKNFRVLAKALRLSGGDHIHTGTVVGKLERGITMGFLLRENQDKSRGIYFTQDWGVMAVASGGIHVWHMPALVEIFGDDSVLQFGGGTLGHPWGNAPGATANRVALEAVVQARNEGNDIIREAAKWSPELAVACELWKEIKFEFEAMDT
OBQ19998.1_GCA_001672155_ribulose_15-bisphosphate_carboxylase_Anabaena_sp._WA113                                                                                           YQAGVKDYRLTDYTPKDTDLLAAFRMTPQPGVPPEAAVAAESSTGTWTTWTDLLTDLDRYKGRCYDIEPVPGNQYICYVAYPLDLFEEGSITNVLTSIVGNVFGFKALRALRLEDIRFPVAYIKTFQGPPHGIQVERDKLNKYGRPLLGCTIKPKLGLSAKNYGRAVYECLRGGLDFTKDDENINSAPFQRWRDRFLFVSEAINKAQAETGEIKGHYLNVTAPTCEQMIQRAEYAKELKQPIIMHDLTAGFTANTTLSRWCRDNGILLHIHRAMHAVIDRQKNFRVLAKALRLSGGDHIHTGTVVGKLERGITMGFLLRENQDKSRGIYFTQDWGVMAVASGGIHVWHMPALVEIFGDDSVLQFGGGTLGHPWGNAPGATANRVALEAVVQARNEGNDIIREAAKWSPELAVACELWKEIKFEFEAMDT
BAZ84075.1_GCA_002368115_ribulose_bisphosphate_carboxylase_large_chain_RbcL_Dolichospermum_compactum_NIES-806                                                              YQAGVKDYRLTDYTPKDTDLLAAFRMTPQPGVPPEAAVAAESSTGTWTTWTDLLTDLDRYKGRCYDIEPVPGNQYICYVAYPLDLFEEGSITNVLTSIVGNVFGFKALRALRLEDIRFPVAYIKTFQGPPHGIQVERDKLNKYGRPLLGCTIKPKLGLSAKNYGRAVYECLRGGLDFTKDDENINSAPFQRWRDRFLFVSEAINKAQAETGEIKGHYLNVTAPTCEQMIQRAEYAKELKQPIIMHDLTAGFTANTTLARWCRDNGILLHIHRAMHAVIDRQKNFRVLAKALRLSGGDHIHTGTVVGKLERGITMGFLLRENQDKSRGIYFTQDWGVMAVASGGIHVWHMPALVEIFGDDSVLQFGGGTLGHPWGNAPGATANRVALEAVVQARNEGNDIIREAAKWSPELAVACELWKEIKFEFEAMDT
OCQ97467.1_GCA_001698435_ribulose-bisphosphate_carboxylase_large_subunit_Nostoc_sp._MBR_210                                                                                YKAGVQDYRLTDYTPKDTDLLAAFRVTPQPGVPFEAAVAAESSTGTWTTWTDLLTDLDRYKGRCYDIEPVPGNQFIAYIAYPLDLFEEGSITNVLTSIVGNVFGFKALRALRLEDIRFPVAYIKTFQGPPHGIQVERDKLNKYGRPLLGCTIKPKLGLSAKNYGRAVYECLRGGLDFTKDDENINSAPFQRWRDRFLFVADAIHKSQAETGEIKGHYLNVTAPTCEEMLKRAEYAKELNMPIIMHDLTAGFTANTTLARWCRDNGLLLHIHRAMHAVIDRQKNFRVLAKALRLSGGDHIHTGTVVGKLERGITMGFLLRENQDKSRGIYFTQDWGVMAVASGGIHVWHMPALVEIFGDDSVLQFGGGTLGHPWGNAPGATANRVALEACIQARNEGNDVIREAAKWSPELAAACELWKEIKFEFEAMDT
AUT02962.1_GCA_002896875_ribulose-bisphosphate_carboxylase_large_subunit_Nostoc_sp._CENA543                                                                                YKAGVQDYRLTDYTPKDTDLLAAFRVTPQPGVPFEAAVAAESSTGTWTTWTDLLTDLDRYKGRCYDIEPVPGNQFIAYIAYPLDLFEEGSITNVLTSIVGNVFGFKALRALRLEDIRFPVAYIKTFQGPPHGIQVERDKLNKYGRPLLGCTIKPKLGLSAKNYGRAVYECLRGGLDFTKDDENINSAPFQRWRDRFLFVADAIHKSQAETGEIKGHYLNVTAPTCEEMLKRAEYAKELNMPIIMHDLTAGFTANTTLARWCRDNGLLLHIHRAMHAVIDRQKNFRVLAKALRLSGGDHIHTGTVVGKLERGITMGFLLRENQDKSRGIYFTQDWGVMAVASGGIHVWHMPALVEIFGDDSVLQFGGGTLGHPWGNAPGATANRVALEACIQARNEGNDVIREAAKWSPELAAACELWKEIKFEFEAMDT
BAY62949.1_GCA_002367995_ribulose_bisphosphate_carboxylase_Calothrix_brevissima_NIES-22                                                                                    YKAGVQDYRLTDYTPKDTDILAAFRVTPQPGVPFEAAVAAESSTGTWTTWTDLLTDLDRYKGRCYDIEPVPGNQFIAYIAYPLDLFEEGSITNVLTSIVGNVFGFKALRALRLEDLRFPVAYIKTFQGPPHGIQVERDKLNKYGRPLLGCTIKPKLGLSAKNYGRAVYECLRGGLDFTKDDENINSAPFQRWRDRFLFVSDAISKAQAETGEIKGHYLNVTAPTCEEMLKRAEYAKELNQPIIMHDLTAGFTANTTLARWCRDNGVLLHIHRAMHAVIDRQKNFRVLAKALRLSGGDHIHTGTVVGKLERGITMGFLLRENQDKSRGIYFTQDWGVLAVASGGIHVWHMPALVEIFGDDSVLQFGGGTLGHPWGNAPGATANRVALEAVVQARNEGNDIIREAAKWSPELAAACELWKEIKFEFEAVDT
BAY17489.1_GCA_002367975_ribulose_bisphosphate_carboxylase_Anabaenopsis_circularis_NIES-21                                                                                 YKAGVQDYRLTDYTPKDTDLLAAFRVTPQPGVPFEAAVAAESSTGTWTTWTDLLTDLDRYKGRCYDIEPVPGNQFIAYIAYPLDLFEEGSITNVLTSIVGNVFGFKALRALRLEDLRFPVAYIKTFQGPPHGIQVERDKLNKYGRPLLGCTIKPKLGLSAKNYGRAVYECLRGGLDFTKDDENINSAPFQRWRDRFLFVSDAISKAQAETGEIKGHYLNVTAPTCEEMLKRAEYAKELNQPIIMHDLTAGFTANTTLARWCRDNGVLLHIHRAMHAVIDRQKNFRVLAKALRLSGGDHIHTGTVVGKLERGITMGFLLRENQDKSRGIYFTQDWGVMAVASGGIHIWHMPALVEIFGDDSVLQFGGGTLGHPWGNAPGATANRVALEACVQARNEGNDIIREAAKWSPELAVACELWKEIKFEFEAMDT
BAT52769.1_GCA_001548375_ribulose-15-bisphosphate_carboxylase/oxygenase_large_subunit_Nostoc_sp._NIES-3756                                                                 YKAGVQDYRLTDYTPKDTDILAAFRVTPQPGVPFEAAVAAESSTGTWTTWTDLLTDLDRYKGRCYDIEPVPGNQFIAYIAYPLDLFEEGSITNVLTSIVGNVFGFKALRALRLEDLRFPVAYIKTFQGPPHGIQVERDKLNKYGRPLLGCTIKPKLGLSAKNYGRAVYECLRGGLDFTKDDENINSAPFQRWRDRFLFVADAITKAQAETGEIKGHYLNVTAPTCEEMLKRAEYAKELDQPIIMHDLTAGFTANTTLARWCRDNGVLLHIHRAMHAVIDRQKNFRVLAKALRLSGGDHIHTGTVVGKLERGITMGFLLRENQDKSRGIYFTQDWGVMAVASGGIHVWHMPALVEIFGDDSVLQFGGGTLGHPWGNAPGATANRVALEAVVQARNEGNDVIREAAKWSPELAAACELWKEIKFEFEAMDT
BAY72499.1_GCA_002368015_ribulose-15-bisphosphate_carboxylase/oxygenase_large_subunit_Trichormus_variabilis_NIES-23                                                        YKAGVQDYRLTDYTPKDTDILAAFRVTPQPGVPFEAAVAAESSTGTWTTWTDLLTDLDRYKGRCYDIEPVPGNQFIAYIAYPLDLFEEGSITNVLTSIVGNVFGFKALRALRLEDIRFPVAYIKTFQGPPHGIQVERDKLNKYGRPLLGCTIKPKLGLSAKNYGRAVYECLRGGLDFTKDDENINSAPFQRWRDRFLFVADAITKAQAETGEIKGHYLNVTAPTCEEMLKRAEYAKELKQPIIMHDLTAGFTANTTLARWCRDNGVLLHIHRAMHAVIDRQKNFRVLAKALRLSGGDHIHTGTVVGKLERGITMGFLLRENQDKSRGIYFTQDWGVMAVASGGIHVWHMPALVEIFGDDSVLQFGGGTLGHPWGNAPGATANRVALEACVQARNEGNDVIREAAKWSPELAVACELWKEIKFEFEAMDT
RMH74612.1_GCA_003695985_form_I_ribulose_bisphosphate_carboxylase_large_subunit_Cyanobacteria_bacterium_J007                                                               YDAGVKDYKLTDYTPKDTDILAAFRMTPQPGVPPEAAVAAESSTGTWTTWTDLLTDLDRYKGRCYDIEPVANNQYICYVAYPLDLFEEGSVTNMLTSIVGNVFGFKALRALRLEDLRIPVAYLKTFQGPPHGIQVERDKINKYGRPLLGCTIKPKLGLSAKNYGRAVYECLRGGLDFTKDDENINSQPFQRWRDRFLFVADAIHKAQAETGEIKGHYLNVTAPTCEEMMKRAEFAKELEMPIIMHDLTAGFTANTTLAKWCRDNGLLLHIHRAMHAVIDRQKNFRVLAKCLRMSGGDHIHTGTVVGKLERGITMGFLLRENQDKSRGIYFTQDWGVMAVASGGIHVWHMPALVEIFGDDSVLQFGGGTLGHPWGNAPGATANRVALEACIQARNEGNDVIREAARWCPELAAACELWKEIKFEFEAMDT
WP_017316302.1_GCF_000315565_form_I_ribulose_bisphosphate_carboxylase_large_subunit_Mastigocladopsis_repens                                                                YQAGVKDYRLTDYTPKDTDVLAAFRVTPQPGVPPEAAVAAESSTGTWTTWTDLLTDLDRYKGRCYDIEPVAGNQYICYVAYPLDLFEEGSVTNMFTSIVGNVFGFKALKALRLEDLRIPVAYLKTFQGPPHGIQVERDKLNKYGRPLLGCTIKPKLGLSAKNYGRAVYECLRGGLDFTKDDENINSAPFQRWRDRFTFVAEAIHKAQAETGEIKGHYLNVTAPTCEEMLKRAEYAKELKMPIVMHDLTAGFTANTTLARWCRDNGILLHIHRAMHAVIDRQKNFRVLAKALRMSGGDHIHTGTVVGKLERGITMGFLLRENQDKSRGIYFTQDWGVMAVASGGIHVWHMPALVEIFGDDSVLQFGGGTLGHPWGNAPGATANRVALEACIQARNEGNDVIREAAKWSPELAVACELWKEIKFDFKPVDT
WP_017319538.1_GCF_000332255_form_I_ribulose_bisphosphate_carboxylase_large_subunit_cyanobacterium_PCC_7702                                                                YQAGVKDYRLTDYTPKDTDLLAAFRVTPQPGVPPEAAVAAESSTGTWTTWTDLLTDLDRYKGRCYDIEPVRGNQYICYVAYPLDLFEEGSVTNMFTSIVGNVFGFKALKALRLEDIRVPVAYLKTFQGPPHGIQVERDKLNKYGRPLLGCTIKPKLGLSAKNYGRAVYECLRGGLDFTKDDENINSAPFQRWRDRYLFVADAIHKAQAETGEIKGHYLNVTAPTCEEMLKRAEFAKELKMPIIMHDLTAGFTANTTLSRWCRDNGLLLHIHRAMHAVIDRQKNFRVLAKALRMSGGDHIHTGTVVGKLERAITMGFLLRENQDKSRGIYFTQDWGVMAVASGGIHVWHMPALVEIFGDDSVLQFGGGTLGHPWGNAPGATANRVALEACIQARNEGNDIIREAAKWSPELAAACELWKEIKFEFEAVDT
WP_088240561.1_GCF_900185595_form_I_ribulose_bisphosphate_carboxylase_large_subunit_Calothrix_rhizosoleniae                                                                YEAGVKDYRLTDYTPKDTDLLAAFRMTPQPGVPPEAAVAAESSTGTWTTWTDLLTDLDRYKGRCYDIEPVAGNQYICYVAYPLDLFEEGSVTNVLTSIVGNVFGFKALRALRLEDLRIPVAYLKTFQGPPHGIQVERDKLNKYGRPLLGCTIKPKLGLSAKNYGRAVYECLRGGLDFTKDDENINSAPFQRWRDRFLFVADAIHKAQAETGEIKGHYLNVTAPTCEQMLQRAEYAKELNMPIVMHDLTAGFTANTTLARWCRDNGLLLHIHRAMHAVIDRQKNFRVLAKCLRMSGGDHIHTGTVVGKLERGITMGFLLRENQDKSRGIYFTQDWGVMAVASGGIHVWHMPALVEIFGDDSVLQFGGGTLGHPWGNAPGATANRVALEACVQARNEGGDIIREAARWSPELAAACELWKEIKFEFEAMDT
CCH67867.1_GCA_000350105_Ribulose_bisphosphate_carboxylase_large_chain_Richelia_intracellularis_HH01                                                                       YEAGVKDYRLTDYTPKDTDLLAAFRMTPQPGVPPEAAVAAESSTGTWTTWTDLLTDLDRYKGRCYDIEPVSGNQYIAYVAYPLDLFEEGSVTNMLTSIVGNVFGFKALRALRLEDLRIPVAYLKTFQGPPHGIQVERDKLNKYGRPLLGCTIKPKLGLSAKNYGRAVYECLRGGLDFTKDDENINSAPFQRWRDRFLFVADAIQKAQVETGEIKGHYLNVTAPTCEQMLQRAEFAKELNMPIVMHDLTAGFTANTTLARWCRDNGLLLHIHRAMHAVIDRQKNFRVLAKCLRMSGGDHIHTGTVVGKLERGITMGFLLRENQDKSRGIYFTQDWGVMAVASGGIHVWHMPALVEIFGDDSVLQFGGGTLGHPWGNAPGATANRVALEACVQARNEGNDIIREAARWSPELAAACELWKEIKFEFEAMDT
CDN14362.1_GCA_000613065_Ribulose_bisphosphate_carboxylase_large_chain_Richelia_intracellularis                                                                            YEAGVKDYRLTDYTPKDTDLLAAFRMTPQPGVPPEAAVAAESSTGTWTTWTDLLTDLDRYKGRCYDLEPVPGNQYIAYVAYPLDLFEEGSVTNMLTSIVGNVFGFKALRALRLEDLRIPVAYLKTFQGPPHGIQVERDKLNKYGRPLLGCTIKPKLGLSAKNYGRAVYECLRGGLDFTKDDENINSAPFQRWRDRFLFVADAIHKSQAETGEIKGHYLNVTAPTCEQMLQRAEFAKELNMPIVMHDLTAGFTANTTLARWCRDNGLLLHIHRAMHAVIDRQKNFRVLAKCLRMSGGDHIHTGTVVGKLERGITMGFLLRENQDKSRGIYFTQDWGVMAVASGGIHVWHMPALVEIFGDDSVLQFGGGTLGHPWGNAPGATANRVALEACVQARNEGNDIIREAARWSPELAAACELWKEIKFEFEAMDT
AFY55923.1_GCA_000316665_ribulose_15-bisphosphate_carboxylase_large_subunit_Rivularia_sp._PCC_7116                                                                         YEAGVKDYRLTDYTPKDTDLLAAFRMTPQPGVPPEAAVAAESSTGTWTTWTDLLTDLDRYKGRCYDIEPVRGNQYICYVAYPLDLFEEGSVTNVLTSIVGNVFGFKALRALRLEDLRIPVAYLKTFQGPPHGIQVERDKLNKYGRPLLGCTIKPKLGLSAKNYGRAVYECLRGGLDFTKDDENINSAPFQRWRDRFTFVADAIYKAQAETGEIKGHYLNVTAPTCEQMLQRAEYAKELGMPIVMHDLTAGFTANTTLAHWCRDNGLLLHIHRAMHAVIDRQKNFRVLAKCLRMSGGDHIHTGTVVGKLERGITMGFLLRENQDKSRGIYFTQDWGVMAVASGGIHVWHMPALLEIFGDDSVLQFGGGTLGHPWGNAPGATANRVALEACVQARNEGNDIIREACKWSPELAAACELWKEIKFEFEAMDT
BAY82988.1_GCA_002368095_ribulose-bisphosphate_carboxylase_Calothrix_parasitica_NIES-267                                                                                   YEAGVKDYRLTDYTPKDTDLLAAFRMTPQPGVPPEAAVAAESSTGTWTTWTDLLTDLDRYKGRCYDIEPVRGNQYICYVAYPLDLFEEGSVTNVLTSIVGNVFGFKALRALRLEDLRIPVAYLKTFQGPPHGIQVERDKLNKYGRPLLGCTIKPKLGLSAKNYGRAVYECLRGGLDFTKDDENINSAPFQRWRDRFTFVADAIYKSQAETGEIKGHYLNVTAPTCEEMLKRAEYAKELGMPIVMHDLTAGFTANTTLAHWCRDNGLLLHIHRAMHAVIDRQKNFRVLAKCLRMSGGDHIHTGTVVGKLERGITMGFLLRENQDKSRGIYFTQDWGVMAVASGGIHVWHMPALLEIFGDDSVLQFGGGTLGHPWGNAPGATANRVALEACVQARNEGNDIIREACKWSPELAAACELWKEIKFEFEAMDT
GCA_002361335DESS01000058.1_317833213372_3_GCA_002361335_1_ID_372_3_partial_00_Richelia_sp._UBA3308                                                                        YEAGVKDYRLTDYTPKDTDLLAAFRMTPQPGVPPEAAVAAESSTGTWTTWTDLLTDLDRYKGRCYDIEPVRGNQYIAYVAYPLDLFEEGSVTNMLTSIVGNVFGFKALRALRLEDLRIPVAYLKTFQGPPHGIQVERDKLNKYGRPLLGCTIKPKLGLSAKNYGRAVYECLRGGLDFTKDDENINSAPFQRWRDRFTFVADAIHKAQAETGEIKGHYLNVTAPTCEEMLKRAEYAKELKMPIVMHDLTAGFTANTTLARWCRDNGLLLHIHRAMHAVIDRQKNFRVLAKALRMSGGDHIHTGTVVGKLERGITMGFLLRENQDKSRGIYFTQDWGVMAVASGGIHVWHMPALVEIFGDDSVLQFGGGTLGHPWGNAPGATANRVALEACVQARNEGNDIIREACKWSPELAAACELWKEIKFEFEAMDT
KST62472.1_GCA_001456025_ribulose_15-bisphosphate_carboxylase_Mastigocoleus_testarum_BC008                                                                                 YEAGVKDYRLTDYTPKDTDLLAAFRMTPQPGVPPEAAVAAESSTGTWTTWTDLLTDLDRYKGRCYDIEPVRGNQYICYVAYPLDLFEEGSVTNMLTSIVGNVFGFKALRALRLEDLRIPVAYLKTFQGPPHGIQVERDKINKYGRPLLGCTIKPKLGLSAKNYGRAVYECLRGGLDFTKDDENINSAPFQRWRDRFTFVADAIHKAQAETGEIKGHYLNVTAPTCEEMLKRAEYAKELNMPIVMHDLTAGFTANTTLARWCRDNGLLLHIHRAMHAVIDRQKNFRVLAKCLRMSGGDHIHTGTVVGKLERGITMGFLLRENQDKSRGIYFTQDWGVMAVASGGIHVWHMPALVEIFGDDSVLQFGGGTLGHPWGNAPGATANRVALEACVQARNEGNDIIREAAKWSPELAAACELWKEIKFEFEAMDT
BAZ47436.1_GCA_002368335_ribulose-bisphosphate_carboxylase_Nostoc_sp._NIES-4103                                                                                            YQAGVKDYRLTDYTPKDTDILAAFRVTPQPGVPFEAAVAAESSTGTWTTWTDLLTDLDRYKGRCYDIEPVPGNQFIAYIAYPLDLFEEGSVTNMFTSIVGNVFGFKALKALRLEDLRIPVAYLKTFQGPPHGIQVERDKINKYGRPLLGCTIKPKLGLSAKNYGRAVYECLRGGLDFTKDDENINSAPFQRWRDRFLFVAEAIHKSQAETGEIKGHYLNVTAPTCEEMLKRAEFAKELNMPIIMHDLTAGFTANTTLARWCRDNGILLHIHRAMHAVIDRQKNFRVLAKALRMSGGDHIHTGTVVGKLERAITMGFLLRENQDRSRGIYFTQDWGVMAVASGGIHIWHMPALVEIFGDDSVLQFGGGTLGHPWGNAPGATANRVALEACVQARNEGNDIIREAAKWSPELAAACELWKEIKFEFESVDT
KYC43285.1_GCA_000346485_ribulose_15-bisphosphate_carboxylase_Scytonema_hofmannii_PCC_7110                                                                                 YQAGVKDYRLTDYTPKDTDILAAFRVTPQPGVPFEAAVAAESSTGTWTTWTDLLTDLDRYKGRCYDIEPVRGNQFIAYIAYPLDLFEEGSVTNMFTSIVGNVFGFKALKALRLEDLRIPVAYLKTFQGPPHGIQVERDKLNKYGRPLLGCTIKPKLGLSAKNYGRAVYECLRGGLDFTKDDENINSAPFQRWRDRFLFVADAINKSQAETGEIKGHYLNVTAPTCEEMLKRAEFAKELKMPIIMHDLTAGFTANTTLARWCRDNGLLLHIHRAMHAVIDRQKNFRVLAKALRMSGGDHIHTGTVVGKLERAITMGFLLRENQDKSRGIYFTQDWGVMAVASGGIHVWHMPALVEIFGDDSVLQFGGGTLGHPWGNAPGATANRVALEACVQARNEGNDVIREAAKWSPELAVACELWKEIKFEFEAVDT
WP_016875880.1_GCF_000317265_form_I_ribulose_bisphosphate_carboxylase_large_subunit_Chlorogloeopsis_fritschii                                                              YQAGVKDYRLTDYTPKDTDILAAFRVTPQPGVPFEAAVAAESSTGTWTTWTDLLTDLDRYKGRCYDIEPVRGNQFIAYIAYPLDLFEEGSVTNMFTSIVGNVFGFKALKALRLEDLRIPVAYLKTFQGPPHGIQVERDKLNKYGRPLLGCTIKPKLGLSAKNYGRAVYECLRGGLDFTKDDENINSAPFQRWRDRFLFVADAIHKSQAETGEIKGHYLNVTAPTCEEMLKRAQFAKELDMPIIMHDLTAGFTANTTLARWCRDNGLLLHIHRAMHAVIDRQKNFRVLAKALRMSGGDHIHTGTVVGKLERAITMGFLLRENQDKSRGIYFTQDWGVMAVASGGIHVWHMPALVEIFGDDSVLQFGGGTLGHPWGNAPGATANRVALEACIQARNEGNDVIREAAKWSPELAAACELWKEIKFEFEAVDT
ARV59455.1_GCA_002163975_ribulose-bisphosphate_carboxylase_large_subunit_Nostocales_cyanobacterium_HT-58-2                                                                 YQAGVKDYRLTDYTPKDTDLLAAFRVTPQPGVPPEAAVAAESSTGTWTTWTDLLTDLDRYKGRCYDIEPVPGNQFIAYVAYPLDLFEEGSVTNMFTSIVGNVFGFKALKALRLEDLRIPVAYLKTFQGPPHGIQVERDKLNKYGRPLLGCTIKPKLGLSAKNYGRAVYECLRGGLDFTKDDENINSAPFQRWRDRFLFVADAIHKSQAETGEIKGHYLNVTAPTCEEMLKRAEFAKELNMPIIMHDLTAGFTANTTLARWCRDNGILLHIHRAMHAVIDRQKNFRVLAKALRMSGGDHIHTGTVVGKLERAITMGFLLRENQDKSRGIYFTQDWGVMAVASGGIHVWHMPALVEIFGDDSVLQFGGGTLGHPWGNAPGATANRVALEACIQARNEGNDVIREAAKWSPELAAACELWKEIKFEFETVDT
WP_066380850.1_GCF_001597745_MULTISPECIES_form_I_ribulose_bisphosphate_carboxylase_large_subunit_unclassified_Anabaena                                                     YQAGVKDYRLTDYTPKDTDILAAFRVTPQPGVPPEAAVAAESSTGTWTTWTDLLTDLDRYKGRCYDIEPVPGNQFICYVAYPLDLFEEGSVTNMFTSIVGNVFGFKALKALRLEDLRIPVAYLKTFQGPPHGIQVERDKLNKYGRPLLGCTIKPKLGLSAKNYGRAVYECLRGGLDFTKDDENINSAPFQRWRDRFLFVADAIHKSQAETGEIKGHYLNVTAPTCEEMLKRAEYAKELGMPIIMHDLTAGFTANTTLARWCRDNGLLLHIHRAMHAVIDRQKNFRVLAKALRMSGGDHIHTGTVVGKLERAITMGFLLRENQDKSRGIYFTQDWGVMAVASGGIHVWHMPALVEIFGDDSVLQFGGGTLGHPWGNAPGATANRVALEACIQARNEGNDIIREAAKWSPELAAACELWKEIKFEFETVDT
AFY47013.1_GCA_000316645_ribulose_15-bisphosphate_carboxylase_large_subunit_Nostoc_sp._PCC_7524                                                                            YQAGVKDYRLTDYTPKDTDILAAFRVTPQPGVPPEAAVAAESSTGTWTTWTDLLTDLDRYKGRCYDIEPVPGNQFIAYIAYPLDLFEEGSVTNMFTSIVGNVFGFKALRALRLEDLRIPVAYLKTFQGPPHGIQVERDKLNKYGRPLLGCTIKPKLGLSAKNYGRAVYECLRGGLDFTKDDENINSAPFQRWRDRFLFVADAIHKSQAETGEIKGHYLNVTAPTCEEMLKRAEYAKELGMPIIMHDLTAGFTANTTLARWCRDNGLLLHIHRAMHAVIDRQKNFRVLAKALRMSGGDHIHTGTVVGKLERAITMGFLLRENQDKSRGIYFTQDWGVMAVASGGIHVWHMPALVEIFGDDSVLQFGGGTLGHPWGNAPGATANRVALEACIQARNEGNDVIREAAKWSPELAAACELWKEIKFEFEAMDT
WP_017717367.1_GCF_000332335_form_I_ribulose_bisphosphate_carboxylase_large_subunit_Oscillatoria_sp._PCC_10802                                                             YKAGVKDYRLTDYTPKDTDILAAFRVTPQPGVPPEAAVAAESSTGTWTTWTDLLTDLDRYKGRCYDIEPVAGNQFICYVAYPLDLFEEGSVTNMLTSIVGNVFGFKALRALRLEDLRIPVAYLKTFQGPPHGIQVERDKLNKYGRPLLGCTIKPKLGLSAKNYGRAVYECLRGGLDFTKDDENINSQPFQRWRDRFLFVADAIKKAQAETGEIKGHYLNVTAPTCEEMMKRAEFAKELEMPIIMHDLTAGFTANTTLAKWCRDNGLLLHIHRAMHAVIDRQKNFRVLAKTLRMSGGDHIHTGTVVGKLERGITMGFLLRENQDKSRGIYFTQDWGVMAVASGGIHVWHMPALVEIFGDDSVLQFGGGTLGHPWGNAPGATANRVALEACIQARNEGNDVIREACKWSPELAAACELWKEIKFEFEAMDT
PSB31549.1_GCA_003003885_ribulose-bisphosphate_carboxylase_large_subunit_Chlorogloea_sp._CCALA_695                                                                         YQAGVKDYRLTDYTPKDTDILAAFRMTPQPGVPPEAAVAAESSTGTWTTWTDLLTDLDRYKGRCYDIEPVAGNQYICYVAYPLDLFEEGSVTNMLTSIVGNVFGFKALRALRLEDLRIPVAYLKTFQGPPHGIQVERDKLNKYGRPLLGCTIKPKLGLSAKNYGRAVYECLRGGLDFTKDDENINSAPFQRWRDRFLFVAEAIHKAQAETGEIKGHYLNVTAPTCEQMLERAEYAKELKMPIVMHDLTAGFTANTTLAHWCRKNGILLHIHRAMHAVIDRQKNFRVLAKTLRMSGGDHIHTGTVVGKLERGITMGFLLRENQDKSRGIYFTQDWGVMAVASGGIHIWHMPALLEIFGDDSVLQFGGGTLGHPWGNAPGATANRVALEACVQARNEGNDIIREACKWSPELAVAAELWKEIKFEFEAMDT
WP_009634155.1_GCF_000332075_form_I_ribulose_bisphosphate_carboxylase_large_subunit_Synechocystis_sp._PCC_7509                                                             YQAGVKDYRLTDYTPKDTDILAAFRMTPQPGVPPEAAVAAESSTGTWTTWTDLLTDLDRYKGRCYDIEPVAGNQYICYVAYPLDLFEEGSVTNMLTSIVGNVFGFKALRALRLEDLRIPVAYLKTFQGPPHGIQVERDKLNKYGRPLLGCTIKPKLGLSAKNYGRAVYECLRGGLDFTKDDENINSAPFQRWRDRFLFVAEAIHKAQAETGEIKGHYLNVTAPTCEQMLERAEYAKELKMPIVMHDLTAGFTANTTLAHWCRRNGILLHIHRAMHAVIDRQKNFRVLAKTLRMSGGDHIHTGTVVGKLERGITMGFLLRENQDKSRGIYFTQDWGVMAVASGGIHIWHMPALLEIFGDDSVLQFGGGTLGHPWGNAPGATANRVALEACVQARNEGNDIIREACKWSPELAVAAELWKEIKFEFEAMDT
AFZ55644.1_GCA_000317695_ribulose_15-bisphosphate_carboxylase_large_subunit_Anabaena_cylindrica_PCC_7122                                                                   YQAGVKDYRLTDYTPKDTDILAAFRMTPQPGVPPEAAVAAESSTGTWTTWTDLLTDLDRYKGRCYDIEPVAGNQYIAYVAYPLDLFEEGSVTNMLTSIVGNVFGFKALRALRLEDLRIPVAYLKTFQGPPHGIQVERDKLNKYGRPLLGCTIKPKLGLSAKNYGRAVYECLRGGLDFTKDDENINSAPFQRWRDRFLFVAEAIHKAQAETGEIKGHYLNVTAPTCEQMIERAEYAKELKMPIIMHDLTAGFTANTTLAHWCRKNGILLHIHRAMHAVIDRQKNFRVLAKTLRMSGGDHIHTGTVVGKLERGITMGFLLRENQDKSRGIYFTQDWGVMAVASGGIHVWHMPALLEIFGDDSVLQFGGGTLGHPWGNAPGATANRVALEACVQARNEGNDIIREAAKWSPELAVACELWKEIKFEFEAMDT
GAX34394.1_GCA_002218065_ribulose-bisphosphate_carboxylase_Nodularia_sp._NIES-3585                                                                                         YQAGVKDYRLTDYTPKDTDILAAFRMTPQPGVPPEAAVAAESSTGTWTTWTDLLTDLDRYKGRCYDIEPVAGNQYICYVAYPLDLFEEGSVTNMLTSIVGNVFGFKALRALRLEDLRIPVAYLKTFQGPPHGIQVERDKLNKYGRPLLGCTIKPKLGLSAKNYGRAVYECLRGGLDFTKDDENINSAPFQRWRDRFLFVADAIHKAQAETGEIKGHYLNVTAPTCEQMLQRAEFAKELKMPIIMHDLTAGFTANTTLSHWCRANGVLLHIHRAMHAVIDRQKNFRVLAKTLRMSGGDHIHTGTVVGKLERGITMGFLLRENRDLSRGIYFTQDWGVMAVASGGIHVWHMPALVEIFGDDSVLQFGGGTLGHPWGNAPGATANRVALEACIQARNEGNDVIREAAKWSPELAVACELWKEIKFEFEAMDT
GCA_003556955PWQB01000417.1_520103440546_5_GCA_003556955_-1_ID_546_5_partial_00_Nostocaceae_cyanobacterium_CSSed10_463m                                                    YQAGVKDYRLTDYTPKDTDILAAFRMTPQPGVPPEAAVAAESSTGTWTTWTDLLTDLDRYKGRCYDIEPVAGNQYIAYVAYPLDLFEEGSVTNMLTSIVGNVFGFKALRALRLEDLRIPVAYLKTFQGPPHGIQVERDKLNKYGRPLLGCTIKPKLGLSAKNYGRAVYECLRGGLDFTKDDENINSAPFQRWRDRFLFVADAIHKAQAETGEIKGHYLNVTAPTCEQMLQRAEFAKELNMPIIMHDLTAGFTANTTLSHWCRNNGVLLHIHRAMHAVIDRQKNFRVLAKTLRMSGGDHIHTGTVVGKLERGITMGFLLRENQDKSLGIYFTQDWGVMAVASGGIHVWHMPALVEIFGDDSVLQFGGGTLGHPWGNAPGATANRVALEACIQARNEGNDVIREAAKWSPELAVACELWKEIKFEFEAMDT
BAZ91271.1_GCA_002368135_ribulose-bisphosphate_carboxylase_Raphidiopsis_curvata_NIES-932                                                                                   YQAGVKDYRLTDYTPKDTDLLAAFRMTPQPGVPPEAAVAAESSTGTWTTWTDLLTDLDRYKGRCYDIEPVAGNQYIAYVAYPLDLFEEGSVTNMFTSIVGNVFGFKALRALRLEDLRIPVAYLKTFQGPPHGIQVERDKLNKYGRPLLGCTIKPKLGLSAKNYGRAVYECLRGGLDFTKDDENINSAPFQRWRDRFLFVAEAIKKSQAETGEIKGHYLNVTAPTCEEMLKRAEFAKELEMPIIMHDLTAGFTANTTLARWCRDNGLLLHIHRAMHAVIDRQKNFRVLAKALRMSGGDHIHTGTVVGKLERAITMGFLLRENQDKSRGIYFTQDWGVMAVASGGIHVWHMPALVEIFGDDSVLQFGGGTLGHPWGNAPGATANRVALEACVQARNEGNDIIREAAKWSPELAAACELWKEIKFEFETVDT
HCF26648.1_GCA_003534575_TPA_ribulose-bisphosphate_carboxylase_large_subunit_partial_Cyanobacteria_bacterium_UBA11049                                                      --------------------------------------------------------------------------------------------------------------------------------------------------------------------------------------------------------------------------NVTAPTCEQMLQRAEFAKELKMPIIMHDLTAGFTANTTLAHWCRANGILLHIHRAMHAVIDRQKNFRVLAKTLRMSGGDHIHTGTVVGKLERGITMGFLLRENQDKSRGIYFTQDWGVMAVASGGIHVWHMPALVEIFGDDSVLQFGGGTLGHPWGNAPGATANRVALEACIQARNEGNDVIREACKWSPELAAACELWKEIKFEFEAMDT
WP_029635110.1_GCF_000582685_form_I_ribulose_bisphosphate_carboxylase_large_subunit_Scytonema_hofmanni_UTEX_B_1581                                                         YQAGVKDYRLTDYTPKDTDLLAAFRMTPQPGVPPEAAVAAESSTGTWTTWTDLLTDLDRYKGRCYDIEPVPGNQYICYVAYPLDLFEEGSVTNMLTSIVGNVFGFKALRALRLEDLRIPVAYLKTFQGPPHGIQVERDKLNKYGRPLLGCTIKPKLGLSAKNYGRAVYECLRGGLDFTKDDENINSAPFQRWRDRFLFVSEAIHKAQAETGEIKGHYLNVTAPTCEQMLERAEFAKELKMPIIMHDLTAGFTANTTLAIWCRKNGLLLHIHRAMHAVIDRQKNFRVLAKCLRMSGGDHIHTGTVVGKLERGITMGFLLRENQDKSRGIYFTQDWGVMAVASGGIHVWHMPALVEIFGDDSVLQFGGGTLGHPWGNAPGATANRVALEACIQARNEGNDVIREACKWSPELAVACELWKEIKFEFEAMDT
NEU71549.1_GCA_000817785_form_I_ribulose_bisphosphate_carboxylase_large_subunit_Hassallia_byssoidea_VB512170                                                               YQAGVKDYRLTDYTPKDTDLLAAFRMTPQPGVPPEAAVAAESSTGTWTTWTDLLTDLDRYKGRCYDIEPVPGNQYICYVAYPLDLFEEGSVTNMLTSIVGNVFGFKALRALRLEDLRIPVAYLKTFQGPPHGIQVERDKINKYGRPLLGCTIKPKLGLSAKNYGRAVYECLRGGLDFTKDDENINSAPFQRWRDRFLFVAEAIHKSQAETGEIKGHYLNVTAPTCEQMLERAEFAKELKMPIIMHDLTAGFTANTTLAHWCRKNGLLLHIHRAMHAVIDRQKNFRVLAKCLRMSGGDHIHTGTVVGKLERGITMGFLLRENQDKSRGIYFTQDWGVMAVASGGIHVWHMPALVEIFGDDSVLQFGGGTLGHPWGNAPGATANRVALEACIQARNEGNDVIREACKWSPELAVACELWKEIKFEFEAMDT
GAX41186.1_GCA_002218085_ribulose-bisphosphate_carboxylase_Tolypothrix_sp._NIES-4075                                                                                       YQAGVKDYRLTDYTPKDTDLLAAFRMTPQPGVPPEAAVAAESSTGTWTTWTDLLTDLDRYKGRCYDIEPVPGNQYICYVAYPLDLFEEGSVTNMLTSIVGNVFGFKALRALRLEDLRIPVAYLKTFQGPPHGIQVERDKINKYGRPLLGCTIKPKLGLSAKNYGRAVYECLRGGLDFTKDDENINSAPFQRWRDRFLFVAEAIHKSQAETGEIKGHYLNVTAPTCEQMLERAEFAKELKMPIIMHDLTAGFTANTTLAHWCRKNGLLLHIHRAMHAVIDRQKNFRVLAKCLRMSGGDHIHTGTVVGKLERGITMGFLLRENQDKSRGIYFTQDWGVMAVASGGIHVWHMPALVEIFGDDSVLQFGGGTLGHPWGNAPGATANRVALEACIQARNEGNDVIREACKWSPELAVACELWKEIKFEFEAMDT
BAY13143.1_GCA_002368175_ribulose-bisphosphate_carboxylase_Calothrix_sp._NIES-2098                                                                                         YQAGVKDYRLTDYTPKDTDILAAFRVTPQPGVPFEAAVAAESSTGTWTTWTDLLTDLDRYKGRCYDIEPVAGNQFIAYIAYPLDLFEEGSVTNMLTSIVGNVFGFKALRALRLEDLRIPVAYLKTFQGPPHGIQVERDKLNKYGRPLLGCTIKPKLGLSAKNYGRAVYECLRGGLDFTKDDENINSAPFQRWRDRFLFVAEAIHKAQAETGEIKGHYLNVTAPTCEQMLQRAEFAKELNMPIIMHDLTAGFTANTTLARWCRDNGILLHIHRAMHAVIDRQKNFRVLAKTLRMSGGDHIHTGTVVGKLERGITMGFLLRENQDKSRGIYFTQDWGVMAVASGGIHVWHMPALVEIFGDDSVLQFGGGTLGHPWGNAPGATANRVALEACIQARNEGNDVIREAAKWSPELAAACELWKEIKFEFEAMDT
KJH72057.1_GCA_000952155_ribulose_15-bisphosphate_carboxylase_Aliterella_atlantica_CENA595                                                                                 YQAGVKDYRLTDYTPKDTDLLAAFRMTPQPGVPPEAAVAAESSTGTWTTWTDLLTDLDRYKGRCYDIEPVPGNQYICYVAYPLDLFEEGSVTNMLTSIVGNVFGFKALRALRLEDLRIPVAYLKTFQGPPHGIQVERDKLNKYGRPLLGCTIKPKLGLSAKNYGRAVYECLRGGLDFTKDDENINSAPFQRWRDRFLFVADAIHKSQAETGEIKGHYLNVTAPTCEQMLQRAEFAKELKMPIIMHDLTAGFTANTTLARWCRDNGILLHIHRAMHAVIDRQKNFRVLAKCLRMSGGDHIHTGTVVGKLERGITMGFLLRENQDKSRGIYFTQDWGVMAVASGGIHVWHMPALVEIFGDDSVLQFGGGTLGHPWGNAPGATANRVALEACIQARNEGNDVIREACRWSPELAVACELWKEIKFEFEAMDT
RCJ40776.1_GCA_003326215_ribulose-bisphosphate_carboxylase_large_subunit_Nostoc_minutum_NIES-26                                                                            YQAGVKDYRLTDYTPKDTDILAAFRVTPQPGVPYEAAVAAESSTGTWTTWTDLLTDLDRYKGRCYDIEPVPGNQFIAYIAYPLDLFEEGSVTNMLTSIVGNVFGFKALRALRLEDLRIPVAYLKTFQGPPHGIQVERDKLNKYGRPLLGCTIKPKLGLSAKNYGRAVYECLRGGLDFTKDDENINSAPFQRWRDRFLFVSEAITKAQAETGEIKGHYLNVTAPTCEQMLQRAEFAKELKQPIIMHDLTAGFTANTTLARWCRDNGILLHIHRAMHAVIDRQKNFRVLAKTLRMSGGDHIHTGTVVGKLERGITMGFLLRENQDKSRGIYFTQDWGVMAVASGGIHVWHMPALVEIFGDDSVLQFGGGTLGHPWGNAPGATANRVALEACIQARNEGNDVIREAAKWSPELAVACELWKEIKFEFEAMDT
PAX60588.1_GCA_002289455_ribulose-bisphosphate_carboxylase_large_subunit_Calothrix_elsteri_CCALA_953                                                                       YQAGVKDYRLTDYTPKDTDILAAFRMTPQPGVPPEAAVAAESSTGTWTTWTDLLTDLDRYKGRCYDIEPVAGNQYIAYIAYPLDLFEEGSVTNMLTSIVGNVFGFKALRALRLEDLRIPVAYLKTFQGPPHGIQVERDKLNKYGRPLLGCTIKPKLGLSAKNYGRAVYECLRGGLDFTKDDENINSQPFQRWRDRFLFVADAIHKAQAETGEIKGHYLNVTAPTCEEMMKRAEFAKELKMPIVMHDLTAGFTANTTLSHWCRDNGILLHIHRAMHAVIDRQKNFRVLAKTLRMSGGDHIHTGTVVGKLERGITMGFLLRENQDKSRGIYFTQDWGVMAVASGGIHVWHMPALVEIFGDDSVLQFGGGTLGHPWGNAPGATANRVALEACIQARNEGNDIIREACKWSPELAVACELWKEIKFEFEAMDT
AFZ01992.1_GCA_000317435_ribulose_15-bisphosphate_carboxylase_large_subunit_Calothrix_sp._PCC_6303                                                                         YQAGVKDYRLTDYTPKDTDILAAFRMTPQPGVPPEAAVAAESSTGTWTTWTDLLTDLDRYKGRCYDIEPVAGNQYIAYIAYPLDLFEEGSVTNMLTSIVGNVFGFKALRALRLEDLRIPVAYLKTFQGPPHGIQVERDKLNKYGRPLLGCTIKPKLGLSAKNYGRAVYECLRGGLDFTKDDENINSQPFQRWRDRFLFVAEAIKKAQAETGEIKGHYLNVTAPTCEEMMKRAEFAKELEMPIVMHDLTAGFTANTTLAHWCRDNGILLHIHRAMHAVIDRQKNFRVLAKTLRMSGGDHIHTGTVVGKLEKGITMGFLLRENQDKSRGIYFTQDWGVMAVASGGIHVWHMPALVEIFGDDSVLQFGGGTLGHPWGNAPGATANRVALEACIQARNEGNDVIREACKWSPELAVACELWKEIKFEFEAMDT
WP_026733360.1_GCF_000517105_form_I_ribulose_bisphosphate_carboxylase_large_subunit_Fischerella_sp._PCC_9605                                                               YQAGVKDYRLTDYTPKDTDILAAFRVTPQPGVPPEAAVAAESSTGTWTTWTDLLTDLDRYKGRCYDIEPVPGNQFICYVAYPLDLFEEGSVTNMLTSIVGNVFGFKALRALRLEDLRIPVAYLKTFQGPPHGIQVERDKINKYGRPLLGCTIKPKLGLSAKNYGRAVYECLRGGLDFTKDDENINSQPFMRWRDRFLFVAEAIHKAQAETGEIKGHYLNVTAPTCEEMLKRAEFAKELKMPIIMHDLTAGFTANTTLAKWCRDNGLLLHIHRAMHAVIDRQKNFRVLAKCLRMSGGDHIHTGTVVGKLERGITMGFLLRENQDKSRGIYFTQDWGVMAVASGGIHVWHMPALVEIFGDDSVLQFGGGTLGHPWGNAPGATANRVALEACIQARNEGNDVIREAAKWSPELAAACELWKEIKFEFEAMDT
EHC11067.1_GCA_000231365_Ribulose_bisphosphate_carboxylase_large_chain_Fischerella_thermalis                                                                               YQAGVKDYRLTDYTPKDTDILAAFRVTPQPGVPPEAAVAAESSTGTWTTWTDLLTDLDRYKGRCYDIEPVPGNQYICYVAYPLDLFEEGSVTNMLTSIVGNVFGFKALRALRLEDLRIPVAYLKTFQGPPHGIQVERDKLNKYGRPLLGCTIKPKLGLSAKNYGRAVYECLRGGLDFTKDDENINSQPFQRWRDRFLFVADAIHKAQAETGEIKGHYLNVTAPTCEEMLKRAEFAKELKMPIIMHDLTAGFTANTTLAKWCRDNGLLLHIHRAMHAVIDRQKNFRVLAKCLRMSGGDHIHTGTVVGKLERGITMGFLLRENQDKSRGIYFTQDWGVMAVASGGIHVWHMPALVEIFGDDSVLQFGGGTLGHPWGNAPGATANRVALEACIQARNEGNDVIREAAKWSPELAAACELWKEIKFEFEAVDT
AKG21162.1_GCA_000734895_ribulose_15-bisphosphate_carboxylase_Calothrix_sp._336/3                                                                                          YQAGVKDYRLTDYTPKDTDILAAFRMTPQPGVPPEAAVAAESSTGTWTTWTDLLTDLDRYKGRCYDIEAVPGNQYIAYVAYPLDLFEEGSVTNMLTSIVGNVFGFKALRALRLEDLRIPVAYLKTFQGPPHGIQVERDKLNKYGRPLLGCTIKPKLGLSAKNYGRAVYECLRGGLDFTKDDENINSQPFQRWRDRFLFVADAIHKSQAETGEIKGHYLNVTAPTCEEMMKRAEFAKELGMPIIMHDLTAGFTANTTLARWCRDNGLLLHIHRAMHAVIDRQKNFRVLAKCLRMSGGDHIHTGTVVGKLERGITMGFLLRENQDKSRGIYFTQDWGVMAVASGGIHVWHMPALVEIFGDDSVLQFGGGTLGHPWGNAPGATANRVALEACIQARNEGNDVIREACKWSPELAAACELWKEIKFEFEAMDT
BAZ16966.1_GCA_002368455_ribulose-bisphosphate_carboxylase_Calothrix_sp._NIES-4071                                                                                         YQAGVKDYRLTDYTPKDTDILAAFRMTPQPGVPPEAAVAAESSTGTWTTWTDLLTDLDRYKGRCYDIEAVPGNQYIAYVAYPLDLFEEGSVTNMLTSIVGNVFGFKALRALRLEDLRIPVAYLKTFQGPPHGIQVERDKLNKYGRPLLGCTIKPKLGLSAKNYGRAVYECLRGGLDFTKDDENINSQPFQRWRDRFLFVADAIHKSQAETGEIKGHYLNVTAPTCEEMMKRAEFAKELKMPIIMHDLTAGFTANTTLSRWCRDNGLLLHIHRAMHAVIDRQKNFRVLAKTLRMSGGDHIHTGTVVGKLERGITMGFLLRENQDKSRGIYFTQDWGVMAVASGGIHVWHMPALVEIFGDDSVLQFGGGTLGHPWGNAPGATANRVALEACIQARNEGNDVIREACKWSPELAAACELWKEIKFEFEAMDT
WP_019494112.1_GCF_000331305_MULTISPECIES_form_I_ribulose_bisphosphate_carboxylase_large_subunit_unclassified_Calothrix                                                    YQAGVKDYRLTDYTPKDTDILAAFRMTPQPGVPPEAAVAAESSTGTWTTWTDLLTDLDRYKGRCYDIEAVPGNQYIAYVAYPLDLFEEGSVTNMLTSIVGNVFGFKALRALRLEDLRIPVAYLKTFQGPPHGIQVERDKLNKYGRPLLGCTIKPKLGLSAKNYGRAVYECLRGGLDFTKDDENINSQPFQRWRDRFLFVADAIHKSQAETGEIKGHYLNVTAPTCEEMMKRAEFAKELKMPIIMHDLTAGFTANTTLAKWCRDNGLLLHIHRAMHAVIDRQKNFRVLAKTLRMSGGDHIHTGTVVGKLERGITMGFLLRENQDKSRGIYFTQDWGVMAVASGGIHVWHMPALVEIFGDDSVLQFGGGTLGHPWGNAPGATANRVALEACIQARNEGNDVIREACKWSPELAAACELWKEIKFEFEAMDT
BAZ42712.1_GCA_004296455_ribulose-bisphosphate_carboxylase_Calothrix_sp._NIES-4101                                                                                         YQAGVKDYRLTDYTPKDTDILAAFRMTPQPGVPPEAAVAAESSTGTWTTWTDLLTDLDRYKGRCYDIEPVAGNQYIAYVAYPLDLFEEGSVTNMLTSIVGNVFGFKALRALRLEDLRIPVAYLKTFQGPPHGIQVERDKLNKYGRPLLGCTIKPKLGLSAKNYGRAVYECLRGGLDFTKDDENINSQPFQRWRDRFLFVADAIHKAQAETGEIKGHYLNVTAPTCEEMMKRAEFAKELKMPIIMHDLTAGFTANTTLAKWCRDNGILLHIHRAMHAVIDRQKNFRVLAKTLRMSGGDHIHTGTVVGKLEKGITMGFLLRENQDKSRGIYFTQDWGVMAVASGGIHVWHMPALVEIFGDDSVLQFGGGTLGHPWGNAPGATANRVALEACIQARNEGNDVIREACKWSPELAAACELWKEIKFEFEAMDT
BAZ04846.1_GCA_002368395_ribulose-bisphosphate_carboxylase_Calothrix_sp._NIES-3974                                                                                         YQAGVKDYRLTDYTPKDTDILAAFRMTPQPGVPPEAAVAAESSTGTWTTWTDLLTDLDRYKGRCYDIEPVPGNQYIAYVAYPLDLFEEGSVTNMLTSIVGNVFGFKALRALRLEDLRIPVAYLKTFQGPPHGIQVERDKLNKYGRPLLGCTIKPKLGLSAKNYGRAVYECLRGGLDFTKDDENINSQPFQRWRDRFLFVADAIHKAQAETGEIKGHYLNVTAPTCEEMLKRAEFAKELKMPIIMHDLTAGFTANTTLARWCRDNGLLLHIHRAMHAVIDRQRNFRVLAKCLRMSGGDHIHTGTVVGKLERGITMGFLLRENQDKSRGIYFTQDWGVMAVASGGIHVWHMPALVEIFGDDSVLQFGGGTLGHPWGNAPGATANRVALEACIQARNEGNDVIREAAKWSPELAAACELWKEIKFEFEAMDT
WP_017309596.1_GCF_000315585_MULTISPECIES_form_I_ribulose_bisphosphate_carboxylase_large_subunit_Hapalosiphonaceae                                                         YQAGVKDYRLTDYTPKDTDILAAFRMTPQPGVPPEAAVAAESSTGTWTTWTDLLTDLDRYKGRCYDIEPVRGNQYIAYVAYPLDLFEEGSVTNMLTSIVGNVFGFKALRALRLEDLRIPVAYLKTFQGPPHGIQVERDKLNKYGRPLLGCTIKPKLGLSAKNYGRAVYECLRGGLDFTKDDENINSQPFQRWRDRFLFVADAIHKAQAETGEIKGHYLNVTAPTCEEMMKRAEFAKELKMPIIMHDLTAGFTANTTLARWCRDNGILLHIHRAMHAVIDRQKNFRVLAKTLRMSGGDHIHTGTVVGKLERGITMGFLLRENQDKSRGIYFTQDWGVMAVASGGIHVWHMPALVEIFGDDSVLQFGGGTLGHPWGNAPGATANRVALEACIQARNEGNDVIREAAKWSPELAAACELWKEIKFEFEAMDT
WP_026723247.1_GCF_000447295_form_I_ribulose_bisphosphate_carboxylase_large_subunit_Fischerella_sp._PCC_9431                                                               YQAGVKDYRLTDYTPKDTDILAAFRMTPQPGVPPEAAVAAESSTGTWTTWTDLLTDLDRYKGRCYDIEPVRGNQYIAYVAYPLDLFEEGSVTNMLTSIVGNVFGFKALRALRLEDLRIPVAYLKTFQGPPHGIQVERDKLNKYGRPLLGCTIKPKLGLSAKNYGRAVYECLRGGLDFTKDDENINSQPFQRWRDRFLFVADAIHKAQAETGEIKGHYLNVTAPTCEEMLKRAEFAKELKMPIIMHDLTAGFTANTTLARWCRDNGLLLHIHRAMHAVIDRQKNFRVLAKTLRMSGGDHIHTGTVVGKLERGITMGFLLRENQDKSRGIYFTQDWGVMAVASGGIHVWHMPALVEIFGDDSVLQFGGGTLGHPWGNAPGATANRVALEACIQARNEGNDVIREAAKWSPELAAACELWKEIKFEFEAMDT
BAZ81515.1_GCA_002368075_ribulose-bisphosphate_carboxylase_Sphaerospermopsis_kisseleviana_NIES-73                                                                          YQAGVKDYRLTDYTPKDTDLLAAFRMTPQPGVPPEAAVAAESSTGTWTTWTDLLTDLDRYKGRCYDIEPVPGNQYIAYVAYPLDLFEEGSVTNMLTSIVGNVFGFKALRALRLEDLRIPVAYLKTFQGPPHGIQVERDKLNKYGRPLLGCTIKPKLGLSAKNYGRAVYECLRGGLDFTKDDENINSAPFQRWRDRFLFVAEAIKKAQAETGEIKGHYLNVTAPTCEEMLKRAEFAKELEMPIIMHDLTAGFTANTTLARWCRDNGLLLHIHRAMHAVIDRQKNFRVLAKTLRMSGGDHIHTGTVVGKLERGITMGFLLRENQDKSRGIYFTQDWGVMAVASGGIHVWHMPALVEIFGDDSVLQFGGGTLGHPWGNAPGATANRVALEACIQARNEGNDIIREAAKWSPELAVACELWKEIKFEFEAMDT
TAE59550.1_GCA_004292695_form_I_ribulose_bisphosphate_carboxylase_large_subunit_Nostocales_cyanobacterium                                                                  YQAGVKDYRLTDYTPKDTDLLAAFRMTPQPGVPPEAAVAAESSTGTWTTWTDLLTDLDRYKGRCYDIEPVPGNQYIAYVAYPLDLFEEGSVTNMLTSIVGNVFGFKALRALRLEDLRIPVAYLKTFQGPPHGIQVERDKLNKYGRPLLGCTIKPKLGLSAKNYGRAVYECLRGGLDFTKDDENINSAPFQRWRDRFLFVAEAIKKAQAETGEIKGHYLNVTAPTCEEMLKRAEYAKELEMPIIMHDLTAGFTANTTLARWCRDNGVLLHIHRAMHAVIDRQKNFRVLAKTLRMSGGDHIHTGTVVGKLERGITMGFLLRENQDKSRGIYFTQDWGVMAVASGGIHVWHMPALVEIFGDDSVLQFGGGTLGHPWGNAPGATANRVALEACIQARNEGNDIIREAAKWSPELAVACELWKEIKFEFEAMDT
ADI64167.1_GCA_000196515_Ribulose-bisphosphate_carboxylase__Nostoc_azollae__0708                                                                                           YQAGVKDYRLTDYTPKDTDILAAFRMTPQPGVPPEAAVAAESSTGTWTTWTDLLTDLDRYKGRCYDIEPVPGNQYIAYVAYPLDLFEEGSVTNMLTSIVGNVFGFKALRALRLEDLRIPVAYLKTFQGPPHGIQVERDKLNKYGRPLLGCTIKPKLGLSAKNYGRAVYECLRGGLDFTKDDENINSAPFQRWRDRFLFVAEAIHKAQAETGEIKGHYLNVTAPTCEQMLQRAEYAKELNMPIIMHDLTAGFTANTTLAHWCRNNGVLLHIHRAMHAVIDRQKNFRVLAKTLRMSGGDHIHTGTVVGKLERGITMGFLLRENQDKSRGIYFTQDWGVMAVASGGIHVWHMPALVEIFGDDSVLQFGGGTLGHPWGNAPGATANRVALEACIQARNEGNDIIREAAKWSPELAVACELWKEIKFEFEAMDT
BAY31787.1_GCA_002368155_ribulose-bisphosphate_carboxylase_Nostoc_carneum_NIES-2107                                                                                        YQAGVKDYRLTDYTPKDTDVLAAFRMTPQPGVPPEAAVAAESSTGTWTTWTDLLTDLDRYKGRCYDIEPVPGNQYIAYVAYPLDLFEEGSVTNMLTSIVGNVFGFKALRALRLEDLRIPVAYLKTFQGPPHGIQVERDKLNKYGRPLLGCTIKPKLGLSAKNYGRAVYECLRGGLDFTKDDENINSAPFQRWRDRFLFVAEAIHKAQAETGEIKGHYLNVTAPTCEQMLQRAEFAKELKMPIIMHDLTAGFTANTTLARWCRDNGILLHIHRAMHAVIDRQKNFRVLAKTLRMSGGDHIHTGTVVGKLERGITMGFLLRENQDKSRGIYFTQDWGVMAVASGGIHVWHMPALVEIFGDDSVLQFGGGTLGHPWGNAPGATANRVALEACIQARNEGNDVIREAAKWSPELAVACELWKEIKFEFEAMDT
GCA_001586785LUFH01000258.1_111341607_1_GCA_001586785_1_ID_607_1_partial_10_Sphaerospermopsis_aphanizomenoides_BCCUSP55                                                    -------------TPKDTDLLAAFRMTPQPGVPPEAAVAAESSTGTWTTWTDLLTDLDRYKGRCYDIEPVPGNQYIAYVAYPLDLFEEGSVTNMLTSIVGNVFGFKALRALRLEDLRIPVAYLKTFQGPPHGIQVERDKLNKYGRPLLGCTIKPKLGLSAKNYGRAVYECLRGGLDFTKDDENINSAPFQRWRDRFLFVAEAIHKAQAETGEIKGHYLNVTAPTCEQMLQRAEYAKELNMPIIMHDLTAGFTANTTLARWCRDNGILLHIHRAMHAVIDRQKNFRVLAKTLRMSGGDHIHTGTVVGKLERGITMGFLLRENQDKSRGIYFTQDWGVMAVASGGIHVWHMPALVEIFGDDSVLQFGGGTLGHPWGNAPGATANRVALEACIQARNEGNDIIREAAKWSPELAVACELWKEIKFEFEAMDT
CEJ44233.1_GCA_001458455_Ribulose_bisphosphate_carboxylase_large_chain_Ru_BisCO_large_subunit_Chrysosporum_ovalisporum                                                     YQAGVKDYRLTDYTPKDTDLLAAFRMTPQPGVPPEAAVAAESSTGTWTTWTDLLTDLDRYKGRCYEIEPVPGNQYIAYVAYPLDLFEEGSVTNMFTSIVGNVFGFKALRALRLEDLRIPVAYLKTFQGPPHGIQVERDKLNKYGRPLLGCTIKPKLGLSAKNYGRAVYECLRGGLDFTKDDENINSAPFQRWRDRFLFVAEAIHKAQAETGEIKGHYLNVTAPTCEEMLKRAEFAKELKMPIIMHDLTAGFTANTTLARWCRDNGLLLHIHRAMHAVIDRQRNFRVLAKALRMSGGDHIHTGTVVGKLERGITMGFLLRENQDKSRGIYFTQDWGVMAVASGGIHVWHMPALVEIFGDDSVLQFGGGTLGHPWGNAPGATANRVALEACIQARNEGNDVIREAAKWSPELAVACELWKEIKFEFEAMDT
RCJ20693.1_GCA_003326205_ribulose_15-bisphosphate_carboxylase_Nostoc_sp._ATCC_43529                                                                                        YQAGVKDYRLTDYTPKDTDILAAFRMTPQPGVPPEAAVAAESSTGTWTTWTDLLTDLDRYKGRCYDIEPVAGNQYIAYVAYPLDLFEEGSVTNMLTSIVGNVFGFKALRALRLEDLRIPVAYLKTFQGPPHGIQVERDKLNKYGRPLLGCTIKPKLGLSAKNYGRAVYECLRGGLDFTKDDENINSAPFQRWRDRFLFVAEAIHKAQAETGEIKGHYLNVTAPTCEEMLKRAEFAKELKMPIIMHDLTAGFTANTTLARWCRDNGLLLHIHRAMHAVIDRQKNFRVLAKTLRMSGGDHIHTGTVVGKLERGITMGFLLRENQDKSRGIYFTQDWGVMAVASGGIHVWHMPALVEIFGDDSVLQFGGGTLGHPWGNAPGATANRVALEACIQARNEGNDVIREAAKWSPELAVACELWKEIKFEFEAMDT
RMG11017.1_GCA_003695795_form_I_ribulose_bisphosphate_carboxylase_large_subunit_Cyanobacteria_bacterium_J055                                                               FNTGVQDYRLTEYTPKDTDLLAAFRFIPQPGVPPEAAIAAESSTGTWTTWTDGLTDLDRYKGRCYDIEPVANNQYIAFIAYPLDLFEEGSVTNMLTSLVGNVFGFKALRALRLEDLRVPIAYLKTFQGPPHGIVVERDKLNKYGRPLLGCTIKPKLGLSAKNYGRAVYECLRGGLDFTKDDENINSQPFMRWRDRFLFVQEAIEKAQAETGEVKGHYLNVTAPTCEQMMQRAEFAKEIGTPIVMHDLTGGFTANTTLAKYCRDNGLLLHIHRAMHAVIDRQKIFRVLAKCLRMSGGDHLHSGTVVGKLEKGITMGFLMREDEDRARGIYFTQDWGVMPVASGGIHVWHMPALVEIFGDDSCLQFGGGTLGHPWGNAPGATANRVALEACIQARNEGGDVIRDACKWSPELAAACELWKEIKFEYEAIDT
ABD03511.1_GCA_000013225_ribulose_bisphosphate_carboxylase_large_subunit_Synechococcus_sp._JA-2-3B_a2-13                                                                   YQAGVKDYRLTDYTPKDTDVLACFRVTPQPGVPPEAAVAAESSTGTWTTWTDLLTDLDRYKGRCYDIEPVPGNQYFCFVAYPLDLFEEGSVTNMLTSIVGNVFGFKALKALRLEDVRIPVAYLKTFQGPPHGIQVERDKLNKYGRPLLGCTIKPKLGLSAKNYGRAVYEALRGGLDFTKDDENINSQPFQRWRDRYLFVMEAVHKAQAETGEIKGHYLNVTAPTCEEMFKRAEFAKELGAPIIMHDLTAGFTANTSLAKWCRDNGILLHIHRAMHAVIDRQKNFRVLAKCLRMSGGDHLHSGTVVGKLERAITMGFLMRENADRSRGIFFTQDWGVMPVASGGIHVWHMPALVEIFGDDSVLQFGGGTLGHPWGNAPGATANRVALEACIQARNEGNDIIREAAKWSPELAAACELWKEIKFEFKAVDT
PIK85296.1_GCA_002760475_ribulose_bisophosphate_carboxylase_Synechococcus_sp._63AY4M2                                                                                      YQAGVKDYRLTDYTPKDTDVLACFRVTPQPGVPPEAAVAAESSTGTWTTWTDLLTDLDRYKGRCYDIEPVPGNQYFCFVAYPLDLFEEGSVTNMLTSIVGNVFGFKALKALRLEDVRIPVAYLKTFQGPPHGIQVERDKLNKYGRPLLGCTIKPKLGLSAKNYGRAVYEALRGGLDFTKDDENINSQPFQRWRDRYLFVMEAVHKAQAETGEIKGHYLNVTAPTCEEMFKRAEFAKEIGAPIIMHDLTAGFTANTSLAKWCRDNGILLHIHRAMHAVIDRQKNFRVLAKCLRMSGGDHLHAGTVVGKLERAITMGFLMRENADRSRGIFFTQDWGVMPVASGGIHVWHMPALVEIFGDDAVLQFGGGTLGHPWGNAPGATANRVALEACIQARNEGNEIIREAAKWSPELAAACELWKEIKFEFKPVDT
AFY91922.1_GCA_000317145_ribulose_15-bisphosphate_carboxylase_large_subunit_Chamaesiphon_minutus_PCC_6605                                                                  YKAGVQDYRLTDYTPKDTDLLAAFRMTPQPGVPAEAAVAAESSTGTWTTWTDLLTDLDRYKGRCYHIEPVQGNQYFCFIAYPLDLFEEGSVTNMLTSLVGNVFGFKALRALRLEDLRIPVAYLKTFQGPPHGITVERDKLNKYGRPLLGCTIKPKLGLSAKNYGRAVYEVLRGGLDLTKDDENINSQPFMRWRDRFLFVQEAIEKAQAETGEIKGHYLNVTAPTNEQMMERAQFAKEIGTPIIMHDLTGGFTANTSLAKWCQANGILLHIHRAMHAVIDRQKNFRVLAKCLRMSGGDHLHSGTVVGKLEKGITMGFLMRENEDRSRGIFFTQDWGVFPVASGGIHVWHMPALVEIFGDDSCLQFGGGTAGHPWGNAPGATANRVALEACIQARNEGGDVLREAGKWSPELAVALELWKEIKFEFEAMDT
PSB55434.1_GCA_003003845_ribulose-bisphosphate_carboxylase_large_subunit_Chamaesiphon_polymorphus_CCALA_037                                                                YKAGVQDYRLTDYTPKDTDLLAAFRMTPQPGVPAEAAVAAESSTGTWTTWTDLLTDLDRYKGRCYHIEPVQGNQYFCFIAYPLDLFEEGSVTNMLTSLVGNVFGFKALRALRLEDLRVPVAYLKTFQGPPHGITVERDKLNKYGRPLLGCTIKPKLGLSAKNYGRAVYEVLRGGLDLTKDDENINSQPFMRWRDRFLFVQEAIEKAQAETGEIKGHYLNVTAPTCEQMMERAQFAKEIGTPIIMHDLTGGFTANTTLAKWCQANGILLHIHRAMHAVIDRQKNFRVLAKCLRMSGGDHLHSGTVVGKLEKGITMGFLMRENEDRSRGIFFTQDWGVMPVASGGIHVWHMPALVEIFGDDSCLQFGGGTAGHPWGNAPGAMANRVALEACIQARNEGGDVLREAGKWSPELAVALELWKEIKFEFEAMDT
APB32635.1_GCA_001870225_Ribulose-bisphosphate_carboxylase_Gloeomargarita_lithophora_Alchichica-D10                                                                        FQAGVKDYRLTDYTPKDTDLLACFRVTPQPGVPPEAAVAAESSTGTWTTWTDNLTDLERYKGRCYDIEPVPGNQYFMFVAYPLDLFEEGSVTNMLTSIVGNVFGFKALKALRLEDLRIPVAYLKTFQGPPHGIVVERDKLNKYGRPLLGCTIKPKLGLSAKNYGRAVYECLRGGLDFTKDDENINSQPFMRWRDRFLFVQEAIEKAQAETGEVKGHYLNVTAPTCEQMMQRAEFAKEIKTPIVMHDLTGGFTANTSLAKYCRDNGLLLHIHRAMHAVIDRQRNFRVLAKCLRMSGGDHLHSGTVVGKLERGITMGFLMREDEDRSRGIFFTQDYGVMPVASGGIHVWHMPALVEIFGDDSCLQFGGGTLGHPWGNAPGATANRVALEACIQARNEGNQVIREAAKWSPELAVACELWKEIKFEFQAMDT
HAZ45665.1_GCA_003486305_TPA_ribulose-bisphosphate_carboxylase_large_subunit_Cyanobacteria_bacterium_UBA11371                                                              YKAGVKDYRLTDYTPKDTDILACFRVTPQPGVPPEAAVAAESSTGTWTTWTDLLTDLDRYKGRCYDIEPVAGNQFFCFVAYPLDLFEEGSVTNMLTSIVGNVFGFKALKALRLEDLRIPVAYLKTFQGPPHGITVERDKLNKYGRPLLGCTIKPKLGLSAKNYGRAVYECLRGGLDFTKDDENINSQPFMRWRDRFLFVQEAIEKAQAETGEIKGHYLNVTAPTNEEMMKRAEFAKEIKTPIIMHDLTGGFTANTSLARFCRDNGLLLHIHRAMHAVIDRQKNFRVLAKCLRMSGGDHLHSGTVVGKLEQAITMGFLMRENEDRSRGIFFTQDWGVMPVASGGIHVWHMPALVEIFQDDACLQFGGGTLGHPWGNAPGATANRVALEACVQARNEGGDVIREACKWSPELAAACELWKEIKFEFQAVDT
CDM97381.1_GCA_000973065_Ribulose_bisphosphate_carboxylase_large_chain_RuBisCO_large_subunit_Limnospira_indica_PCC_8005                                                    YQAGVKDYKLTDYTPKDTDILAAFRVSPQPGVPPEAAVAAESSTGTWTTWTDLLTDLDRYKGRCYHIEPVPGNQYFCFVAYPLDLFEEGSVTNMLTSIVGNVFGFKALRGLRLEDMRIPIAYLKTFQGPPHGITVERDKLNKYGRPLLGCTIKPKLGLSAKNYGRAVYECLRGGLDFTKDDENINSQPFMRWRDRFLFVQEAIEKAQAETNEIKGHYLNVTAPTCEEMMKRAEFAKEIGTPIIMHDFTAGFTANTTLARWCRDNGLLLHIHRAMHAVVDRQRNFRVLAKCLRMSGGDHLHSGTVVGKLEKGITMGFLMREDEDRSRGIFFTQDWGVMPVASGGIHVWHMPALVEIFGDDSCLQFGGGTLGHPWGNAPGATANRVALEACIQARNEGGDVIREACKWSPELAVACELWKEIKFEFEAMDT
BAI91932.1_GCA_000210375_ribulose-15-bisphosphate_carboxylase/oxygenase_large_subunit_Arthrospira_platensis_NIES-39                                                        YQAGVKDYKLTDYTPKDTDILAAFRVSPQPGVPPEAAVAAESSTGTWTTWTDLLTDLDRYKGRCYHIEPVPGNQFFCFVAYPLDLFEEGSVTNMLTSIVGNVFGFKALRGLRLEDMRIPIAYLKTFQGPPHGITVERDKLNKYGRPLLGCTIKPKLGLSAKNYGRAVYECLRGGLDFTKDDENINSQPFMRWRDRFLFVQEAIEKAQAETNEIKGHYLNVTAPTCEEMMKRAEFAKEIGTPIIMHDFTAGFTANTTLARWCRDNGLLLHIHRAMHAVVDRQRNFRVLAKCLRMSGGDHLHSGTVVGKLEKGITMGFLMREDEDRSRGIFFTQDWGVMPVASGGIHVWHMPALVEIFGDDSCLQFGGGTLGHPWGNAPGATANRVALEACIQARNEGGDVIREACKWSPELAVACELWKEIKFEFEAMDT
OLT61610.1_GCA_001942495_ribulose-bisphosphate_carboxylase_large_subunit_Moorea_bouillonii_PNG                                                                             YDAGVKDYKLTDYTPKDTDILAAFRVTPQPGVPPEAAVAAESSTGTWTTWTDLLTDLDRYKGRCYDIEPVRGNQFICFIAYPLDLFEEGSVTNMLTSIVGNVFGFKALRALRLEDLRIPIAYLKTFQGPPHGIVVERDKLNKYGRPLLGCTIKPKLGLSAKNYGRAVYECLRGGLDFTKDDENINSQPFMRWRDRFLFVAEAIHKSQAETGEIKGHYLNVTAPTCEEMMKRAEFAKSLDMPIIMHDLTGGFTANTTLARWCRDNGVLLHIHRAMHAVIDRQKHFRVLAKCLRMSGGDHLHSGTVVGKLEKGITMGFLMREDQDRERGIYFTQDWGVMPVASGGIHVWHMPALVEIFGDDSCLQFGGGTLGHPWGNAPGATANRVALEACIQARNEGGDIIREAAKWSPELAVACELWKEIKFEFEAMDT
AOY82911.1_GCA_001854205_ribulose-bisphosphate_carboxylase_large_subunit_Moorea_producens_JHB                                                                              YDAGVKDYKLTDYTPKDTDILAAFRVTPQPGVPPEAAVAAESSTGTWTTWTDLLTDLDRYKGRCYDIEPVRGNQFICFIAYPLDLFEEGSVTNMLTSIVGNVFGFKALRALRLEDLRIPIAYLKTFQGPPHGIVVERDKLNKYGRPLLGCTIKPKLGLSAKNYGRAVYECLRGGLDFTKDDENINSQPFMRWRDRFLFVAEAIHKSQAETGEIKGHYLNVTAPTCEEMMKRAEFAKSLDMPIIMHDLTGGFTANTTLARWCRDNGVLLHIHRAMHAVIDRQKHFRVLAKCLRMSGGDHLHSGTVVGKLEKGITMGFLMREDQDRERGIYFTQDWGVMPVASGGIHVWHMPALVEIFGDDSCLQFGGGTLGHPWGNAPGATANRVALEACIQARNEGGDIIREAAKWSPELAVACELWKEIKFEFEAMDT
GCA_002291895DBAX01000020.1_29243852581522_29_GCA_002291895_1_ID_22_29_partial_00_Cyanobacteria_bacterium_UBA999                                                           YQAGVKDYKLTDYTPRDTDVLAAFRVTPQPGVPPEAAVAAESSTGTWTTWTDLLTDLDRYKGRCYDIEPVPGNQFICFIAYPLDLFEEGSVTNMLTSIVGNVFGFKALRALRLEDLRIPIAYLKTFQGPPHGITVERDKLNKYGRPLLGCTIKPKLGLSAKNYGRAVYECLRGGLDFTKDDENINSQPFMRWRDRFLFVQEAIEKAQAETGEIKGHYLNVTAPTCEEMMKRAEFAKEIGTPIIMHDLTGGFTANTTLAKYCRDNGLLLHIHRAMHAVIDRQKNFRVLAKCLRMSGGDHLHSGTVVGKLEKAITMGFLMREDADRSRGIYFTQDWGVMPVASGGIHIWHMPALVEIFGDDSCLQFGGGTLGHPWGNAPGATANRVALEACIQARNEGGDIIREAARWSPELAVACELWKEIKFEFESMDT
OWY69284.1_GCA_002213405_ribulose-bisphosphate_carboxylase_large_subunit_cyanobacterium_TDX16                                                                              YQAGVKDYRLTDYTPKDTDVLACFRVSPQPGVPPEAAVAAESSTGTWTTWTDLLTDLDRYKGRCYYIEPVPGNQFFCFVAYPLDLFEEGSVTNMLTSIVGNVFGFKALKALRLEDMRIPVAYLKTFQGPPHGIQVERDKLNKYGRPLLGCTIKPKLGLSAKNYGRAVYECLRGGLDFTKDDENINSQPFMRWRDRFLFVQEAIEKAQAETGEVKGHYLNVTAPTCEEMMKRAEFAKELGTPIIMHDLTGGFTANTTLAKYCRDNGLLLHIHRAMHAVIDRQRNFRVLAKCLRMSGGDHLHSGTVVGKLERGITMGFLMRENEDRSRGIFFTQDWGVMPVASGGIHIWHMPALVEIFGDDSCLQFGGGTLGHPWGNAPGATANRVALEACVQARNEGNDVIREAAKWSPELAVACELWKEIKFEFKAVDT
PSB61278.1_GCA_003003835_ribulose-bisphosphate_carboxylase_large_subunit_Chroococcidiopsis_cubana_CCALA_043                                                                YQAGVKDYRLTDYTPKDTDVLACFRVSPQPGVPPEAAVAAESSTGTWTTWTDLLTDLDRYKGRCYYIEPVPGNQFFCFVAYPLDLFEEGSVTNMLTSIVGNVFGFKALKALRLEDMRIPVAYLKTFQGPPHGIQVERDKLNKYGRPLLGCTIKPKLGLSAKNYGRAVYECLRGGLDFTKDDENINSQPFMRWRDRFLFVQEAIGKAQAETGEVKGHYLNVTAPTCEEMMKRAEFAKELGTPIIMHDLTGGFTANTTLAKYCRDNGLLLHIHRAMHAVIDRQRNFRVLAKCLRMSGGDHLHSGTVVGKLERGITMGFLMRENEDRSRGIFFTQDWGVMPVASGGIHIWHMPALVEIFGDDSCLQFGGGTLGHPWGNAPGATANRVALEACVQARNEGNDVIREAAKWSPELAVACELWKEIKFEFKAVDT
TKZ25582.1_GCA_005518235_form_I_ribulose_bisphosphate_carboxylase_large_subunit_Hormoscilla_sp._GUM007                                                                     YKAGVQDYKLTDYTPKDTDILAAFRVTPQPGVPPEAAVAAESSTGTWTTWTDLLTDLDRYKGRCYDIESVPGNQYICFVAYPLDLFEEGSVTNMLTSIVGNVFGFKALRALRLEDLRIPIAYLKTFQGPPHGIVVERDKLNKYGRPLLGCTIKPKLGLSAKNYGRAVYECLRGGLDFTKDDENINSQPFMRWRDRFSFVQEAIEKAQAETGEIKGHYLNVTAPTCEEMLERAEYAKELGTPIVMHDLTGGFTANTTLAKWCRRNGLLLHIHRAMHAVIDRQKAFRVLAKCLRMSGGDHLHSGTVVGKLEKGITMGFLMREDRDRERGIYFTQDWGVMPVASGGIHVWHMPALVEIFGDDACLQFGGGTLGHPWGNAPGATANRVALEACIQARNEGGDVIREACKWSPELAVACELWKEIKFEFEAMDT
PSB03432.1_GCA_003003775_ribulose-bisphosphate_carboxylase_large_subunit_Merismopedia_glauca_CCAP_1448/3                                                                   YKAGVQDYRLTDYTPKDTDVLAAFRVSPQPGVPPEAAVAAESSTGTWTTWTDLLTDLDRYKGRCYDIEPVPGNQYFCFVAYPLDLFEEGSVTNMLTSIVGNVFGFKALRALRLEDMRIPVAYLKTFQGPPHGIQVERDKLNKYGRPLLGCTIKPKLGLSAKNYGRAVYECLRGGLDFTKDDENINSQPFMRWRDRFLFVQEAISKAQAETGEIKGHYLNVTAPTCEEMMKRAEFAKEIKTPIIMHDLTGGFTANTTLAKYCRDNGLLLHIHRAMHAVIDRQKNFRLLAKCLRMSGGDHLHSGTVVGKLEKGITMGFLMRENQDRSRGIFFTQDWGVFPVASGGIHVWHMPALVEIFGDDSCLQFGGGTLGHPWGNAPGATANRVALEACVQARNEGGDVIREACKWSPELAVACELWKEIKFEFEAMDT
OKH37031.1_GCA_001904725_ribulose-bisphosphate_carboxylase_large_subunit_Phormidium_ambiguum_IAM_M-71                                                                      YQAGVKDYKLTDYTPKDTDILACFRVTPQPGVPPEAAVAAESSTGTWTTWTDLLTDLDRYKGRCYDVEPVPGNQYFCFVAYPLDLFEEGSVTNMLTSIVGNVFGFKALKALRLEDLRIPVAYLKTFQGPPHGIVVERDKLNKYGRPLLGCTIKPKLGLSAKNYGRAVYECLRGGLDFTKDDENINSQPFMRWRDRFLFVQEAIEKAQAETGEIKGHYLNVTAPTCEEMMERAEFAKEIGTPIIMHDLTGGFTANTTLAKWCRRNGVLLHIHRAMHAVIDRQRIFRVLAKCLRMSGGDHLHSGTVVGKLEKGITMGFLMRENEDRSRGIFFTQDWGVMPVASGGIHVWHMPALVEIFGDDSCLQFGGGTLGHPWGNAPGATANRVALEACVQARNEGGDVIREACKWSPELAVACELWKEIKFEFQAVDT
EAW35935.1_GCA_000169095_methionine_sulfoxide_reductase_A_Lyngbya_sp._PCC_8106                                                                                             YQAGVKDYKLTDYTPKDTDILAAFRFSPQPGVPPEAAIAAESSTGTWTTWTDLLTDLDRYKGRCYDIESVPGNQYFCFVAYPLDLFEEGSVTNMLTSIVGNVFGFKALRSLRLEDLRIPIAYMKTFQGPPHGITVERDKLNKYGRPLLGCTIKPKLGLSAKNYGRAVYECLRGGLDFTKDDENINSQPFMRWRDRFLFVQEAIEKAQAETGEVKGHYLNVTAPTCEEMLERAEFAKEIGTPIIMHDLTGGFTANTTLAKWCRRNGLLLHIHRAMHAVIDRQRNFRVLAKCLRMSGGDHLHSGTVVGKLEKGITMGFLMREDQDRERGIFFTQDWGVMPVASGGIHVWHMPALVEIFGDDSCLQFGGGTLGHPWGNAPGATANRVALEACIQARNEGGDVIREATKWSPELAVACELWKEIKFEFEAMDT
AFZ14965.1_GCA_000317495_ribulose_15-bisphosphate_carboxylase_large_subunit_Crinalium_epipsammum_PCC_9333                                                                  YKAGVQDYRLTDYTPKDTDVLAAFRVTPQPGVPPEAAVAAESSTGTWTTWTDLLTDLDRYKGRCYDIEPVPGNQFIAYIAYPLDLFEEGSVTNLLTSLVGNVFGFKALRALRLEDLRIPVAYLKTFQGPPHGIQVERDKLNKYGRPLLGCTIKPKLGLSAKNYGRAVYEVLRGGLDFTKDDENINSQPFMRWRDRFLFVQEAIEKAQAETGEIKGHYLNVTAPTCEEMMERAEFAKEIGTPIIMHDLTGGFTANTTLAKWCRRNGVLLHIHRAMHAVIDRQKNFRVLAKCLRMSGGDHLHSGTVVGKLEKGITMGFLMRENQDRDRGIFFTQDWGVMPVASGGIHVWHMPALVEIFGDDSCLQFGGGTLGHPWGNAPGATANRVALEACVQARNEGGDVIREACKWSPELAVACELWKEIKFEFEAMDT
GCA_002429135DIYT01000093.1_10211338711481770_102_GCA_002429135_1_ID_70_102_partial_00_Cyanobacteria_bacterium_UBA6047                                                     YQAGVKDYKLTDYTPKDTDVLAAFRMTPQPGVPPEAAVAAESSTGTWTTWTDLLTDLDRYKGRCYDIESVPGNQYICYVAYPLDLFEEGSVTNMLTSIVGNVFGFKALRALRLEDMRIPIAYLKTFQGPPHGITVERDKLNKYGRPLLGCTIKPKLGLSAKNYGRAVYECLRGGLDFTKDDENINSQPFMRWRDRFLFVQEAIEKAQVETGEIKGHYLNVTAPTVEQMMQRAEFAKEIGTPIIMHDLTGGFTANTTLARWCRDNGVLLHIHRAMHAVIDRQKAFRVLAKCLRMSGGDHLHSGTVVGKLEKGITMGFLMREDQDRQRGIYFTQDWGVMPVASGGIHVWHMPALVEIFGDDSCLQFGGGTLGHPWGNAPGATANRVALEACIQARNEGGDVIREACKWSPELAVACELWKEIKFEFEAMDT
ABG53398.1_GCA_000014265_ribulose-15-bisphosphate_carboxylase/oxygenase_large_subunit_Trichodesmium_erythraeum_IMS101                                                      YQAGVKDYKLTDYIPKDTDLLAAFRMSPQPGVPPEAAVAAESSTGTWTTWTDLLTDLDRYKGRCYDIESVPGNQYICYVAYPLDLFEEGSVTNMLTSIVGNVFGFKALRSLRLEDLRIPVAYLKTFQGPPHGITVERDKLNKYGRPLLGCTIKPKLGLSAKNYGRAVYECLRGGLDFTKDDENINSQPFMRWRDRFLFAQEAIEKAQAETGEIKGHYLNVTAPTCEEMLERADFAKEIGTPIIMHDLTGGFTANTTLAKWCRRNGVLLHIHRAMHAVIDRQKAFRVLAKCLRMSGGDHLHSGTVVGKLEKGITMGFLMREDQDRERGIYFTQDWGVMPVASGGIHVWHMPALVEIFGDDSCLQFGGGTLGHPWGNAPGATANRVALEACIQARNEGGDVIREAAKWSPDLAVACELWKEIKFEFEAMDT
OZH52322.1_GCA_002260545_ribulose_15-bisphosphate_carboxylase_Hydrocoleum_sp._CS-953                                                                                       YQAGVKDYKLTDYIPKDTDVLAAFRMTPQPGVPPEAAVAAESSTGTWTTWTDLLTDLDRYKGRCYDIESVPGNQYICYVAYPLDLFEEGSVTNMLTSIVGNVFGFKALRALRLEDMRIPVAYLKTFEGPPHGITVERDKLNKYGRPLLGCTIKPKLGLSAKNYGRAVYECLRGGLDFTKDDENINSQPFMRWRDRFLFVQEAIEKAQAETGEIKGHYLNVTAPTVEQMMERAEFAKEIGTPIIMHDLTGGFTANTTLAKWCRRNGILLHIHRAMHAVIDRQKAFRVLAKCLRMSGGDHLHSGTVVGKLEKGITMGFLMREDQDRERGIYFTQDWGVMPVASGGIHVWHMPALVEIFGDDSCLQFGGGTLGHPWGNAPGATANRVALEACIQARNEGGDVIREAAKWSPDLAVACELWKEIKFEFEAMDT
RQH17467.1_GCA_003838225_form_I_ribulose_bisphosphate_carboxylase_large_subunit_Okeania_hirsuta                                                                            YQAGVKDYKLTDYIPKDTDVLAAFRMTPQPGVPPEAAVAAESSTGTWTTWTDLLTDLDRYKGRCYDIESVPGNQYICYVAYPLDLFEEGSVTNMLTSIVGNVFGFKALRALRLEDMRIPVAYLKTFEGPPHGITVERDKLNKYGRPLLGCTIKPKLGLSAKNYGRAVYECLRGGLDFTKDDENINSQPFMRWRDRFLFVQEAIEKAQAETGEIKGHYLNVTAPTVEQMMERAEFAKEIGTPIIMHDLTGGFTANTTLAKWCRRNGVLLHIHRAMHAVIDRQKAFRVLAKCLRMSGGDHLHSGTVVGKLEKGITMGFLMREDQDRERGIYFTQDWGVMPVASGGIHVWHMPALVEIFGDDSCLQFGGGTLGHPWGNAPGATANRVALEACIQARNEGGDVIREAAKWSPDLAVACELWKEIKFEFEAMDT
HAJ64557.1_GCA_003454535_TPA_ribulose-bisphosphate_carboxylase_large_subunit_partial_Cyanobacteria_bacterium_UBA8543                                                       YDAGVKDYKLTDYTPKDTDVLAAFRVTPQPGVPPEAAVAAESSTGTWTTWTDLLTDLDRYKGRCYDIEPVPGNQFICFIAYPLDLFEEGSVTNLLTSLVGNVFGFKALRALRLEDLRVPIAYLKTFQGPPHGITVERDKLNKYGRPLLGCTIKPKLGLSAKNYGRAVYECLRGGLDFTKDDENINSQPFMRWRDRFLFVQEAIEKAQAETGEIKGHYLNVTAPTCEEMMERAEFAKELGTPIIMHDLTGGFTANTTLAKWCRRNGVLLHIHRAMHAVIDRQKN--------------------------------------------------------------------------------------------------------------------------------------------------
AFZ18141.1_GCA_000317515_ribulose_15-bisphosphate_carboxylase_large_subunit_Microcoleus_sp._PCC_7113                                                                       YDAGVKDYKLTDYTPKDTDVLAAFRVTPQPGVPPEAAVAAESSTGTWTTWTDLLTDLDRYKGRCYDIEPVPGNQFIAFIAYPLDLFEEGSVTNLLTSLVGNVFGFKALRALRLEDLRIPIAYMKTFQGPPHGITVERDKLNKYGRPLLGCTIKPKLGLSAKNYGRAVYECLRGGLDFTKDDENINSQPFMRWRDRFLFVQEAIEKAQAETGEIKGHYLNVTAPTCEEMMERAEFAKEIKTPIIMHDLTGGFTANTSLAKWCRRNGVLLHIHRAMHAVIDRQKNFRVLAKCLRMSGGDHLHSGTVVGKLEKGITMGFLMREDQDRARGIYFTQDWGVMPVASGGIHVWHMPALVEIFGDDSCLQFGGGTLGHPWGNAPGATANRVALEACIQARNEGGDVIREACKWSPELAAACELWKEIKFEFEAMDT
TAG94376.1_GCA_004294385_form_I_ribulose_bisphosphate_carboxylase_large_subunit_Oscillatoriales_cyanobacterium                                                             YKAGVQDYK-----------LAAFRVTPQPGVPPEAAVAAESSTGTWTTWTDLLTDLDRYKGRCYDIEPVPGNQYICFIAYPLDLFEEGSVTNLLTSLVGNVFGFKALRALRLEDLRIPIAYLKTFQGPPHGITVERDKLNKYGRPLLGCTIKPKLGLSAKNYGRAVYEVLRGGLDFTKDDENINSQPFMRWRDRFLFVQEAIEKAQAETGEVKGHYLNVTAPTFEEMMERAEFAKEIKTPIIMHDLTGGFTANTSLAKWCRKNGILLHIHRAMHAVIDRQKNFRVLAKCLRMSGGDHLHSGTVVGKLEKGITMGFLMREDQDRARGIYFTQDWGVMPVASGGIHIWHMPALVEIFGDDSCLQFGGGTLGHPWGNAPGATANRVALEACVQARNEGGDIIREACKWSPELAVACELWKEIKFEYEAMDT
PHX54509.1_GCA_002412335_form_I_ribulose_bisphosphate_carboxylase_large_subunit_Tychonema_bourrellyi_FEM_GT703                                                             YKAGVQDYKLTDYTPKDTDILAAFRVTPQPGVPPEAAVAAESSTGTWTTWTDLLTDLDRYKGRCYDIEPVPGNQYICFIAYPLDLFEEGSVTNLLTSLVGNVFGFKALRALRLEDLRIPIAYLKTFQGPPHGITVERDKLNKYGRPLLGCTIKPKLGLSAKNYGRAVYEVLRGGLDFTKDDENINSQPFMRWRDRFLFVQEAIEKAQAETGEVKGHYLNVTAPTFEEMMERAEFAKEIKTPIIMHDLTGGFTANTSLAKWCRKNGILLHIHRAMHAVIDRQKNFRVLAKCLRMSGGDHLHSGTVVGKLEKGITMGFLMREDQDRARGIYFTQDWGVMPVASGGIHIWHMPALVEIFGDDSCLQFGGGTLGHPWGNAPGATANRVALEACVQARNEGGDIIREACKWSPELAVACELWKEIKFEYEAMDT
HCV29021.1_GCA_003542015_TPA_ribulose-bisphosphate_carboxylase_large_subunit_partial_Microcoleaceae_bacterium_UBA9251                                                      -----------------------------------AAVAAESSTGTWTTWTDLLTDLDRYKGRCYDIEPVPGNQYICFIAYPLDLFEEGSVTNLLTSLVGNVFGFKALRALRLEDLRIPIAYLKTFQGPPHGITVERDKLNKYGRPLLGCTIKPKLGLSAKNYGRAVYEVLRGGLDFTKDDENINSQPFMRWRDRFLFVQEAIEKAQAETGEVKGHYLNVTAPTFEEMMERAEFAKEIKTPIIMHDLTGGFTANTSLAKWCRKNGILLHIHRAMHAVIDRQKNFRVLAKCLRMSGGDHLHSGTVVGKLEKGITMGFLMREDQDRARGIYFTQDWGVMPVASGGIHIWHMPALVEIFGDDSCLQFGGGTLGHPWGNAPGATANRVALEACVQARNEGGDIIREACKWSPELAVACELWKEIKFEYEAMDT
EGK88161.1_GCA_000214075_Ribulose_bisphosphate_carboxylase_large_chain_Microcoleus_vaginatus_FGP-2                                                                         YKAGVQDYKLTDYTPKDTDVLAAFRVTPQPGVPPEAAVAAESSTGTWTTWTDLLTDLDRYKGRCYDIEPVPGNQYICFIAYPLDLFEEGSVTNLLTSLVGNVFGFKALRALRLEDLRIPIAYLKTFQGPPHGITVERDKLNKYGRPLLGCTIKPKLGLSAKNYGRAVYEVLRGGLDFTKDDENINSQPFMRWRDRFLFVQEAIEKAQAETGEVKGHYLNVTAPTCEEMMERAEFAKEIKTPIIMHDLTGGFTANTTLAKWCRRNGILLHIHRAMHAVIDRQKNFRVLAKCLRMSGGDHLHSGTVVGKLEKGITMGFLMREDEDRSRGIYFTQDWGVMPVASGGIHIWHMPALVEIFGDDSCLQFGGGTLGHPWGNAPGATANRVALEACVQARNEGGDVIREACKWSPELAVACELWKEIKFEFEAMDT
PSB51519.1_GCA_003003725_ribulose-bisphosphate_carboxylase_large_subunit_filamentous_cyanobacterium_Phorm_6                                                                YKAGVQDYKLTDYTPKDTDILAAFRVTPQPGVPPEAAVAAESSTGTWTTWTDLLTDLDRYKGRCYDIEPVPGNQYICFIAYPLDLFEEGSVTNLLTSLVGNVFGFKALRALRLEDLRVPIAYLKTFQGPPHGITVERDKLNKYGRPLLGCTIKPKLGLSAKNYGRAVYEVLRGGLDFTKDDENINSQPFMRWRDRFLFVQEAIEKSQAETGEVKGHYLNVTAPTFEEMMERAEFAKEIKTPIIMHDLTGGFTANTSLAKWCRKNGILLHIHRAMHAVIDRQKNFRVLAKCLRMSGGDHLHSGTVVGKLEKGITMGFLMREDEDRSRGIYFTQDWGVMPVASGGIHIWHMPALVEIFGDDSCLQFGGGTLGHPWGNAPGATANRVALEACVQARNEGGDIIREACKWSPELAVACELWKEIKFEFEAMDT
TAE13542.1_GCA_004292775_form_I_ribulose_bisphosphate_carboxylase_large_subunit_Oscillatoriales_cyanobacterium                                                             YKAGVQDYKLTDYTPKDTDILAAFRVTPQPGVPPEAAVAAESSTGTWTTWTDLLTDLDRYKGRCYDIEPVPGNQYICFIAYPLDLFEEGSVTNLLTSLVGNVFGFKALRALRLEDLRIPIAYLKTFQGPPHGITVERDKLNKYGRPLLGCTIKPKLGLSAKNYGRAVYEVLRGGLDFTKDDENINSQPFMRWRDRFLFVQEAIEKAQAETGEVKGHYLNVTAPTFEEMMERAEFAKEIKTPIIMHDLTGGFTANTSLAKWCRRNGILLHIHRAMHAVIDRQKNFRVLAKCLRMSGGDHLHSGTVVGKLEKGITMGFLMREDEDRSRGIYFTQDWGVMPVASGGIHIWHMPALVEIFGDDSCLQFGGGTLGHPWGNAPGAAANRVALEACVQARNEGGDIIREACKWSPELAVACELWKEIKFEFEAMDT
TAE83432.1_GCA_004293075_form_I_ribulose_bisphosphate_carboxylase_large_subunit_Oscillatoriales_cyanobacterium                                                             YKAGVQDYKLTDYTPKDTDILAAFRVTPQPGVPPEAAVAAESSTGTWTTWTDLLTDLDRYKGRCYDIEPVPGNQYICFIAYPLDLFEEGSVTNLLTSLVGNVFGFKALRALRLEDLRIPIAYLKTFQGPPHGITVERDKLNKYGRPLLGCTIKPKLGLSAKNYGRAVYEVLRGGLDFTKDDENINSQPFMRWRDRFLFVQEAIEKAQAETGEVKGHYLNVTAPTCEEMMERAEFAKEIKTPIIMHDLTGGFTANTTLAKWCRRNGILLHIHRAMHAVIDRQKNFRVLAKCLRMSGGDHLHSGTVVGKLEKGITMGFLMREDEDRSRGIYFTQDWGVMPVASGGIHIWHMPALVEIFGDDSCLQFGGGTLGHPWGNAPGAAANRVALEACVQARNEGGDIIREACKWSPELAVACELWKEIKFEFEAMDT
KKD39434.1_GCA_000972705_ribulose_15-bisphosphate_carboxylase_Limnoraphis_robusta_CS-951                                                                                   YKAGVQDYKLTDYTPKDTDILAAFRVTPQPGVPPEAAVAAESSTGTWTTWTDLLTDLDRYKGRCYDIEPVPGNQYICFIAYPLDLFEEGSVTNLLTSLVGNVFGFKALRALRLEDLRIPIAYLKTFQGPPHGITVERDKLNKYGRPLLGCTIKPKLGLSAKNYGRAVYECLRGGLDFTKDDENINSQPFMRWRDRFLFVQEAIEKAQAETGEVKGHYLNVTAPTCEEMLERAEFAKELKTPIIMHDLTGGFTANTTLAKWCRRNGILLHIHRAMHAVIDRQKNFRVLAKCLRMSGGDHLHSGTVVGKLEKGITMGFLMREDQDRDRGIYFTQDWGVMPVASGGIHIWHMPALVEIFGDDSCLQFGGGTLGHPWGNAPGATANRVALEACIQARNEGGDVIREAAKWSPELAVACELWKEIKFEFEAMDT
WP_007355437.1_GCF_000332155_MULTISPECIES_form_I_ribulose_bisphosphate_carboxylase_large_subunit_Kamptonema                                                                YKAGVQDYKLTDYTPKDTDILAAFRVTPQPGVPPEAAVAAESSTGTWTTWTDLLTDLDRYKGRCYDIEPVPGNQYICFIAYPLDLFEEGSVTNLLTSLVGNVFGFKALRALRLEDLRIPIAYLKTFQGPPHGITVERDKLNKYGRPLLGCTIKPKLGLSAKNYGRAVYECLRGGLDFTKDDENINSQPFMRWRDRFLFVQDAIEKAQAETGEVKGHYLNVTAPTCEEMMERAEFAKELKTPIIMHDLTGGFTANTTLAKWCRRNGILLHIHRAMHAVIDRQKNFRVLAKCLRMSGGDHLHSGTVVGKLEKGITMGFLMREDQDRARGIYFTQDWGVMPVASGGIHIWHMPALVEIFGDDSCLQFGGGTLGHPWGNAPGATANRVALEACIQARNEGGDIIREACKWSPELAVACELWKEIKFEFEAMDT
OCR00741.1_GCA_001698425_ribulose-bisphosphate_carboxylase_large_subunit_Oscillatoriales_cyanobacterium_USR001                                                             YKAGVQDYKLTDYTPKDTDILAAFRVTPQPGVPPEAAVAAESSTGTWTTWTDLLTDLDRYKGRCYDIEPVPGNQYICFIAYPLDLFEEGSVTNLLTSLVGNVFGFKALRALRLEDLRVPIAYLKTFQGPPHGITVERDKLNKYGRPLLGCTIKPKLGLSAKNYGRAVYECLRGGLDFTKDDENINSQPFMRWRDRFLFVQDAIQKAQAETGEIKGHYLNVTAPTCEEMLERAEFAKELKTPIIMHDLTGGFTANTTLAKWCRRNGILLHIHRAMHAVIDRQKNFRVLAKCLRMSGGDHLHSGTVVGKLEKGITMGFLMREDLDRARGIYFTQDWGVMPVASGGIHIWHMPALVEIFGDDSCLQFGGGTLGHPWGNAPGATANRVALEACIQARNEGGDIIREACKWSPELAVACELWKEIKFEFEAMDT
BBD55915.1_GCA_003609755_ribulose_bisophosphate_carboxylase_Planktothrix_agardhii_NIES-204                                                                                 YKAGVQDYKLTDYTPKDTDVLAAFRMSPQPGVPPEAAVAAESSTGTWTTWTDLLTDLDRYKGRCYEVEPVPGNQYICYVAYPLDLFEEGSVTNLLTSLVGNVFGFKALRSLRLEDLRIPIAYLKTFQGPPHGITVERDKLNKYGRPLLGCTIKPKLGLSAKNYGRAVYEVLRGGLDFTKDDENINSQPFMRWRDRFLFVQEAIEKAQAETGEIKGHYLNVTAPTCEEMMERAEFAKEIKTPIIMHDLTGGFTANTSLAKWCRRNGILLHIHRAMHAVIDRQKNFRVLAKCLRMSGGDHLHSGTVVGKLEKGITMGFLMREDVDRSRGIYFTQDWGVMPVASGGIHVWHMPALVEIFGDDSCLQFGGGTLGHPWGNAPGATANRVALEACVQARNEGGDVIREACKWSPELAVACELWKEIKFEFESMDT
SKB12349.1_GCA_900009135_Ribulose_bisphosphate_carboxylase_large_chain_RuBisCO_large_subunit_Planktothrix_sp._PCC_11201                                                    YKAGVQDYKLTDYTPKDTDVLAAFRMSPQPGVPPEAAVAAESSTGTWTTWTDLLTDLDRYKGRCYEVEPVPGNQYICYVAYPLDLFEEGSVTNLLTSLVGNVFGFKALRSLRLEDLRIPIAYLKTFQGPPHGITVERDKLNKYGRPLLGCTIKPKLGLSAKNYGRAVYECLRGGLDFTKDDENINSQPFMRWRDRFLFVQEAIEKAQAETGEIKGHYLNVTAPTCEEMMERAEFAKEIKTPIIMHDLTGGFTANTTLAKWCRRNGILLHIHRAMHAVIDRQKNFRVLAKCLRMSGGDHLHSGTVVGKLEKGITMGFLMREDVDRSRGIYFTQDWGVMPVASGGIHVWHMPALVEIFGDDSCLQFGGGTLGHPWGNAPGATANRVALEACVQARNEGGDVIREACKWSPELAVACELWKEIKFEFESMDT
HAO09877.1_GCA_003456115_TPA_ribulose-bisphosphate_carboxylase_large_subunit_Planktothrix_sp._UBA8407                                                                      YKAGVQDYKLTDYTPKDTDILAAFRMSPQPGVPPEAAVAAESSTGTWTTWTDLLTDLDRYKGRCYEVEPVPGNQYICYIAYPLDLFEEGSVTNLLTSLVGNVFGFKALRSLRLEDLRIPIAYLKTFQGPPHGITVERDKLNKYGRPLLGCTIKPKLGLSAKNYGRAVYEVLRGGLDFTKDDENINSQPFMRWRDRFLFVQEAIEKAQAETGEIKGHYLNVTAPTCEEMMERAEFAKEIKTPIIMHDLTGGFTANTTLAKWCRRNGILLHIHRAMHAVIDRQKNFRVLAKCLRMSGGDHLHSGTVVGKLEKGITMGFLMREDVDRSRGIYFTQDWGVMPVASGGIHVWHMPALVEIFGDDSCLQFGGGTLGHPWGNAPGATANRVALEACVQARNEGGDVIREACKWSPELAVACELWKEIKFEFESMDT
OIP67753.1_GCA_001873365_ribulose-bisphosphate_carboxylase_large_subunit_Oscillatoriales_cyanobacterium_CG2_30_40_61                                                       YKAGVQDYKLTDYTPKDTDLLAAFRMTPQPGVPPEAAVAAESSTGTWTTWTDLLTDLDRYKGRCYEVEPVPGNQYICYVAYPLDLFEEGSVTNLLTSLVGNVFGFKALRALRLEDLRIPIAYLKTFQGPPHGITVERDKLNKYGRPLLGCTIKPKLGLSAKNYGRAVYEVLRGGLDFTKDDENINSQPFMRWRDRFLFVQEAIEKAQAETGEIKGHYLNVTAPTFEEMMERAEFAKEIKTPIIMHDLTGGFTANTSLAKWCRRNGVLLHIHRAMHAVIDRQKNFRVLAKCLRMSGGDHLHSGTVVGKLEKGITMGFLMREDIDRSRGIYFTQDWGVMPVASGGIHVWHMPALVEIFGDDSCLQFGGGTLGHPWGNAPGATANRVALEACIQARNEGGDVIREACKWSPELAVACELWKEIKFEYESMDT
VXD24339.1_GCA_900009265_Ribulose_bisphosphate_carboxylase_large_chain_RuBisCO_large_subunit_Planktothrix_paucivesiculata_PCC_9631                                         YKAGVQDYKLTDYTPKDTDLLAAFRMTPQPGVPPEAAVAAESSTGTWTTWTDLLTDLDRYKGRCYEVEPVPGNQYICYIAYPLDLFEEGSVTNLLTSLVGNVFGFKALRALRLEDLRVPIAYLKTFQGPPHGITVERDKLNKYGRPLLGCTIKPKLGLSAKNYGRAVYEVLRGGLDFTKDDENINSQPFMRWRDRFLFVQEAIEKAQAETGEIKGHYLNVTAPTCEEMMERAEFAKEIKTPIIMHDLTGGFTANTTLAKWCRRNGVLLHIHRAMHAVIDRQKNFRVLAKCLRMSGGDHLHSGTVVGKLEKGITMGFLMREDIDRSRGIYFTQDWGVMPVASGGIHVWHMPALVEIFGDDSCLQFGGGTLGHPWGNAPGATANRVALEACVQARNEGGDVIREACKWSPELAVACELWKEIKFEYESMDT
CUR33356.1_GCA_900009145_Ribulose_bisphosphate_carboxylase_large_chain_RuBisCO_large_subunit_Planktothrix_tepida_PCC_9214                                                  YQAGVRDYKLTDYTPKDTDVLAAFRVTPQPGVPPEAAVAAESSTGTWTTWTDLLTDLDRYKGRCYEVEPVPGNQYICYIAYPLDLFEEGSVTNLLTSLVGNVFGFKALRALRLEDLRIPIAYLKTFQGPPHGITVERDKLNKYGRPLLGCTIKPKLGLSAKNYGRAVYECLRGGLDFTKDDENINSQPFMRWRDRFLFVQEAIEKAQAETGEIKGHYLNVTAPTSEEMMERAEFAKEIKTPIIMHDLTGGFTANTSLAKWCRSNGLLLHIHRAMHAVIDRQKNFRVLAKCLRMSGGDHLHSGTVVGKLEKGITMGFLMREDVDRARGIYFTQDWGVMPVASGGIHVWHMPALVEIFGDDSCLQFGGGTLGHPWGNAPGATANRVALEACIQARNEGGDVIREACKWSPELAVACELWKEIKFEFESMDT
VXD21919.1_GCA_900010725_Ribulose_bisphosphate_carboxylase_large_chain_Planktothrix_serta_PCC_8927                                                                         YKAGVQDYKLTDYTPKDTDVLAAFRVTPQPGVPPEAAVAAESSTGTWTTWTDLLTDLDRYKGRCYEVEPVPGNQYICYIAYPLDLFEEGSVTNLLTSLVGNVFGFKALRALRLEDLRIPIAYLKTFQGPPHGITVERDKLNKYGRPLLGCTIKPKLGLSAKNYGRAVYECLRGGLDFTKDDENINSQPFMRWRDRFLFVQEAIEKAQAETGEIKGHYLNVTAPTCEEMMERAEFAKEIKTPIIMHDLTGGFTANTTLSKWCRRNGVLLHIHRAMHAVIDRQKNFRVLAKCLRMSGGDHLHSGTVVGKLEKGITMGFLMREDLDRARGIYFTQDWGVMPVASGGIHVWHMPALVEIFGDDSCLQFGGGTLGHPWGNAPGATANRVALEACIQARNEGGDVIREACKWSPELAVACELWKEIKFEFESMDT
EDX78623.1_GCA_000155555_Ribulose_bisphosphate_carboxylase_large_chain_catalytic_domain_subfamily_putative_Coleofasciculus_chthonoplastes_PCC_7420                         YDAGVKDYKLTDYTPKDTDILAAFRMTPQPGVPPEAAVAAESSTGTWTTWTDLLTDLDRYKGRCYEVEPVRGNQYICYVAYPLDLFEEGSVTNMLTSIVGNVFGFKALKALRLEDMRIPVAYLKTFQGPPHGIVVERDKLNKYGRPLLGCTIKPKLGLSAKNYGRAVYECLRGGLDFTKDDENINSQPFMRWRDRFLFVQEAIEKAQAETGEVKGHYLNVTAPTCEQMMERAEFAKELGTPIVMHDLTGGFTANTTLAKWCRSNGVLLHIHRAMHAVIDRQKIFRVLAKCLRMSGGDHLHSGTVVGKLEKGITMGFLMREDRDRERGIYFTQDWGVMPVASGGIHVWHMPALVEIFGDDSCLQFGGGTLGHPWGNAPGATANRVALEACIQARNEGGDVIREAAKWSPELAAACELWKEIKFEYEAVDT
HAX88400.1_GCA_003486645_TPA_ribulose-bisphosphate_carboxylase_large_subunit_Cyanobacteria_bacterium_UBA11370                                                              YQAGVKDYKLTDYTPKDTDILAAFRVTPQPGVPPEAAVAAESSTGTWTTWTDLLTDLDRYKGRCYDIEPVRGNQYICFVAYPLDLFEEGSVTNMLTSIVGNVFGFKALRALRLEDLRIPIAYLKTFQGPPHGITVERDKLNKYGRPLLGCTIKPKLGLSAKNYGRAVYECLRGGLDFTKDDENINSQPFMRWRDRFLFVQEAIEKAQAETGEVKGHYLNVTAPTCEEMMERAEFAKSINTPIIMHDLTGGFTANTTLAKWCRRNGVLLHIHRAMHAVIDRQKNFRVLAKCLRMSGGDHLHSGTVVGKLEKGITMGFLMREDQDRERGIYFTQDWGVMPVASGGIHVWHMPALVEIFGDDSCLQFGGGTLGHPWGNAPGATANRVALEACIQARNEGGDVIREACKWSPELAAACELWKEIKFEFEAMDT
HCA95244.1_GCA_003520045_TPA_ribulose-bisphosphate_carboxylase_large_subunit_partial_Cyanobacteria_bacterium_UBA9226                                                       YAAGVKDYKLTDYTPKDTDILAAFRVTPQPGVPPEAAVAAESSTGTWTTWTDLLTDLDRYKGRCYDVEPVPGNQYICYVAYPLDLFEEGSVTNMLTSIVGNVFGFKALRALRLEDMRIPVAYLKTFQGPPHGITVERDKLNKYGRPLLGCTIKPKLGLSAKNYGRAVYECLRGGLDFTKDDENINSQPFMRWRDRFLFVQEAIEKAQAETGEIKGHYLNVTAPTCEEMMERAEFAKEIKTPIIMHDLTGGFTANTTLAKWCRRNGVLLHIHRAMHAVIDRQKIFRVLAKCLRMSGGDHLHSGTVVGKLEKGITMGFLMREDQDRERGIYFTQDWGVMPVASGGIHVWHMPALVEIFGDDSCLQFGGGTLGHPWGNAPGATANRVALEACIQARNEGGDVIREACKWSPELAAACELWKEIKFE------
ERN41419.1_GCA_000473895_ribulose_15-bisphosphate_carboxylase_large_subunit_Rubidibacter_lacunae_KORDI_51-2                                                                FQAGVKDYALTDYTPKETDILAAFRVTPQPGVPPEAAVAAESSTGTWTTWTDGLTDLDRYKGRCYDIESVPGNQYFMFVAYPLDLFEEGSVTNMLTSIVGNVFGFKALKALRLEDLRIPVAYMKTFQGPPHGITVERDLLNKYGRPLLGCTIKPKLGLSAKNYGRAVYECLRGGLDFTKDDENINSQPFMRWRDRFLFVAEAVKKAEAETGEVKGHYLNVTAPTCEEMMKRAEFVKECEMPILMHDLTGGFTANTTLARWCRDNGVLMHIHRAMHAVIDRQKNFRVLAKCLRMSGGDHLHTGTVVGKLERAITMGFLIREDEDRERGIFFTQDWGVMPVASGGIHIWHMPALVDIFGDDSCLQFGGGTLGHPWGNAPGATANRVALEACIQARNEGNDVIREAARWSPELKVACELWKEIKFEYETVDT
AFZ50428.1_GCA_000317615_ribulose_15-bisphosphate_carboxylase_large_subunit_Dactylococcopsis_salina_PCC_8305                                                               FKAGVQDYALTDYTPKDTDILAAFRVTPQPGVPPEAAVAAESSTGTWTTWTDNLTDLDRYKGRCYDIEAVPGNQYFMFVAYPLDLFEEGSVTNMLTSIVGNVFGFKALRALRLEDMRIPVAYLKTFQGPPHGITVERDLLNKYGRPLLGCTIKPKLGLSAKNYGRAVYECLRGGLDFTKDDENINSQPFMRWRDRFLFVAEAVHKAQAETNEIKGHYLNVTAPTCEQMLERAEFVKELDMPILMHDLTGGFTANTTLAKWCRANGVLMHIHRAMHAVIDRQKNFRVLAKCLRMSGGDHLHSGTVVGKLERAITLGFQMREDEDRSRGNFFTQDWGVFPVASGGIHIWHMPALVDIFGDDSCLQFGGGTLGHPWGNAPGATANRVALEACVQARNEGNEIIKEAARWSPELKVASELWKEIKFEYEAVDT
AFZ45648.1_GCA_000317635_ribulose_15-bisphosphate_carboxylase_large_subunit_Halothece_sp._PCC_7418                                                                         FKAGVQDYALTDYTPKDTDVLAAFRVTPQPGVPPEAAVAAESSTGTWTTWTDNLTDLDRYKGRCYEIEAVPGNQYFMFVAYPLDLFEEGSVTNMLTSIVGNVFGFKALRALRLEDMRIPVAYLKTFQGPPHGITVERDLLNKYGRPLLGCTIKPKLGLSAKNYGRAVYECLRGGLDFTKDDENINSQPFMRWRDRFLFVAEAVHKAQAETNEIKGHYLNVTAPTCEQMLERAEFVKELDMPILMHDLTGGFTANTTLSKWCRANGVLMHIHRAMHAVIDRQKNFRVLAKCLRMSGGDHLHSGTVVGKLERAITLGFQMREDEDRSRGNFFTQDWGVMPVASGGIHIWHMPALVDIFGDDSCLQFGGGTLGHPWGNAPGATANRVALEACVQARNEGSEIIKEAARWSPELKVASELWKEIKFEYEAVDT
WP_071515859.1_GCF_001870905_form_I_ribulose_bisphosphate_carboxylase_large_subunit_Geitlerinema_sp._PCC_9228                                                              YEAGVKDYRLTDYTPKETDILAAFRMTPQPGVPAEAAVAAESSTGTWTTWTDLLTDLDRYQGRCYHIEPVSGNQYFCFVAYPLDLFEEGSVTNMLTSIVGNVFGFKALRALRLEDLRIPVAYLKTFQGPPHGITVERDKLNKYGRPLLGCTIKPKLGLSAKNYGRAVYEGLRGGLDFTKDDENINSQPFMRWRDRYSFVAEAIHKAQAETGEIKGHYLNVTAPTCEEMLKRAEYAKELGMPIIMHDLTGGFTANTTLAKWCRDNGLLLHIHRAMHAVIDRQKNFRVLAKCLRMSGGDHLHAGTVVGKLERGITMGFLMREDEDRSRGIFFTQDWGVIPVASGGIHVWHMPALLDIFGDDACLQFGGGTLGHPWGNAPGATANRVALEACVQARNEGNEIIKEAARWSPELQAACELWKEIKFEYEAVDT
KOR37224.1_GCA_001276715_ribulose_15-bisphosphate_carboxylase_Planktothricoides_sp._SR001                                                                                  YAAGVKDYRLTDYTPKDTDLLAAFRMTPQPGVPPEAAVAAESSTGTWTTWTDLLTDLDRYKGRCYHIEPVKNNQYICFVAYPLDLFEEGSVTNILTSIVGNVFGFKALRALRLEDIRFPVALVKTFQGPPHGIVVERDLLNKYGRPLLGCTIKPKLGLSGKNYGRAVYECLRGGLDFTKDDENINSQPFMRWRDRFLFVAEAIKKAEAETGEVKGHYLNVTAATCEEMLKRAEFVKELEMPILMHDLTGGFTANTTLAKWCRDNGILMHIHRAMHAVIDRQKNFRVLAKCLRLSGGDHLHSGTVVGKLERGITMGFLMREDEDRDRGIYFTQDWGVMPVASGGIHVWHMPALVEIFGDDSCLQFGGGTLGHPWGNAPGATANRVALEACIQARNEGNDVIREACKWSPELAAACELWKEIKFEFEAVDT
ELR99548.1_GCA_000332035_ribulose_15-bisphosphate_carboxylase_large_subunit_Gloeocapsa_sp._PCC_73106                                                                       FKAGVQDYRLTDYTPKDTDILAAFRVTAQPGVPPEAAVAAESSTGTWTTWTDNLTDLDRYKGRCYDIERIPGNQFFCFIAYPLDLFEEGSVTNLLTSLVGNVFGFKALKALRLEDLRVPVAYLKTFQGPPHGITVERDILNKYGRPLLGCTIKPKLGLSAKNYGRAVYECLRGGLDFTKDDENINSQPFMRWRDRFLFVAEAIHKAQAETNEIKGHYLNVTAPTCEDMLERAEFVKELKMPILMHDLTGGFTANTTLAKWCRRNGILMHIHRAMHAVIDRQKNFRVLAKCLRMSGGDHLHSGTVVGKLERGITMGFLMREDEDRSRGIFFTQDWGVMPVASGGIHVWHMPALVEIFGDDSCLQFGGGTLGHPWGNAPGATANRVALEACIQARNEGNDVLREAARWSPELKVACELWKEIKFEFEAVDT
WP_017713779.1_GCF_000332315_form_I_ribulose_bisphosphate_carboxylase_large_subunit_Prochlorothrix_hollandica                                                              YQAGVKDYRLTEYTPKDTDLLACFRMTPQPGVPPEAAVAAESSTGTWTTWTDLLTDLDRYKGRCYEVEPVPGNQYFCFVAYPLDLFEEGSVTNILTSIVGNVFGFKALRALRLEDIRFPIALVKTFQGPPHGIQVERDRLNKYGRPLLGCTIKPKLGLSAKNYGRAVYECLRGGLDFTKDDENINSQPFMRWRDRFLFVQEAIEKAQAETGEVKGHYLNVTAATCEEMLKRAEFAKEIGTPIIMHDLTGGFTANTTLAHYCRDNGLLLHIHRAMHAVIDRQRIFRVLAKCLRLSGGDHLHSGTVVGKLEKDITLGFLMREDEDRSRGVFFTQDWGVMPVASGGIHVWHMPALVEIFGDDSCLQFGGGTLGHPWGNAPGATANRVALEACIQARNEGGDVIREACKWSPELAVACELWKEIKFEFEAIDT
TAF57299.1_GCA_004293855_form_I_ribulose_bisphosphate_carboxylase_large_subunit_Oscillatoriales_cyanobacterium                                                             FKAGVQDYALTDYTPKDTDLLACFRMTPQPGVPPEAAVAAESSTGTWTTWTDGLTDLDRYKGRCYDVEAVPGNQYFCFVAYPLDLFEEGSVTNVLTSLVGNVFGFKALKALRLEDIRFPVALVKTFQGPPHGISVERDHLNKYGRPLLGCTIKPKLGLSAKNYGRAVYECLRGGLDFTKDDENINSQPFMRWRDRFLFVQEAIEKAQAETNEVKGHYLNVTAATCEEMMKRAEFAKEIGTPIIMHDLTGGFTANTTLAKWCRDNGVLLHIHRAMHAVIDRQRNFRVLAKCLRLSGGDHLHSGTVVGKLEKGITMGFLMREDEDRSRGIFFTQDWGVMPVASGGIHVWHMPALVEIFGDDSCLQFGGGTLGHPWGNAPGATANRVALEACIQARNEGGDIIREACKWSPELAVACELWKEIKFEFEAVDT
WP_026222164.1_GCF_000380225_form_I_ribulose_bisphosphate_carboxylase_large_subunit_filamentous_cyanobacterium_ESFC-1                                                      FEAGVKDYRLTDYTPKDTDLLACFRMMPQPGVPPEAAVAAESSTGTWTTWTDGLTDLDRYKGRCYDIEAVPGNQYFCFVAYPLDLFEEGSVTNILTSIVGNVFGFKALRALRLEDIRFPVALVKTFQGPPHGITVERDKLNKYGRPLLGCTIKPKLGLSAKNYGRAVYECLRGGLDFTKDDENINSQPFMRWRDRFLFVQEAIEKAQAETNEMKGHYLNVTAPTVEQMMQRAEFAKEIGTPIIMHDLTGGFTANTTLARWCRDNGLLLHIHRAMHAVIDRQKIFRVLAKCLRLSGGDHLHSGTVVGKLERGITMGFLMREDEDRSRGIFFTQDWGVFPVASGGIHVWHMPALVDIFGDDSCLQFGGGTLGHPWGNAPGATANRVALEACVQARNEGNEVIREAARWSPELKAACELWKEITFEYEAIDT
GCA_003566575PXCV01000453.1_517413153422_5_GCA_003566575_-1_ID_422_5_partial_00_Cyanobacteria_bacterium_T3Sed10_304                                                        YKAGVQDYRLTDYTPKDTDLLACFRMSPQPGVPAEAAVAAESSTGTWTTWTDGLTDLDRYKGRCYDIESVPGNQYFCFVAYPMDLFEEGSVTNILTSIVGNVFGFKALKALRLEDIRFPVALVKTFQGPPHGITVERDKLNKYGRPLLGCTIKPKLGLSAKNYGRAVYECLRGGLDFTKDDENINSQPFMRWRDRFLFVQEAIEKSQAETNEIKGHYLNVTAPTVEEMMKRAEFAKEIGTPIIMHDLTGGFTANTTLARWCRDNGVLLHIHRAMHAVIDRQKIFRVLAKCLRLSGGDHLHSGTVVGKLEKGITMGFLMREDEDRSRGIFFTQDWGVMPVASGGIHVWHMPALLEIFGDDSCLQFGGGTLGHPWGNAPGATANRVALEACVQARNEGGDIIREAAKWSPDLAVACELWKEIKFEYEAVDT
WP_087706089.1_GCF_900149785_form_I_ribulose_bisphosphate_carboxylase_large_subunit_Phormidium_sp._HE10JO                                                                  YKAGVQDYRLTDYTPKDTDLLACFRMSPQPGVPAEAAVAAESSTGTWTTWTDGLTDLDRYKGRCYDIESVPGNQYFCFVAYPMDLFEEGSVTNILTSIVGNVFGFKALKALRLEDIRFPVALVKTFQGPPHGITVERDKLNKYGRPLLGCTIKPKLGLSAKNYGRAVYECLRGGLDFTKDDENINSQPFMRWRDRFLFVQEAIEKSQSETNEIKGHYLNVTAPTVEEMMKRAEFAKEIGTPIIMHDLTGGFTANTTLARWCRDNGMLLHIHRAMHAVIDRQKIFRVLAKCLRLSGGDHLHSGTVVGKLEKGITMGFLMREDEDRSRGIFFTQDWGVMPVASGGIHVWHMPALLEIFGDDSCLQFGGGTLGHPWGNAPGATANRVALEACVQARNEGGDIIREAAKWSPDLAVACELWKEIKFEYEAVDT
GCA_001657325LWRO01000023.1_2521470228821_25_GCA_001657325_1_ID_1_25_partial_00_Geitlerinema_sp._BBD_1991-9                                                                FEAGVKDYRLTDYTPKDTDLLACFRMTPQPGVPAEAAVAAESSTGTWTTWTDGLTDLDRYKGRCYDIEAVPGNQYFCFVAYPLDLFEEGSVTNILTSIVGNVFGFKALKALRLEDIRFPVALVKTFQGPPHGITVERDKLNKYGRPLLGCTIKPKLGLSAKNYGRAVYECLRGGLDFTKDDENINSQPFMRWRDRFLFVQEAIEKAQAETNEIKGHYLNVTAPTCEQMMQRAEFAKEIGTPIIMHDLTGGFTANTTLARWCRDNGVLLHIHRAMHAVIDRQKIFRVLAKCLRLSGGDHLHSGTVVGKLEKGITMGFLMREDEDRSRGIFFTQDWGVMPVASGGIHVWHMPALLDIFGDDSCLQFGGGTLGHPWGNAPGATANRVALEACVQARNEGGDIIREAAKWSPELAVACELWKEIKFEFEAVDT
WP_017662628.1_GCF_000332355_form_I_ribulose_bisphosphate_carboxylase_large_subunit_Geitlerinema_sp._PCC_7105                                                              FEAGVKDYRLTDYTPKDTDLLACFRMTPQPGVPAEAAVAAESSTGTWTTWTDGLTDLDRYKGRCYDIEAVPGNQYFCFVAYPLDLFEEGSVTNILTSIVGNVFGFKALKALRLEDIRFPVALVKTFQGPPHGITVERDKLNKYGRPLLGCTIKPKLGLSAKNYGRAVYECLRGGLDFTKDDENINSQPFMRWRDRFLFVQEAIEKAQAETNEIKGHYLNVTAPTCEQMMQRAEFAKEIGTPIIMHDLTGGFTANTTLARWCRDNGVLLHIHRAMHAVIDRQKIFRVLAKCLRLSGGDHLHSGTVVGKLEKGITMGFLMREDEDRSRGIFFTQDWGVMPVASGGIHVWHMPALLDIFGDDSCLQFGGGTLGHPWGNAPGATANRVALEACVQARNEGGDIIREAAKWSPELAVACELWKEIKFEFEAVDT
WP_036482727.1_GCF_000756305_form_I_ribulose_bisphosphate_carboxylase_large_subunit_Myxosarcina_sp._GI1                                                                    FDAGVKDYRLTDYTPKDTDLLACFRMTPQPGVPPEAAVAAESSTGTWTTWTDGLTDLDRYKGRCYEVEPVSGNQYYCFVAYPLDLFEEGSVTNILTSIVGNVFGFKALRALRLEDLRIPVALMKTFQGPPHGITVERDKLNKYGRPLLGCTIKPKLGLSAKNYGRAVYECLRGGLDFTKDDENINSQPFMRWRDRFLFVQEAIEKSQAETNEIKGHYLNVTAGTCEEMMKRAEFAKEIGTPIIMHDLTGGFTANTTLAKYCRDNGLLLHIHRAMHAVIDRQKIFRVLAKCLRMSGGDHLHSGTVVGKLERNITLGFQMREDEDRSRGNFFTQDWGTMPVASGGIHVWHMPALVDIFGDDSCLQFGGGTLGHPWGNAPGATANRVALEACIQARNEGGDVIREACRWSPELAAACEIWKEIKFEYEAVDT
GCA_000252485JH610699.1_414272845234_4_GCA_000252485_-1_ID_234_4_partial_00_Prochloron_didemni_P4-Papua_New_Guinea                                                         FKAGVQDYRLTDYTPKDTDLLAAFRVTAQPGVPPEAAVAAESSTGTWTTWTDGLTDLDRYKGRCYDIEPIPGNQFFAFIAYPLDLFEEGSVTNMLTSIVGNVFGFKALRALRLEDLRIPVAYLKTFQGPPHGITVERDKLNKYGRPLLGCTIKPKLGLSAKNYGRAVYECLRGGLDFTKDDENINSQPFMRWRDRFLFVQEAIEKAQAETNEIKGHYLNVTAPTLEQMMERAEFAKEIGTPIIMHDITGGFTANTTLARWCQRNGVLLHIHRAMHAVIDRQKNFRVLAKCLRMSGGDHLHSGTVVGKLERGITMGFLMREDEDRSRGIFFTQDWGVMPVASGGIHVWHMPALVEIFGDDSCLQFGGGTLGHPWGNAPGATANRVALEACIQARNEGNDVIREACRWSPELAAACELWKEIKFEFEAMDT
PZV25699.1_GCA_003249095_ribulose-bisphosphate_carboxylase_large_subunit_Snowella_sp.                                                                                      FKAGVQDYRLTDYTPKDTDLLACFRFSPQPGVPPEAAVAAESSTGTWTTWTDGLTDLDRYKGRCYDLETVPNNQYFAFIAYPLDLFEEGSVTNILTSLVGNVFGFKALRALRLEDIRVPVALIKTFQGPPHGISVERDKLNKYGRPLLGCTIKPKLGLSAKNYGRAVYEVLRGGLDFTKDDENINSQPFMRWRDRFLFVQEAIEKAQAETNEVKGHYLNVTAATSEEAMARAAFAAEIKTPIIMHDLTGGFTVNTSLAKFCREKGLLLHIHRAMHAVIDRQKNFRVLAKCLRLSGGDHLHSGTVVGKLERGITMGFLMREDEDRDRGIFFTQDYGTMPVASGGIHVWHMPALVEIFGDDSCLQFGGGTLGHPWGNAPGATANRVALEACVQARNEGNDVIREACRWSPELAAACELWKEIKFEFEAMDT
WP_019504419.1_GCF_000332195_form_I_ribulose_bisphosphate_carboxylase_large_subunit_Pleurocapsa_sp._PCC_7319                                                               FKAGVQDYRLTDYTPKDTDLLACFRMTPQPGVPAEAAVAAESSTGTWTTWTDGLTDLDRYKGRCYEVEPVPGNQYFCFVAYPMDLFEEGSVTNILTSLVGNVFGFKALRALRLEDLRIPVALMKTFQGPPHGITVERDLLNKYGRPLLGCTIKPKLGLSAKNYGRAVYECLRGGLDFTKDDENINSQPFMRWRDRFLFVQEAIEKSQAETNEVKGHYLNVTAATCEQMMERANFAKEIGTPIVMHDLTGGFTANTTLAKWCRANGVLLHIHRAMHAVIDRQRNFRVLAKCLRMSGGDHLHSGTVVGKLERDITLGFQMREDEDRSRGNFFTQDWGTMPVASGGIHVWHMPALVEIFGDDSCLQFGGGTLGHPWGNAPGATANRVALEACIQARNEGNDVIREACRWSPELAAACELWKEIKFEFDAVDT
BAZ45808.1_GCA_002368355_ribulose-15-bisphosphate_carboxylase/oxygenase_large_subunit_Chondrocystis_sp._NIES-4102                                                          FKAGVQDYRLTDYTPKDTDLLACFRMTPQPGVPAEAAVAAESSTGTWTTWTDGLTDLDRYKGRCYEVEPVPGNQYFCFVAYPMDLFEEGSVTNILTSLVGNVFGFKALRALRLEDIRFPVALLKTFQGPPHGITVERDLLNKYGRPLLGCTIKPKLGLSAKNYGRAVYECLRGGLDFTKDDENINSQPFMRWRDRFLFVQEAIEKSQAETNEVKGHYLNVTAATCEEMLERANFAKEIGTPIVMHDLTGGFTANTTLAKWCRKNGVLLHIHRAMHAVIDRQRNFRVLAKCLRLSGGDHLHSGTVVGKLERDITLGFQMREDEDRSRGNFFTQDWGVMPVASGGIHVWHMPALVEIFGDDSCLQFGGGTLGHPWGNAPGATANRVALEACIQARNEGNDVIREACRWSPELAAACELWKEIKFEFDAVDT
PSB11340.1_GCA_003003995_ribulose-bisphosphate_carboxylase_large_subunit_Pleurocapsa_sp._CCALA_161                                                                         FKAGVQDYRLTDYTPKDTDLLACFRMTPQPGVPAEAAVAAESSTGTWTTWTDGLTDLDRYKGRCYEVEPVPGNQYFCFVAYPMDLFEEGSVTNILTSLVGNVFGFKALRALRLEDIRFPVALLKTFQGPPHGITVERDLLNKYGRPLLGCTIKPKLGLSAKNYGRAVYECLRGGLDFTKDDENINSQPFMRWRDRFLFVQEAIEKSQAETNEVKGHYLNVTAATCEDMMERAEFAKEIGTPIVMHDLTGGFTANTTLSKWCRRNGVLLHIHRAMHAVIDRQRNFRVLAKCLRLSGGDHLHSGTVVGKLERDITLGFQMREDEDRSRGNFFTQDWGVMPVASGGIHVWHMPALVEIFGDDSCLQFGGGTLGHPWGNAPGATANRVALEACVQARNEGNDVIREACRWSPELAAACELWKEIKFEFDAVDT
BAQ61103.1_GCA_001548095_ribulose-15-bisphosphate_carboxylase/oxygenase_large_subunit_Geminocystis_sp._NIES-3708                                                           FKAGVQDYRLTDYTPKDTDLLACFRMTPQPGVPPEAAVAAESSTGTWTTWTDGLTDLDRYKGRCYNVEPVPGNQYFVFVAYPLDLFEEGSITNVLTSLVGNVFGFKALRALRLEDIRFPVALIKTYQGPPHGITVERDILNKYGRPLLGCTIKPKLGLSAKNYGRAVYECLRGGLDFTKDDENINSQPFMRWRDRFLFVQEAISKAQAETNEMKGHYLNVTAGTCEEMMKRAEFAKEIGTPIIMHDFTGGFTANTTLARWCRDNGLLLHIHRAMHAVVDRQKNFRVLAKCLRLSGGDHLHSGTVVGKLERAVTLGFLMREDEDRSRGVFFTQDYGVMPVASGGIHVWHMPALVEIFGDDSCLQFGGGTLGHPWGNAPGATANRVALEACVQARNEGNDVLREAGRWSPELAAALELWKEIKFEFDTVDT
WP_017296247.1_GCF_000332235_form_I_ribulose_bisphosphate_carboxylase_large_subunit_Geminocystis_herdmanii                                                                 FKAGVQDYRLTDYTPKDTDLLACFRMTPQAGVPPEAAVAAESSTGTWTTWTDGLTDLDRYKGRCYNVEPVPGNQYFVFVAYPLDLFEEGSITNVLTSLVGNVFGFKALRALRLEDIRFPVALIKTYQGPPHGITVERDLLNKYGRPLLGCTIKPKLGLSAKNYGRAVYECLRGGLDFTKDDENINSQPFMRWRDRFLFVQEAISKAQAETNEMKGHYLNVTAGTCEEMMKRAEFAKEIGTPIIMHDFTGGFTANTTLARWCRDNGLLLHIHRAMHAVVDRQKNFRVLAKCLRLSGGDHLHSGTVVGKLERAVTLGFLMREDEDRSRGVFFTQDYGVMPVASGGIHVWHMPALVEIFGDDSCLQFGGGTLGHPWGNAPGATANRVALEACVQARNEGNEVLREAGRWSPELAAALELWKEIKFEFDTVDT
SMH55850.1_GCA_900177365_ribulose-15-bisphosphate_carboxylase/oxygenase_large_subunit_Synechococcus_sp._OG1                                                                FNAGVQDYRLTDYTPKDTDLLACFRMTPQPGVPPEAAVAAESSTGTWTTWTDGLTDLDRYKGRCYNVEPVPGNQYFCFVAYPLDLFEEGSVTNVLTSLVGNVFGFKALRALRLEDIRFPVALIKTYQGPPHGITVERDLLNKYGRPLLGCTIKPKLGLSAKNYGRAVYECLRGGLDFTKDDENINSQPFMRWRDRFLFVQEAIEKSQAETNEVKGHYLNVTAGTCEEMLKRAEFAKEIGTPIIMHDLTGGFTANTTLAKWCRDNGVLLHIHRAMHAVIDRQKNFRVLAKCLRLSGGDHLHSGTVVGKLERAATLGFLMREDEDRSRGVFFTQDYGTMPVASGGIHVWHMPALVEIFGDDSCLQFGGGTLGHPWGNAPGATANRVALEACVQARNEGNDVLREAGKWSPELAAALDLWKEIKFEFDTVDT
WP_024546365.1_GCF_000485815_MULTISPECIES_form_I_ribulose_bisphosphate_carboxylase_large_subunit_unclassified_Synechococcus                                                FNAGVQDYRLTDYTPKDTDLLACFRMTPQPGVPPEAAVAAESSTGTWTTWTDGLTDLDRYKGRCYSVEPVPGNQYFCFVAYPLDLFEEGSITNVLTSLVGNVFGFKALRALRLEDIRFPVALIKTYQGPPHGITVERDLLNKYGRPLLGCTIKPKLGLSAKNYGRAVYECLRGGLDFTKDDENINSQPFMRWRDRFLFVQEAIEKAQAETNEVKGHYLNVTAGTCEEMLKRAEFAKEIGTPIVMHDLTGGFTANTTLAKWCRDNGVLLHIHRAMHAVIDRQKNFRVLAKCLRLSGGDHLHSGTVVGKLERAGTLGFLMREDEDRSRGVFFTQDYGTMPVASGGIHVWHMPALVEIFGDDSCLQFGGGTLGHPWGNAPGATANRVALEACIQARNEGNDVLREAGKWSPELAAALDLWKEIKFEFDTVDT
AFZ46100.1_GCA_000317655_ribulose_15-bisphosphate_carboxylase_large_subunit_Cyanobacterium_stanieri_PCC_7202                                                               FKAGVQDYRLTDYTPKDTDLLACFRMTPQPGVPPEAAVAAESSTGTWTTWTDGLTDLDRYKGRCYNVEPVPGNQYFCFVAYPLDLFEEGSVTNVLTSLVGNVFGFKALRALRLEDIRFPVALIKTYQGPPHGITVERDLLNKYGRPLLGCTIKPKLGLSAKNYGRAVYECLRGGLDFTKDDENINSQPFMRWRDRFLFVQEAIEKAQAETNEIKGHYLNVTAGTCEEMMKRAEFAKEIGTPIIMHDLTGGFTANTTLAKWCRDNGVLLHIHRAMHAVIDRQKNFRVLAKCLRLSGGDHLHSGTVVGKLERAGTLGFLMREDEDRSRGVFFTQDYGTMPVASGGIHVWHMPALVEIFGDDSCLQFGGGTLGHPWGNAPGATANRVALEACVQARNEGNDVIREACRWSPELAAACELWKEIKFEFDTVDT
AFZ52783.1_GCA_000317675_ribulose_15-bisphosphate_carboxylase_large_subunit_Cyanobacterium_aponinum_PCC_10605                                                              FKAGVQDYRLTDYTPKDTDLLACFRMTPQPGVPPEAAVAAESSTGTWTTWTDGLTDLDRYKGRCYSVEPVPGNQYFCFVAYPLDLFEEGSITNVLTSLVGNVFGFKALRALRLEDIRFPVALIKTYQGPPHGITVERDLLNKYGRPLLGCTIKPKLGLSAKNYGRAVYECLRGGLDFTKDDENINSQPFMRWRDRFLFVQEAIEKAQAETNEIKGHYLNVTAGTCEEMLKRAEFAKEIGTPIIMHDLTGGFTANTTLAKWCRDNGVLLHIHRAMHAVIDRQKNFRVLAKCLRLSGGDHLHSGTVVGKLERAATLGFLMREDEDRSRGVFFTQDYGTMPVASGGIHVWHMPALVEIFGDDSCLQFGGGTLGHPWGNAPGATANRVALEACVQARNEGNEVIREACRWSPELAAACELWKEIKFEFDTVDT
AUC61080.1_GCA_002813895_ribulose_bisophosphate_carboxylase_large_subunit_RbcL_Cyanobacterium_sp._HL-69                                                                    FKAGVQDYRLTDYTPKDTDLLACFRMTPQPGVPPEAAVAAESSTGTWTTWTDGLTDLDRYKGRCYNVEPVPGNQYFVFVAYPLDLFEEGSITNVLTSLVGNVFGFKALRALRLEDIRFPVALIKTYQGPPHGITVERDLLNKYGRPLLGCTIKPKLGLSAKNYGRAVYECLRGGLDFTKDDENINSQPFMRWRDRFLFVQEAIVKAQAETNEMKGHYLNVTAGTCEEMMKRAEFAKEIGTPIIMHDFTGGFTANTTLAKWCRDNGILLHIHRAMHAVVDRQKNFRVLAKCLRLSGGDHLHSGTVVGKLERAVTLGFLMREDEDRSRGVFFTQDYGVMPVASGGIHVWHMPALVEIFGDDSCLQFGGGTLGHPWGNAPGATANRVALEACVQARNEGNDVIREACRWSPELAAACELWKEIKFEFDTVDT
GCA_003567865PWYK01000239.1_311322538140_3_GCA_003567865_-1_ID_140_3_partial_00_Cyanobacteria_bacterium_T3Sed10_129                                                        FKAGVQDYRLTDYTPKDTDLLACFRMTPQPGVPAEAAVAAESSTGTWTTWTDGLTDLDRYKGRCYNVEPVPNNQYFVFVAYPLDLFEEGSITNVLTSLVGNVFGFKALRALRLEDIRFPVALIKTYQGPPHGITVERDLLNKYGRPLLGCTIKPKLGLSAKNYGRAVYECLRGGLDFTKDDENINSQPFMRWRDRFLFVQEAIEKSQAETNEMKGHYLNVTAGTCEEMLKRAEFAKEIGTPIIMHDFTGGFTANTTLAKWCRDNGLLLHIHRAMHAVVDRQKNFRVLAKCLRLSGGDHLHSGTVVGKLERAVTLGFLMREDEDRSRGVFFTQDYGVMPVASGGIHVWHMPALVEIFGDDSCLQFGGGTLGHPWGNAPGATANRVALEACVQARNEGNDVIREACRWSPELAAACELWKEIKFEFDTVDT
AFY36623.1_GCA_000316605_ribulose_15-bisphosphate_carboxylase_large_subunit_Leptolyngbya_sp._PCC_7376                                                                      FKAGVQDYRLTDYTPKDTDLLACFRMTPQAGVPAEAAVAAESSTGTWTTWTDGLTDLDRYKGRCYHVEPVAGNQYFCFVAYPLDLFEEGSITNVLTSLVGNVFGFKALRALRLEDIRFPVAFIKTCPGNPHGITVERDLLNKYGRPLLGCTIKPKLGLSAKNYGRAVYECLRGGLDFTKDDENINSQPFMRWRDRFLFVQEAIEKAQAETNEVKGHYLNVTAATCEEMIERAEFAKEIGTPIVMHDITGGFTANTSLSKWCRKNGLLLHIHRAMHAVIDRQKNFRVLAKCLRLSGGDHLHSGTVVGKLERQGTLGFLMREDEDRSRGVFFTQDWGTMPVASGGIHVWHMPALVDIFGDDSCLQFGGGTLGHPWGNAPGATANRVALEACVQARNEGNDVLREAGKWSPELAAALNLWKEIKFEFDTVDT
OKH16906.1_GCA_001904615_ribulose-bisphosphate_carboxylase_large_subunit_Limnothrix_rosea_IAM_M-220                                                                        FKAGVQDYRLTDYTPKDTDLLACFRMTPQPGVPPEAAVAAESSTGTWTTWTDGLTDLDRYKGRCYNVEPVQGNQYFCFVAYPLDLFEEGSITNVLTSLVGNVFGFKALRALRLEDIRFPVAFIKTCPGNPHGITVERDLLNKYGRPLLGCTIKPKLGLSAKNYGRAVYECLRGGLDFTKDDENINSQPFMRWRDRFLFVQEAIEKAQAETNEVKGHYLNVTAATCEEMLERAEFAKEIGTPIVMHDITGGFTANTTLSKWCRRNGLLLHIHRAMHAVIDRQKNFRVLAKCLRLSGGDHLHSGTVVGKLERAGTLGFLMREDEDRSRGVFFTQDYGTMPVASGGIHVWHMPALVEIFGDDSCLQFGGGTLGHPWGNAPGATANRVALEACVQARNEGNDVLREACKWSPELAAACDLWKEIKFEFDTVDT
WP_072621219.1_GCF_001890765_form_I_ribulose_bisphosphate_carboxylase_large_subunit_Spirulina_major                                                                        FEAGVKDYRLTDYTPKDTDLLACFRMTPQPGVPPEAAVAAESSTGTWTTWTDGLTDLDRYKGRCYDLEAVPGNQYFCFVAYPLDLFEEGSVTNVLTSIVGNVFGFKALRALRLEDIRFPVALIKTFEGPPHGITVERDKLNKYGRPLLGCTIKPKLGLSAKNYGRAVYECLRGGLDFTKDDENINSQPFMRWRDRFLFVQEAIEKAQAETNEIKGHYLNVTAPTCEQMMERAEFAKEIGTPIIMHDFTSGFTANTSLSKWCRRNGVLLHIHRAMHAVVDRQRNFRVLAKCLRLSGGDHLHSGTVVGKLERGITMGFLMREDEDRSRGIFFTQDYSTMPVASGGIHVWHMPALVEIFGDDSCLQFGGGTLGHPWGNAPGATANRVALEACVQARNEGNDVIREACRWSPELAAACELWKEIKFEFEAMDT
AKE65807.1_GCA_000981785_Ribulose_bisphosphate_carboxylase_large_chain_Microcystis_aeruginosa_NIES-2549                                                                    FQAGVKDYRLTDYTPKDTDLLACFRVTPQPGVPPEAAVAAESSTGTWTTWTDNLTDLDRYKGRCYDIEPVPNNQFFCFVAYPLDLFEEGSVTNILTSIVGNVFGFKALRGLRLEDIRFPVALIKTFQGPPHGITVERDKLNKYGRPLLGCTIKPKLGLSAKNYGRAVYECLRGGLDFTKDDENINSQPFMRWRDRFLFVQEAIAKSQAETNEVKGHYLNVTAPTCEQMMQRAEFAAEIKTPIIMHDLTGGFTANTTLAKFCRDKGLLLHIHRAMHAVIDRQKNFRVLAKCLRLSGGDHLHSGTVVGKLERGITMGFLMREDEDRARGIFFTQDYGVMPVASGGIHVWHMPALVEIFGDDSCLQFGGGTLGHPWGNAPGATANRVALEACIQARNEGNDVIREACRWSPELAAACELWKEIKFEFEAMDT
PSF38031.1_GCA_003007785_ribulose-bisphosphate_carboxylase_large_subunit_Aphanothece_hegewaldii_CCALA_016                                                                  FDAGVKDYRLTDYTPKDTDLLACFRVTPQPGVPPEAAVAAESSTGTWTTWTDNLTDLDRYKGRCYNIEPVANNQYFCFVAYPLDLFEEGSVTNILTSIVGNVFGFKALRALRLEDIRFPVALIKTFQGPPHGITVERDILNKYGRPLLGCTIKPKLGLSAKNYGRAVYECLRGGLDFTKDDENINSQPFMRWRDRFLFVQEAIEKAQAETNEMKGHYLNVTAPTCEQMMERAEFAKEIKTPIIMHDLTGGFTANTTLAKFCRANGLLLHIHRAMHAVIDRQKNFRVLAKCLRLSGGDHLHSGTVVGKLERGITMGFLMREDEDRARGIFFTQDYGVFPVASGGIHVWHMPALVEIFGDDSCLQFGGGTLGHPWGNAPGATANRVALEACVQARNEGNDVIREACRWSPELAAACELWKEIKFEFEAMDT
AFY75777.1_GCA_000317025_ribulose_15-bisphosphate_carboxylase_large_subunit_Pleurocapsa_sp._PCC_7327                                                                       FQAGVKDYRLTDYTPKDTDVLACFRVTPQPGVPPEAAVAAESSTGTWTTWTDNLTDLDRYKGRCYDIEPVPNNQYFCFVAYPLDLFEEGSVTNMLTSIVGNVFGFKALRALRLEDLRIPVAYLKTFQGPPHGITVERDKLNKYGRPLLGCTIKPKLGLSAKNYGRAVYECLRGGLDLTKDDENINSQPFMRWRDRFLFVQEAIEKAQAETNEIKGHYLNVTAPTVEEMLKRAQFAKEIGTPIIMHDLTGGFTANTTLAKFCRDNGLLLHIHRAMHAVIDRQKNFRVLAKCLRMSGGDHLHSGTVVGKLERGITMGFLMREDEDRARGIFFTQDWGVFPVASGGIHVWHMPALVEIFGDDACFQFGGGTLGHPWGNAPGATANRVALEACIQARNEGNDVIREAARWSPELAAACELWKEIKFEFEAVDT
ACK69811.1_GCA_000021825_Ribulose-bisphosphate_carboxylase_Gloeothece_citriformis_PCC_7424                                                                                 FQAGVKDYRLTDYTPKDTDLLACFRVTPQPGVPPEAAVAAESSTGTWTTWTDGLTDLDRYKGRCYDIEPVPNNQYFCFVAYPLDLFEEGSVTNILTSIVGNVFGFKALRALRLEDIRFPVALLKTFQGPPHGITVERDKLNKYGRPLLGCTIKPKLGLSAKNYGRAVYECLRGGLDFTKDDENINSQPFMRWRDRFLFVQEAIEKSQAETNEIKGHYLNVTAGTLEEMMKRAEFAKEIKTPIIMHDLTGGFTANTTLARWCRDNGVLLHIHRAMHAVIDRQKNFRVLAKCLRMSGGDHLHSGTVVGKLERGITMGFLMREDEDRARGIFFTQDWGVMPVASGGIHVWHMPALVEIFGDDSCLQFGGGTLGHPWGNAPGATANRVALEACIQARNEGNEVIREAARWSPELAAACELWKEIKFEFEAMDT
ADN14857.1_GCA_000147335_Ribulose-bisphosphate_carboxylase_Gloeothece_verrucosa_PCC_7822                                                                                   FQAGVKDYRLTDYTPKDTDLLACFRVTPQPGVPPEAAVAAESSTGTWTTWTDGLTDLDRYKGRCYDIEPVPNNQYFCFVAYPLDLFEEGSVTNILTSIVGNVFGFKALRALRLEDIRFPVALLKTFQGPPHGITVERDKLNKYGRPLLGCTIKPKLGLSAKNYGRAVYECLRGGLDFTKDDENINSQPFMRWRDRFLFVQEAIEKAQAETNEIKGHYLNVTAGTLEEMMKRAEFAKEIKTPIIMHDLTGGFTANTTLAKFCRDNGLLLHIHRAMHAVIDRQKNFRVLAKCLRMSGGDHLHSGTVVGKLERGITMGFLMREDEDRARGIFFTQDWGVMPVASGGIHVWHMPALVEIFGDDSCLQFGGGTLGHPWGNAPGATANRVALEACIQARNEGNEVIREAARWSPELAAACELWKEIKFEFEAMDT
WP_017305980.1_GCF_000314005_form_I_ribulose_bisphosphate_carboxylase_large_subunit_Spirulina_subsalsa                                                                     FKAGVQDYRLTDYTPKDTDLLACFRMTPQPGVPPEAAVAAESSTGTWTTWTDGLTDLDRYKGRCYEVEAVPGNQYFCFVAYPLDLFEEGSVTNILTSLVGNVFGFKALRALRLEDLRIPVALLKTFQGPPHGIVVERDKLNKYGRPLLGCTIKPKLGLSAKNYGRAVYECLRGGLDFTKDDENINSQPFMRWRDRFLFVQEAIEKAQAETNEIKGHYLNVTAATCEEMLKRAEFAKEIGTPIIMHDLTGGFTANTTLARWCRDNGVLLHIHRAMHAVIDRQRNFRVLAKCLRMSGGDHLHSGTVVGKLERGITMGFLMREDEDRSRGIFFTQDWGVMPVASGGIHVWHMPALVEIFGDDSCLQFGGGTLGHPWGNAPGATANRVALEACVQARNEGNDVIREACRWSPELKAACELWKEIKFEFEAMDT
ELS04740.1_GCA_000332055_ribulose_15-bisphosphate_carboxylase_large_subunit_Xenococcus_sp._PCC_7305                                                                        FAAGVQDYRLTDYTPKDTDLLACFRMTPQPGVPAEAAVAAESSTGTWTTWTDGLTDLDRYKGRCYEVEPVPGNQYFAFVAYPLDLFEEGSVTNVLTSLVGNVFGFKALRALRLEDIRFPVALIKTFPGPPHGITVERDKLNKYGRPLLGCTIKPKLGLSAKNYGRAVYECLRGGLDFTKDDENINSQPFMRWRDRFLFVQEAIEKAQAETNEIKGHYLNVTAGTCEEMMQRAEFAKEIGTPIVMHDLTGGFTANTTLSKYCRDNGLLLHIHRAMHAVIDRQRNFRVLAKCLRLSGGDHLHSGTVVGKLERGITMGFLMREDEDRSRGIFFTQDYGTMPVASGGIHVWHMPALVEIFGDDSCLQFGGGTLGHPWGNAPGATANRVALEACVQARNEGNDVLREACRWSPELAAACELWKEITFEFEAMDT
RMF20834.1_GCA_003695125_form_I_ribulose_bisphosphate_carboxylase_large_subunit_Cyanobacteria_bacterium_J083                                                               FEAGVKDYRLTDYTPKDTDLLACFRMTPQPGVPPEAAVAAESSTGTWTTWTDNLTDLDRYKGRCYEVEPVPGNQYFCFVAYPLDLFEEGSVTNVLTSLVGNVFGFKALRALRLEDIRFPVALIKTFPGPPHGITVERDKLNKYGRPLLGCTIKPKLGLSAKNYGRAVYECLRGGLDFTKDDENINSQPFMRWRDRFLFVQEAIEKAQAETNEVKGHYLNVTAGTCEDMLKRAEFAKELGTPIIMHDLTGGFTANTTLSKYCRDNGLLLHIHRAMHAVIDRQRNFRVLAKCLRLSGGDHLHSGTVVGKLERGITMGFLMREDEDRSRGIFFTQDYGTMPVASGGIHVWHMPALVEIFGDDSCLQFGGGTLGHPWGNAPGATANRVALEACVQARNEGNDVIREACRWSPELAAACELWKEIKFEFEAMDT
GBF79328.1_GCA_003864295_ribulose-15-bisphosphate_carboxylase/oxygenase_large_subunit_RbcL_Aphanothece_sacrum_FPU1                                                         FKAGVQDYRLTDYTPKDTDLLACFRMTPQPGVPPEAAVAAESSTGTWTTWTDNLTDLDRYKGRCYDIEPVPNNQYFCFIAYPLDLFEEGSVTNVLTSLVGNVFGFKALRALRLEDIRFPVALIKTFPGPPHGITVERDKLNKYGRPLLGCTIKPKLGLSAKNYGRAVYECLRGGLDFTKDDENINSQPFMRWRDRFLFVQDAIQKAQAETNEVKGHYLNVTAGTCEEMLKRAEFAKEIKTPIIMHDLTGGFTANTTLSKYCRDNGLLLHIHRAMHAVIDRQKNFRVLAKCLRLSGGDHLHSGTVVGKLERGITMGFLMREDEDRARGIFFTQDYGTMPVASGGIHVWHMPALVDIFGDDSCLQFGGGTLGHPWGNAPGATANRVALEACLQARNEGNDVIREACRWSPELAAACELWKEIKFEFEAMDT
ACK65654.1_GCA_000021805_Ribulose-bisphosphate_carboxylase_Rippkaea_orientalis_PCC_8801                                                                                    FEAGVKDYRLTDYTPKDTDLLACFRMTPQPGVPPEAAVAAESSTGTWTTWTDNLTDLDRYKGRCYDIEKVENNQYFCFIAYPLDLFEEGSVTNVLTSLVGNVFGFKALRALRLEDIRFPVALIKTFQGPPHGITVERDKLNKYGRPLLGCTIKPKLGLSAKNYGRAVYECLRGGLDFTKDDENINSQPFMRWRDRFLFVQDAIEKAQAETNEVKGHYLNVTAGTCEEMLKRAEFAKEIKTPIIMHDLTGGFTANTTLAKFCRDNGLLLHIHRAMHAVIDRQKNFRVLAKCLRLSGGDHLHSGTVVGKLERGITMGFLMREDEDRSRGIFFTQDYGTMPVASGGIHVWHMPALVEIFGDDSCLQFGGGTLGHPWGNAPGATANRVALEACIQARNEGNDVIREACKWSPELAAACELWKEIKFEFEAMDT
HAC63469.1_GCA_003448685_TPA_ribulose-bisphosphate_carboxylase_large_subunit_Cyanothece_sp._UBA12306                                                                       FEAGVKDYRLTDYTPKDTDLLACFRMTPQPGVPPEAAVAAESSTGTWTTWTDNLTDLDRYKGRCYDIEPVANNQYFCFIAYPLDLFEEGSVTNVLTSLVGNVFGFKALRALRLEDIRFPVALIKTFPGPPHGISVERDKLNKYGRPLLGCTIKPKLGLSAKNYGRAVYECLRGGLDFTKDDENINSQPFMRWRDRFLFVQDAIEKSQAETNEVKGHYLNVTAATCEEMLKRAEFAKEIGTPIIMHDLTGGFTANTTLSKYCRDNGLLLHIHRAMHAVIDRQKNFRVLAKCLRLSGGDHLHSGTVVGKLERGITMGFLMREDEDRARGIFFTQDYGTMPVASGGIHVWHMPALVEIFGDDSCLQFGGGTLGHPWGNAPGATANRVALEACVQARNEGNDVIREACKWSPELAAACELWKEIKFEFEAMDT
EAZ92082.1_GCA_000169335_ribulose_bisophosphate_carboxylase_Crocosphaera_chwakensis_CCY0110                                                                                FNAGVQDYRLTDYTPKDTDLLACFRMTPQPGVPPEAAVAAESSTGTWTTWTDNLTDLDRYKGRCYDIEPVANNQYFCFIAYPLDLFEEGSVTNVLTSLVGNVFGFKALRALRLEDIRFPVALIKTFQGPPHGITVERDKLNKYGRPLLGCTIKPKLGLSAKNYGRAVYECLRGGLDFTKDDENINSQPFMRWRDRFLFVQEAIEKSQAETNEVKGHYLNVTAGTCEEMMKRAEFAKEIGTPIIMHDLTGGFTANTTLAKFCRDNGILLHIHRAMHAVIDRQKNFRVLAKCLRLSGGDHLHSGTVVGKLERGITMGFLMREDEDRDRGIFFTQDYGTMPVASGGIHVWHMPALVEIFGDDSCLQFGGGTLGHPWGNAPGATANRVALEACIQARNEGNDVIREACKWSPELAAACELWKEITFEFEAMDT
ACB52514.1_GCA_000017845_ribulose-15-bisphosphate_carboxylase/oxygenase_large_subunit_Crocosphaera_subtropica_ATCC_51142                                                   FNAGVQDYRLTDYTPKDTDLLACFRMTPQPGVPPEAAVAAESSTGTWTTWTDNLTDLDRYKGRCYDIEPVPNNQYFCFIAYPLDLFEEGSVTNVLTSLVGNVFGFKALRALRLEDIRFPVALIKTFQGPPHGITVERDKLNKYGRPLLGCTIKPKLGLSAKNYGRAVYECLRGGLDFTKDDENINSQPFMRWRDRFLFVQEAIEKAQAETNEVKGHYLNVTAGTCEEMMKRAEFAKEIGTPIVMHDLTGGFTANTTLAKFCRDNGILLHIHRAMHAVIDRQKNFRVLAKCLRLSGGDHLHSGTVVGKLERGITMGFLMREDEDRSRGIFFTQDYGTMPVASGGIHVWHMPALVEIFGDDSCLQFGGGTLGHPWGNAPGATANRVALEACIQARNEGNDVIREACKWSPELAAACELWKEITFEFEAMDT
WP_107670615.1_GCF_003013815_form_I_ribulose_bisphosphate_carboxylase_large_subunit_Cyanothece_sp._BG0011                                                                  FNAGVQDYRLTDYTPKDTDLLACFRMTPQPGVPPEAAVAAESSTGTWTTWTDNLTDLDRYKGRCYDIEPVPNNQYFAFIAYPLDLFEEGSVTNVLTSLVGNVFGFKALRALRLEDIRFPVALIKTFQGPPHGITVERDKLNKYGRPLLGCTIKPKLGLSAKNYGRAVYECLRGGLDFTKDDENINSQPFMRWRDRFLFVQEAIEKAQAETNEVKGHYLNVTAGTCEEMMKRAEFAKEIGTPIVMHDLTGGFTANTTLSKFCRDNGLLLHIHRAMHAVIDRQKNFRVLAKCLRLSGGDHLHSGTVVGKLERGITMGFLMREDEDRSRGIFFTQDYGTMPVASGGIHVWHMPALVEIFGDDSCLQFGGGTLGHPWGNAPGATANRVALEACIQARNEGNDVIREACKWSPELAAACELWKEITFEFEAMDT
EAM50081.1_GCA_000167195_Ribulose-bisphosphate_carboxylase_Crocosphaera_watsonii_WH_8501                                                                                   FNAGVQDYRLTDYTPKDTDLLACFRMTPQPGVPPEAAVAAESSTGTWTTWTDNLTDLDRYKGRCYDIEPVPNNQYFCFIAYPLDLFEEGSVTNVLTSLVGNVFGFKALRALRLEDIRFPVALIKTFQGPPHGITVERDKLNKYGRPLLGCTIKPKLGLSAKNYGRAVYECLRGGLDFTKDDENINSQPFMRWRDRFLFVQEAIEKSQAETNEVKGHYLNVTAGTCEEMMKRAEFAKEIGTPIVMHDITGGFTANTTLAKYCRDNGLLLHIHRAMHAVIDRQKNFRVLAKCLRLSGGDHLHSGTVVGKLERGITMGFLMREDEDRSRGIFFTQDYGTMPVASGGIHVWHMPALVEIFGDDSCLQFGGGTLGHPWGNAPGATANRVALEACIQARNEGNQVIREACKWSPELAAACELWKEIKFEFEAMDT
WP_085434856.1_GCF_002110465_form_I_ribulose_bisphosphate_carboxylase_large_subunit_unicellular_cyanobacterium_SU2                                                         FKAGVQDYRLTDYTPKDTDLLACFRMTPQPGVPPEAAVAAESSTGTWTTWTDNLTDLDRYKGRCYDIEPVPNNQYFCFIAYPLDLFEEGSVTNVLTSLVGNVFGFKALRALRLEDIRFPVALIKTFQGPPHGITVERDKLNKYGRPLLGCTIKPKLGLSAKNYGRAVYECLRGGLDFTKDDENINSQPFMRWRDRFLFVQDAITKAQAETNEVKGHYLNVTAGTCEEMLKRAEFAKEIGTPIIMHDITGGFTANTTLAKYCRDNGLLLHIHRAMHAVIDRQKNFRVLAKCLRLSGGDHLHSGTVVGKLERGITMGFLMREDEDRARGIFFTQDYGTMPVASGGIHVWHMPALVEIFGDDSCLQFGGGTLGHPWGNAPGATANRVALEACIQARNEGNQVIREACKWSPELAAACELWKEIKFEFEAMDT
AFZ33945.1_GCA_000317575_ribulose_15-bisphosphate_carboxylase_large_subunit_Stanieria_cyanosphaera_PCC_7437                                                                FKAGVQDYRLTDYTPKDTDLLACFRMTPQPGVPPEAAVAAESSTGTWTTWTDGLTDLDRYKGRCYDLEPVPGNQYFAFIAYPLDLFEEGSVTNVLTSLVGNVFGFKALRALRLEDIRFPVALIKTFQGPPHGITVERDKLNKYGRPLLGCTIKPKLGLSAKNYGRAVYECLRGGLDFTKDDENINSQPFMRWRDRFLFVQEAIEKSQAETNEIKGHYLNVTAGTCEEMMKRAEFAKEIGTPIIMHDLTGGFTANTTLAKYCRDNGLLLHIHRAMHAVIDRQKNFRVLAKCLRLSGGDHLHSGTVVGKLERGITMGFLMREDEDRSRGIFFTQDYGTMPVASGGIHVWHMPALVEIFGDDSCLQFGGGTLGHPWGNAPGATANRVALEACVQARNEGNDVIREACRWSPELAAACELWKEIKFEFEAMDT
AVP90254.1_GCA_003015225_ribulose_bisphosphate_carboxylase_large_chain_Synechocystis_sp._IPPAS_B-1465                                                                      FKAGVQDYRLTDYTPKDTDLLACFRMTPQPGVPAEAAVAAESSTGTWTTWTDNLTDLDRYKGRCYDLEAVPNNQYFAFIAYPLDLFEEGSVTNVLTSLVGNVFGFKALRALRLEDIRFPVALIKTFQGPPHGITVERDKLNKYGRPLLGCTIKPKLGLSAKNYGRAVYECLRGGLDFTKDDENINSQPFMRWRDRFLFVQEAIEKAQAETNEMKGHYLNVTAGTCEEMMKRAEFAKEIGTPIIMHDFTGGFTANTTLARWCRDNGILLHIHRAMHAVVDRQKNFRVLAKCLRLSGGDHLHSGTVVGKLERGITMGFLMREDEDRSRGIFFTQDYGTMPVASGGIHVWHMPALVEIFGDDSCLQFGGGTLGHPWGNAPGATANRVALEACVQARNEGNDVIREACRWSPELAAACELWKEIKFEFEAMDT
TJY64826.1_GCA_005047655_ribulose-bisphosphate_carboxylase_large_subunit_Sinimarinibacterium_sp._CAU_1509                                                                  YDAGVLKYREMDYTPKDTDLICVFRITPQEGVDAIAAVAGESSTATWTVWTDRLTACDSYRAKAYQVDEVPNQQYFAYVAYDLILFEAGSIANLTASIIGNVFSFKPLRACRLEDMRIPVAYVKTFPGPPTGIVVERERLNNYGRALLGATMKPKLGLSGRNYGRVVYEALKGGLDFTKDDENINSQAFMHWRDRFLYCTEAVNRAVASSGEVKGHYLNITAGTMEDMYERAEFAKQLGAPIVMIDLVIGYTAIQSISRWCRNNDMILHMHRAGHGTYTRQKNFRVIAKWLRLAGVDHLHAGTAVGKLEPMTVQGYVCRDAQDLARGLFFEQDWKVMPVASGGIHAGQMHQLLSLFGDDVILQFGGGTIGHPAGIQAGATANRVALEAMTKARNEGPEILAAAARWCTPLKQALETWKDVSFNYTSTDT
GCA_003250895QKJG01000113.1_313922873259_3_GCA_003250895_-1_ID_259_3_partial_00_Fontimonas_sp.                                                                             YDAGVLKYREMDYEPKETDLICVFRITPQDGVDAIAAVAGESSTATWTVWTDRLTACDSYRAKAYRVDEVPNQQYFAYVAYDLILFEPGSIANLTASIIGNVFSFKPLRACRLEDIRVPVAYVKTFPGPPTGIVVERERLNNYGRALLGATMKPKLGLSGRNYGRVVYEALKGGLDFTKDDENINSQAFMHWRDRFLYCTEAVNRAGATSGEVKGHYLNITAGTMEDMYERAEFAKQLGAPIVMIDLVIGYTAIQSISRWCRNNDMILHMHRAGHGTYTRQKNFRVIAKWLRLAGVDHLHAGTAVGKLEPMTVQGYVCRDAQDLSRGLFFDQDWRVMPVASGGIHAGQMHQLLSLFGDDVILQFGGGTIGHPGGIQAGATANRVALEVMTKARNEGPEILESAARWCSPLKQALETWKDVSFNYTSTDT
PCI58772.1_GCA_002401735_ribulose-bisphosphate_carboxylase_large_subunit_Methylophilaceae_bacterium                                                                        YKGGVLKYKQMDYEPKDTDFICLFRITPQEGVDPEAAVAGESSTATWTVWTDLLTAHEDYQAKAYRLDTVPNAQYFAYIAYDIALFEEGSIANVTASLIGNVFSFKPLKAARLEDIRIPTAYVKTFKGPPTGIIVERERLDKYGRPLLGATMKPKLGLSGKNYGRVVYEGLSGGLDFTKDDENINSQPFMHWRDRFLFCMEAVNKAQANTGEIKGHYLNITAATMEDMYERAEFARDLGSNIIMVDLVIGWTAIQSISRWSRENDMILHMHRAGHGTYTRQKNFRVIAKWLRLAGVDHLHAGTAVGKLEPMTVQGYVCRDSQDLARGIFFDQDWKVMPVASGGIHAGQIHQLLHLFGDDVVLQFGGGTIGHPAGIQAGAIANRVGIEAMVKARNEGPDILRTAAKGCKPLEQALEIWKDVSFNYTSTDT
OGV78052.1_GCA_001803395_ribulose-bisphosphate_carboxylase_large_subunit_Methylotenera_sp._RIFCSPLOWO2_02_FULL_45_14                                                       YKGGVLKYKQMDYEPKETDFICVFRITPQDGVDPEAAVAGESSTATWTVWTDMLTAYEDYQAKAYRIDTVPGAQYFAYIAYDIILFEEGSIANVTASLIGNVFSFKPLKAARLEDIRIPVAYVKTFKGPPTGIIVERERLDKYGRPLLGATMKPKLGLSGKNYGRVVYEGLTGGLDFTKDDENINSQPFMHWRDRFLFCMEAVNRAQANSGEIKGHYLNITAATMEDMYERAEFAKQLGSNIIMIDLVVGWTAIQSISNWARKNDMILHMHRAGHGTYTRQKNFRVIAKWLRLAGVDHLHAGTAVGKLEPMTVQGYVCRDSQDFSRGIFFDQDWKVMPVASGGIHAGQIHQLLHLFGDDMVLQFGGGTIGHPAGIQAGAIANRVGIETMVKARNEGPDILRAAARWCKPLEQALETWKNVSFNYASTDT
PKO92768.1_GCA_002842435_ribulose-bisphosphate_carboxylase_large_subunit_Betaproteobacteria_bacterium_HGW-Betaproteobacteria-1                                             YKGGVLKYKQMDYEPKDTDFICVFRITPQEGVDPEAAVAGESSTATWTVWTDMLTAYEDYQGKAYRLDAVPGAQYFAYIAYDIILFEEGSIANVTASLIGNVFSFKPLKAARLEDIRIPVAYVKTFKGPPTGIIVERERLDKYGRPLLGATMKPKLGLSGKNYGRVVYEGLTGGLDFTKDDENINSQPFMHWRDRFLFCMEAVNRAQANSGEIKGHYLNITAATMEDMYERAEFAKELGSNIIMVDLIIGWTAIQSISNWARKNDMILHMHRAGHGTYTRQKNFRVMAKWLRLAGVDHLHAGTAVGKLEPMTVQGYVCRDGQDLARGIFFDQDWKVMPVASGGIHAGQIHQLLHLFGDDVVMQFGGGTIGHPGGIQAGATANRVGIEAMVKARNEGPDILRQAAKWCKPLEQALETWKDVSFNYTSTDT
GCA_002423265DIVE01000046.1_3861234573_3_GCA_002423265_-1_ID_73_3_partial_00_Methylophilaceae_bacterium_UBA6140                                                            YKGGVLKYKQMDYEPKATDFICVFRITPQEGVDTEAAVAGESSTATWTVWTDMLTAHEDYQAKAYRIDPVPGAQYFAYIAYDIILFEEGSIANVTASLIGNVFSFKPLKAARLEDIRIPVAYVKTFKGPPTGIIVERERLDKYGRPLLGATMKPKLGLSGKNYGRVVFEGLTGGLDFTKDDENINSQPFMHWRDRFLFCMEAVNKAQANSGEIKGHYLNITAATMEDMYERAEMAKTLGSNIIMVDLVIGWTAIQSISNWARKNDMILHMHRAGHGTYTRQKNFRVIAKWLRLAGVDHLHAGTAVGKLEPMTVQGYVCRDSQDFSRGLFFDQDWKVMPVASGGIHAGQMHQLLHLFGDDVVLQFGGGTIGHPGGIQAGATANRVGIEAMVKARNEGPDILRTAARWCKPLEQALETWKDVSFNYTSTDT
WP_088177720.1_GCF_001704575_ribulose-bisphosphate_carboxylase_large_subunit_Methylophilales_bacterium_LSUCC0135                                                           YKGGVLKYKQMDYAPKDTDFICVFRITPQEGVDTEAAVAGESSTATWTVWTDMLTAHEDYQAKAYRIDPVPGAQYFAYIAYDIILFEEGSIANVTASLIGNVFSFKPLKAARLEDIRIPVAYVKTFKGPPTGIIVERERLDKYGRPLLGATMKPKLGLSGKNYGRVVYEGLTGGLDFTKDDENINSQPFMHWRDRFLFCMEAVNKAQANSGEIKGHYLNITAATMEDMYERAEMAKALGSNIIMVDLIIGWTAIQSISNWARKNDMILHMHRAGHGTYTRQKNFRVIAKWLRLAGVDHLHAGTAVGKLEPMTVQGYVCRDSQDFSRGLFFDQDWKVMPVASGGIHAGQMHQLLHLFGDDVVLQFGGGTIGHPGGIQAGATANRVGIEAMVKARNEGPDILRAAAKWCKPLEQALETWKDVSFNYNSTDT
KND56595.1_GCA_001189345_Ribulose_bisphosphate_carboxylase_large_chain_Candidatus_Paraburkholderia_kirkii                                                                  YAAGVMKYREMDYTPKDTDIIALFRITPQAGVEPEAAVAGESSTATWTVWTDRLTACDMYRAKAYRVEPVPNPQYFAYIAYELDLFEEGSVANLTASIIDNVFGFKPLKALRLEDMRIPVAYLKTFQGPPTGIVVERERLDKYGRPLLGATVKPKLGLSGKNYGRVVYEGLKGGLDFLKDDENIDSQAFMHWRDRFLFSMEAVNCAQAETGEVKGHYLKVTAGTMEGMYERAEFAKELGSCIVMIDLVIGWTAIQSMSKWARRNDMILHLHRAGHGTYTRQRNFRVIAKWLRMAGVDHADAS-VARSFRP------AVRRRDDRASAR--HSGW--------------------RHGESRRARIDG----------EGAE-------------------------------------------------
ACC75527.1_GCA_000020045_Ribulose-bisphosphate_carboxylase_plasmid_Paraburkholderia_phymatum_STM815                                                                        YAAGVMKYREMDYTPKDTDVIALFRITPQPGVEPEAAVAGESSTATWTVWTDRLTACDMYRAKAFRVEPVPN-QYFAFIAYELDLFEEGSVANLTASIIGNVFGFKPLKALRLEDMRIPVAYLKTFQGPPTGIVVERERLDKYGRPLLGATVKPKLGLSGKNYGRVVYEGLKGGLDFLKDDENINSQPFMHWRDRYLFAMEAVHRAQAETGEVKGHYLNVTAGTMEDMYERAEFAKELGSCIVMIDLVIGWTAITSMGRWARKNDMILHLHRAGHGTYTRQRNFRVIAKWLRMAGVDHAHAGTAVGKLDPLSVQGYVLRESVDLTRGIFFDQHWKVMPVASGGIHAGQMHQLLDLFGDDAILQFGGGTIGHPSGIQAGATANRVALETMVKARNEGSDLLEAAARHCTPLKQALDTWGDVTFNYTPTDS
APR38462.1_GCA_001922345_ribulose-bisphosphate_carboxylase_large_subunit_Paraburkholderia_sp._SOS3                                                                         YDAGVLKYREMDYEPKETDVIALFRITPQLGVEPEAAVAGESSTATWTVWTDRLTACDMYRAKAYRVEPVPA-QYFAYIAYELDLFEEGSVANLTASIIGNVFGFKPLKALRLEDMRIPVAYLKTFHGPATGIVVERERLDKYGRPLLGATVKPKLGLSGKNYGRVVYEGLKGGLDFLKDDENINSQAFMHWRDRYLFSMEAVNRAQAETGEVKGHYLNVTAATMEDMYERAEFAKELGSCIVMIDLVIGWTAIQSMARWARRNDMILHLHRAGHGTYTRQRNFRVIAKWLRMAGVDHAHAGTAVGKLEPLSVQGYVLREAVDLSRGIFFDQPWKVMPVASGGIHAGQMHQLLDLFGDDAILQFGGGTIGHPAGIQAGATANRVALEAMVKARNEGPELLDAAARHCLPLKQALDTWRDVTFNYASTDT
TDY52156.1_GCA_004366595_ribulose_15-bisphosphate_carboxylase_large_subunit_Paraburkholderia_rhizosphaerae                                                                 YDAGVLKYREMDYEPKDTDVIALFRITPQPGVEPEAAVAGESSTATWTVWTDRLTACDMYRAKAYRVDPVPA-QYFAYIAYELDLFEEGSVANLTASIIGNVFGFKPLKALRLEDMRIPVAYLKTFHGPATGIVVERERLDKYGRPLLGATVKPKLGLSGKNYGRVVYEGLKGGLDFLKDDENINSQAFMHWRDRYLFSMEAVNRAQAETGEVKGHYLNVTAATMEDMYERAEFAKELGSCIVMIDLVIGWTAIQSMARWARKHDMILHLHRAGHGTYTRQRNFRVIAKWLRMAGVDHAHAGTAVGKLEPLSVQGYVLREAVDLSRGLFFDQPWKVMPVASGGIHAGQMHQLLDLFGDDVILQFGGGTIGHPAGIQAGATANRVALEAMVKARNEGPDLLEAAARHCLPLKQALDTWRDVTFNYASTDT
SED71987.1_GCA_900104845_ribulose-15-bisphosphate_carboxylase/oxygenase_large_subunit_Paraburkholderia_caballeronis                                                        YAAGVMKYREMDYTPKDTDVIALFRITPQPGVEPEAAVAGESSTATWTVWTDRLTACDMYRAKAYRVEPVPA-QFFAYIAYDLDLFEEGSVANLTASIIGNVFGFKPLKALRLEDMRIPVAYLKTFQGPPTGIVVERERLDKYGRPLLGATVKPKLGLSGKNYGRVVYEGLKGGLDFMKDDENINSQAFMHWRDRFLFATEAVNRAQAETGEVKGHYLNVTAATMEDMYERAEFAKELGSCIVMIDLVIGWTAIQSMSKWARRNDMVLHLHRAGHGTYTRQRSFRVIAKWLRMAGVDHAHAGTAVGKLEPLVVQGYVCREMVDLARGIFFEQPWKVMPVASGGIHAGQMHQLLDLFGDDAVLQFGGGTIGHPSGIQAGAQANRVALEAMVKARNEGPDILEAAARWCTPLKQALDTWKDVTFNYASTDT
PZW00913.1_GCA_003253405_ribulose_15-bisphosphate_carboxylase_large_subunit_Paraburkholderia_sp._PDC91                                                                     YAAGVMKYREMDYTPKDTDVIALFRITPQAGVDPEAAVAGESSTATWTVWTDRLTACDMYRAKAYRVEPVPA-QYFAYIAYDLDLFEEGSVANLTASIIGNVFGFKPLKALRLEDMRIPVAYLKTFQGPPTGIVVERERLDKYGRPLLGATVKPKLGLSGKNYGRVVYEGLRGGLDFLKDDENINSQAFMHWRDRFLFSMEAVNRAQAETGETKGHYLNVTAATMEDMYERAEFAKELGSCIVMIDLVIGWTAIQSMSKWARRNDMILHLHRAGHSTYTRQRNFRVISKWLRMAGVDHAHAGTAVGKLEPLAVQGYVCREMVDLARGLFFEQPWKVLPVASGGIHAGQMHQLLDLFGDDVVLQFGGGTIGHPAGIQAGAQANRVALEAMVKARNEGPDILEAAARWCTPLKQALDTWKDVTFNYASTDT
WP_018438899.1_GCF_000373005_form_I_ribulose_bisphosphate_carboxylase_large_subunit_Trinickia_symbiotica                                                                   YAAGVLKYREMDYTPKDTDVIALFRITPQEGVEPEAAVAGESSTATWTVWTDRLTACDMYRAKAYRIEPVPG-QYFAYIAYELDLFEEGSVANLTASIIGNVFGFKPLKALRLEDMRIPVAYLKTFQGPPTGIIVERERLDKYGRPLLGATVKPKLGLSGKNYGRVVYEGLKGGLDFLKDDENINSQPFMHWRDRYLFAMEAVNRAQAETGEVKGHYLNVTAGTMEDMYERAEFAKQLGSCIVMIDLVIGWTAIQSMARWARRNDMILHLHRAGHGTYTRQRNFRVIAKWTRMAGVDHVHAGTAVGKLEPLSVQGYVCREAVDLSRGIFFDQPWKVMPVASGGIHAGQMHQLVDLFGDDVILQFGGGTIGHPAGIQAGAIANRVALEAMIKARNEGPDILEAAARFCTPLKQALDTWKDVTFNYASTDT
TAL96518.1_GCA_004297925_ribulose-bisphosphate_carboxylase_large_subunit_Paraburkholderia_sp.                                                                              YAAGVMKYREMDYTPKDTDVIALFRITPQQGVEPEAAVAGESSTATWTVWTDRLTACDMYRAKAYRVEPVPA-QFFAYIAYELDLFEEGSVANLTASIIGNVFGFKPLKALRLEDMRIPVAYLKTFQGPPTGIIVERERLDKYGRPLLGATVKPKLGLSGKNYGRVVYEGLKGGLDFLKDDENINSQAFMHWRDRFLFSMEAVNRAQAETGEVKGHYLNVTAGTMEEMYERAEFAKQLGSCIVMIDLVIGWTAIQSMSKWARRNDMILHLHRAGHGTYTRQRNFRVIAKWLRMAGVDHAHAGTAVGKLEPLSVQGYVCRASVDLSRGIFFDQPWKVMPVASGGIHAGQMHQLIDLFGDDSILQFGGGTIGHPGGIQAGAVANRVALEAIVKARNEGPELLEAAARWCTPLKQALDTWRDVTFNYASTDT
KND62416.1_GCA_001189365_Ribulose_bisphosphate_carboxylase_large_chain_Candidatus_Burkholderia_verschuerenii                                                               YAAGVMKYREMDYVPKDTDVIALFRITPQAGVEPEAAVAGESSTATWTVWTDRLTACDMYRAKAYRCEPVPN-QYFAYIAYDLNLFEEGSVANLTASIIGNVFGFKPLKALRLEDMRIPVAYLKTFQGPPTGIIVERERLDKYGRPLLGATVKPKLGLSGKNYGRVVYEGLKGGLDFLKDDENINSQAFMHWRDRYLFAMEAVSRAQAETGEMKGHYLNVTAGMMEDMYERAEFAKELGSCIVMIDLVIGWTAIQSMSKWARRNDMILHLHRAGHGTYTRQRNFRVIAKWLRMAGVDHAHAGTAVGKLEPMAVQGYVCREAPDLARDIFFDQPWKVMPVASGGIHAGQMHQLLDLFGDDAILQFGGGTIGHPQGIQAGATANRVALEAMVKARNEGLDILDAAARSCTPLRQALETWRDVTFNYASTDT
SAL37450.1_GCA_001544615_Ribulose_bisphosphate_carboxylase_large_chain_chromosomal_Caballeronia_concitans                                                                  YAAGVMKYREMDYTPKDTDIIALFRITPQSGVEPEAAVAGESSTATWTVWTDRLTACDMYRAKAYRVEPVPN-QYFAYIAYDLDLFEEGSVANLTASIIGNVFGFKPLKALRLEDMRIPVAYLKTFQGPPTGIVVERERLDKYGRPLLGATVKPKLGLSGKNYGRVVYEGLKGGLDFLKDDENINSQAFMHWRDRYLFAMEGVHRAQAETGEVKGHYLNVTAGTMEDMYERAEFAKELGSCIVMIDLVIGYTAIQSMSRWARKNDMILHLHRAGHGTYTRQRNFRVIAKWLRMAGVDHAHAGTAVGKLEPLAVQGYVCREPVDLQRGIFFDQPWKVMPVASGGIHAGQMHQLLDLFGDDAILQFGGGTIGHPQGIQAGATANRVALEAMVKARNEGIDILEAAARWCTPLKLALDTWRDVTFNYASTDT
SAL14411.1_GCA_001544515_Ribulose_bisphosphate_carboxylase_large_chain_Caballeronia_terrestris                                                                             YAAGVMKYREMDYTPKDTDVIALFRITPQPGVEPEAAVAGESSTATWTVWTDRLTACDMYRAKAYRVEPVPA-QYFAYIAYELDLFEEGSVANLTASIIGNVFGFKPLKALRLEDMRIPVAYLKTFQGPPTGIIVERERLDKYGRPLLGATVKPKLGLSGKNYGRVVYEGLKGGLDFLKDDENINSQAFMHWRDRFLFAMEAVARAQAETGEVKGHYLNVTAGTMEDMYERAEFAKELGSCIVMIDLVVGWTAIQSMSKWARRNDMILHLHRAGHGTYTRQRNFRVIAKWLRMAGVDHAHAGTAVGKLEPLSVQGYVCRDAVDLSRGLFFDQPWKVMPVASGGIHAGQMHQLLDLFGDDCILQFGGGTIGHPGGIQAGAVANRVALEAMVKARNEGPEVLEAAARWCTPLKQALDTWRDVTFNYASTDT
AET92037.1_GCA_000236065_Ribulose-bisphosphate_carboxylase_Burkholderia_sp._YI23                                                                                           YAAGVMKYREMDYTPKDTDVIALFRITPQAGVEPEAAVAGESSTATWTVWTDRLTACDMYRAKAYRVDPVPNPQYFAYIAYELDLFEEGSVANLTASIIGNVFGFKPLKALRLEDMRIPVAYLKTFQGPPTGIIVERERLDKYGRPLLGATVKPKLGLSGKNYGRVVYEGLKGGLDFLKDDENINSQAFMHWRDRYLFAMEAVSRAQAETGEVKGHYLNVTAGTMEDMYERAEFAKELGSCIVMIDLVIGWTAIQSMSKWARRNDMILHLHRAGHGTYTRQRNFRVIAKWLRMAGVDHAHAGTAVGKLEPLSVQGYVCREAPDLSRGIFFDQPWKVMPVASGGIHAGQMHQLLDLFGDDCILQFGGGTIGHPQGIQAGATANRVALEAMVKARNEGLDVLDAAARFCTPLKLALDTWRDVTFNYASTDT
SAL04094.1_GCA_001545075_Ribulose_bisphosphate_carboxylase_large_chain_Caballeronia_ptereochthonis                                                                         YAAGVMKYREMDYTPKDTDVIALFRITPQAGVEPEAAVAGESSTATWTVWTDRLTACDMYRAKAYRVEPVPS-QYFAYIAYELDLFEEGSVANLTASIIGNVFGFKPLKALRLEDMRIPVAYLKTFQGPPTGIVVERERLDKYGRPLLGATVKPKLGLSGKNYGRVVYEGLKGGLDFLKDDENINSQAFMHWRDRYLFSMEAVNRAQAETGEVKGHYLNVTAATMEDIYERAEFAKELGSCIVMIDLVIGWTAIQSMSKWARRNDMILHLHRAGHGTYTRQRNFRVIAKWLRMAGVDHAHAGTAVGKLEPLSVQGYVCREAVDLSRGIFFDQPWKVMPVASGGIHAGQMHQLLDLFGDDAILQFGGGTIGHPQGIQAGATANRVALEAMVKARNEGPDILEAAARGCTPLKQALDVWRDVTFNYASTDT
SAK55184.1_GCA_001545035_Ribulose_bisphosphate_carboxylase_large_chain_chromosomal_Caballeronia_glebae                                                                     YAAGVMKYREMDYTPKDTDVIALFRITPQAGVEPEAAVAGESSTATWTVWTDRLTACDMYRAKAYRVELVPN-QYFAYIAYELDLFEEGSVANLTASIIGNVFGFKPLKALRLEDMRIPIAYLKTFQGPPTGIVVERERLDKYGRPLLGATVKPKLGLSGKNYGRVVYEGLKGGLDFLKDDENINSQAFMHWRDRYLFAMEAVNRAQAETGEVKGHYLNVTAGTMEDMYERAEFAKELGSCIVMIDLVIGWTAIQSMSKWARRNDMILHLHRAGHGTYTRQRNFRVIAKWLRMAGVDHAHAGTAVGKLEPLSVQGYVCREAPDLSRGIFFDQPWKVMPVASGGIHAGQMHQLLDLFGDDCILQFGGGTIGHPQGIQAGATANRVALEAMVKARNEGPEILEAAARSCTPLKQALDIWRDVTFNYASTDT
GCA_000493855AYGV01000002.1_2322007234972_23_GCA_000493855_-1_ID_2_23_partial_00_Burkholderia_sp._JGI_001013-G13                                                           YAAGVMKYREMDYTPKDTDVIALFRITPQAGVEPEAAVAGESSTATWTVWTDRLTACDMYRAKAYRVEPVPN-QYFAYIAYELDLFEEGSVANLTASIIGNVFGFKPLKALRLEDMRIPVAYLKTFQGPPTGIIVERERLDKYGRPLLGATVKPKLGLSGKNYGRVVYEGLKGGLDFLKDDENINSQAFMHWRDRYLFAIEAVNRAQAETGEVKGHYLNVTAGTMEDMYERAEFAKELGSCIVMIDLVIGWTAIQSMSKWARRNDMILHLHRAGHGTYTRQRNFRVIAKWLRMAGVDHAHAGTAVGKLEPLSVQGYVCREAPDLSRGIFFDQPWKVMPVASGGIHAGQMHQLLDLFGDDCILQFGGGTIGHPQGIQAGATANRVALEAMVKARNEGPEILEAAARGCTPLKQALDTWRDVTFNYASTDT
ADG17252.1_GCA_000092885_Ribulose-bisphosphate_carboxylase_Paraburkholderia_sp._CCGE1002                                                                                   YAAGVMKYREMDYEPKETDVIALFRITPQPGVEPEAAVAGESSTATWTVWTDRLTACDMYRAKAYRVEPVPA-QYFAYIAYELDLFEEGSVANLTASIIGNVFGFKPLKALRLEDMRIPVAYLKTFQGPPTGIVVERERLDKYGRPLLGATVKPKLGLSGKNYGRVVYEGLRGGLDFLKDDENINSQAFMHWRDRFLFAMEAVSRAQAETGEVKGHYMNVTAGTMEDMYERAEFAKELGSCIVMIDLVIGWTAIQSMSRWARKHDMILHLHRAGHGTYTRQRNFRVIAKWLRMAGVDHAHAGTAVGKLEPLSVQGYVCRDAVDLSRGLFFDQPWKVMPVASGGIHAGQMHQLLDLFGDDAILQFGGGTIGHPAGIQAGATANRVALEAMVKARNEGPDVLEAAARWCTPLKQALDTWRDVTFNYASTDT
APA87652.1_GCA_001865575_ribulose-bisphosphate_carboxylase_large_subunit_Paraburkholderia_sprentiae_WSM5005                                                                YAAGVMKYREMDYEPKDTDVIALFRITPQPGVEPEAAVAGESSTATWTVWTDRLTACDMYRAKAYRVEPVPV-QYFAYIAYELDLFEEGSVANLTASIIGNVFGFKPLKALRLEDMRIPVAYLKTFQGPPTGIVVERERLDKYGRPLLGATVKPKLGLSGKNYGRVVYEGLRGGLDFLKDDENINSQAFMHWRDRFLFAMDAVNRAQAETGELKGHYLNVTAGTMEDMYERAEFAKELGSCIVMIDLVIGWTAIQSMSRWARRNDMILHLHRAGHGTYTRQRNFRVIAKWLRMAGVDHAHAGTAVGKLEPLSVQGYVCRDAVDLSRGIFFDQPWKVMPVASGGIHAGQMHQLLDLFGDDAILQFGGGTIGHPAGIQAGATANRVALEAMVKARNEGPDVLEAAARWCTPLKQALDTWRDVTFNYASTDT
WP_017774765.1_GCF_003986935_form_I_ribulose_bisphosphate_carboxylase_large_subunit_Paraburkholderia_kururiensis                                                           YAAGVMKYREMDYTPKDTDVIALFRITPQPGVDPEAAVAGESSTATWTVWTDRLTACDMYRAKAFRVEPVPV-QYFAYIAYELDLFEEGSIANLTASIIGNVFGFKPLKALRLEDMRIPVAYLKTFQGPATGIVVERERLDKYGRPLLGATVKPKLGLSGKNYGRVVYEGLKGGLDFLKDDENINSQAFMHWRDRFLFSMEAVNRAQAETGEVKGHYLNVTAGTMEEMYERAEFAKELGSCIVMIDLVIGWTAIQSMARWARKNDMILHLHRAGHSTYTRQRNFRVIAKWVRMAGVDHVHAGTAVGKLEPLSVQGYVCREAVDLSRGLFFDQPWKVMPVASGGIHAGQMHQLIDLFGDDVVLQFGGGTIGHPGGIQAGATANRVALEAMVKARNEGPDILEAAARSCTPLKQALDTWRDVTFNYASTDT
WP_042267920.1_GCF_000739775_ribulose-bisphosphate_carboxylase_large_subunit_Paraburkholderia_heleia                                                                       YAAGVMKYREMDYTPKDTDVIALFRITPQPGVEPEAAVAGESSTATWTVWTDRLTACDMYRAKAYRVDPVPAPQYFAYIAYELDLFEEGSVANLTASIIGNVFGFKPLKALRLEDMRIPVAYLKTFQGPPTGIVVERERLDKYGRPLLGATVKPKLGLSGKNYGRVVYEGLRGGLDFLKDDENINSQAFMHWRDRYLFSMEAVNRAQAETGEVKGHYLNVTAGTMEDMYERAEFAKELGSCIVMIDLVIGWTAIQSMARWARRNDMILHLHRAGHSTYTRQRNFRVIAKWLRMAGVDHAHAGTAVGKLEPLAVQGYVCREAVDLARGIFFDQPWKVMPVASGGIHAGQMHQLLNLFGDDAILQFGGGTIGHPGGIQAGAQANRVALEAMVKARNEGPDILEAAARSCTPLKQALDTWRDVTFNYASTDT
EDT12666.1_GCA_000172415_Ribulose-bisphosphate_carboxylase_Paraburkholderia_graminis_C4D1M                                                                                 YAAGVMKYREMDYTPKDTDVIALFRITPQPGVDPEAAVAGESSTATWTVWTDRLTACDMYRAKAYRVDPVPAPQYFAYIAYELDLFEEGSVANLTASIIGNVFGFKPLKALRLEDMRIPVAYLKTFQGPPTGIVVERERLDKYGRPLLGATVKPKLGLSGKNYGRVVYEGLRGGLDFLKDDENINSQAFMHWRDRFLFSMEAVNRAQAETGEVKGHYLNVTAGTMEDMYERAEFAKQLGSCIVMIDLVIGWTAIQSMARWARKNDMILHLHRAGHSTYTRQRNFRVIAKWLRMAGVDHAHAGTAVGKLEPLTVQGFVCREAVDLSRGIFFDQPWKVMPVASGGIHAGQMHQLLDLFGDDAILQFGGGTIGHPGGIQAGAVANRVALECMVKARNEGPEILEAAARWCGPLKQALDTWRDVTFNYASTDS
WP_020066343.1_GCF_000383275_MULTISPECIES_ribulose-bisphosphate_carboxylase_large_subunit_Paraburkholderia                                                                 YAAGVMKYREMDYTPKDTDVIALFRITPQPGVEPEAAVAGESSTATWTVWTDRLTACDMYRAKAYRVDPVPAPQYFAYIAYELDLFEEGSIANLTASIIGNVFGFKPLKALRLEDMRIPVAYLKTFQGPPTGIVVERERLDKYGRPLLGATVKPKLGLSGKNYGRVVYEGLRGGLDFLKDDENINSQAFMHWRDRFLFSMEAVNRAQAETGEVKGHYLNVTAGTMEEMYERAEFAKELGSCIVMIDLVIGWTAIQSMSRWARRNDMILHLHRAGHSTYTRQRNFRVIAKWLRMAGVDHAHAGTAVGKLEPLTVQGFVCREAVDLSRGIFFEQPWKVMPVASGGIHAGQMHQLLDLFGDDAILQFGGGTIGHPGGIQAGAVANRVALEAMVKARNEGPDILEAAARWCGPLKQALDTWRDVSFNYASTDS
WP_027798136.1_GCF_000472525_ribulose-bisphosphate_carboxylase_large_subunit_Paraburkholderia_dilworthii                                                                   YAAGVMKYREMDYTPKDTDVIALFRITPQPGVEPEAAVAGESSTATWTVWTDRLTACDMYRAKAYRVDPVPAPQYFAYIAYELDLFEEGSIANLTASIIGNVFGFKPLKALRLEDMRIPVAYLKTFQGPPTGIVVERERLDKYGRPLLGATVKPKLGLSGKNYGRVVYEGLRGGLDFLKDDENINSQAFMHWRDRFLFSMEAVNRAQAETGEVKGHYLNVTAGTMEDMYERAEFAKELGSCIVMIDLVIGWTAIQSMSRWARKNDMILHLHRAGHSTYTRQRNFRVIAKWLRMAGVDHAHAGTAVGKLEPLTVQGFVCREAVDLSRGIFFDQPWKVMPVASGGIHAGQMHQLLDLFGDDAILQFGGGTIGHPGGIQAGAVANRVALEAMVKARNEGPDILEAAARWCGPLKQALDTWRDVSFNYASTDS
THD09222.1_GCA_004798955_ribulose-bisphosphate_carboxylase_large_subunit_Metallibacterium_scheffleri                                                                       YAAGVLKYRQMDYVPSDTDVLCLFRITPQEGVDPVAAVAGESSTATWTVWTDRLTACDSYRAKAYKVEPVPGGQYFAWIAYDLILFEEGSIANLTASIIGNVFGFKPLKALRLEDMRIPVAYVKTFKGPPTGLIVERERLDKFGRPLLGATTKPKLGLSGRNYGRVIYEGLKGGLDFMKDDENINSQPFMHWRDRFLYVMDGVNKASAATGEVKGSYLNVTGATMEDMYERAEFARELGSVVVMIDLVVGYTAIQSMGNWARKHDMILHLHRAGHGTYTRQKSFRVIAKWMRLAGVDHIHAGTAVGKLEPKTVQGYVCRESIDLPRGIYFEQDWKMMPVASGGIHAGQMHQLIDLFGDDVILQFGGGTIGHPAGIQAGAVANRVALEAMVKARNEGLEILRKAAQSCTPLKQALDTWGEITFNYASTDT
RPH66661.1_GCA_003818515_form_I_ribulose_bisphosphate_carboxylase_large_subunit_Burkholderiales_bacterium                                                                  YSAGVLKYRQMDYTPAETDVICLFRITPQEGVDPIAAVAGESSTATWTVWTDRLTACDSYRAKAYKVEPVPNGQFFAWIAYDLALFEEGSIANMTASLIGNVFGFKPLKALRLEDIRVPVAYVKTFKGPPTGLVVERERLDKYGRPLLGATVKPKLGLSGRNYGRVVYEGLKGGLDFMKDDENINSQPFMHWRDRFLYVMEAVNKASAVTGEVKGSYLNVTAATMEDMYERAEFAKELGSVIVMIDLVIGYTAIQSMANWCRRNDMILHMHRAGHSTYTRQKNFRVIAKWLRLAGVDHLHTGTAVGKLEPLTVQGYVCRDTTNLPRGLYFDQDWKVMPVASGGIHAGQMHQLIDLFGDDVVLQFGGGTIGHPQGIQAGAVANRVALEAMVKARNEGPAILQQAAAQCGPLKAALDTWKDVSFNYASTDS
ODS97410.1_GCA_001724855_ribulose-bisphosphate_carboxylase_large_subunit_Lautropia_sp._SCN_69-89                                                                           YAAGVLKYRQMDYIPKDTDVICLFRITPQEGVDPIAAVAGESSTATWTVWTDRLTACDGYRAKAWKVEQVPNGQYFAWIAYDLSLFEEGSIANMTASLIGNVFGFKPLKALRLEDIRVPVAYVKTFKGPPTGLVVERERLDKYGRPLLGATVKPKLGLSGRNYGRVVYEGLKGGLDFMKDDENINSQPFMHWRDRFLYVMEAVNKASAVTGEVKGSYLNVTAATMEDMYERAEFARELGSVVVMIDLVIGYTAIQSMANWARKNDVILHMHRAGHSTYTRQKSFRVIAKWLRLAGVDHLHTGTAVGKLEPLTVQGYVCRDSMDLPRGLYFDQDWKVMPVASGGIHAGQMHQLIDLFGDDVVLQFGGGTIGHPQGIQAGAVANRVALEAMVKARNEGPAILQQAAAHCGPLKAALDTWKDVTFNYASTDS
RIK89741.1_GCA_003577305_ribulose-bisphosphate_carboxylase_large_subunit_Burkholderiales_bacterium                                                                         YAAGVLKYRQMDYVPKDTDVICLFRITPQEGVDPVAAVAGESSTATWTVWTDRLTACDDYRAKAYKVEQVPNGQYFAWIAYDLSLFEEGSIANMTASLIGNVFGFKPLKALRLEDIRVPVAYVKTFKGPPTGLVVERERLDKYGRPLLGATVKPKLGLSGRNYGRVVYEGLKGGLDFMKDDENINSQPFMHWRDRFLYVMEAVNKASAVTGEVKGSYLNVTAATMEDMYERAEFAKELGSVIVMIDLVIGYTAIQSMANWARRNDMILHMHRAGHSTYTRQKSFRVIAKWLRLAGVDHLHTGTAVGKLEPLTVQGYVCRDSMDLPRGLYFDQDWKVMPVASGGIHAGQMHQLIDLFGDDVVLQFGGGTIGHPQGIQAGAVANRVALEAMVKARNEGPAILQRAAAHCGPLKAALDTWKDVTFDYASTDS
OLB13785.1_GCA_001914695_ribulose-bisphosphate_carboxylase_large_subunit_Gammaproteobacteria_bacterium_13_2_20CM_66_19                                                     YRAGVIKYRQMDYVPKPTDTICLFRITPQDGVDPIAAVAGESSTATWTVWTDRLTACDSYRAKAFKVEPVPNGQVFAWIAYDIILFEQGSIANMTASLIGNVFGFKPLKALRLEDIRIPVAYVKTFDGPPTGLIVERERLDKFGRPLLGATTKPKLGLSGRNYGRVIYEGLKGGLDFMKDDENINSQPFMHWRDRFLYVMDAVNKASAATGEVKGSFLNVTAGTMEDMYERAEFARELGSVVVMIDLVVGWTAIQSMSRWARRNDMILHMHRAGHGTYTRQKAFRVIAKWLRLAGVDHLHAGTAVGKLEPLTVQGYVCRDSQDLPRGIFFDQDWKVMPVASGGIHAGQMHQLLDLFGDDVVLQFGGGTIGHPAGIQAGAVANRVALEAMVKARNEGEEILRQAARFCRPLHQALDTWGDITFNYTPTDT
AWI54059.1_GCA_003100395_ribulose-bisphosphate_carboxylase_large_subunit_Aquabacterium_olei                                                                                YSAGVLKYRQMDYVPKDTDVVCLFRITPQEGVDPVAAVAGESSTATWTVWTDRLTACDTYRAKAFKVEPVPGGQVFAWVAYDLILFEEGSIANMTASLIGNVFSFKPLKACRLEDIRIPVAYVKTFKGPPTGLIVERERLDKFGRPLLGATTKPKLGLSGRNYGRVIYEGLKGGLDFMKDDENINSQPFMHWRDRFLYVMDAVNKASAATGEVKGSYLNVTGATMEDIYERAEFAKELGSVVIMVDLVVGWSAIQSVANWARKHDMIVHMHRAGHGTYTRQKSFRVIAKWLRLAGVDHLHAGTAVGKLEPLMVQGYVCREAQDLPRGLFFDQDWKVMPVASGGIHAGQMHQLLSLFGDDVILQFGGGTIGHPAGIQAGAVANRVALEAMVKARNEGPEILQQAARWCAPLAQALDTWRDVAFNYASTDT
RTL56898.1_GCA_003963315_form_I_ribulose_bisphosphate_carboxylase_large_subunit_Rhodocyclaceae_bacterium                                                                   YSAGVLKYRQMDYVPADTDTVCLFRITPQEGVDPVAAVAGESSTATWTVWTDRLTACENYRAKCFKVEPVPNGQYFAWVAYDIILFEEGSIANITASLIGNVFSFKPLKAARLEDIRVPVALVKTFKGPPTGLIVERERLDKFGRPLLGATTKPKLGLSGRNYGRVIYEGLKGGLDFMKDDENINSQPFMHWRERFLYVMEGVNKASAATGEVKGSYLNVTAATMEEIYERAEFAKELGSVIIMVDLVVGWPAIQSLANWCRRNDMLLHMHRAGHGTYTRQKNFRVIAKWLRLAGVDHLHAGTAVGKLEPLTVQGYVCRDATDLPRGIYFDQDWKVMPVASGGIHAGQMHQLIDLFGDDVVLQFGGGTIGHPAGIQAGAVANRVALECIVKARNEGPDILQKAAQFCTPLKQALDTWKDVTFNYASTDT
RZT43362.1_GCA_004217005_ribulose_15-bisphosphate_carboxylase_large_subunit_Variovorax_sp._BK119                                                                           YSAGVLKYRQMDYQPRDTDTICLFRITPQEGVDPIAAVAGESSTATWTVWTDRLTACENYRAKCYRVEPVPGGEYFAWVAYDIILFEEGSIANMTASLIGNVFSFKPLKAARLEDIRIPVAYVKTFKGPPTGLVVERERLDKFGRPLLGATTKPKLGLSGRNYGRVIYEGLKGGLDFMKDDENINSQPFMHWRDRFLYVMDGVNKASAATGEVKGSYLNVTAGTMEAIYERAEFAKSLGSVVVMVDLIVGWPCIQSLGEWCRRNDMILHLHRAGHGTYTRQKNFRVIAKWLRLAGVDHMHAGTAVGKLEPLTVQGYVCRDAADLPRGLHFDMDWKVMPVASGGIHAGQMHQLLGLFGDDVILQFGGGTIGHPAGIQAGAVANRVALEAMVKARNEGPDILKKAAQFCTPLRQALDTWGEVSFNYTPTDT
WP_119291074.1_GCF_003574675_form_I_ribulose_bisphosphate_carboxylase_large_subunit_Comamonadaceae_bacterium_SYSU_G00088                                                   YSAGVLKYRQMDYVPKDTDTICLFRITPQDGVDPVAAVAGESSTATWTVWTDRLTACENYRAKCYKVEPVPGGEYFAWVAYDIILFEEGSIANMTASLIGNVFSFKPLKAARLEDIRIPVAYVKTFKGPPTGLVVERERLDKFGRPLLGATTKPKLGLSGRNYGRVIYEGLKGGLDFMKDDENINSQPFMHWRDRFLYVMDGVNKASAATGEVKGSYLNVTAGTMEAIYERAEFAKSLGSVVIMIDLIVGWPCIQSLSEWCRRNDMILHMHRAGHGTYTRQKNFRVIAKWLRLAGVDHLHTGTAVGKLEPLTVQGYVCRDSQDLPRGLFFDQDWKVMPVASGGIHAGQMHLLLDLFGDDVVLQFGGGTIGHPAGIQAGAVANRVALEAMVKARNEGPEILQKAAQFCTPLKQALDTWKDVTFNYASTDT
OSZ65479.1_GCA_002127215_ribulose-bisphosphate_carboxylase_large_subunit_Hydrogenophaga_sp._IBVHS2                                                                         YSAGVLKYRQMDYEPSATDTVCLFRITPQDGVDPVAAVAGESSTATWTVWTDRLTACENYRAKCFRVEPVPGGEYFAWVAYDIILFEEGSIANMTASLIGNVFSFKPLKAARLEDIQIPVAYVKTFKGPPTGLIVERERLDKFGRPLLGATTKPKLGLSARNYGRVIYEGLKGGLDFMKDDENINSQPFMHWRDRFLYVMDGVNKASAATGEVKGSYLNVTAGTMEAIYERAEFARSLGSVIVMIDLIVGWPCIQSLSEWCRRNDMILHLHRAGHGTYTRQKNFRVIAKWLRLAGVDHMHTGTAVGKLEPLTVQGYVCRDSKDLPRGLHFDQDWKVMPVASGGIHAGQMHQLLHLFGDDVVLQFGGGTIGHPAGIQAGGVANRVALECMVKARNEGPEILKAAARFCTPLKQALDTWGDISFNYTPTDT
RVT53901.1_GCA_004016515_ribulose-bisphosphate_carboxylase_large_subunit_Rubrivivax_albus                                                                                  YSAGVLKYRQMDYVPKETDTICLFRITPQDGVDPVAAVAGESSTATWTVWTDRLTACENYRAKCYKVEPVPGGEYFAWVAYDIILFEEGSIANVTASLIGNVFSFKPLKAARLEDIRVPVAYVKTFKGPPTGLIVERERLDKFGRPLLGATTKPKLGLSGRNYGRVIYEGLKGGLDFMKDDENINSQPFMHWRDRFLYVMDGVNKASAATGEVKGSYLNVTAGTMEAIYERAELAKQLGSVVIMIDLIVGWPCIQSLGEWCRKNDMILHLHRAGHGTYTRQKSFRVIAKWLRLAGVDHMHTGTAVGKLEPLTVQGYVCRDAQDLPRGLFFDQDWKVMPVASGGIHAGQMHQLIDLFGDDVILQFGGGTIGHPGGIQAGAVANRVALEAMVKARNEGPDILRKAAQFCTPLKQALDTWGEISFNYTSTDT
KPF50216.1_GCA_001295865_ribulose_15-bisphosphate_carboxylase_beta_proteobacterium_AAP65                                                                                   YSAGVLKYRQMDYVPKETDTVCLFRITPQEGVDPVAAVAGESSTATWTVWTDRLTACENYRAKCFKVEPVPGGEYFAWVAYDIILFEEGSIANMTASLIGNVFSFKPLKAARLEDIRIPVAYVKTFKGPPTGLIVERERLDKFGRPLLGATTKPKLGLSARNYGRVIYEGLKGGLDFMKDDENINSQPFMHWRDRFLYVMDGVNKASAMTGEVKGSYLNVTAGTMEAIYERAELAKQLGSVVIMIDLIVGWPCIQSLGEWCRRNDMILHLHRAGHGTYTRQKNFRVIAKWLRLAGVDHMHTGTAVGKLEPMTVQGYVCRDAQDLPRGLFFDQDWKVMPVASGGIHAGQMHQLLHLFGDDVILQFGGGTIGHPAGIQAGGVANRVALEAMVKARNEGPEILKKAAQFCTPLKQALDTWGDISFNYTSTDT
KPF53331.1_GCA_001295905_ribulose_15-bisphosphate_carboxylase_beta_proteobacterium_AAP51                                                                                   YSAGVLKYRQMDYVPKETDTVCLFRITPQEGVDPVAAVAGESSTATWTVWTDRLTACENYRAKCFKVEPVPGGEFFAWVAYDLILFEEGSIANMTASLIGNVFSFKPLKAARLEDIRIPVAYVKTFKGPPTGLIVERERLDKFGRPLLGATTKPKLGLSARNYGRVIYEGLKGGLDFMKDDENINSQPFMHWRDRFLYVMEGVNKASAVTGEVKGSYLNVTAGTMEAIYERAELARQLGSVVIMIDLIVGWPCIQSLGEWCRRNDMILHLHRAGHGTYTRQKNFRVIAKWLRLAGVDHMHTGTAVGKLEPMTVQGYVCRDATDLPRGLFFDQDWKVMPVASGGIHAGQMHQLLHLFGDDVILQFGGGTIGHPAGIQAGGVANRVALECMVKARNEGPEILKKAAQFCTPLKQALDTWGDISFNYTSTDT
SEQ12671.1_GCA_900111015_ribulose-bisphosphate_carboxylase_large_chain_Solimonas_aquatica                                                                                  YSAGVLKYRQMDYQPKETDVICLFRITPQEGVDPVAAVAGESSTATWTVWTDRLTACDSYRAKAYRVDPVPNGQFFAYVAYDLILFEEGSIANMTASLIGNVFSFKPLKAARLEDIRVPVAYLKTFKGPPTGLVVERERLDKFGRPLLGATTKPKLGLSGRNYGRVIYEGLKGGLDFMKDDENINSQPFMHWRDRFLYCMDAVNKASAATGEVKGTYLNVTAATMEDMYERAEFAKELGSVVVMVDLVIGYTAIQSMANWCRKHDMLMHMHRAGHGTYTRQKNFRVIAKWLRMAGCDHLHAGTAVGKLEPLTVQGYVCRDSQDLPRGLFFDQDWKIMPVASGGIHAGQMHQLLDLFGDDVILQFGGGTIGHPQGIQAGAVANRVALEAMVKARNEGPEILRAAARWCTPLKAALDTWGEISFNYTSTDT
RPH44583.1_GCA_003818495_form_I_ribulose_bisphosphate_carboxylase_large_subunit_Burkholderiales_bacterium                                                                  YSAGVLKYRQMDYVPKDTDVLCLFRITPQEGVDPIAAVAGESSTATWTVWTDRLTACDTYRAKAYKVEPAPGGVFLAWIAYDLVLFEEGSIANMTASLIGNVFSFKPLKACRLEDIRIPVAYVKTFKGPPTGLIVERERLDKFGRPLLGATTKPKLGLSARNYGRVIYEGLKGGLDFMKDDENINSQPFMHWRDRFLYVMDGVNKAAAATGEVKGSYLNVTGATMEDMYERAEFAKELGSVIVMVDLVIGWTAIQSMANWARKNDMLLHMHRAGHGTYTRQKSFRVIAKWLRLAGCDHLHAGTAVGKLEPMTVQGYVCRDAQDLPRGLWFDQDWKVMPVASGGIHAGQMHQLIDLFGDDVVLQFGGGTIGHPAGIQAGAVANRVALEAMVKARNEGPDILQAAARFCTPLRQALETWKDVSFNYASTDT
GCA_003135335PLBG01000163.1_18147661624478_18_GCA_003135335_-1_ID_78_18_partial_00_Gammaproteobacteria_bacterium                                                           YSAGVLKYRQMDYVPKDTDVLCLFRITPQENVDPIAAVAGESSTATWTVWTDRLTACDTYRAKAYRVEPVPNGQYFCWVAYDIILFEEGSIANLTASLIGNVFSFKPIKAARLEDMRLPVCYVKTFKGPPCGLVVERERLDKFGRPLLGATTKPKLGLSGRNYGRVVYEGLKGGLDFMKDDENINSQPFMHWRDRFLNVMDAVNKASAATGEVKGSYLNITGATMEDMYERAEFAKELGSIIIMVDLIVGWTAIQSIANWCRKNDMILHMHRAGHGTYTRQKNFRVIAKWLRLAGVDHLHTGTAVGKLEPMTVQGYVCRDSQDLPRGLFFDQDWKVMPVASGGIHAGQMHQLLDLFGDDVVLQFGGGTIGHPAGIQAGAVANRVALECMVKARNEGPQILRQAAKSCGPLQQALDTWGEISFNYASTDT
WP_038117879.1_GCF_000620225_form_I_ribulose_bisphosphate_carboxylase_large_subunit_Variovorax_sp._URHB0020                                                                YSAGVLKYRQMDYEPKDTDVLCLFRITPQEGVDAIAAVAGESSTATWTVWTDRLTACDSYRAKAYKVDPVPGGQYFAWVAYDLILFEEGSIANMTASLIGNVFSFKPLKAARLEDIRIPVAYVKTFKGPPTGLVVERERLDKFGRPLLGATTKPKLGLSGRNYGRVIYEGLKGGLDFMKDDENINSQPFMHWRDRFLYVMDGVNKASAATGEVKGSYLNVTGATMEDIYERAEFAKELGSVVVMLDLVIGWSAIQSMANWARRNDMVVHMHRAGHGTYTRQKNFRVIAKWLRLAGVDHMHTGTAVGKLEPMTVQGYVCRDSKDLQRGLFFDQDWKVMPVASGGLHAGQMHQLIDLFGDDVILQFGGGTIGHPAGIQAGAVANRVALEAIVKARNEGPELLQAAARHCTPLKQALDTWKDVSFNYASTDT
ODU10164.1_GCA_001724995_ribulose-bisphosphate_carboxylase_large_subunit_Rubrivivax_sp._SCN_71-131                                                                         YSAGVLEYRQMDYVPRDTDVLCLFRITPQQGVDPIAAVAGESSTATWTVWTDRLTACDSYRAKAWKVEPVPGGEYFAWVAYDLVLFEEGSIANMTASLIGNVFSFKPLKAARLEDIRIPVAYVKTFKGPPTGLVVERERLDKFGRPLLGATTKPKLGLSGRNYGRVIYEGLKGGLDFMKDDENINSQPFMHWRDRFLYVMDGVNKASAATGEVKGSYLNITAATMEDMYERAEFAKELGSIVIMVDLVIGWTAIQSMAHWCRRHDMVMHMHRAGHGTYTRQKNFRVIAKWLRLAGCDHLHAGTAVGKLEPLTVQGYVCRDSQDLPRGLFFDMDWKVMPVASGGIHAGQMHQLIDLFGDDVILQFGGGTIGHPAGIQAGAVANRVALEAMVKARNEGPGILQRAARFCTPLAQALDTWKDVSFNYASTDQ
WP_009858946.1_GCF_000420125_form_I_ribulose_bisphosphate_carboxylase_large_subunit_Rubrivivax_benzoatilyticus                                                             YSAGVLKYRQMDYVPKPTDVVCLFRITPQEGVDPIAAVAGESSTATWTVWTDRLTACDSYRAKAYKVEPVPGGEFFAWVAYDLILFEEGSIANMTASLIGNVFSFKPLKAARLEDIHIPVAYVKTFKGPPTGLVVERERLDKFGRPLLGATTKPKLGLSGRNYGRVIYEGLKGGLDFMKDDENINSQPFMHWRDRFLYVMDGVNKASAATGEVKGSYLNITAATMEDMYERAEFAKELGSVVVMVDLVIGWTAIQSIANWARKNDMIVHMHRAGHGTYTRQKNFRVIAKWLRLAGCDHLHTGTAVGKLEPLTVQGYVCRDSQDLPRGLFFDQDWKVMPVASGGIHAGQMHQLIDLFGDDVILQFGGGTIGHPAGIQAGAVANRVALEAMVKARNEGPEILQKAAQFCTPLKQALDTWKDVSFNYASTDQ
GAP36850.1_GCA_001293525_ribulose_bisphosphate_carboxylase_large_chain_Ideonella_sakaiensis                                                                                YSAGVLKYRQMHYEPKETDTLCLFRITPQDGVDPVAAVAGESSTATWTVWTDRLSACDSYRAKAYKVEPVPGGEYFAWVAYDIILFEEGSIANITASLIGNVFSFKPLKAARLEDIRVPVALVKTFKGPPTGLIVERERLDKFGRPLLGATTKPKLGLSGRNYGRVIYEGLKGGLDFMKDDENINSQPFMHWRDRFLYVMDGVNKASAATGEVKGSYLNVTAATMEDMYERAEFAKELGSVIVMVDLIIGWTAIQSMANWARRNDMILHMHRAGHGTYTRQKTFRVMAKWLRLAGVDHLHTGTAVGKLEPMTVQGYVCRESQDLPRGLFFDQDWKVMPVASGGIHAGQMHQLIDLFGDDVVLQFGGGTIGHPAGIQAGAVANRVALEAMVKARNEGPDILRKAAEGCTPLKQALDTWGEISFNYTPTDT
TAL94145.1_GCA_004299675_form_I_ribulose_bisphosphate_carboxylase_large_subunit_Rhodanobacter_sp.                                                                          YTAGVLKYRQMDYQPVETDTICLFRITPQEGVDPVAAVAGESSTATWTVWTDRLTACDSYRAKAYRVKEVPGGQYFAWVAYDIILFEEGSIANITASLIGNVFGFKPLKAIRLEDIRVPVALVKTFKGPPTGLVVERERLDKFGRPLLGATTKPKLGLSARNYGRVIYEGLKGGLDFMKDDENINSQPFMHWRDRFLYVMDAVNKASAVTGEVKGSFLNVTGATMEDIYERAEFAQELGSVVIMLDLVIGWPAIQSMANWARKHDMIVHMHRAGHSTYTRQKNFRVIAKWLRLAGVDHLHTGTAVGKLEPMTVQGYVCRDSQDLPRGLFFDQDWKVMPVASGGIHAGQMHQLIDLFGDDVILQFGGGTIGHPAGIQAGAVANRVALETIIKARNEGPEILQKAAQSCTPLKQALETWKDVTFNYASTDT
TAM57300.1_GCA_004322005_form_I_ribulose_bisphosphate_carboxylase_large_subunit_Rhodanobacter_sp.                                                                          YAAGVLKYRQMDYQPVATDTICLFRITPQEGVDPVAAVAGESSTATWTVWTDRLTACDSYRAKAYRVEPVPGGQYFAWVAYDIILFEEGSIANITASLIGNVFSFKPLKAARLEDIRMPVALVKTFKGPPTGLVVERERLDKFGRPLLGATTKPKLGLSGRNYGRVIYEGLKGGLDFMKDDENINSQPFMHWRDRFLYVMDAVNKASAATGEVKGSYLNVTGATMEDIYERAEFAKELGSVVIMLDLVIGWSAIQSMANWARKHDMIVHMHRAGHGTYTRQKNFRVMAKWLRLAGVDHLHAGTAVGKLEPMTVQGYVCRDSQDLPRGLFFDQDWKVMPVASGGIHAGQMHQLIDLFGDDVILQFGGGTIGHPAGIQAGAVANRVALETIVKARNEGPEILQQAAQSCTPLKQALETWKDVSFNYASTDT
TAL84548.1_GCA_004298015_form_I_ribulose_bisphosphate_carboxylase_large_subunit_Rhodanobacter_sp.                                                                          YTAGVLKYRQMDYEPVATDTICLFRITPQEGVDPVAAVAGESSTATWTVWTDRLTACDSYRAKAYKVEPVPGGQYFAWVAYDIILFEEGSIANITASLIGNVFSFKPLKAARLEDIRMPVALIKTFKGPPTGLVVERERLDKFGRPLLGATTKPKLGLSGRNYGRVIYEGLKGGLDFMKDDENINSQPFMHWRDRFLYVMDAVNKASAATGEVKGSYLNVTGATMEDIYERAEFAKELGSVVIMLDLVIGWSAIQSMANWARKHDMIVHMHRAGHGTYTRQKNFRVMAKWLRLAGVDHLHTGTAVGKLEPMTVQGYVCRDSQDLPRGLFFDQDWKVMPVASGGIHAGQMHQLIDLFGDDVILQFGGGTIGHPAGIQAGAVANRVALECIVKARNEGPEILQKAAQSCTPLKQALDTWKDVSFNYASTDT
ODV10306.1_GCA_001725505_ribulose-bisphosphate_carboxylase_large_subunit_Rubrivivax_sp._SCN_70-15                                                                          YSAGVLKYRQMDYVPSETDTVCLFRITPQDGVDPVAAVAGESSTATWTVWTDRLTACDSYRAKAFRVDPVPGGQYFCWVAYDIILFEEGSIANITASLIGNVFSFKPLKAARLEDIRMPKALIKTFKGPPCGLIVERERLDKFGRPLLGATTKPKLGLSGRNYGRVIYEGLKGGLDFMKDDENINSQPFMHWRDRFLYVMEGVNKASAATGEVKGSYLNVTGATMEDIYERAEFAKELGSVVIMVDLIIGWSAIQSIGNWARKHDMIVHMHRAGHGTYTRQKNFRVMAKWLRLAGVDHLHTGTAVGKLEPMTVQGYVCRDSQDLPRGLFFDQDWKVMPVASGGIHAGQMHQLIELFGDDVILQFGGGTIGHPAGIQAGAVANRVALECMVKARNEGPEILKKAAQTCTPLKQALDTWGDITFNYTSTDT
KWT94164.1_GCA_001541225_Ribulose_bisphosphate_carboxylase_large_chain_Variovorax_sp._WDL1                                                                                 YSAGVLKYRQMDYVPKDTDTICLFRITPQDGVDPIAAVAGESSTATWTVWTDRLTACDSYRAKAFKVEPVPGGQYFAWVAYDIILFEEGSIANITASLIGNVFSFKPLQAARLEDIRMPVALVKTFKGPPCGLVTERERLDKFGRPLLGATTKPKLGLSGRNYGRVIYEGLKGGLDFMKDDENINSQPFMHWRDRFLYVMDGVNKASAATGEVKGSYLNVTGATMEDIYERAEFAKELGSIVIMVDLIIGWSAIQSIANWARKHDMIVHMHRAGHGTYTRQKNFRVMAKWLRLAGVDHLHTGTAVGKLEPMTVQGYVCRDSQDLPRGLFFDQDWKVMPVASGGIHAGQMHQLIDLFGDDVILQFGGGTIGHPAGIQAGAVANRVALECMVKARNEGPDILRKAAQGCTPLKQALDTWGEISFNYASTDT
TDP64178.1_GCA_004362525_ribulose_15-bisphosphate_carboxylase_large_subunit_Paucibacter_toxinivorans                                                                       YSAGVLKYRQMDYIPKDTDVLCLFRITPQDGVDAIAAVAGESSTATWTVWTDRLTACDSYRAKAYKVDPVPGGQYFAWVAYDIILFEEGSIANITASLIGNVFSFKPLKAARLEDIRMPVALVKTFKGPPCGLVVERERLDKFGRPLLGATTKPKLGLSGRNYGRVIYEGLKGGLDFMKDDENINSQPFMHWRDRFLYVMDGVNKAAAATGEVKGSYLNVTGATMEDIYERAEFAKELGSVVIMVDLIIGWSAIQSIANWARKHDMIVHMHRAGHGTYTRQKNFRVMAKWLRLAGVDHLHTGTAVGKLEPMTVQGYVCRDSQDLARGLFYEQDWKVMPVASGGIHAGQMHQLLDLFGDDVILQFGGGTIGHPDGIQAGAVANRVALEAMVKARNEGPRILQQAAQFCGPLRQALETWKDVSFNYASTDT
ASM76820.1_GCA_002222655_Ribulose-bisphosphate_carboxylase_Vitreoscilla_filiformis                                                                                         YSAGVLKYRQMDYVPKDTDTLCLFRITPQEGVDPIAAVAGESSTATWTVWTDRLTACDSYRAKAYRVEPVPGGEYFAWVAYDIILFEEGSIANITASLIGNVFSFKPLKAARLEDIRMPVALVKTFKGPPTGLVVERERLDKFGRPLLGATTKPKLGLSGRNYGRVIYEGLKGGLDFMKDDENINSQPFMHWRDRFLYVMDAVNKASAATGEVKGSYLNVTGATMENIYERAEFAKELGSVVIMVDLIIGWSAIQSIANWARKNDMIVHMHRAGHGTYTRQKTFRVMAKWLRLAGVDHLHTGTAVGKLEPLTVQGYVCRDSQDLPRGLFFDQDWKVMPVASGGIHAGQMHQLIDLFGDDVILQFGGGTIGHPAGIQAGAVANRVALETMVKARNEGPALLRQAASFCTPLKQALDTWGEISFNYTSTDT
OGB06666.1_GCA_001770815_ribulose-bisphosphate_carboxylase_large_subunit_Burkholderiales_bacterium_RIFCSPHIGHO2_12_FULL_69_20                                              YSAGVLKYRQMDYVPKDTDTLCLFRITPQDGVDPIAAVAGESSTATWTVWTDRLTACDSYRAKAYKVEAVPGGEYFAWVAYDIILFEEGSIANITASLIGNVFSFKPLKAARLEDIRMPVALVKTFKGPPCGLVVERERLDKFGRPLLGATTKPKLGLSGRNYGRVIYEGLKGGLDFMKDDENINSQPFMHWRDRFLYVMEGVNKASAATGEVKGSYLNVTGATMEDIYERAEFAKELGSVVIMVDLIIGWSAIQSIANWARRNDMIVHMHRAGHGTYTRQKNFRVMAKWLRLAGVDHLHTGTAVGKLEPMTVQGYVCRDAQDLPRGLFFDQDWKVMPVASGGIHAGQMHQLIDLFGDDVILQFGGGTIGHPAGIQAGAVANRVALESMIKARNEGPEILRKAAQFCTPLKQALDTWGDISFNYASTDT
PXW95745.1_GCA_003201595_ribulose_15-bisphosphate_carboxylase_large_subunit_Sphaerotilus_hippei                                                                            YSAGVLKYRQMDYVPKDTDTLCLFRITPQDGVDPIAAVAGESSTATWTVWTDRLTACDSYRAKAYKVEPVPGGEHFAWVAYDIILFEEGSIANITASLIGNVFSFKPLKAARLEDIRMPVALVKTFKGPPCGLVVERERLDKFGRPLLGATTKPKLGLSGRNYGRVIYEGLKGGLDFMKDDENINSQPFMHWRDRFLYVMEGVNKASAATGEVKGSYLNVTGATMEDIYERAEFAKELGSVVIMVDLIIGWSAIQSIANWARRNDMIVHMHRAGHGTYTRQKNFRVMAKWLRLAGVDHLHTGTAVGKLEPMTVQGYVCRDSQDLPRGLFFDQDWKVMPVASGGIHAGQMHQLIDLFGDDVILQFGGGTIGHPAGIQAGAVANRVALECMVKARNEGPEILQKAAQFCTPLKQALETWKDVSFNYASTDT
GCA_002352135DEHW01000018.1_15147871627119_15_GCA_002352135_-1_ID_19_15_partial_00_Xanthomonadales_bacterium_UBA2790                                                       YSAGVLKYRQMDYVPKETDTLCLFRITPQDGVDPIAAVAGESSTATWTVWTDRLTACDSYRAKAYKVEPVPNGQYFCWVAYDIILFEEGSIANITASLIGNVFSFKPLKAARLEDIRMPVALVKTFKGPPTGLVVERERLDKFGRPLLGATTKPKLGLSGRNYGRVIYEGLKGGLDFMKDDENINSQPFMHWRDRFLYVMDGVNKASAATGEVKGSYLNVTGATMEDIYERAEFAKELGSVVIMLDLIIGWSAIQSMANWARKNDMIVHMHRAGHGTYTRQKNFRVMAKWLRLAGVDHLHTGTAVGKLEPMTVQGYVCRDSQDLPRGLFFDQDWKVMPVASGGIHAGQMHQLIDLFGDDVILQFGGGTIGHPAGIQAGAVANRVALEAMVKARNEGPEILRKAAQFCTPLKQALDTWGDISFNYASTDT
WP_088280188.1_GCF_002198735_form_I_ribulose_bisphosphate_carboxylase_large_subunit_Ideonella_sp._A_288                                                                    YSAGVLKYRQMDYVPKDTDTLCLFRITPQEGVDPIAAVAGESSTATWTVWTDRLTACDSYRAKAYKVEPVPNGQYFAWVAYDIILFEEGSIANITASLIGNVFSFKPLKAARLEDIRMPVALVKTFKGPPCGLVVERERLDKFGRPLLGATTKPKLGLSGRNYGRVIYEGLKGGLDFMKDDENINSQPFMHWRDRFLYVMEGVNKASAATGEVKGSYLNVTGATMEDIYERAEFAKQLGSVVIMVDLIIGWSAIQSIANWARKNDMIVHMHRAGHGTYTRQKNFRVMAKWLRLAGVDHLHTGTAVGKLEPMTVQGYVCRDSQDLPRGLFFDQDWKVMPVASGGIHAGQMHQLIDLFGDDVILQFGGGTIGHPAGIQAGAVANRVALECMVKARNEGPDILRKAAQSCTPLKQALDTWGDISFNYASTDT
OYV02052.1_GCA_002256085_ribulose-bisphosphate_carboxylase_large_subunit_Burkholderiales_bacterium_PBB5                                                                    YSAGVLKYRQMDYVPKDTDTLCLFRITPQDGVDPIAAVAGESSTATWTVWTDRLTACDSYRAKAYKVEPVPGGQYFAWVAYDIILFEEGSIANITASLIGNVFSFKPLRAARLEDIRMPVALVKTFKGPPCGLVVERERLDKFGRPLLGATTKPKLGLSGRNYGRVIYEGLKGGLDFMKDDENINSQPFMHWRDRFLYVMDGVNKASAATGEVKGSYLNVTGATMEDIYERAEFAKELGSVVIMVDLIIGWSAIQSIGNWARKNDMIVHMHRAGHGTYTRQKNFRVMAKWLRLAGVDHLHTGTAVGKLEPMTVQGYVCRESQDLPRGLFFDQDWKVMPVASGGIHAGQMHQLIHLFGDDVILQFGGGTIGHPAGIQAGAVANRVALECMVKARNEGPEILRKAAQFCTPLKQALDTWGEISFNYASTDT
RZS54465.1_GCA_004216565_ribulose_15-bisphosphate_carboxylase_large_subunit_Leptothrix_mobilis                                                                             YSAGVLKYRQMDYCPKDTDTLCLFRITPQDGVDPIAAVAGESSTATWTVWTDRLTACDSYRAKAYKVEPVPNGQYFAWVAYDIILFEEGSIANITASLIGNVFSFKPLKAARLEDIRMPVALIKTFKGPPTGLVVERERLDKFGRPLLGATTKPKLGLSGRNYGRVIYEGLKGGLDFMKDDENINSQPFMHWRDRFLYVMDGVNKASAATGEVKGSYLNVTGATMEDIYERAEFAKELGSVVIMVDLIIGWSAIQSIGNWARKNDMIVHMHRAGHGTYTRQKNFRVMAKWLRLAGVDHLHTGTAVGKLEPMTVQGYVCRDSQDLPRGLFFDQDWKVMPVASGGIHAGQMHQLIDLFGDDVILQFGGGTIGHPAGIQAGAVANRVALECMVKARNEGPEILRKAAQFCTPLKQALDTWGEISFNYASTDT
GCA_002386465DGIT01000101.1_272581727301113_27_GCA_002386465_1_ID_113_27_partial_00_Burkholderiales_bacterium_UBA4615                                                      YSAGVLKYRQMDYQPKETDVLCLFRITPQEGVDPVAAVAGESSTATWTVWTDRLTACDSYRAKAYRVEPVPNGQYFAWVAYDLILFEEGSIANMTASLIGNVFSFKPLKAARLEDIRIPVAYVKTFKGPPTGMIVERERLDKFGRPLLGATTKPKLGLSGRNYGRVIYEGLKGGLDFMKDDENINSQPFMHWRDRFLYVMDGVNKAAAATGEVKGSYLNITGATMEDMYERAEFAKELGSVVIMVDLVIGWTAIQSMAAWCRKHDMVMHMHRAGHGTYTRQKNFRVMAKWLRLAGCDHLHTGTAVGKLEPMTVQGYVCRDSQDLPRGLFFDQDWKVMPVASGGIHAGQMHQLIDLFGDDVILQFGGGTIGHPAGIQAGAVANRVALEAMVKARNEGPDVLRKAAQFCTPLKQALDTWGDISFNYTSTDT
HAJ12217.1_GCA_003449975_TPA_ribulose-bisphosphate_carboxylase_large_subunit_Comamonadaceae_bacterium                                                                      YSAGVLKYRQMDYEPRDTDILCLFRITPQEGVEPEAAVAGESSTATWTVWTDRLTACDSYRAKAYRVEPVPGGQYFAWVAYDLVLFEEGSIANLTASLIGNVFSFKPLKAVRLEDMRIPVAYIKTFKGPPTGLVVERERLDKFGRPLLGATTKPKLGLSARNYGRVIYEGLKGGLDFMKDDENINSQPFMHWRDRFLYVMDGVNKASAATGEVKGSYLNITAATMEDMYERAEFAKELGSVVVMVDLVIGWTAIQSMANWCRRNDMLMHMHRAGHGTYTRQKNFRVIAKWLRLAGCDHLHTGTAVGKLEPLTVQGYVCRDAADLPRGLFFDMDWKVMPVASGGIHAGQMHQLIDLFGDDVILQFGGGTIGHPQGIQAGAVANRVALEAMVKARNEGPAILQAAARHCGPLKAALDTWGEITFNYASTDT
TAK79487.1_GCA_004322345_form_I_ribulose_bisphosphate_carboxylase_large_subunit_Aquabacterium_sp.                                                                          YSAGVLKYRQMDYQPKDTDVICLFRITPQEGVDPIAAVAGESSTATWTVWTDRLTACDTYRAKAYRVEPVPNGQFFAWVAYDLVLFEEGSIANMTASLIGNVFSFKPLKACRLEDIRVPVAYVKTFKGPPTGLIVERERLDKYGRPLLGATTKPKLGLSGRNYGRVVYEGLKGGLDFMKDDENINSQPFMHWRDRYLFVMDAVNKAAAVTGEVKGSYLNVTAATMEDMYERAEFAKDLGSVIVMVDLVIGWTAIQSMANWCRKNDMILHMHRAGHGTYTRQKTFRVIAKWLRLAGCDHLHTGTAVGKLEPMTVQGYVCRESQDFQRGLYFDQDWKVMPVASGGIHAGQLHQLIDLFGDDVVLQFGGGTIGHPQGIQAGAVANRVALEAMVKARNEGPQILQKAASFCSPLKQALDTWKDVTFNYASTDT
GCA_003154075PMCJ01000046.1_118114428115906124_118_GCA_003154075_1_ID_124_118_partial_00_Gammaproteobacteria_bacterium                                                     YSAGVLKYRQMDYVPKDTDTLCLFRITPQDGVDPVAAVAGESSTATWTVWTDRLTACDSYRAKAYKVEPVPNGQYFAWVAYDIVLFEEGSIANMTASLIGNVFSFKPLKAARLEDIRVPVAYVKTFKGPPTGLIVERERLDKFGRPLLGATTKPKLGLSGRNYGRVVYEGLKGGLDFMKDDENINSQPFMHWRDRFLNVMDAVNKASAATGEVKGSYLNVTGATVEDMYERAEFAKDLGSVIIMIDLVVGWSTIQSMSNWSRRNNMILHLHRAGHGTYTRQKNFRVIAKWLRLAGVDHMHTGTAVGKLEPMTVQGYVCRDSMDLPRGLYFDQDWKVMPVASGGIHAGQMHQLLDLFGDDVVLQFGGGTIGHPGGIQAGAVANRVALEVMVKARNEGPDILRQAAKGCSPLQQALDTWGDISFNYTPTDT
KRH99060.1_GCA_001432305_ribulose_15-bisphosphate_carboxylase_Curvibacter_sp._PAE-UM                                                                                       YSAGVLKYKQMDYVPKETDTICLFRITPQEGVDPEAAVAGESSTATWTVWTDRLTACDSYRAKAYKVQPVPNGQYFAWVAYDLILFEEGSISNMTASLIGNVFSFKPLKAARLEDIRIPVAYLKTFKGPPTGLVVERERLDKFGRPLLGATTKPKLGLSGRNYGRVIYEGLKGGLDFMKDDENINSQPFMHWRDRFLYVMDGVNKAQAVTGEVKGSYLNVTGATMEDIYERAEFAKELGSVVIMLDLVIGWSAIQSMANWARKNDMIVHMHRAGHGTYTRQKNFRVIAKWLRMAGVDHLHTGTAVGKLEPMTVQGYVCRDSTDLPRGLFFDQDWKVMPVASGGIHAGQMHQLIDLFGDDVILQFGGGTIGHPQGIQAGAVANRVALECMVKARNEGPEILKKAAQTCGPLKAALDTWGDISFNYQSTDS
RYF14875.1_GCA_004144865_ribulose-bisphosphate_carboxylase_large_subunit_Comamonadaceae_bacterium                                                                          YSAGVLKYRQMDYQPKDTDTLCLFRITPQEGVDPEAAVAGESSTATWTVWTDRLTACDSYRAKAYKVEPVPNGQYFAWVAYDLILFEEGSISNMTASLIGNVFSFKPLKAARLEDIRIPVAYVKTFKGPPTGLVVERERLDKFGRPLLGATTKPKLGLSGRNYGRVIYEGLKGGLDFMKDDENINSQPFMHWRDRFLYVMDAVNKAQAATGEVKGSYLNVTAGTMEAMYERAELAKELGSVVVMVDLVVGWTAIQSMAEWCRRNDMVMHMHRAGHGTYTRQKNFRVIAKWLRLAGCDHLHAGTAVGKLEPLTVQGYVCRDSTDLPRGLYFDMDWKVMPVASGGIHAGQMHQLIELFGDDVILQFGGGTIGHPQGIQAGAVANRVALEAMVKARNEGPEILKRAAQWCGPLRAALDTWGDITFNYQSTDS
GCA_002454975DKJZ01000033.1_1396011107096_13_GCA_002454975_-1_ID_96_13_partial_00_Hylemonella_sp._UBA6679                                                                  YSAGVLKYKQMDYEPKDTDTICLFRITPQDGVDPEAAVAGESSTATWTVWTDRLTACDSYRAKAYKVIPVPNGQFFAYVAYDLILFEEGSIANMTASLIGNVFSFKPLKAARLEDIRIPVAYIKTFKGPPTGLVVERERLDKFGRPLLGATTKPKLGLSARNYGRVIYEGLKGGLDFMKDDENINSQPFMHWRDRFLYVMDGVNKAQAVTGEVKGSYLNITAGTMEAMYERAELAKELGSVVVMVDLVIGWTAIQSMAEWCRRNDMIMHMHRAGHGTYTRQKNFRVIAKWLRLAGCDHLHTGTAVGKLEPMTVQGYVCRDSTDLPRGLYFDMDWKVMPVASGGIHAGQMHQLIDLFGDDVILQFGGGTIGHPQGIQAGAVANRVALECMVKARNEGPEILKKAAQSCGPLKAALDTWGDISFNYASTDS
RTL31136.1_GCA_003963115_form_I_ribulose_bisphosphate_carboxylase_large_subunit_Burkholderiales_bacterium                                                                  YSAGVLKYRQMDYVPKSTDVVCLFRITPQDGVDPIAAVAGESSTATWTVWTDRLTACDSYRAKAFKVEPVPGGQVFAWVAYDLILFEEGSIANMTASLIGNVFSFKPLKACRLEDIQIPVAYVKTFKGPPTGMIVERERLDKFGRPLLGATTKPKLGLSGRNYGRVIYEGLKGGLDFMKDDENINSQPFMHWRDRFLFVMDAVNKAQAVTGEVKGSYLNVTAATMEDMYERAEFAKELGSVVVMVDLVIGWTAIQSMANWCRKNDMVMHMHRAGHGTYTRQKNFRVMAKWLRLAGCDHLHAGTAVGKLEPMTVQGYVCRDSRDLQRGLHFDQDWKVMPVASGGIHAGQMHQLLDLFGDDVILQFGGGTIGHPQGIQAGAVANRVALEAMVKARNEGRDILASAARFCAPLKQALDTWGDITFNYAPTDS
GCA_002339015DDJC01000043.1_51626446411350_51_GCA_002339015_-1_ID_50_51_partial_00_Burkholderiales_bacterium_UBA1834                                                       YSAGVLKYRQMDYVPKATDVVCLFRITPQEGVDPIAAVAGESSTATWTVWTDRLTACDSYRAKAFRVEQVPGEQVFAWVAYDLILFEEGSIANMTASLIGNVFSFKPLKACRLEDIQIPVAYVKTFKGPPTGMIVERERLDKFGRPLLGATTKPKLGLSGRNYGRVIYEGLKGGLDFMKDDENINSQPFMHWRDRFLFVMDAVNKAQAVTGEVKGSYLNVTAATMEDMYERAEFAKQLGSVVIMVDLVIGWTAIQSMANWCRRNDMVMHMHRAGHGTYTRQKSFRVMAKWLRLAGCDHLHAGTAVGKLEPMTVQGYVCRDSKDLQRGLHFDQDWKVMPVASGGIHAGQMHQLLDLFGDDVILQFGGGTIGHPQGIQAGAVANRVALECMVKARNEGRDILAEAARFCGPLRQALDTWGDITFNYTPTDT
GCA_003132025PKWJ01000020.1_4653652551272_46_GCA_003132025_1_ID_2_46_partial_00_Gammaproteobacteria_bacterium                                                              YTAGVLKYRQMDYVPKDTDTICLFRITPQDGVDPVAAVAGESSTATWTVWTDRLTACDSYRAKAYQVEPVPGGQFFAWVAYDIILFEEGSIANMTASLIGNVFSFKPLKAVRLEDIRIPVAYVKTFKGPPTGLIVERERLDKFGRPLLGATTKPKLGLSGRNYGRVVYEGLKGGLDFMKDDENINSQPFMHWRDRFLYVMDAVNKASAATGEVKGSYLNVTAATVEDMYERAEFAKELGSVIVMVDLVVGWSTIQSMSNWARRNDMILHMHRAGHGTYTRQKNFRVIAKWLRLAGVDHLHAGTAVGKLEPMTVQGYVCRDSRDLPRGLYFDQDWKVMPVASGGIHAGQMHQLLDLFGDDVVLQFGGGTIGHPAGIQAGAVANRVALESMVKARNEGPEILRRAAKFCSPLQQALDTWGEISFNYTSTDT
WP_028312162.1_GCF_000482785_form_I_ribulose_bisphosphate_carboxylase_large_subunit_Derxia_gummosa                                                                         YSAGVLKYRQMDYVPKDTDVLCLFRITPQDGVDPVAAVAGESSTATWTVWTDRLTACDSYRAKAYKVEPVPNGQYFAWVAYDLILFEEGSIANMTASLIGNVFSFKPLKAARLEDIRIPVAYAKTFKGPPTGLVVERERLDKFGRPLLGATTKPKLGLSGRNYGRVVYEGLKGGLDFMKDDENINSQPFMHWRDRFLYVMDAVNKASAATGEVKGSYLNVTAATMEEMYERAEFAKELGSVIVMVDLVIGWTAIQSMANWCRKHDMIMHMHRAGHGTYTRQKTFRVIAKWLRLAGCDHLHTGTAVGKLEPLTVQGYVCRDSQDLPRGLYFDQDWKIMPVASGGIHAGQMHQLIDLFGDDVVLQFGGGTIGHPQGIQAGATANRVALEAMVKARNEGPEILRRAAQWCSPLKQALDTWGEISFNYTPTDT
WP_085317472.1_GCF_002105195_form_I_ribulose_bisphosphate_carboxylase_large_subunit_Derxia_lacustris                                                                       YSAGVLKYRQMDYVPKDTDTLCLFRITPQDGVDPIAAVAGESSTATWTVWTDRLTACDSYRAKAYKVEPVPNGQYFAWVAYDIILFEEGSIANMTASLIGNVFSFKPLKAARLEDIRIPVAYVKTFKGPPTGLVVERERLDKFGRPLLGATTKPKLGLSGRNYGRVVYEGLKGGLDFMKDDENINSQPFMHWRDRFLYVMDAVNKASAATGEVKGSYLNITGATMEDMYERAEFAKELGSVVIMVDLVIGWTAIQSMANWCRKNDMIMHMHRAGHGTYTRQKSFRVIAKWLRLAGCDHLHTGTAVGKLEPMTVQGYVCRDSQDLPRGLYFDQDWKIMPVASGGIHAGQMHQLIDLFGDDVILQFGGGTIGHPQGIQAGATANRVALEVMVKARNEGPEILRAAAQWCSPLKQALDTWGEISFNYTSTDT
AKJ31747.1_GCA_001017435_ribulose_15-bisphosphate_carboxylase_Polyangium_brachysporum                                                                                      YSAGVLKYRQMDYVPRDTDTICLFRITPQEGVDPVAAVAGESSTATWTVWTDRLTACDNYRAKAYKVEPVPGGQYFAWVAYDLILFEEGSIANMTASLIGNVFSFKPLKAIRLEDIRIPVAYVKTFKGPPTGLIVERERLDKFGRPLLGATTKPKLGLSGRNYGRVVYEGLKGGLDFMKDDENINSQPFMHWRDRYLYVMDAVNKASAATGEVKGSYLNVTAATMEDMYERAEFAKELGSVIVMVDLVIGWTAIQSMANWARKHDMILHMHRAGHGTYTRQKTFRVMAKWLRLAGCDHLHAGTAVGKLEPMTVQGYVCRDSQDLPRGLFFDQDWKVMPVASGGIHAGQMHQLLDLFGDDVVLQFGGGTIGHPQGIQAGAVANRVALEAMVKARNEGPEVLRRAAQFCAPLKQALDTWGDVTFNYTPTDT
PKO45448.1_GCA_002842205_ribulose-bisphosphate_carboxylase_large_subunit_Betaproteobacteria_bacterium_HGW-Betaproteobacteria-3                                             YSAGVLKYKQMDYAPRDTDTLCLFRITPQEGVDPEAAVAGESSTATWTVWTDRLTACDSYRAKAYKVEPVPGGEYFAWVAYDLILFEEGSIANMTASLIGNVFSFKPLKAARLEDIRIPVAYVKTFKGPPTGLVVERERLDKFGRPLLGATTKPKLGLSGRNYGRVVYEGLKGGLDFMKDDENINSQPFMHWRDRFLYVMDAVNKASAATGEVKGSYLNITAGTMEAMYERAELAKELGSVIVMVDLVIGWTAIQSMAEWCRRNDMIMHMHRAGHGTYTRQKNFRVIAKWLRLAGCDHLHTGTAVGKLEPLTVQGYVCRDSTDLPRGLFFDMDWKVMPVASGGIHAGQMHQLLDLFGDDVILQFGGGTIGHPQGIQAGAVANRVALESMVKARNEGPAILRQAAQTCGPLKAALDTWGEISFNYQSTDT
RZI83097.1_GCA_004210595_form_I_ribulose_bisphosphate_carboxylase_large_subunit_Rubrivivax_sp.                                                                             YSAGVLKYRQMDYQPKDTDVLCLFRITPQEGVDPIAAVAGESSTATWTVWTDRLTACDSYRAKAYRVEPVPNGQYFAYVAYDLILFEEGSIANMTASLIGNVFSFKPLKAARLEDIRIPVAYVKTFKGPPTGLIVERERLDKFGRPLLGATTKPKLGLSGRNYGRVVYEGLKGGLDFMKDDENINSQPFMHWRDRFLFVMDAVNKASAATGEVKGSYLNVTAGTMEDMYERAEFAKELGSVIVMVDLVIGYTAIQSMAHWCRKNDMIMHMHRAGHGTYTRQKNFRVIAKWLRLAGCDHLHTGTAVGKLEPMTVQGYVCRDSTDLPRGLFFDQDWKVMPVASGGIHAGQMHQLIDLFGDDVVLQFGGGTIGHPAGIQAGAVANRVALECMVKARNEGPDILRKAAQFCSPLKQALDIWGDITFNYQSTDT
RZI85669.1_GCA_004210595_form_I_ribulose_bisphosphate_carboxylase_large_subunit_Rubrivivax_sp.                                                                             YSAGVLKYRQMDYEPKDTDVLCLFRITPQEGVDPIAAVAGESSTATWTVWTDRLTACDSYRAKAYKVEPVPNGQYFAYVAYDLILFEEGSIANMTASLIGNVFSFKPLKAARLEDIRIPVAYVKTFKGPPTGMIVERERLDKFGRPLLGATTKPKLGLSGRNYGRVVYEGLKGGLDFMKDDENINSQPFMHWRDRFLFVMDAVNKASAATGEVKGSYLNVTAATMEDMYERAEFAKSLGSVIVMVDLVIGYTAIQSMANWCRKNDMIMHMHRAGHGTYTRQKNFRVIAKWLRLAGCDHLHTGTAVGKLEPMTVQGYVCRDSTDLPRGLFFDQDWKIMPVASGGIHAGQMHQLIDLFGDDVVLQFGGGTIGHPSGIQAGAVANRVALECMVKARNEGPDILRKAAQFCTPLKQALDTWGDITFNYTPTDT
RZK99705.1_GCA_004211355_form_I_ribulose_bisphosphate_carboxylase_large_subunit_Rubrivivax_sp.                                                                             YSAGVLKYRQMDYEPKDTDVLCLFRITPQEGVDPIAAVAGESSTATWTVWTDRLTACDSYRAKAYRVEPVPNGQWFAYVAYDIILFEEGSIANMTASLIGNVFSFKPLKAARLEDIRVPVAYVKTFKGPPTGLIVERERLDKFGRPLLGATTKPKLGLSGRNYGRVVYEGLKGGLDFMKDDENINSQPFMHWRDRFLFVMDAVNKASAATGEVKGSYLNVTAATMEDMYERAEFAKSLGSVIIMVDLVIGYTAIQSMANWCRKNDMIMHMHRAGHGTYTRQKNFRVIAKWLRLAGCDHLHTGTAVGKLEPMTVQGYVCRDSMDLPRGLFFDQDWKVMPVASGGIHAGQMHQLIDLFGDDVVLQFGGGTIGHPAGIQAGAVANRVALECMVKARNEGPDILRKASQFCTPLKQALDTWGDITFNYQSTDT
KGM41428.1_GCA_000768065_ribulose_15-bisphosphate_carboxylase_Aquabacterium_sp._NJ1                                                                                        YSAGVLKYRQMDYVPKDTDILCLFRITPQDGVDPIAAVAGESSTATWTVWTDRLTACDIYRAKAYKVEEVPNGQYFAWVAYDLVLFEEGSIANMTASLIGNVFSFKPLKACRLEDIRIPVAYVKTFKGPPTGMVVERERLDKYGRPLLGATTKPKLGLSGRNYGRVVYEGLKGGLDFMKDDENINSQPFMHWRDRFLFVMDAVNKAQAVTGEVKGSYLNVTAATMEDMYERAEFAKQLGSVVIMIDLVVGWTAIQSMANWCRKNDMIMHMHRAGHGTYTRQKNFRVIAKWLRLAGCDHLHTGTAVGKLEPMTVQGYVCRDAQDLPRGLFFEQDWKVMPVASGGIHAGQMHQLLDLFGDDVILQFGGGTIGHPQGIQAGAVANRVALEAMVKARNEGQDILASAARFCSPLKQALDTWGAITFNYASTDT
RRS02707.1_GCA_003933735_form_I_ribulose_bisphosphate_carboxylase_large_subunit_Aquabacterium_sp._SJQ9                                                                     YSAGVLKYRQMDYQPKDTDVLCLFRITPQEGVDPIAAVAGESSTATWTVWTDRLTACDTYRAKAYKVEPVPGGQYFAWVAYDLILFEEGSIANMTASLIGNVFSFKPLKACRLEDTRIPVAYVKTFKGPPTGMVVERERLDKFGRPLLGATTKPKLGLSGRNYGRVVYEGLKGGLDFMKDDENINSQPFMHWRDRFLFVMDAVNKASAVTGEVKGSYLNVTAATMEDMYERAEFAKSLGSVIVMVDLVIGWTAIQSMANWCRKNDMIMHMHRAGHGTYTRQKSFRVIAKWLRLAGCDHLHTGTAVGKLEPMTVQGYVCRESQDLPRGLFFDQDWKVMPVASGGIHAGQMHQLIDLFGDDVVLQFGGGTIGHPQGIQAGAVANRVALECMVKARNEGPQILQKAAQFCSPLKQALDTWGDITFNYASTDT
GCL62487.1_GCA_005403045_ribulose-15-bisphosphate_carboxylase/oxygenase_large_subunit_Aquabacterium_pictum                                                                 YSAGVLKYRQMDYVPKDTDTLCLFRITPQEGVDPVAAVAGESSTATWTVWTDRLTACDSYRAKAYKVEPVPGGQYFAWVAYDIILFEEGSIANMTASLIGNVFSFKPLKAARLEDIRIPVAYVKTFKGPPTGLVVERERLDKFGRPLLGATTKPKLGLSGRNYGRVVYEGLKGGLDFMKDDENINSQPFMHWRDRFLYVMDAVNKASAATGEVKGSYLNVTAGTMEEMYRRADFAKELGSVIVMVDLVIGYTAIQSMAEWCRANDMIMHMHRAGHGTYTRQKNFRVIAKWLRLAGCDHLHTGTAVGKLEPMTVQGYVCRDSQDLQRGLFFDQDWKVMPVASGGIHAGQMHQLIDLFGDDVVLQFGGGTIGHPAGIQAGAVANRVALECMVKARNEGPDILRKAAQFCTPLKQALDTWGDISFNYQSTDT
EHR69080.1_GCA_000244995_ribulose_15-bisphosphate_carboxylase_large_subunit_Burkholderiales_bacterium_JOSHI_001                                                            YSAGVLKYRQMDYVPKDTDVLCLFRITPQEGVDPVAAVAGESSTATWTVWTDRLTACDSYRAKAYKVEPVPGGQYFAWVAYDLILFEEGSIANMTASLIGNVFSFKPLKAARLEDIRVPVAYVKTFKGPPTGLVVERERLDKFGRPLLGATTKPKLGLSGRNYGRVVYEGLKGGLDFMKDDENINSQPFMHWRDRFLYVMDAVNKASAATGEVKGSYLNITAGTMEEMYRRAEFAKELGSVIVMVDLVIGWTAIQSMAEWCRANDMLMHMHRAGHGTYTRQKNFRVIAKWLRLAGCDHLHTGTAVGKLEPMTVQGYVCRDSTDLPRGLYFDQDWKVMPVASGGIHAGQMHQLIDLFGDDVVLQFGGGTIGHPAGIQAGAVANRVALECMVKARNEGPDILRRAAQFCTPLKQALDTWGEISFNYASTDT
KRB99580.1_GCA_001428625_ribulose_15-bisphosphate_carboxylase_Hydrogenophaga_sp._Root209                                                                                   YSAGVLKYRQMDYDIKDTDTLCLFRITPQDGVDPVAAVAGESSTATWTVWTDRLTACDSYRAKAYKVEPVPGGEYFAWVAYDLILFEEGSIANMTASLIGNVFSFKPLKAARLEDIRVPVAYVKTFKGPPTGLVVERERLDKFGRPLLGATTKPKLGLSGRNYGRVVYEGLKGGLDFMKDDENINSQPFMHWRDRFLYVMDAVNKASAATGEVKGSYLNITAGTMEEMYRRADFAKELGSVIVMVDLVIGWTAIQSMAEWCRANDMLMHMHRAGHGTYTRQKNFRVIAKWLRLAGCDHLHTGTAVGKLEPMTVQGYVCRDSQDLQRGLFFDQDWKVMPVASGGIHAGQMHQLIDLFGDDVVLQFGGGTIGHPQGIQAGAVANRVALECMVKARNEGPSILRKAAEGCSPLKAALDTWGEISFNYTSTDT
KQW68063.1_GCA_001425905_ribulose_15-bisphosphate_carboxylase_Methylibium_sp._Root1272                                                                                     YSAGVLKYRQMDYVPKDTDTICLFRITPQEGVDPVAAVAGESSTATWTVWTDRLTACDSYRAKAYKVEPVPGGQFFAWVAYDIILFEEGSIANMTASLIGNVFSFKPLKAARLEDIRVPVAYVKTFKGPPTGLVVERERLDKFGRPLLGATTKPKLGLSGRNYGRVVYEGLKGGLDFMKDDENINSQPFMHWRDRYLYVMDAVNKASAATGEVKGSYLNVTAATMEDMYERADFAKELGSVIVMVDLVIGWTAIQSMANWARRNDMILHMHRAGHGTYTRQKNFRVIAKWLRLAGVDHMHTGTAVGKLEPMTVQGYVCRDSQDLPRGLFFDQDWKVMPVASGGIHAGQMHQLIDLFGDDVVLQFGGGTIGHPQGIQAGAVANRVALECMVKARNEGPEILRKAAQFCSPLKQALDTWGEISFNYTSTDT
QAZ41312.1_GCA_004136295_ribulose-bisphosphate_carboxylase_large_subunit_Methylibium_sp._Pch-M                                                                             YSAGVLKYRQMDYVPKDTDTICLFRITPQDGVDPVAAVAGESSTATWTVWTDRLTACDSYRAKAYKVEPVPGGQFFAWVAYDIILFEEGSIANMTASLIGNVFSFKPLKAARLEDIRIPVAYVKTFKGPPTGLVVERERLDKFGRPLLGATTKPKLGLSGRNYGRVVYEGLKGGLDFMKDDENINSQPFMHWRDRYLYVMDAVNKASAATGEIKGSYLNVTAATMEDMYERAEFAKELGSVIVMIDLVIGYTAIQSMSNWARRNDVILHLHRAGHGTYTRQKNFRVIAKWMRLAGVDHIHTGTAVGKLEPMTVQGYVCRDSQDLPRGLFFDQDWKVMPVASGGIHAGQMHQLIDLFGDDVVLQFGGGTIGHPQGIQAGAVANRVALECMVKARNEGPEILRKAAQFCAPLKQALDTWGEISFNYTPTDT
TAM12200.1_GCA_004298465_form_I_ribulose_bisphosphate_carboxylase_large_subunit_Sinobacteraceae_bacterium                                                                  YKAGVLKYRQMDYTPKVTDIICLFRITPQPGVEPEAGVAGESSCATWTVWTDRLTACDNYRAKAYKVEPVPNEQFFAWIAYDLSLFEEGSIANMTASLIGNVFGFKPLKALRLEDIHIPVAYVKTFKGPPTGLIVERERLDKFGRPLLGATTKPKLGLSGRNYGRVIYEGLKGGLDFMKDDENINSQPFMHWRDRFLYVMDAVNKASAATGEVKGSYLNVTAATMEDMYERAEFAKELGSVVIMIDLVIGWTAIQSIANWARRNSMVVHLHRAGHSTYTRQKRFRVIAKWCRLAGVDHLHAGTAVGKLEPLTVQGYVCRDAQDLPRGLFFDMDWKVMPVASGGIHAGQMHQLLDLFGDDCILQFGGGTIGHPQGIQAGAVANRVALEAMVQARNEGPAILKAAAQHCTPLRQALDTWGEVTFNYQSTDA
ODS92108.1_GCA_001724135_ribulose-bisphosphate_carboxylase_large_subunit_Comamonas_sp._SCN_65-56                                                                           YKAGVLKYREMDYQPKATDIICLFRITPQEGVEPEAGVAGESSCATWTVWTDRLTACDDYRGKAYQVEQVPNQQWFAWIAYDLTLFEPGSIANLTASLIGNVFGFKPLKALRLEDMFIPEAYIKTFDGPPTGLIVERERLDKYGRPLLGATTKPKLGLSGRNYGRVIYEGLKGGLDFMKDDENINSQPFMHWRDRFLNVMDAVNKAQAVTGEIKGSYLNVTAATMEDMYERAEFAKALGSVVVMVDLVIGWTAIQSMAKWCRRNDMVMHMHRAGHSTYTRQKSFRVIAKWCRLAGVDHLHTGTAVGKLEPLTVQGYVCRDSRDLPRGLFFDMNWKVMPVASGGIHAGQMHQLLHLFGDDVILQFGGGTIGHPQGIQAGATANRVALEAMVKARNEGPQILQDAARFCTPLKQALDTWGDVTFNFESTDS
WP_024537032.1_GCF_000484635_form_I_ribulose_bisphosphate_carboxylase_large_subunit_Comamonas_badia                                                                        YKAGVLKYREMDYQPKATDVICLFRITPQEGVEPEAGVAGESSCATWTVWTDRLTACDDYRGKAYQVEQVPNQQWFAWIAYDLTLFEPGSIANLTASLIGNVFGFKPLKALRLEDMFLPEAYIKTFDGPPTGLIVERERLDKYGRPLLGATTKPKLGLSGRNYGRVIYEGLKGGLDFMKDDENINSQPFMHWRDRFLNVMDAVNKAQAVTGEIKGSYLNVTAATMEDMYERAEFAKALGSVVVMVDLVIGWTAIQSMAKWCRRNDMVMHMHRAGHSTYTRQKSFRVIAKWCRLAGVDHLHTGTAVGKLEPLTVQGYVCRDSKDLPRGLFFDMNWKVMPVASGGIHAGQMHQLLHLFGDDVILQFGGGTIGHPQGIQAGATANRVALEAMVKARNEGPRILQDAARFCTPLKQALDTWGDVTFNFESTDS
OJY57543.1_GCA_001899565_ribulose-bisphosphate_carboxylase_large_subunit_Rhodanobacter_sp._68-29                                                                           YDPGVLKYREMDYAPADTDILALFRITPQQGVDPEAAVAGESSTATWTVWTDRLTACEQYRAKAYRVDPVPGQQYFAWIAYDLDLFEEGSVANLTASIIGNVFSFKPLRAARLEDMRFPVAYVKTFRGPPTGIVVERERLDKFGRPLLGATTKPKLGLSGKNYGRVVYEALKGGLDFVKDDENINSQPFMHWRDRFLYCMEGVNRASAETGEVKGHYLNITAGTMENMYQRAEFARELGSVIVMVDLVAGWTAIQSISNWCRDNDMLLHMHRAGHGTYTRQKNFRVIAKWLRLAGVDHLHAGTAVGKLEPNTVQGYVCRETVDLQRGIFFEQDWKVMPVASGGIHAGQMHQLVDLFGDDCVLQFGGGTIGHPHGIQAGATANRVALEAIVKARNEGPQILQAAARWCTPLQAALETWKDVTFDYASTDT
OGO58108.1_GCA_001797035_ribulose-bisphosphate_carboxylase_large_subunit_Chloroflexi_bacterium_RBG_16_72_14                                                                YRAGVLRYAQMDYEPQDTDVLAVFRITPQDGVDPVAAVAGESSTATWTVWTDRLTAADTYRAKAYRVDPVPGGQFFAYIAYDLDLFEPGSIANLSASVIGNVFGFKPLKALRLEDMRLPVAYVKTFDGPPTGIIVERERLDKFGRPLLGATIKPKLGLSGRNYGRVMYEALKGGLDFTKDDENINSQPFMHWRDRFLFGIEAVNRAQAATGEVKGHYFNVTAGTMEDMYERAEFAKELGSIVVMIDLVIGYTAIQSMSKWARRNDMLLHLHRAGHSTYTRQKSFRVVSKWMRLAGVDHIHAGTVVGKLEPNSVQGFVLREEVDLARGLFFEQDWKVMPVASGGIHAGQMHQLLGYLGDDTILQFGGGTIGHPMGIAAGATANRVALEAMVLARNEGPQILADAARDCLPLRAALDTWGEVTFDYASTDT
GCA_003250535QKGE01000217.1_54258571292_5_GCA_003250535_1_ID_92_5_partial_00_Betaproteobacteria_bacterium                                                                  YRAGVMKYAQMDYEPKDTDVIALFRITPQEGVDPQAAVAGESSTATWTVWTDRLTASDRYRAKAYKVEPVPAGQYFAYIAYDLDLFESGSIANLTASIIGNVFGFKPLKALRLEDMRFPVAYVKTFDGPPTGIVVERERLDKFGRPLLGATVKPKLGLSGKNYGRVVYEALKGGLDFTKDDENINSQPFMHWRDRFLNCMEAVNRAQVASGEVKGHYLNITAATMEDMYERAEFARELGSNIIMVDLVIGWTAIQSMSKWSRRNDMILHMHRAGHSTYTRQKSFRVIAKWLRLAGVDHLHAGTAVGKLEPLTVQGFVLREEVDLPRGVFFEQDWKVMPVASGGIHAGQMHQLLHLFGDDVVLQFGGGTIGHPMGIGAGATANRVALEAMVLARNEGPQILEAAAKHCVPLKAALDTWKDVTFDYASTDT
OGA17987.1_GCA_001770475_ribulose-bisphosphate_carboxylase_large_subunit_Betaproteobacteria_bacterium_RIFCSPLOWO2_02_FULL_66_14                                            YQAGVLKYTQMDYRPRDTDVLALFRITPQEGVDPEAAVAGESSTATWTVWTDRLTACERYRAKAYKVEPVPGGQFFAYIAYDLDLFEGGSIANLTASIIGNVFGFKPLKALRLEDMRFPVAYVKTFDGPPTGIVVERERLDKFGRPLLGATVKPKLGLSGKNYGRVVYEALKGGLDFTKDDENINSQPFMHWRDRFLNCMEAVNRAQAASGEVKGHYLNVTAATMEDMYERAEFAKELGSAIVMIDLVIGYTAIQSMSKWSRRNDMILHLHRAGHGTYTRQKSFRVISKWMRLAGVDHIHAGTVVGKLEPNTVQGFVLREEVDLQRGLFFEQDWKVMPVASGGIHAGQMHQLIHYLGEDVVLQFGGGTIGHPMGIAAGATANRVALEAMVLARNEGPQILTEAARHCAPLKAALDTWGEVTFDYASTDT
OGO58131.1_GCA_001797015_ribulose-bisphosphate_carboxylase_large_subunit_Chloroflexi_bacterium_RBG_16_69_14                                                                YRAGVLTYAQMDYPPKDTDLLALFRITPQDGVDPVAAVAGESSTATWTVWTDRLTAADTYRAKAYKVEPVPNGEFFAYVAYDLDLFEPGSIANLTASIIGNVFGFKPLKALRLEDMRFPVAYVKTFDGPPTGIVVERERLDKFGRPLLGATIKPKLGLSGRNYGRVVYEALTGGLDFTKDDENINSQPFMHWRDRFLFCMEAVNHAAAATGELKGHYLNVTAATMEDMYERAEFAKELGSLIVMIDLVIGFTAIQSMSKWARRNDMILHLHRAGASTYTRQRSFRVIAKWMRLAGVDHIHAGTVVGKLEPNIVQGFILREPVDLQRGIYFEQDWKVMPVASGGIHAGQMHQLLTYLGEDVVLQFGGGTIGHPMGVQAGATANRVALEAMVLARNEGPQILADAARHCLPLKAALDTWGEVTFDYASTDT
KRT63449.1_GCA_001443375_Ribulose_bisphosphate_carboxylase_large_chain_RuBisCO_large_subunit_Chloroflexi_bacterium_CSP1-4                                                  YRAGVLKYAQMDYEPADSDILALFRITPQDGVDPEAAVAGESSTATWTVWTDRLTAADTYRAKAYKVEPVPGDQYFAYVAYDLDLFEPGSIANLTASIIGNVFGFKPLKALRLEDMRFPAAYVKTFDGPPTGIVVERERLDKFGRPLLGATTKPKLGLSGRNYGRVVYEALRGGLDFTKDDENINSQPFMHWRDRFLFCMEAVNRAAAATGEVKGHYLNVTGATMEDMYERAEFAKELGSVIVMIDLVIGYTAIQSMSKWARRNDMILHLHRAGHGTYTRQKAFRVISKWMRLAGVDHIHAGTVVGKLEPNMVQGFILREPVDLQRGLHFDQDWKVMPVASGGIHAGQMHQLLTYLGEDVVLQFGGGTIGHPMGIQAGATANRVALEAMVLARNEGPDILAAAARDCLPLRAALDTWGEVTFDYTSTDT
WP_129774727.1_GCF_004138485_form_I_ribulose_bisphosphate_carboxylase_large_subunit_Steroidobacter_sp._JW-3                                                                YRAGVLKYAQMGYRPKDTDVLAMFRITPQEGVDANAAVAGESSTATWTVWTDRLTACDRYRAKAYKVEPVPGGQYFAYIAYDLDLFEPGSVANLTASIIGNVFGFKPLKALRLEDMRFPVAYVKTFAGPATGIIVERERLDKFGRPLLGATVKPKLGLSGKNYGRVVYEALQGGLDFTKDDENINSQPFMHWRDRFLNCMEAVNRAQAVSGEVKGHYLNVTAATMEDMYERAAFARDLGSVIVMIDLVIGYTAIQSMARWARKNDMILHLHRAGHGTYTRQKNFRVIAKWMRLAGVDHLHAGTIVGKLEPNTVQGFVLREPVDLQRGIFFEQDWGIMPVASGGIHAGQMHQLLTYLGDDTVLQFGGGTIGHPMGISAGATANRVALEAMVLARNEGPAILSEAARHCTPLRAALDTWGEVTFDYASTDT
WP_116813522.1_GCF_003104955_form_I_ribulose_bisphosphate_carboxylase_large_subunit_Steroidobacter_cummioxidans                                                            YRAGVLKYAQMGYRPKDTDVLALFRITPQDGVDPSAAVAGESSTATWTVWTDRLTACDRYRAKAYKVEPVPGGQYFAYIAYDLDLFEPGSVANLTASIIGNVFGFKPLKGLRLEDMRLPVAYVKTFAGPATGTIVERERLDKFGRPLLGATVKPKLGLSSKNYGRVVYEALQGGLDFTKDDENINSQPFMHWRDRFLNCMEAVNRAQAASGEIKGHYLNVTAATMEDMYERAEFAKQLGSVIVMIDLVIGYTAIQSMARWARNNDMILHLHRAGHSTYTRQKNFRVISKWMRLAGVDHLHAGTVVGKLEPNTVQGFVLREPVDLPRGIFFEQDWGVMPVASGGIHAGQMHQLLTYLGDDTVLQFGGGTIGHPMGISAGATANRVALEAMVLARNEGPAILADAAKHCTPLRAALDTWGEVTFDYASTDT
WP_129646771.1_GCF_004138335_form_I_ribulose_bisphosphate_carboxylase_large_subunit_Steroidobacter_agariperforans                                                          YRAGVLKYAQMGYRPKETDVLALFRITPQEGVEPSAAVAGESSTATWTVWTDRLTACDRYRAKAYKVEPVPTGQYFAYIAYDLDLFEPGSVANLTASIIGNVFGFKPLKALRLEDMRLPAAYVKTFSGPATGTIVERERLDKFGRPLLGATVKPKLGLSGKNYGRVVYEALQGGLDFTKDDENINSQPFMHWRDRFLNCMEAVNRAQAASGEVKGHYLNVTAATMEDMYERAEFAKQLGSVIVMIDLVIGYTAIQSMARWARKNDMILHLHRAGHSTYTRQKNFRVISKWMRLAGVDHLHAGTIVGKLEPNTVQGFVLREPQDLQRGIFFEQDWGVMPVASGGIHAGQMHQLLTYLGDDTVLQFGGGTIGHPMGIAAGATANRVALEAVVLARNEGPAILADAAKHCTPLRAALDTWGEVTFDYASTDT
PZN33265.1_GCA_003242495_ribulose-bisphosphate_carboxylase_large_subunit_Proteobacteria_bacterium                                                                          YRAGVLKYAEMDYEPKETDILALFRITPQEGVDPAAAVAGESSTATWTVWTDRLTACERYRAKAYRIEPVPGGQYFAYIAYDLDLFEPGSIANLTASIIGNVFGFKPLKALRLEDMRLPAAYVKTFAGPPTGIVVERERLDKFGRPLLGATVKPKLGLSGKNYGRVVYEALKGGLDFTKDDENINSQPFMHWRDRFLYCMEAVNRAQAATGEVKGHYLNVTAATLEDMYERAEFAKELGSVIVMIDLVIGYTAIQSMSNWARRNDMILHLHRAGHSTYTRQKSFRVLAKWMRLAGVDHLHAGTVVGKLEPNTVGGFVLREPMNLQRGLFFEQDWKVMPVASGGIHAGQMHQLLGYLGEDTVLQFGGGTIGHPMGIAAGATANRVALEAMVLARNEGPDILAAAARHCTPLRAALDTWGDVTFDYASTDT
PZN75344.1_GCA_003242685_ribulose-bisphosphate_carboxylase_large_subunit_Proteobacteria_bacterium                                                                          YRAGVLKYAQMDYVPADTDVLALFRITPQEGVEPEAAVAGESSTATWTVWTDRLTACERYRAKAYRVEPVPGGQYFAYIAYDLDLFEPGSIANLSASIIGNVFGFKPLKALRLEDMRLPAAYVKTFPGPPTGIVVERERLDKFGRPLLGATVKPKLGLSGRSYGRVVYEALRGGLDFTKDDENINSQPFMHWRDRFLFCMEAVNRAEAATGEVKGHYLNVTAATMEEMYERAEFAKELGSVIVMIDLVIGFTAIQSMSKWARRNDMLLHLHRAGHSTYTRQKNFRVISKWMRLAGVDHLHAGTVVGKLEPNTVQGFVLREPPDLQRGIFFEQDWGVMPVASGGIHAGQMHQLLHYLGEDTVLQFGGGTIGHPMGIAAGATANRVALEAMVLARNEGPEILADAARTCAPLRAALDTWGEVTFDYTSTDT
GCA_002919385PKEQ01000117.1_9131521461841_9_GCA_002919385_-1_ID_41_9_partial_00_Sinobacteraceae_bacterium                                                                  YRAGVLKYAQMDYEPSDTDVLALFRITPQDGVDPEAAVAGESSTATWTVWTDRLTACERYRAKAYKVEPVPGGQYFAYIAYDLDLFEPGSIANLTASIIGNVFGFKPLKALRLEDMRLPTAYVKTFPGPPTGIVVERERLDKFGRPLLGATVKPKLGLSGRSYGRVVYEALRGGLDFTKDDENINSQPFMHWRDRFLYCMEAVNRAEAVTGEVKGHYLNVTAATMEDMYERAEFARDLGSVIVMIDLVIGYTAIQSMSRWARRNDMLLHLHRAGHSTYTRQKNFRVIAKWMRLAGVDHLHAGTVVGKLEPNTVQGFVLREPVDLPRGLFFEQDWGVMPVASGGIHAGQMHQLLHYLGEDVVLQFGGGTIGHPMGIAAGATANRVALEAMVLARNEGPEILANAARHCAPLRAALDTWGEVTFDYTSTDT
TFG80825.1_GCA_004525425_form_I_ribulose_bisphosphate_carboxylase_large_subunit_Chromatiales_bacterium                                                                     YRAGVLKYKEMDYEPGATDLLAIFRITPQEGVDPEAAVAGESSTATWTVWTDRLTAAESYRAKAYRVDPVPGDQYFAWIAYDLALFEEGSIANLTASIIGNVFGFKPLKALRLEDMRFPVAYVKTFKGPPTGIVVERERLDKYGRPLLGATIKPKLGLSGKNYGRVVYEALMGGLDFTKDDENINSQPFMHWRDRFLFCMEAVNKAQSGSGEVKGHYLNVTAGTMEEMYRRAEFARELGSCILMVDLVIGWTAIQSMSEWARQNDMILHMHRAGHGTYTRQKNFRVIAKWLRLAGVDHLHCGTAVGKLEPLQVQGFVCRDAEDLPRGLFVEQDWKVMPVASGGIHAGQMHQLLDLFGDDVVLQFGGGTIGHPMGVQAGAIANRVALESMVLARNEGPEILAAAARDCKPLEAALTTWKNVTFNYASTDT
KPJ80878.1_GCA_001303245_ribulose_15-bisphosphate_carboxylase_Gammaproteobacteria_bacterium_SG8_30                                                                         -----MKYKEMDYEPKDTDVIAIFRITPQEGVDPEAAVAGESSTATWTVWTDRLTAAENYRAKAYRVDPVPGDQYFAWIAYDLALFEEGSIANLTASIIGNVFGFKPLKALRLEDMRLPVAYVKTFRGPPTGIVVERERLDKYGRPLLGATTKPKLGLSGKNYGRVVYEALLGGLDFTKDDENINSQPFMHWRDRFLFVMEAVNRAQAMTGEVKGHYLNVTAGTMEEMYRRAEFARELGSVIIMVDLVIGYTAIQSMAEWARQNDMILHMHRAGHSTYTRQKTFRVIAKWMRLAGVDHLHTGTAVGKLEPLTVQGFVCRDAEDLPRGLFVDQDWKVMPVASGGIHAGQMHQLLDLFGDDVVLQFGGGTIGHPMGIKAGATANRVALEAMVLARNEGPDILRKAAKDCKPLEAALATWKDVTFNYASTDT
ETF00413.1_GCA_000506985_ribulose_bisophosphate_carboxylase_Advenella_kashmirensis_W13003                                                                                  YAAGVLKYAQMDYEPSDTDILAVFRITPQEGVDPIAAVAGESSTATWTVWTDRLTACDKYRAKAYKVEPVPNNQYFCYIAYDLSLFEEGSITNVTASIIGNVFSFKPLKAARLEDMRFPPAYVKTFAGPPTGIIVERERLDKFGRPLLGATTKPKLGLSGRNYGRVVYEGLKGGLDFMKDDENINSQPFMHWRDRFLFVMDAVNKASAATGEVKGSYLNITAGTMEEMYRRAEFAKELGSIIVMVDLVVGWTAIQSISHWCRQNDMILHMHRAGHGTYTRQKNFRVIAKWLRLAGVDHVHAGTAVGKLEPMTVQGYVCRQSTDLPRGIFFDQDWKVLPVASGGIHAGQMHQLLDLFGDDVVLQFGGGTIGHPDGIQAGAVANRVALESMVLARNEGPQILKDAAKHCGPLRAALDTWGEVTFNYQSTDT
PJX22119.1_GCA_002810445_ribulose-bisphosphate_carboxylase_large_subunit_Advenella_sp._S44                                                                                 YAAGVLKYAQMDYEPLDTDILAVFRITPQEGVDPIAAVAGESSTATWTVWTDRLTACDKYRAKAYRVDPVPNGQYFCYIAYDLSLFEEGSITNVTASIIGNVFSFKPLKAARLEDMRFPPAYVKTFAGPPTGIIVERERLDKFGRPLLGATTKPKLGLSGRNYGRVVYEGLKGGLDFMKDDENINSQPFMHWRDRFLFVMDAVNKASAATGEVKGSYLNVTAGTMEEMYRRAEFAKELGSVIVMVDLVVGWTAIQSISHWCRQNDMILHMHRAGHGTYTRQKNFRVIAKWLRLAGVDHVHAGTAVGKLEPMTVQGYVCRQSTDLPRGIFFDQDWKVLPVASGGIHAGQMHQLLDLFGDDVILQFGGGTIGHPDGIQAGAVANRVALESMVLARNEGPQILKDAAKHCGPLRAALDTWGEVTFNYESTDT
SAK56998.1_GCA_001545075_Ribulose_bisphosphate_carboxylase_large_chain_chromosomal_Caballeronia_ptereochthonis                                                             YAAGVLKYRQMDYQPKETDIIALFRITPQPGVDPEAAVAGESSTATWTVWTDRLTACDMYRAKAYRVEPVPNEQYFCWIAYDLSLFEEGSIANLTASIIGNVFSFKPLKAARLEDMHFPVAYVKTFTGPPTGIIVERERLDKYGRPLLGATTKPKLGLSGRNYGRVVYEGLKGGLDFMKDDENINSQPFMHWRDRFLFVMDAVNKASAATGEVKGSYLNITAGTMEEIYRRAELAKELGSVIVMIDLVVGWPCIQSLSQWCRQNDMILHLHRAGHGTYTRQKNFRVIAKWLRLAGVDHMHTGTAVGKLEPLTVQGYVCRDAQDLSRGLFFDQDWKVMPVASGGIHAGQMHQLIDLFGDDVVLQFGGGTIGHPQGIQAGATANRVALEAMVLARNEGLEILREAAKWCSPLQAALDTWGDITFNYTPTDT
TDF65608.1_GCA_004353535_form_I_ribulose_bisphosphate_carboxylase_large_subunit_Cupriavidus_sp._L7L                                                                        YDAGVMKYKEMDYVPKDTDVLALFRITPQDGVDPVAAVAGESSTATWTVWTDRLTACDMYRAKAYRVDPVPNEQFFCYVAYDLSLFEEGSIANLTASIIGNVFSFKPIKAARLEDMRFPVAYVKTFAGPSTGIIVERERLDKFGRPLLGATTKPKLGLSGRNYGRVVYEGLKGGLDFMKDDENINSQPFMHWRDRFLFVMDAVNKASAATGEVKGSYLNVTAGTMEEMYRRAEFAKSLGSVIIMVDLIVGWTCIQSMSNWCRQNDMVLHLHRAGHGTYTRQKNFRVIAKWLRLAGVDHMHTGTAVGKLEPLTVQGYVCRDATDLTRGLFFDQDWKVMPVASGGIHAGQMHQLIHLFGDDVVLQFGGGTIGHPQGIQAGATANRVALEAMVLARNEGPEILRDAARWCAPLRAALDTWGDITFNYTPTDT
CAJ96184.1_GCA_000009285_ribulose-15-bisphosphate_carboxylase/oxygenase_large_subunit_Cupriavidus_necator_H16                                                              YDAGVMKYKEMDYEPKDTDLLALFRITPQDGVDPVAAVAGESSTATWTVWTDRLTACDMYRAKAYRVDPVPNEQFFCYVAYDLSLFEEGSIANLTASIIGNVFSFKPIKAARLEDMRFPVAYVKTFAGPSTGIIVERERLDKFGRPLLGATTKPKLGLSGRNYGRVVYEGLKGGLDFMKDDENINSQPFMHWRDRFLFVMDAVNKASAATGEVKGSYLNVTAGTMEEMYRRAEFAKSLGSVIIMIDLIVGWTCIQSMSNWCRQNDMILHLHRAGHGTYTRQKNFRVIAKWLRLAGVDHMHTGTAVGKLEPLTVQGYVCRDAADLSRGLFFDQDWKVMPVASGGIHAGQMHQLISLFGDDVVLQFGGGTIGHPQGIQAGATANRVALEAMVLARNEGPEILRDAARWCGPLRAALDTWGDISFNYTPTDT
AAP86176.1_GCA_000009285_ribulose-15-bisphosphate_carboxylase/oxygenase_large_subunit_plasmid_Cupriavidus_necator_H16                                                      YDAGVMKYKEMDYEPKDTDLLALFRITPQDGVDPVAAVAGESSTATWTVWTDRLTACDMYRAKAYRVDPVPNEQFFCYVAYDLSLFEEGSIANLTASIIGNVFSFKPIKAARLEDMRFPVAYVKTFAGPSTGIIVERERLDKFGRPLLGATTKPKLGLSGRNYGRVVYEGLKGGLDFMKDDENINSQPFMHWRDRFLFVMDAVNKASAATGEVKGSYLNVTAGTMEEMYRRAEFAKSLGSVVIMIDLIVGWTCIQSMSNWCRQNDMILHLHRAGHGTYTRQKNFRVIAKWLRLAGVDHMHTGTAVGKLEPLTVQGYVCRDATDLTRGLFFDQDWKVMPVASGGIHAGQMHQLIHLFGDDVVLQFGGGTIGHPQGIQAGATANRVALEAMVLARNEGPEILRDAARWCGPLRAALDTWGDISFNYTPTDT
EGF30164.1_GCA_000195205_Ribulose_bisphosphate_carboxylase_large_chain_Oxalobacteraceae_bacterium_IMCC9480                                                                 YSAGVLKYAQMDYVPKATDLLALFRITPQDGVDPIAAVAGESSTATWTVWTDRLTACDMYRAKAYRVDPVPNGQYFCYVAYDLSLFEECSITNVAASIIGNVFSFKPLKAARLEDMQFPVAYVKTFPGPPTGIIVERERLDKFGRPLLGATTKPKLGLSGRNYGRVVYEGLKGGLDFMKDDENINSQPFMHWRDRFLFVMDAVNKASAATGEVKGSYLNVTAGNMEEMYRRAEFAKELGSIVIMIDLVVGWTAIQSMSNWCRQNDMLLHMHRAGHGTYTRQKNFRVIAKWLRLTGVDHLHTGTAVGKLEPMTVQGYVCRDAVDLPRGIFFEQDWKVMPVASGGIHAGQMHQLLHLFGDDVILQFGGGTIGHPQGIQAGAVANRVALETMVLARNEGPQILRDAARWCSPLQAALDTWGDVSFNYASTDT
WP_050463441.1_GCF_001189915_form_I_ribulose_bisphosphate_carboxylase_large_subunit_Herbaspirillum_autotrophicum                                                           YSAGVLKYAQMDYVPKETDVLALFRITPQDGVDPIAAVAGESSTATWTVWTDRLTACDMYRAKAYQVEPVPNGQYFCRVAYDLSLFEEGSIANVTASIIGNVFSFKPLKAARLEDMKFPVAYVKTFPGPPTGIIVERERLDKFGRPLLGATTKPKLGLSGRNYGRVVYEGLKGGLDFMKDDENINSQPFMHWRDRFLFVMEAVNRASAASGEVKGHYLNVTAGTMEEMYRRAEFAKELGSVVIMVDLVVGWTAIQSMSYWCRQNDMVLHMHRAGHGTYTRQKNFRVIAKWLRLCGVDHLHTGTAVGKLEPMTVQGYICRDTVDLARGIFFDQDWKVMPVASGGIHAGQMHQLLDLFGDDVVLQFGGGTIGHPQGIQAGATANRVALEAMVLARNEGPEILRQAATWCGPLKAALDTWGEVSFNYASTDT
GCA_003133225PKWL01000153.1_141334314806134_14_GCA_003133225_-1_ID_134_14_partial_00_Janthinobacterium_sp.                                                                 YTAGVLKYAQMDYVPKETDVLALFRITPQEGVDPIAAVAGESSTATWTVWTDRLTASDSYRAKAYRLDPVQNGQYFCWVAYDLSLFEEGSIANVTASIIGNVFSFKPLKAARLEDMKFPVAYVKTFPGPPTGIIVERERLDKFGRPLLGATTKPKLGLSGRNYGRVVYEGLKGGLDFMKDDENINSQAFMHWRDRFLFVMEAVNRASAATGEVKGHYLNVTSGTMEEMYRRAEFAKELGSVVVMVDLVVGWTAIQSMSNWCRQNDMMLHMHRAGHGTYTRQKNFRVIAKWLRMCGVDHLHTGTAVGKLEPMMVQGYICRDTVDLQRGIFFDQDWKVMPVASGGIHAGQMHQLLDLFGDDVVLQFGGGTIGHPMGIQAGAIANRVALESMVLARNEGPQILRDAARWCAPLKAALDTWGEISFNYAPTDT
PIL46800.1_GCA_002760655_ribulose-bisphosphate_carboxylase_large_subunit_Massilia_eurypsychrophila                                                                         YTAGVLKYAQMDYVPKETDVLAVFRITPQDGVDAIAAVAGESSTATWTVWTDRLTACDQYRAKAYRVDPVPNGQYFCWVAYDLSLFEEGSIANVAASIIGNVFSFKPLKAARLEDMKFPVAFIKTFPGPPTGIIVERERLDKFGRPLLGATTKPKLGLSGRNYGRVVYEGLKGGLDFMKDDENINSQPFMHWRDRFLFVMEAVQRATAATGEVKGHYLNVTAGTMEEMYRRAEFARELGSVVVMIDLVVGWTAIQSMSYWCRQNDMMLHMHRAGHGTYTRQKNFRVIAKWLRMCGVDHLHTGTAVGKLEPMTVQGYICRDTMDLPRGIFFDQDWKVMPVASGGIHAGQMHQLLDLFGDDVVLQFGGGTIGHPQGIQAGAVANRVALETMVLARNEGPEILREAAKWCTPLKAALDTWGEISFNYASTDT
PIL38437.1_GCA_002760665_ribulose-bisphosphate_carboxylase_large_subunit_Massilia_psychrophila                                                                             YTAGVLKYAQMDYVPKETDVLAVFRITPQDGVDPIAAVAGESSTATWTVWTDRLTACDMYRAKAYRVDPVPNGQYFCWIAYDLSLFEEGSIANVTASIIGNVFSFKPLKAARLEDMKFPVAYIKTFPGPPTGIIVERERLDKFGRPLLGATTKPKLGLSGRNYGRVVYEGLKGGLDFMKDDENINSQPFMHWRDRYLFVMEAVQRATAATGEVKGHYLNVTAGTMEEMYRRAEFAKQLGSVVIMVDLVVGWTAIQSMSFWCRQNDMMLHMHRAGHGTYTRQKNFRVIAKWLRMAGVDHLHTGTAVGKLEPMMVQGYVCRDSQDLPRGIFFDQDWKVMPVASGGIHAGQMHQLLDLFGDDVVLQFGGGTIGHPQGIQAGALANRVALETMVLARNEGPEILRDAAKWCSPLKAALDTWGEISFNYTSTDT
PUA17502.1_GCA_003056055_ribulose-bisphosphate_carboxylase_large_subunit_Glaciimonas_sp._PCH181                                                                            YSAGVLKYAQMDYVPKETDILALFRITPQDGVDAIAAVAGESSTATWTVWTDRLTACDMYRAKAYRVDPVPNGQYFCWVAYDLSLFEEGSIANVTASIIGNVFSFKPLKAARLEDMKFPVSYIKTFPGPPTGIIVERERLDKFGRPLLGATTKPKLGLSGRNYGRVVYEGLKGGLDFMKDDENINSQAFMHWRDRFLFVMEAVNRATAATGEVKGHYLNITAGTMEEMYRRAEFAKELGSVVVMIDLVVGWTAIQSMSFWCRQNDMVLHMHRAGHGTYTRQKNFRVIAKWLRMCGVDHLHTGTAVGKLEPMMVQGYICRDTQDLERGIFFDQDWKVMPVASGGIHAGQMHQLLHLFGDDVVLQFGGGTIGHPQGIQAGAVANRVALEVMVQARNEGPTILRDAAKWCSPLKAALDTWGEISFNYASTDT
GCA_002482715DLGN01000341.1_433914854395_4_GCA_002482715_1_ID_395_4_partial_00_Oxalobacteraceae_bacterium_UBA7693                                                          YSAGVLKYAQMDYVPKETDVLALFRITPQDGVDPIAAVAGESSTATWTVWTDRLTACDMYRAKAYRVDPVPNGQYFCWVAYDLSLFEEGSIANVTASIIGNVFSFKPLKAARLEDMKFPVAYIKTFPGPPTGIIVERERLDKFGRPLLGATTKPKLGLSGRNYGRVVYEGLKGGLDFMKDDENINSQPFMHWRDRFLFVMEAVNRATAATGEVKGHYLNITAGTMEEMYRRAQFAKELGSVVVMIDLVVGWTAIQSMSNWCRQNDMVLHMHRAGHGTYTRQKNFRVIAKWLRMCGVDHLHTGTAVGKLEPMTVQGYICRDTMDLERGIFFDQDWKVMPVASGGIHAGQMHQLLDLFGDDVVLQFGGGTIGHPQGIQAGAQANRVALEAMVMARNEGPEILRDAAKWCGPLRAALDTWGDISFNYASTDT
GCA_003152055PLZH01000058.1_47352583671549_47_GCA_003152055_1_ID_49_47_partial_00_Burkholderiales_bacterium                                                                YAAGVLKYAQMDYEPKATDVLALFRITPQEGVDPIAAVAGESSTATWTVWTDRLTACDMYRAKAYRVDPVPGGQYFCYVAYDLSLFEEGSIANVAASIIGNVFSFKPLKAARLEDMKFPVAYVKTFAGPPTGIVVERERLDKFGRPLLGATTKPKLGLSARNYGRVVYEGLKGGLDFMKDDENINSQPFMHWRDRFLCVMEAVNKASAATGEVKGSYLNVTAGTMEEMYRRAEFAKELGSVIVMVDLVVGWTAIQSISHWCRQNDMLLHMHRAGHGTYTRQKNFRVIAKWLRLAGVDHLHAGTAVGKLEPMTVQGYICRDTVDLPRGIFFDQDWKVMPVASGGIHAGQMHQLLDLFGDDVVLQFGGGTIGHPQGVQAGATANRVALECMVLARNEGLEILRDAARWCTPLKAALDTWGEITFDYASTDT
KIF83960.1_GCA_000818395_ribulose_15-bisphosphate_carboxylase_Noviherbaspirillum_autotrophicum                                                                             YAAGVLKYAQMDYAPKETDILAVFRITPQDGVEPIAAVAGESSTATWTVWTDRLTACDMYRAKAYRVEPVPNGQYFAYIAYDLSLFEEGSITNVAASIIGNVFGFKPLKALRLEDMRFPVAYVKTFAGPPTGIIVERERLDKFGRPLLGATTKPKLGLSGRNYGRVVYEGLKGGLDFMKDDENINSQPFMHWRDRFLFVMDAVNKASAATGEVKGSYLNVTAGTMEEMYRRAEFAKELGSVIVMIDLVVGYTAIQSMSHWCRQNDMILHLHRAGHSTYTRQKTFRVIAKWMRLAGVDHIHAGTAVGKLEPLTVQGYVCRDAVDLTRGIYFDQDWKVMPVASGGIHAGQMHQLLDLFGDDVVLQFGGGTIGHPQGIQAGATANRVALEAMVLARNEGPQILRDAAKWCSPLQAALDTWGEVTFNYTSTDT
KRB22353.1_GCA_001428145_ribulose_15-bisphosphate_carboxylase_Rhizobacter_sp._Root16D2                                                                                     YSAGVLKYAQMDYEPKATDILALFRITPQDGVDPIAAVAGESSTATWTVWTDRLTACDMYRAKAYRVEPVPNGQYFCHVAYDMSLFEEGSITNVAASIIGNVFSFKPLKAARLEDMQFPVAYVKTFAGPPTGIVVERERLDKFGRPLLGATTKPKLGLSGRNYGRVVYEGLRGGLDFMKDDENINSQPFMHWRDRFLFVMDAVNKASAATGEVKGSYLNVTAGTMEEMYRRAEFAKSLGSVIVMIDLVVGYTAIQSMSHWCRQNDMILHLHRAGHGTYTRQKNFRVVAKWMRLAGVDHIHAGTAVGKLEPMTVQGYVCRDTVDLPRGIFFAQDWKVMPVASGGIHAGQMHQLLDLFGDDVVLQFGGGTIGHPQGIQAGATANRVALEAMVLARNEGPDILAEAARWCGPLRAALDTWGEVSFNYTPTDS
WP_119154341.1_GCF_003569765_form_I_ribulose_bisphosphate_carboxylase_large_subunit_Aquabacterium_tepidiphilum                                                             YSAGVLKYAQMDYQPKATDILALFRITPQEGVDPIAAVAGESSTATWTVWTDRLTACDMYRAKCYRVEPVPGGQWFCWVAYDLSLFEEGSITNVAASIIGNVFSFKPLKAARLEDMQFPVAYVKTFAGPPTGIVVERERLDKFGRPLLGATTKPKLGLSGRNYGRVVYEGLKGGLDFMKDDENINSQPFMHWRDRFLFVMDAVNKASAATGEVKGSYLNVTAGSMEEMYRRAEFAKELGSVIVMVDLVVGYTAIQSLSHWCRQHDMILHLHRAGHGTYTRQKNFRVIAKWMRMTGVDHIHCGTAVGKLEPLTVQGYVCRDTQDLPRGIFFEQDWKVMPVASGGIHAGQMHQLIDLFGDDVVLQFGGGTIGHPQGIQAGATANRVALEAMVLARNEGPQILADAARWCGPLKAALDTWGDISFNYTPTDT
WP_043459653.1_GCF_000430725_form_I_ribulose_bisphosphate_carboxylase_large_subunit_Azohydromonas_australica                                                               YAAGVLKYAQMDYEPKDTDILALFRITPQEGVDPVAAVAGESSTATWTVWTDRLTACDMYRAKAYRVEPVPGGQWFCYVAYDLSLFEEGSITNVAASIIGNVFSFKPLKAARLEDMRFPVAYVKTFSGPPTGIIVERERLDKFGRPLLGATTKPKLGLSGRNYGRVVYEGLKGGLDFMKDDENINSQPFMHWRDRFLFVMDAVNKASAATGEVKGSYLNVTAGSMEEMYRRAEFAKELGSVIVMVDLVVGYTAIQSLSHWCRQHDMILHLHRAGHGTYTRQKSFRVIAKWMRMTGVDHIHAGTAVGKLEPLTVQGYVCRDAPDLPRGIFFEQDWKVMPVASGGIHAGQMHQLIDLFGDDVVLQFGGGTIGHPQGIQAGATANRVALEAMVLARNEGPDILRAAAKWCTPLQAALDTWGEISFNYTPTDT
WP_066331276.1_GCF_001571085_form_I_ribulose_bisphosphate_carboxylase_large_subunit_Azohydromonas_lata                                                                     YAAGVLKYAQMDYEPKETDILALFRITPQEGVDPVAAVAGESSTATWTVWTDRLTACDMYRAKCYRVEPVPGGQYFCWVAYDLSLFEEGSITNVAASIIGNVFSFKPLKAARLEDMKFPVAYVKTFSGPPTGVIVERERLDKYGRPLLGATTKPKLGLSGRNYGRVVYEGLKGGLDFMKDDENINSQPFMHWRDRFLFVMDAVNKASAATGEVKGSYLNVTAGTMEEMYRRAEFAKELGSVIVMVDLVVGYTAIQSLSHWCRQHDMILHLHRAGHGTYTRQKSFRVIAKWMRMAGVDHIHAGTAVGKLEPLTVQGYVCRDTPDLPRGIFFEQDWKVMPVASGGIHAGQMHQLIDLFGDDVVLQFGGGTIGHPQGIQAGATANRVALEAMVLARNEGPDILRAAAKWCTPLQAALDTWGDISFNYTPTDT
WP_077033142.1_GCF_001984095_form_I_ribulose_bisphosphate_carboxylase_large_subunit_Pelomonas_sp._KK5                                                                      YSAGVLKYAQMDYVPKETDILALFRITPQDGVDPIAAVAGESSTATWTVWTDRLTACDMYRAKAYRIDPVPGGQYFCYVAYDLSLFEEGSITNVAASIIGNVFSFKPLKAARLEDMKFPVAYVKTFAGPPTGIIVERERLDKFGRPLLGATTKPKLGLSGRNYGRVVYEGLKGGLDFMKDDENINSQPFMHWRDRFLFVMDAVNKASAATGEVKGSYLNVTAGTMEEMYRRAAFAKELGSVIIMVDLVVGYTAIQSLSHWARQNDMVLHLHRAGHGTYTRQKNFRVIAKWMRMVGVDHIHAGTAVGKLEPMTVQGYVCRDTVDLPRGIYFDQDWKMMPVASGGIHAGQMHQLIDLFGDDVVLQFGGGTIGHPQGIQAGATANRVALEAMVLARNEGPQILRDAAQWCSPLRAALDTWGEISFNYTPTDT
RYF70372.1_GCA_004145485_ribulose-bisphosphate_carboxylase_large_subunit_partial_Comamonadaceae_bacterium                                                                  -------------------------------------------------------------------------------------------------------------------------------------------------------------------------------------------------------------------------------------------------------------------------------------------------------------------------QGYVCRDTVDLPRGIYFDQDWKVMPVASGGIHAGQMHQLIDLFGDDVVLQFGGGTIGHPQGIQAGATANRVALEAMVLARNEGPEILRDAARWCTPLRAALDTWGDITFNYASTDT
TCU93760.1_GCA_004342485_ribulose_15-bisphosphate_carboxylase_large_subunit_Pelomonas_saccharophila                                                                        YSAGVLKYAQMDYQPKDTDILALFRITPQDGVDPIAAVAGESSTATWTVWTDRLTACDMYRAKAYRVDPVPNGQYFCYVAYDLSLFEEGSIANVTASIIGNVFSFKPLRAARLEDMRFPVAYVKTFPGPPTGIVVERERLDKFGRPLLGATTKPKLGLSGRNYGRVVYEGLKGGLDFMKDDENINSQPFMHWRDRFLFVMDAVNKASAATGEVKGSYLNITAGTMEEMYRRAEFAKSLGSVIVMVDLVVGWTAIQSMSHWCRQNDMLLHMHRAGHGTYTRQKNFRVIAKWLRLAGVDHLHTGTAVGKLEPLTVQGYVCRDTVDLPRGIYFDQDWKVMPVASGGIHAGQMHQLLDLFGDDVVLQFGGGTIGHPQGIQAGATANRVALEAMVLARNEGPQILRDAARWCTPLAAALDTWGDISFNYTSTDT
PSL86591.1_GCA_003014875_ribulose-bisphosphate_carboxylase_large_subunit_Variovorax_sp._WS11                                                                               YSAGVLKYAQMDYQPKDTDILALFRITPQEGVDAIAAVAGESSTATWTVWTDRLTACDMYRAKAYKVEPVPNGQYFCYVAYDLSLFEEGSITNVTASIIGNVFSFKPLRAARLEDMKFPVAYVKTFAGPPTGIVVERERLDKFGRPLLGATTKPKLGLSGRNYGRVVYEGLRGGLDFMKDDENINSQPFMHWRDRFLFVMDAVNKASAATGEVKGSYLNVTAGTMEEMYRRAQFAKELGSVIVMVDLVIGYTAIQSMSNWCRQNDMILHLHRAGHGTYTRQKNFRVIAKWMRMAGVDHIHAGTAVGKLEPMTVQGYICRDTVDLPRGIYFDQDWKVMPVASGGIHAGQMHQLLDLFGDDVVLQFGGGTIGHPQGIQAGATANRVALEAMVLARNEGPQILRDAARWCKPLAAALDTWGEITFNYASTDT
AGU50187.1_GCA_000463015_ribulose_bisphosphate_carboxylase_large_chain_CbbL_Variovorax_paradoxus_B4                                                                        YSAGVLKYAQMDYVPKDTDILALFRITPQEGVDAIAAVAGESSTATWTVWTDRLTACDMYRAKAYKVEPVPNGQYFCYVAYDLSLFEEGSITNVTASIIGNVFSFKPLKAARLEDMKFPVAYVKTFPGPPTGIVVERERLDKFGRPLLGATTKPKLGLSGRNYGRVVYEGLRGGLDFMKDDENINSQPFMHWRDRFLFVMDAVNKASAATGEVKGSYLNVTAGTMEEMYRRAQFAKELGSVIVMVDLVIGYTAIQSMSNWCRQNDMILHLHRAGHGTYTRQKNFRVIAKWMRLAGVDHIHAGTAVGKLEPMTVQGYVCRDTVDLPRGIYFDQDWKVMPVASGGIHAGQMHQLLDLFGDDVVLQFGGGTIGHPQGIQAGATANRVALEAMVLARNEGPQILRDAAKWCTPLAAALDTWGEISFNYASTDT
SDE43361.1_GCA_900101545_ribulose-15-bisphosphate_carboxylase/oxygenase_large_subunit_Variovorax_sp._CF079                                                                 YSAGVLKYAQMDYQPKDTDILALFRITPQEGVDAIAAVAGESSTATWTVWTDRLTACDMYRAKAYKVEPVPNGQYFCYVAYDLSLFEEGSITNVTASIIGNVFSFKPLKAARLEDMRFPVAYVKTFAGPPTGIVVERERLDKFGRPLLGATTKPKLGLSGRNYGRVVYEGLRGGLDFMKDDENINSQPFMHWRDRFLFVMDAVNKASAATGEVKGSYLNITAGTMEEMYRRAQFAKELGSVIVMVDLVIGYTAIQSMSNWCRQNDMILHLHRAGHGTYTRQKNFRVIAKWMRLAGVDHIHAGTAVGKLEPMTVQGYVCRDTVDLPRGIYFDQDWKVMPVASGGIHAGQMHQLLDLFGDDVVLQFGGGTIGHPQGIQAGATANRVALEAMVLARNEGPQILRDAARWCTPLAAALDTWGEISFNYASTDT
WP_020162819.1_GCF_000385375_form_I_ribulose_bisphosphate_carboxylase_large_subunit_Methyloversatilis_discipulorum                                                         YSAGVLKYAQMDYVPKDTDILALFRITPQDGVDPIAAVAGESSTATWTVWTDRLTACDMYRAKAYRVDPVPNGQYFCYVAYDLSLFEEGSIANVTASIIGNVFSFKPLKAARLEDMKFPVSYVKTFAGPPTGIVVERERLDKFGRPLLGATTKPKLGLSGRNYGRVVYEGLKGGLDFMKDDENINSQPFMHWRDRFLFVMDAVNKASAATGEVKGSYLNVTAGTMEEMYRRAEFAKELGSVIIMIDLVVGWTAIQSMSNWCRQNDMVLHMHRAGHGTYTRQKNFRVIAKWLRLAGVDHLHTGTAVGKLEPLTVQGYVCRDTVDLPRGIFFDQDWKVMPVASGGIHAGQMHQLLDLFGDDVVLQFGGGTIGHPQGIQAGATANRVALEAMVLARNEGPQILRDAAKWCTPLAAALDTWGDITFNYTSTDT
KQW74220.1_GCA_001425905_ribulose_15-bisphosphate_carboxylase_Methylibium_sp._Root1272                                                                                     YAAGVLKYAQMDYVPKDTDILALFRITPQDGVDPIAAVAGESSTATWTVWTDRLTACDMYRAKAYKVEPVPNGQYFCYVAYDLSLFEEGSIANVTASIIGNVFSFKPLKAARLEDMKFPVSYVKTFAGPPTGIVVERERLDKFGRPLLGATTKPKLGLSGRNYGRVVYEGLKGGLDFMKDDENINSQPFMHWRDRFLFVMDAVNKASAATGEVKGSYLNVTAGTMEEMYRRAEFAKELGSVIIMIDLVIGYTAIQSMSNWCRQNDMVLHLHRAGHGTYTRQKNFRVIAKWMRMAGVDHIHAGTAVGKLEPMTVQGYVCRDTVDLPRGIFFDQDWKVMPVASGGIHAGQMHQLIDLFGDDVVLQFGGGTIGHPQGIQAGATANRVALEAMVLARNEGPQILRDAAKSCTPLAAALDTWGDITFNYTSTDT
QAZ38591.1_GCA_004136295_ribulose-bisphosphate_carboxylase_large_subunit_Methylibium_sp._Pch-M                                                                             YAAGVLKYAQMDYVPKDTDILALFRITPQDGVDPIAAVAGESSTATWTVWTDRLTACDMYRAKAYKVEPVPNGQYFCYVAYDLSLFEEGSIANVTASIIGNVFSFKPLKAARLEDMKFPVSYVKTFAGPPTGIVVERERLDKFGRPLLGATTKPKLGLSGRNYGRVVYEGLKGGLDFMKDDENINSQPFMHWRDRFLFVMDAVNKASAATGEVKGSYLNVTAGTMEEMYRRAEFAKELGSVIIMIDLVIGYTAIQSMSNWCRQNDMVLHLHRAGHGTYTRQKNFRVIAKWMRMAGVDHIHAGTAVGKLEPMTVQGYVCRDTVDLPRGIFFDQDWKVMPVASGGIHAGQMHQLIDLFGDDVVLQFGGGTIGHPQGIQAGATANRVALEAMVLARNEGPQILRDAAKSCTPLAAALDTWGDITFNYTPTDT
AOF81085.1_GCA_001713355_ribulose_bisphosphate_carboxylase_large_chain_chromosomal_Methyloversatilis_sp._RAC08                                                             YSAGVLKYAQMDYEPKATDILALFRITPQDGVDPIAAVAGESSTATWTVWTDRLTACDMYRAKAYRVDPVPNGQFFAYVAYDLSLFEEGSITNVAASIIGNVFSFKPLKAARLEDMKFPVAYVKTFAGPPTGIIVERERLDKFGRPLLGATTKPKLGLSGRNYGRVVYEGLKGGLDFMKDDENINSQPFMHWRDRFLFVMDAVNKASAATGEVKGSYLNVTAGTMEEMYRRADFAKDLGSVIVMVDLVVGYTAIQSLSHWCRQNDMILHLHRAGHGTYTRQKNFRVIAKWMRMAGVDHIHAGTAVGKLEPMTVQGYVCRDTVDLQRGIYFDQDWKVMPVASGGIHAGQMHQLIDLFGDDVVLQFGGGTIGHPQGIQAGATANRVALEAMVLARNEGPQILRDAAKWCSPLAAALDTWGDITFNYASTDT
WP_046114847.1_GCF_000969605_form_I_ribulose_bisphosphate_carboxylase_large_subunit_Aquincola_tertiaricarbonis                                                             YAAGVLKYAQMDYEPKATDILALFRITPQEGVDPIAAVAGESSTATWTVWTDRLTACDMYRAKAYRVDPVPGGQFFCYVAYDLSLFEEGSITNVAASVIGNVFSFKPLKAARLEDMKFPVAYVKTFSGPPTGIVVERERLDKFGRPLLGATTKPKLGLSGRNYGRVVYEGLRGGLDFMKDDENINSQPFMHWRDRYLFVMDAVNKASAATGEVKGSYLNVTAGTMEEMYRRAEFAKSLGSVIVMVDLVVGYTGIQSLSHWCRQNDMILHLHRAGHGTYTRQKNFRVIAKWMRLAGVDHIHAGTAVGKLEPMTVQGYVCRDTVDLPRGIYFDQDWKVMPVASGGIHAGQMHQLIDLFGDDVVLQFGGGTIGHPQGIQAGATANRVALEAMVLARNEGPQILRDAAKWCSPLAAALDTWGDITFNYTSTDT
WP_127996530.1_GCF_004011805_form_I_ribulose_bisphosphate_carboxylase_large_subunit_Piscinibacter_defluvii                                                                 YSAGVLKYAQMDYQPKDTDILALFRITPQDGVDPVAAVAGESSTATWTVWTDRLTACDMYRAKAYRVDPVPNGQFFAYVAYDLSLFEEGSITNVAASIIGNVFSFKPLKAARLEDMKFPVSYVKTFAGPPTGIIVERERLDKFGRPLLGATTKPKLGLSGRNYGRVVYEGLKGGLDFMKDDENINSQPFMHWRDRFLFVMDAVNKASAATGEVKGSYLNVTAGSMEEMYRRAEFAKSLGSVIIMVDLVVGYTAIQSLSHWSRQNDMVLHLHRAGHGTYTRQKNFRVIAKWMRLTGVDHIHAGTAVGKLEPLTVQGYICRDAVDLPRGIYFDQDWKVMPVASGGIHAGQMHQLIDLFGDDVVLQFGGGTIGHPMGIQAGATANRVALEAMVLARNEGPQILRDAAKWCKPLAAALDTWGDITFNYTSTDT
WP_008063489.1_GCF_000478565_form_I_ribulose_bisphosphate_carboxylase_large_subunit_Methyloversatilis_universalis                                                          YSAGVLKYAQMDYQPKDTDIVALFRITPQDGVDPIAAVAGESSTATWTVWTDRLTACDMYRAKAYRVDPVPNGQYFCYVAYDLSLFEEGSITNVAASIIGNVFSFKPLKAARLEDMKFPVAYVKTFAGPPTGIIVERERLDKFGRPLLGATTKPKLGLSGRNYGRVVYEGLKGGLDFMKDDENINSQPFMHWRDRFLFVMDAVNKASAATGEVKGSYLNVTAGSMEEMYRRAEFAKELGSVIIMVDLVVGYTAIQSLSHWCRQHDMILHLHRAGHGTYTRQKTFRVIAKWMRLTGVDHIHAGTAVGKLEPLTVQGYVCRDTVDLPRGIYFDQDWKVMPVASGGIHAGQMHQLIDLFGDDVVLQFGGGTIGHPQGIQAGATANRVALEAMVLARNEGPQILRDAAKWCSPLAAALDTWGEISFNYTPTDT
WP_047491751.1_GCF_000799305_form_I_ribulose_bisphosphate_carboxylase_large_subunit_Methylibium_sp._CF059                                                                  YSAGVLKYAQMDYVPKDTDILALFRITPQDGVDPIAAVAGESSTATWTVWTDRLTACDMYRAKAYRVEPVPNGQYFCYVAYDLSLFEEGSITNVAASVIGNVFSFKPLKAARLEDMKFPVAYVKTFAGPPTGIVVERERLDKFGRPLLGATTKPKLGLSARNYGRVVYEGLKGGLDFMKDDENINSQPFMHWRDRFLFVMDAVNKASAATGEVKGSYLNVTAGTMEEMYRRAQFAKDLGSVIIMVDLVVGYTGIQSLSHWCRQNDMILHLHRAGHGTYTRQKNFRVIAKWMRLVGVDHIHAGTAVGKLEPMTVQGYVCRDTVDLPRGVYFDQDWKVMPVASGGIHAGQMHQLIDLFGDDVVLQFGGGTIGHPQGIQAGATANRVALEAMVLARNEGPEILVEAAKWCSPLRAALDTWGEISFNYTSTDS
OWR00762.1_GCA_002205845_ribulose-bisphosphate_carboxylase_large_subunit_Pelomonas_puraquae                                                                                YSAGVLKYAQMDYVPKDTDILALFRITPQDGVDPIAAVAGESSTATWTVWTDRLTACDMYRAKAYRVDPVPNGQYFCYVAYDLSLFEEGSITNVAASVIGNVFSFKPLKAARLEDMKFPVAYVKTFAGPPTGIVVERERLDKFGRPLLGATTKPKLGLSGRNYGRVVYEGLKGGLDFMKDDENINSQPFMHWRDRFLFVMDAVNKASAATGEVKGSYLNVTAGTMEEMYRRAEFAKSLGSVIIMVDLVVGYTGIQSLSHWCRQNDMILHLHRAGHGTYTRQKNFRVIAKWMRLVGVDHIHAGTAVGKLEPLTVQGYICRDTIDLPRGVYFDQDWKVMPVASGGIHAGQMHQLIDLFGDDVVLQFGGGTIGHPQGIQAGATANRVALEAMVLARNEGPQILRDAAKWCSPLAAALDTWGDITFNYTSTDT
RTL46772.1_GCA_003963005_form_I_ribulose_bisphosphate_carboxylase_large_subunit_Burkholderiales_bacterium                                                                  YSAGVLKYAQMDYVPKDTDILALFRITPQDGVDPIAAVAGESSTATWTVWTDRLTACDMYRAKAYRVDPVPNGQYFCYVAYDLSLFEEGSITNVAASVIGNVFSFKPLRAARLEDMKFPVAYVKTFAGPPTGIVVERERLDKFGRPLLGATTKPKLGLSGRNYGRVVYEGLKGGLDFMKDDENINSQPFMHWRDRFLFVMDAVNKASAATGEVKGSYLNVTAGTMEEMYRRAEFAKSLGSVIIMVDLVVGYTGIQSLSHWCRQNDMILHLHRAGHGTYTRQKNFRVIAKWMRLAGVDHIHAGTAVGKLEPLTVQGYLCRDTVDLPRGVYFDQDWKVMPVASGGIHAGQMHQLLDLFGDDVVLQFGGGTIGHPQGIQAGATANRVALEAMVLARNEGPQILREAAKWCSPLAAALDTWGDITFNYTSTDT
GCA_002426855DINT01000159.1_22184691985114_22_GCA_002426855_1_ID_14_22_partial_00_Rhodocyclaceae_bacterium_UBA5533                                                         YQAGVLKYAQMSYEPKDTDVLAVFRITPQDGVDPVAAVAGESSTATWTVWTDRLTASE-------------------------DLFEEGSIANLTASIIGNVFSFKPLKAARLEDMRLPVAYVKTFRGPPTGIVVERERLDKFGRPLLGATMKPKLGLSGKNYGRVVYEALRGGLDFTKDDENINSQAFMHWRDRFLYCMEGVNQAAAQTGEIKGHYLNITAGTMEEMYKRAEFARDLGSSIVMIDLIVGWTAIQSISNWCRDNDMILHMHRAGHGTYTRQKNFRVIAKWLRLAGVDHLHAGTAVGKLEPMTVQGFVCRDTQDLPRGLFFDQDWKVMPVASGGIHAGQMHQLLDLFGDDVVLQFGGGTIGHPMGIQAGATANRVALEAMVLARNEGPDILKVAAEHCRPLRAALDTWGEVTFNYASTDT
PKO51562.1_GCA_002840815_ribulose-bisphosphate_carboxylase_large_subunit_partial_Betaproteobacteria_bacterium_HGW-Betaproteobacteria-21                                    -QMG-------DYEPKATDILAVFRITPQEGVDPIAAVAGESSTATWTVWTDRLTASEMYRAKAYRIDPVPNGQYFCWVAYDLDLFEEGSIANLTASIIGNVFSFKPLKACRLEDMQFPLAYVKTFRGPPTGIVVERERLDKFGRPLLGATMKPKLGLSGKNYGRVVYEGLRGGLDFTKDDENINSQPFMHWRDRFLYCMEGVNQAAAQTGEVKGHYLNITAGTMEEMYKRAELARDLGSCVVMIDLVIGWTAIQSMSNWCRDNDMILHMHRAGHGTYTRQKNFRVIAKWLRLAGVDHLHAGTAVGKLEPMTVQGFVCRDTQDLPRGLFFDQDWKVMPVASGGIHAGQMHQLLHLFGDEVVLQFGGGTIGHPMGIQAGAQANRVALETMVMARNEGPQILVEAAKWCQPLRAALDTWGDITFNYTSTDT
ATE60883.1_GCA_002354895_ribulose-bisphosphate_carboxylase_large_subunit_Thauera_sp._K11                                                                                   YRAGVLKYAQMDYQPKDTDLLAVFRVTPQEGVDPVAAVAGESSTATWTVWTDRLTACDKYRAKAYRIDPVPGGQYFCWVAYDLDLFEEGSIANLAASIIGNVFSFKPLKACRLEDMRLPVAYVKTFRGPPTGIVVERERLEKYGRPLLGATMKPKLGLSGKNYGRVVYEALRGGLDFTKDDENINSQPFMHWRDRFLYCMEGVNQAAAQTGESKGHYLNITAGTMEEMYKRAEFARDLGSCIVMIDLVIGWTAIQSISNWCRDNDMILHMHRAGHGTYTRQKNFRVIAKWLRLAGVDHLHTGTAVGKLEPMTVQGFVCRETQDLPRGLFFDQDWRVMPVASGGIHAGQMHQLLSLFGDDVVLQFGGGTIGHPMGIQAGATANRVALEAMVLARNEGPQILADAARWCQPLRAALDTWGEVTFDYTSTDT
PKO82181.1_GCA_002842325_ribulose-bisphosphate_carboxylase_large_subunit_Betaproteobacteria_bacterium_HGW-Betaproteobacteria-13                                            YQAGVLKYAQMDYEPRDTDVLAVFRITPQDGVDPVAAVAGESSTATWTVWTDRLTASDKYRAKAYRIDPVPGGQYFCWVAYDLDLFEEGSIANLTASIIGNVFSFKPLKAARLEDMRLPVAYVKTFRGPPTGIVVERERLEKYGRPLLGATMKPKLGLSGKNYGRVVYEALRGGLDFTKDDENINSQPFMHWRDRFLYCMEGVNQAAAQTGEIKGHYLNITAGTMEEMYKRAEFARDLGSCVVMVDLIIGWTAIQSISNWCRDNDMILHMHRAGHGTYTRQKNFRVIAKWLRLAGVDHLHAGTAVGKLEPMTVQGFVCRDSQDLPRGLFFDQDWKVMPVASGGIHAGQMHQLLDLFGDDVVLQFGGGTIGHPMGIQAGAQANRVALESMVLARNEGPQILADAAKWCQPLRAALDTWGDITFNYTSTDT
AWI77332.1_GCA_003111645_ribulose-bisphosphate_carboxylase_large_subunit_Azoarcus_communis                                                                                 YQAGVLKYAQMDYEPRDTDVLAVFRITPQDGVDPVAAVAGESSTATWTVWTDRLTASDTYRAKAYRIDPVPGGQYFCWVAYDLDLFEEGSIANLTASIIGNVFSFKPLKAARLEDMRLPVAYVKTFRGPPTGIVVERERLEKYGRPLLGATMKPKLGLSGKNYGRVVYEALRGGLDFTKDDENINSQPFMHWRDRFLYCMEGVNQAAAQTGEIKGHYLNITAGTMEEMYRRAELARELGSCVVMVDLIIGWTAIQSISNWCRDNDMILHMHRAGHGTYTRQKNFRVIAKWLRLAGVDHLHAGTAVGKLEPMTVQGFVCRDSQDLPRGLFFDQDWKVMPVASGGIHAGQMHQLLDLFGDDVVLQFGGGTIGHPMGIQAGAQANRVALESMVLARNEGPQILADAAKWCQPLRAALDTWGDITFNYTSTDT
ENO81275.1_GCA_000310125_ribulose_bisophosphate_carboxylase_Thauera_sp._27                                                                                                 YQAGVLKYAQMDYEPKDTDVLAVFRITPQEGVDPIAAVAGESSTATWTVWTDRLTACDKYRAKAYRIEPVPGGQYFCWVAYDLDLFEEGSIANLTASIIGNVFSFKPLKAARLEDMRLPVAYVKTFRGPPTGIVVERERLEKYGRPLLGATMKPKLGLSGKNYGRVVYEALRGGLDFTKDDENINSQPFMHWRDRFLYCMEGVNQAAAQTGESKGHYLNITAGTMEEMYKRAEFARDLGSCIVMIDLIVGWTAIQSMSNWCRDNDMILHLHRAGHGTYTRQKNFRVIAKWLRLAGVDHMHAGTAVGKLEPMTVQGFVCRDMQDLPRGLFFDQDWRVMPVASGGIHAGQMHQLLDLFGDEVVLQFGGGTIGHPMGIQAGATANRVALEAMVLARNEGPQILADAARWCQPLRAALDTWGDITFNYTSTDT
HAF56533.1_GCA_003446655_TPA_ribulose-bisphosphate_carboxylase_large_subunit_partial_Thauera_sp.                                                                           ---------------------------------------------------------------------------------------------------------------------------------------------------------------------------------------------------------------AQTGESKGHYLNITAGTMEEMYKRAEFARELGSCIVMIDLVIGWTAIQSISNWCRDNDMILHMHRAGHGTYTRQKNFRVIAKWLRLAGVDHLHAGTAVGKLEPMTVQGFVCRDTQDLPRGLFFDQDWRVMPVASGGIHAGQMHQLLDLFGDECVLQFGGGTIGHPMGIQAGATANRVALESMVLARNEGPQILADAAKWCQPLRAALDTWGEITFNYTSTDT
GCA_002422685DITC01000011.1_80886769014262_80_GCA_002422685_-1_ID_62_80_partial_00_Thauera_sp._UBA6194                                                                     YQAGVLKYAQMDYEPKDTDVLAVFRITPQEGVDPIAAVAGESSTATWTVWTDRLTACDKYRAKAYRIDPVPGGQYFCWVAYDLDLFEEGSIANLTASIIGNVFSFKPLKAARLEDMRLPVAYVKTFRGPPTGIVVERERLEKYGRPLLGATMKPKLGLSGKNYGRVVYEALRGGLDFTKDDENINSQPFMHWRDRFLYCMEGVNQAAAQTGESKGHYLNITAGTMEEMYKRAEFARELGSCIVMIDLVIGWTAIQSISNWCRDNDMILHMHRAGHGTYTRQKNFRVIAKWLRLAGVDHLHAGTAVGKLEPMTVQGFVCRDTQDLPRGLFFDQDWRVMPVASGGIHAGQMHQLLDLFGDECVLQFGGGTIGHPMGIQAGATANRVALESMVLARNEGPQILADAAKWCQPLRAALDTWGDITFNYTSTDT
WP_068803713.1_GCF_001696715_form_I_ribulose_bisphosphate_carboxylase_large_subunit_Thauera_phenolivorans                                                                  YQAGVLKYAQMDYEPKDTDVLAVFRITPQEGVDPIAAVAGESSTATWTVWTDRLTACDKYRAKAYRIDPVPGGQYFCWVAYDLDLFEEGSIANLTASIIGNVFSFKPLKAARLEDMRLPVAYVKTFRGPPTGIVVERERLEKYGRPLLGATMKPKLGLSGKNYGRVVYEALRGGLDFTKDDENINSQPFMHWRDRFLYCMEGVNQAAAQTGESKGHYLNITAGTMEEMYKRAEFARELGSCIVMIDLVIGWTAIQSISNWCRENDMILHMHRAGHGTYTRQKNFRVIAKWLRLAGVDHLHAGTAVGKLEPMTVQGFVCRDTQDLPRGLFFDQDWRVMPVASGGIHAGQMHQLLDLFGDECVLQFGGGTIGHPMGIQAGATANRVALEAMVLARNEGPQILADAAKWCQPLRAALDTWGDITFNYTSTDT
PZA16818.1_GCA_003226565_ribulose-bisphosphate_carboxylase_large_subunit_Azoarcus_communis_SWub3___DSM_12120                                                               YQAGVLKYAQMDYEPKDTDVLAVFRITPQEGVDPIAAVAGESSTATWTVWTDRLTACDKYRAKAYRIEPVPGGQYFCWVAYDLDLFEEGSIANLTASIIGNVFSFKPLKAARLEDMRLPVAYVKTFRGPPTGIVVERERLEKFGRPLLGATMKPKLGLSGKNYGRVVYEALRGGLDFTKDDENINSQPFMHWRDRFLYCMEGVNQAAAQTGESKGHYLNITAGTMEEMYKRAEFARDLGSCIVMVDLIIGWTAIQSISNWCRDNDMILHMHRAGHGTYTRQKNFRVIAKWLRLAGVDHLHAGTAVGKLEPMTVQGFVCRDMQDLPRGLFFDQDWRVMPVASGGIHAGQMHQLLDLFGDEVVLQFGGGTIGHPMGIQAGATANRVALEAMVLARNEGPQILADAARWCQPLRAALDTWGDITFNYTSTDT
HAF54694.1_GCA_003446655_TPA_ribulose-bisphosphate_carboxylase_large_subunit_partial_Thauera_sp.                                                                           YQAGVLKYAQMDYEPKDTDVLAVFRITPQEGVDPIAAVAGESSTATWTVWTDRLTACDKYRAKAYRIEPVPGGQYFCWVAYDLDLFEEGSIANLTASIIGNVFSFKPLKAARLEDMRLPVAYVKTFRGPPTGIVVERERLEKYGRPLLGATMKPKLGLSGKNYGRVVYEALRGGLDFTKDDENINSQPFMHWRDRFLYCMEGVNQAAAQTGDSKGHYLNITAGTMEEMYKRAEFARE------------------------------------------------------------------------------------------------------------------------------------------------------------------------------------------------
RLP81819.1_GCA_003667445_form_I_ribulose_bisphosphate_carboxylase_large_subunit_Xanthobacter_tagetidis                                                                     YAAGVLKYAQMDYQPKDTDILALFRVTPQAGVDPVAAVAGESSTATWTVWTDRLTAADVYRAKAYKVEPVPGGQYFCWVAYDLDLFEEGSIANLTASIIGNVFSFKPLKACRLEDMRLPVAYVKTFRGPPTGIVVERERLDKFGRPLLGATTKPKLGLSGKNYGRVVYEALKGGLDFVKDDENINSQPFMHWRDRFLYCMEAVNKAQAETGEVKGHYLNITAGTMEEMYRRADFAKELGSCIVMVDLIVGWTAIQSISNWCRENDMVLHMHRAGHGTYTRQKGFRVIAKWLRLAGVDHLHAGTAVGKLEPMTVQGYVCREMTDYTRGLFFDQEWKVMPVASGGIHAGQMHQLLDLFGDDVVLQFGGGTIGHPDGIQAGATANRVALEAMVLARNEGPEILIEAASWCRPLRAALDTWGEVTFDYASTDT
ABS67163.1_GCA_000017645_Ribulose-bisphosphate_carboxylase_Xanthobacter_autotrophicus_Py2                                                                                  YAAGVLKYAQMDYQPKDTDVLALFRITPQDGVDAVAAVAGESSTATWTVWTDRLTAADMYRAKAYKVEPVPGGQYFCWVAYDLDLFEEGSIANLTASIIGNVFSFKPLKACRLEDMRLPVAYVKTFRGPPTGIVVERERLDKFGRPLLGATTKPKLGLSGKNYGRVVYEGLKGGLDFVKDDENINSQPFMHWRDRFLYCMEAVNKAQAETGEVKGHYLNITAGTMEEMYRRAEFAKELGSVVVMVDLIVGWTAIQSISNWCRENDVLLHMHRAGHGTYTRQKGFRVIAKWLRLAGVDHLHTGTAVGKLEPMTVQGYVCRETTDYTRGIFFDQDWKVMPVASGGIHAGQMHQLIDLFGEDVVLQFGGGTIGHPDGIQAGAIANRVALETMILARNEGPEILIEAAKWCRPLRAALDTWGEVTFNYASTDT
WP_029555337.1_GCF_000702385_form_I_ribulose_bisphosphate_carboxylase_large_subunit_Xanthobacter_sp._91                                                                    YAAGVLKYAQMDYQPKDTDILALFRVTPQDGVDPVAAVAGESSTATWTVWTDRLTAADMYRAKAYKVEPVPGGQYFCWVAYELDLFEEGSIANLTASIIGNVFSFKPLKACRLEDMRLPVAYVKTFRGPPTGIVVERERLDKFGRPLLGATTKPKLGLSGKNYGRVVYEGLKGGLDFVKDDENINSQPFMHWRDRFLYCMEAVNKAQAETGEVKGHYLNITAGTMEEMYRRADFAKELGSVVVMVDLIVGWTAIQSISNWCRENDMLLHMHRAGHGTYTRQKGFRVIAKWLRLAGVDHLHTGTAVGKLEPMTVQGYVCREDTDYTRGIFFDQDWKVMPVASGGIHAGQMHQLIDLFGEDVVLQFGGGTIGHPDGIQAGAIANRVALETMILARNEGPEILVEAAKWCQPLRAALDTWGEVTFNYASTDT
AYH44013.1_GCA_003628555_ribulose-bisphosphate_carboxylase_large_subunit_Azoarcus_sp._DN11                                                                                 YRAGVLKYAQMDYQPKETDVLALFRITPQEGVDPIAAVAGESSTATWTVWTDRLTACDRYRAKAYRVDPVPGGQYFCYVAYELDLFEEGSIANLTASIIGNVFSFKPIKAARLEDMRLPVAYVKTFRGPPTGIVVERERLNCFGRPLLGATTKPKLGLSGKNYGRVVYEALLGGLDFTKDDENINSQPFMHWRDRFLYVMEGVQRAAAGTGEIKGHYLNVTAGTMEEMYKRAEFAKELGSTIIMVDLIIGWTAIQSMSNWARANDMILHMHRAGHGTYTRQKNFRVIAKWLRLAGVDHLHAGTAVGKLEPMTVQGYVCREMVDLARGIFFEQDWRVMPVASGGIHAGQMHQLISLFGDDVVLQFGGGTIGHPMGIQAGATANRVALEAMVLARNEGPEILKDAARQCTPLRAALDTWGEVTFNYTSTDT
BAL27114.1_GCA_000349945_ribulose_bisphosphate_carboxylase_large_subunit_plasmid_Azoarcus_sp._KH32C                                                                        YRAGVLKYAQMDYEPKETDVLALFRITPQEGVDPIAAVAGESSTATWTVWTDRLTACDRYRAKAYRVDPVPGGQYFCYVAYELDLFEEGSIANLTASIIGNVFSFKPIKAARLEDMRLPVAYVKTFRGPPTGIVVERERLNCFGRPLLGATTKPKLGLSGKNYGRVVYEALLGGLDFTKDDENINSQPFMHWRDRFLYVMEGVNRASAATGEVKGHYLNVTAGTMEEMYARAEFAKSLGSTIVMVDLIIGWTAIQSMSNWCRANDMILHMHRAGHGTYTRQKNFRVIAKWLRLAGVDHLHAGTAVGKLEPMTVQGYVCREMVDLPRGIFFEQDWRVMPVASGGIHAGQMHQLLDLFGDDVVLQFGGGTIGHPMGIQAGATANRVALEAMVLARNEGSDILKAAARDCAPLRAALDTWGEVSFNYTSTDT
BAR98344.1_GCA_001548155_ribulose-15-bisphosphate_carboxylase/oxygenase_large_subunit_Blastochloris_viridis                                                                YKAGVLKYAQMDYVPKDTDLLALFRVTPQDGVDPIAAVAGESSTATWTVWTDRLTACDTYRAKCYKVDPVPGGQYFVYVAYDLVLFEEGSIANLTASIIGNVFSFKPVKAARLEDMRLPVAYVKTFKGPPTGIVVERERLDKFGRPLLGATTKPKLGLSGKNYGRVVYEALKGGLDFVKDDENINSQPFMHWRDRFLYCMEAVNKAQAATGEVKGHYLNITAGTMEEMYRRAEFAKDLGSVIVMVDLVVGWTAIQSIAEWARANDMLVHMHRAGHGTYTRQKNFRVIAKWLRLAGVDHLHAGTAVGKLEPKMVQGYVCRDRVDLERGLFFEQDWPVMPVASGGIHAGQMHQLLDLFGDDVVLQFGGGTIGHPMGIEAGATANRVALETMVLARNEGPEILVEAAKWCQPLRAALDTWGEVTFDYTSTDT
BBF91538.1_GCA_003966715_ribulose-15-bisphosphate_carboxylase/oxygenase_large_subunit_Blastochloris_sp._GI                                                                 YKAGVLKYAQMDYVPKDTDLLALFRVTPQDGVDPIAAVAGESSTATWTVWTDRLTACDTYRAKCYKVEPVPSGQYFVYVAYDLVLFEEGSIANLTASIIGNVFSFKPVKAARLEDMRLPVAYVKTFKGPPTGIVVERERLDKFGRPLLGATTKPKLGLSGKNYGRVVYEALKGGLDFVKDDENINSQPFMHWRDRFLYCMEAVNKAQAATGEVKGHYLNITAGTMEEMYRRAEFAKDLGSVIVMVDLIVGWTAIQSIAEWCRANDMILHMHRAGHGTYTRQKNFRVIAKWLRLAGVDHLHAGTAVGKLEPNMVQGYVCRDAVDLQRGLFFEQDWPVMPVASGGIHAGQMHQLLSLFGDDVVMQFGGGTIGHPMGIQAGATANRVALETMVLARNEGPEILADAAKRCQPLRAALDTWGEITFDYTSTDT
GCA_002298965DBMN01000115.1_750056477267_7_GCA_002298965_-1_ID_267_7_partial_00_Rhizobiales_bacterium_UBA697                                                               YGAGVLKYAQMDYEPKDTDVLALFRITPQDGVDPMAAVAGESSTATWTVWTDRLTACDSYRAKAYKVEPVPGGQYFCWVAYDIILFEEGSIANLTASIIGNVFSFKPLKAARLEDMRFPPAYVKTFRGPPTGIVVERERLDKFGRPLLGATIKPKLGLSGKNYGRVVYEGLAGGLDFTKDDENINSQPFMHWRDRFLYGQEAVMKATAATGEIKGHYLNITAGTMEEMYRRAEMAKEIGSCIVMIDLVIGWTAIQSMAEWCRANDMILHMHRAGHGTYTRQKNFRVIAKWLRLAGVDHLHAGTAVGKLEPMTVQGYVCREAVDYQRGIFFEQDWKVMPVASGGIHAGQMHQLLHLFGDDVVMQFGGGTIGHPMGIQAGAIANRVAMETMVLARNEGPEILRDAAKWCKPLEAALATWGSVTFDYASTDT
GCA_003246995QKBQ01000067.1_22901759133_2_GCA_003246995_1_ID_133_2_partial_00_Prosthecomicrobium_sp.                                                                       YSAGVLKYAQMDYEPKATDLLALFRITPQAGVDPIAAVAGESSTATWTVWTDRLTACDSYRAKAYKVEPVPGGQYFCWVAYDLVLFEEGSIANLTASIIGNVFSFKPLKAARLEDMRFPPAYVKTFKGPPTGIVVERERLDKFGRPLLGATIKPKLGLSGKNYGRVVYEGLAGGLDFTKDDENINSQQFMHWRDRFLYCMEGVMKATAATGETKGHYLNITAGTMEEMYRRAQFAKETGSVIVMVDLVIGWTAIQSMAEWCRANDMILHMHRAGHGTYTRQKSFRVIAKWLRLAGVDHLHTGTAVGKLEPMTVQGYVCRETVDYQRGLFFEQDWKVMPVASGGIHAGQMHQLLHLFGDDVVMQFGGGTIGHPMGIQAGAIANRVAMETMVLARNEGPQILRDAAKWCKPLEAALATWGEVTFDYASTDT
VCU08588.1_GCA_900604295_Ribulose_bisphosphate_carboxylase_large_chain_Rhodoplanes_piscinae                                                                                YAAGVLKYAQMDYQPKDTDVLAVFRITPQEGVDPIAAVAGESSTATWTVWTDRLTACDSYRGKAYRVEPVPGGQYFAWVAYDIILFEEGSIANLTASIIGNVFSFKPLKAARLEDMRLPQAYVKTFKGPPTGIVVERERLNCFGRPLLGATVKPKLGLSGKNYGRVVYEALRGGLDFTKDDENINSQPFMHWRDRFLYCMEAVNQASARTGEVKGHYLNITAGTMEEMYRRGELAKELGSVIVMVDLIIGWTAIQSISEWARQNDMILHMHRAGHGTYTRQKTFRVIAKWLRLAGVDHLHCGTAVGKLEPMTVQGYVCRERVDLPRGLFFEQDWRVMPVASGGIHAGQMHQLLNLFGDDVVLQFGGGTIGHPMGIEAGAVANRVALEAMVLARNEGPEILRDAAKWCKPLEAALHTWGSVTFDYTSTDT
EJW10536.1_GCA_000293785_Ribulose_bisphosphate_carboxylase_large_chain_Rhodovulum_sp._PH10                                                                                 YAAGVLKYAQMDYEPKDTDVLAVFRITPQEGVDPVAAVAGESSTATWTVWTDRLTACDSYRGKAYKVEPVPGGQYFVYIAYDLILFEEGSIANLTASIIGNVFSFKPLKAARLEDMRLPPAYVKTFKGPPTGIVVERERLNSFGRPLLGATIKPKLGLSGKNYGRVVYEALRGGLDFTKDDENINSQPFMHWRDRFLYCMEGVNQAAVRTGEVKGHYLNITAGTMEEMYRRAEFAKELGSVIVMVDLIIGWTAIQSISEWARANDMILHMHRAGHGTYTRQKSFRVIAKWLRLAGVDHLHAGTAVGKLEPMTVQGYILRERVDLPRGVFFEQDWRVMPVASGGIHAGQMHQLLTLFGDDVVLQFGGGTIGHPMGIEAGAIANRVALEAMVLARNEGPEILQEAAKWCKPLEAALHTWGSVTFDYTSTDT
RAI39173.1_GCA_003258805_ribulose-bisphosphate_carboxylase_large_subunit_Rhodoplanes_elegans                                                                               YAAGVLKYAQMDYEPKDTDLLAVFRITPQEGVDPVAAVAGESSTATWTVWTDRLTACDSYRGKAYKVEPVPGGQYFVYIAYDLILFEEGSIANLTASIIGNVFSFKPLKAARLEDMRLPVAYVKTFKGPPTGIVVERERLNCFGRPLLGATIKPKLGLSGKNYGRVVYEALRGGLDFTKDDENINSQPFMHWRDRFLYCMEGVNQATARTGEVKGHYLNITAGTMEEMHRRAEFAKQLGSVIVMVDLVIGWTAIQSMAEWARANDMILHMHRAGHGTYTRQKNFRVIAKWLRLAGVDHLHAGTAVGKLEPMTVQGYICRERVDLPRGLFFEQDWRVMPVASGGIHAGQMHQLINLFGDDVVLQFGGGTIGHPMGIEAGAIANRVALEAMVLARNEGPEILQAAAKWCKPLEAALHTWGSVTFDYTSTDT
RAI45558.1_GCA_003258865_ribulose-bisphosphate_carboxylase_large_subunit_Rhodoplanes_roseus                                                                                YAAGVLKYAQMDYEPKETDLLAVFRITPQEGVDPVAAVAGESSTATWTVWTDRLTACDSYRGKAYKVEPVPGGQYFVYIAYDLILFEEGSIANLTASIIGNVFSFKPLKAARLEDMRLPAAYVKTFKGPPTGIVVERERLGCFGRPLLGATIKPKLGLSGKNYGRVVYEALRGGLDFTKDDENINSQPFMHWRDRFLYCMEGVNLAMARTGEVKGHYLNVTAGTMEEMYRRAEFAKQLGSVIVMVDLVIGWTAIQSMAEWARANDMILHMHRAGHGTYTRQKSFRVIAKWLRLAGVDHLHAGTAVGKLEPMTVQGYICRERVDLPRGLFFEQDWRVMPVASGGIHAGQMHQLIDLFGDDVVLQFGGGTIGHPMGIEAGAIANRVALEAMVLARNEGPEILQAAAKWCKPLEAALHTWGSVTFDYTSTDT
WP_111430697.1_GCF_003258405_form_I_ribulose_bisphosphate_carboxylase_large_subunit_Rhodobacteraceae_bacterium_DSL-40                                                      YKAGVLKYAQMDYEPKDTDILALFRITPQDGVDPVAAVAGESSTATWTVWTDRLTDCERYRAKAYRVEPVPGGQFFAYIAYDLILFEEGSIANLTASIIGNVFGFKPLKALRLEDMRFPVAYCKTFKGAPTGIVVERERLDKFGRPLLGATTKPKLGLSGKNYGRVVYEGLKGGLDFMKDDENINSQPFMHWRDRFLYCMEAVNKASAETGEVKGHYLNVTAGTMEEMYRRAEFAKELGSVIVMIDLVIGYTAIQSMSEWCRQNDMILHLHRAGHGTYTRQKTFRVIAKWMRLAGVDHLHAGTAVGKLEPPTVQGFVLRERVDLRRGIYFEQDWKVMPVASGGIHAGQMHQLLDLFGDDVVLQFGGGTIGHPMGIQAGATANRVALEAMVLARNEGPEILRAAAKWCKPLEAALDTWGNITFNYTSTDT
TCS24437.1_GCA_004346035_ribulose_15-bisphosphate_carboxylase_large_subunit_Acidomonas_methanolica                                                                         YRAGVLKYAQMDYTPSDTDLLALFRITPQDGVDPVAAVAGESSTATWTVWTDRLTAADQYRAKAYRVDPVPGGEYFCYVAYDLILFEDGSIANLTASIIGNVFSFKPLKAARLEDMRLPVAYVKTFKGPPTGIVAERERLDKFGRPLLGATTKPKLGLSGKNYGRVVYEGLRGGLDFMKDDENINSQAFMHWRDRFLYCMEAVNRASAETGEVKGHYLNVTAGTMEEMYRRAEFARQLGSVIVMVDLIVGYTAIQSMSEWCRRNDMILHMHRAGHGTYTRQKTFRVIAKWLRLAGVDHLHAGTAVGKLEPLTVQGYVCRGLVDLPRGLFFEQDWKVMPVASGGIHAGQMHTLLDLFGDDVVLQFGGGTIGHPMGIQAGATANRVALEAMVLARNEGPDILRAAAKWCKPLEAALDVWGDISFNYTSTDT
PPQ27521.1_GCA_002937075_ribulose-bisphosphate_carboxylase_large_subunit_Rhodoblastus_sphagnicola                                                                          YKAGVLKYAQMDYEPKPTDLIALFRITPQDGVDPIAAVAGESSTATWTVWTDRLTACDSYRAKAYRVDPVPGGQYFVYVAYDYILFEEGSIANLTASIIGNVFSFKPLKAARLEDMYFPPAYIKTFKGPPTGIVVERERLDKFGRPLLGATTKPKLGLSGKNYGRVVYEGLKGGLDFMKDDENINSQAFMHWRDRFLYCMEAVNKASAETGEIKGHYLNITAGTMEEMYRRAELAKQLGSVIVMVDLIVGYTAIQSMSEWCRQNDMMLHLHRAGHGTYTRQKNFRVIAKWMRLAGVDHIHAGTAVGKLEPKTVQGFVCREAQDFERGIFFTQDWKVMPVASGGIHAGQMHQLLDLFGDDVVMQFGGGTIGHPMGIQAGATANRVALEAMVLARNEGPEILRAAAKWCKPLEAALDTWGNITFNYASTDT
SNB54180.1_GCA_900187365_ribulose-15-bisphosphate_carboxylase/oxygenase_large_subunit_Rhodoblastus_acidophilus                                                             YKAGVLKYAQMEYEPKPTDIIALFRITPQDGVDPIAAVAGESSTATWTVWTDRLTACDSYRAKAYRVDPVPGGQYFVYVAYDYILFEEGSIANLTASIIGNVFSFKPLKAARLEDMYFPPAYVKTFKGPPTGVVVERERLDKFGRPLLGATTKPKLGLSGKNYGRVVYEGLKGGLDFMKDDENINSQPFMHWRDRFLYCMEAVNKATAETGEIKGHYLNVTAGTMEEMYRRAELAKQLGSVIVMIDLVIGYTAIQSMSEWCRQNDMILHLHRAGHGTYTRQKNFRVIAKWMRLAGVDHIHAGTAVGKLEPKTVQGYVCRESMDLERGVFFDQDWKVMPVASGGIHAGQMHQLLDLFHDDVVLQFGGGTIGHPMGIQAGATANRVALEAMVLARNEGPEILRAAAKWCKPLEAALDTWGNITFNYASTDT
HCA53041.1_GCA_003519905_TPA_ribulose-bisphosphate_carboxylase_large_subunit_Mycobacterium_sp.                                                                             YKAGVLKYSQMDYEPKDTDILALFRITPQEGVDPIAAVAGESSTATWTVWTDRLTAADQYRAKAYKIEPVPNGQYFCYIAYDLILFEEGSIANLTASIIGNVFGFKPLKAARLEDMRLPVAYVKTYKGPPTGIVIERERLDKFGRPLLGATTKPKLGLSAKNYGRVVYEGLKGGLDFMKDDENINSQPFMHWRDRFLYCMEAVNRAAAETGEVKGHYLNVTAGTMEEMYRRAEFAKDIGSAIIMIDLVIGYTAIQSMSEWSRQNDMILHLHRAGHGTYTRQKNFRVIAKWMRLAGVDHIHAGTAVGKLEPMTVQGYVCRELVDLQRGIYFEQDWKVMPVASGGIHAGQMHQLLDLFGDDVVLQFGGGTIGHPMGIQAGATANRVALEAMVQARNEGPEILRAVAKWCKPVEAALDTWGNISFNYESTDT
WP_102223425.1_GCF_002871005_form_I_ribulose_bisphosphate_carboxylase_large_subunit_Defluviimonas_sp._MS2-2                                                                YSAGVLKYAQMDYVPKDTDILALFRITPQDGVDPVAAVAGESSTATWTVWTDRLTACDSYRAKAYKVEPVPGGQYFCYVAYDLILFEEGSVANLTASIIGNVFSFKPLRAARLEDMRLPVAYVKTYKGPPTGIIGERERLDKFGRPLLGATTKPKLGLSGKNYGRVVYEGLKGGLDFMKDDENINSQPFMHWRDRFLYVMEAVNKASAMTGEVKGHYLNVTAGTMEEMYRRAEFAKELGSVIVMIDLIVGYTAIQSMSEWCRQNDMVLHLHRAGHGTYTRQKNFRVIAKWMRLAGVDHIHAGTAVGKLEPMTVQGYVCRESVDLPRGIYFEQDWKVMPVASGGIHAGQMHQLISLFGDDVVLQFGGGTIGHPMGIQAGATANRVALEAMILARNEGPEILRAAAKWCKPLEAALDVWGNITFNYTSTDT
WP_018632594.1_GCF_000374145_form_I_ribulose_bisphosphate_carboxylase_large_subunit_Neomegalonema_perideroedes                                                             YKAGVLKYAQMDYEPKPTDLLALFRITPQEGVDPIAAVAGESSTATWTVWTDRLTASDQYRAKAYRVEPVPNGQYFAYVAYDLILFEEGSIANLTASIIGNVFSFKPLKAARLEDMRLPPAYVKTFKGPPTGVVVERERLDKFGRALLGATTKPKLGLSGKNYGRVVYEGLKGGLDFMKDDENINSQPFMHWRDRFLYCMEAVNKASAETGEVKGHYLNITAGTMEEMYRRAEFAKQLGSVIVMVDLIIGWTAIQSISEWARQNDMILHMHRAGHGTYTRQKNFRVIAKWLRLAGVDHLHTGTAVGKLEPMTVQGYVCREMVDLQRGIFFEQDWKVMPVASGGIHAGQMHQLLSLFGDDVVLQFGGGTIGHPMGIQAGATANRVALEAMTLARNEGPEILRAAAKWCKPLEAALDTWGDITFNYASTDS
AXC51272.1_GCA_003324675_form_I_ribulose_bisphosphate_carboxylase_large_subunit_Paracoccus_sp._SC2-6                                                                       YAAGVLKYAQMDYQPKDTDLLALFRITPQPGVDPIAAVAGESSTATWTVWTDRLTACNQYRAKAYKVEPVPGGQYFCYVAYDVILFEEGSIANLTASIIGNVFSFKPLLAARLEDMRLPIAYCKTFKGPPTGIVVERERLDKFGRPLLGATTKPKLGLSGKNYGRVVYEGLVGGLDFMKDDENINSQPFMHWRDRFLYVMEAVNKAQARTGEVKGHYLNITAGTMEEMYRRAQFAKELGSVIVMIDLIIGYTAIQSISEWCRQNDMILHLHRAGHGTYTRQKNFRVIAKWMRLAGVDHIHAGTAVGKLEPMTVQGFVCRETVDLQRGLFFEQDWKVMPVASGGIHAGQMHQLLDLFGDDVVLQFGGGTIGHPMGIQAGATANRVALEAMVKARNEGPEVLRKAAKWCKPLEAALDVWGNITFNYTSTDT
SHM14199.1_GCA_900142875_ribulose-15-bisphosphate_carboxylase/oxygenase_large_subunit_Paracoccus_solventivorans                                                            YQAGVLKYAQMDYQPKDTDLLALFRITPQDGVDPIAAVAGESSTATWTVWTDRLTACDQYRAKAYKVEPVPGGQYFCYVAYDLILFEEGSIANLTASIIGNVFSFKPLLAARLEDMRLPVAYCKTFKGPPTGIVVERERLDKFGRPLLGATTKPKLGLSGKNYGRVVYEGLKGGLDFMKDDENINSQPFMHWRDRFLYVMEAVNLATAQTGEVKGHYLNITAGTMEEMYRRAEFAKSLGSVIVMVDLIIGYTAIQSISEWCRQNDMILHLHRAGHGTYTRQKNFRVIAKWMRLAGVDHIHAGTAVGKLEPMTVQGFVCRETVDLPRGLFFDQDWKVMPVASGGIHAGQMHQLLDLFGDDVVLQFGGGTIGHPMGIQAGATANRVALEAMVKARNEGPEVLRRAAKWCKPLEAALDVWGNITFNYSSTDT
PAU96715.1_GCA_002287065_ribulose-bisphosphate_carboxylase_large_subunit_Paracoccus_salipaludis                                                                            YAAGVLKYAQMDYTPKDTDLLALFRITPQEGVDPIAAVAGESSTATWTVWTDRLTACDQYRAKAYRVEPVPGGQYFCYVAYDLILFEEGSIANLTASIIGNVFSFKPLKAARLEDMRLPVAYCKTFKGPPTGIVGERERLDKFGRPLLGATTKPKLGLSGKNYGRVVYEGLKGGLDFMKDDENINSQPFMHWRDRYLYVMEAVNLASARTGEVKGHYLNITAGTMEEMYRRAEFAKELGSVIVMIDLIIGYTAIQSISEWCRQNDMILHLHRAGHGTYTRQKNFRVIAKWMRLAGVDHIHAGTAVGKLEPMTVQGFVCRETVDLPRGLFFEQDWKVMPVASGGIHAGQMHQLIDLFGDDVVLQFGGGTIGHPMGIQAGATANRVALEAMVKARNEGPEVLRRAARWCKPLEAALDTWGNISFNYTSTDT
WP_112874619.1_GCF_003286075_form_I_ribulose_bisphosphate_carboxylase_large_subunit_Paracoccus_sp._SYSUP0003                                                               YAAGVLKYAQMDYEPKDTDILALFRITPQEGVDPIAAVAGESSTATWTVWTDRLTACDQYRAKAYKVEPVPGGQYFCYVAYDLILFEEGSIANLTASIIGNVFSFKPLLAARLEDMRLPVAYCKTFKGPPTGIVVERERLNNFGRPLLGATTKPKLGLSGKNYGRVVYEGLKGGLDFMKDDENINSQPFMHWRDRFLYVMEAVNLASARTGEIKGHYLNITAGTMEEMYRRAEFAKQLGSVIVMIDLVIGYTAIQSISEWCRQNDMILHLHRAGHGTYTRQKNFRVIAKWMRLAGVDHIHAGTAVGKLEPMTVQGFVCRETVDLQRGLFFEQDWKVMPVASGGIHAGQMHQLIDLFGDDVVLQFGGGTIGHPMGIQAGATANRVALESMIKARNEGPEVLRRAAKWCKPLEAALDTWGNISFNYTSTDT
WP_101067202.1_GCF_002834145_form_I_ribulose_bisphosphate_carboxylase_large_subunit_Roseovarius_salinarum                                                                  YQAGVLKYAQMDYEPKETDVLALFRITPQEGVDPIAAVAGESSTATWTVWTDRLTACDQYRAKAYRVEPVPGGQYFAYVAYDLILFEEGSIANLTASIIGNVFSFKPLKAARLEDMRLPTAYVKTFKGPATGLVVERERLDKFGKPLLGATTKPKLGLSGKNYGRVVYEGLKGGLDFMKDDENINSQPFMHWRDRFLYCMEAVNKAAAETGEIKGHYLNVTAGTMEEMYRRAEFAKELGSVIIMVDLIVGWTAIQSLSEWCRQNDMILHMHRAGHGTYTRQKSFRVIAKWLRLAGVDHLHCGTAVGKLEPLTVQGYVCREMVDLPRGIFFEQDWKVMPVASGGIHAGQMHQLLDLFGDDVVLQFGGGTIGHPMGIQAGATANRVALEAMVLARNEGPEILRDAAKWCKPLEAALETWGNITFNYTSTDT
RYH07735.1_GCA_004146235_form_I_ribulose_bisphosphate_carboxylase_large_subunit_Tropicimonas_sp._IMCC6043                                                                  YAAGVLKYAQMDYEPKDTDLLALFRITPQEGVDPIAAVAGESSTATWTVWTDRLTACDSYRAKAYKVEPVPGGQYFCYVAYDLILFEEGSIANLTASIIGNVFSFKPLKAARLEDMRFPVAYVKTFKGPPTGLIVERERLDKFGKPLLGATTKPKLGLSGKNYGRVVFEGLKGGLDFMKDDENINSQPFMHWRDRFLYCMEAVNHASAVTGEIKGHYLNITAGTMEEMYRRAEFAKELGSVIVMVDLIIGWTAIQSISEWCRQNDMILHMHRAGHGTYTRQKNFRVIAKWLRLAGVDHLHTGTAVGKLEPLTVQGYVCRESIDLPRGLFFEQDWKVMPVASGGIHAGQMHQLLTLFGDDVVLQFGGGTIGHPMGIEAGATANRVALEAMVLARNEGPEVLREAAKWCKPLEAALDTWGNITFNYTSTDT
WP_068115766.1_GCF_001509585_form_I_ribulose_bisphosphate_carboxylase_large_subunit_Pseudoruegeria_marinistellae                                                           YSAGVLKYAQMDYVPKDTDVLALFRITPQEGVDPIAAVAGESSTATWTVWTDRLTACDSYRAKAYRVEPVPGGQYFAYVAYDLILFEEGSIANLTASIIGNVFSFKPLRAARLEDMRFPAAYVKTYKGPPTGLIVERERLDKFGKPLLGATTKPKLGLSGKNYGRVVYEGLKGGLDFMKDDENINSQPFMHWRDRFLYCMEAVNHASAVTGEVKGHYLNITAGTMEEMYARAEFAKQLGSVIVMVDLIIGWTAIQSISEWCRQNDMILHMHRAGHGTYTRQKNFRVIAKWLRLAGVDHLHCGTAVGKLEPLTVQGFVCRETVDLPRGIFFEQDWKVMPVASGGIHAGQMHQLIDLFGDDVVLQFGGGTIGHPMGIQAGATANRVALEAMVLARNEGPEILREAAKWCKPLEAALDTWGNITFNYTSTDT
SFC66485.1_GCA_900112335_ribulose-15-bisphosphate_carboxylase/oxygenase_large_subunit_Tropicimonas_isoalkanivorans                                                         YAAGVLKYAQMDYEPKDTDVLALFRITPQEGVDPIAAVAGESSTATWTVWTDRLTACDSYRAKAYKVEPVPGGQYFCYVAYDLILFEEGSIANLTASIIGNVFSFKPLKAARLEDMRFPVAYVKTYKGPPTGLIVERERLDKFGKPLLGATTKPKLGLSGKNYGRVVYEGLKGGLDFMKDDENINSQPFMHWRDRFLYCMEAVNHATAVTGEVKGHYLNITAGTMEEMYRRAEFAKQLGSVIVMVDLIIGWTAIQSISEWCRQNDMILHMHRAGHGTYTRQKSFRVIAKWLRLAGVDHLHCGTAVGKLEPLTVQGYVCRETVDLPRGIFFEQDWKVMPVASGGIHAGQMHQLIDLFGDDVVLQFGGGTIGHPMGIQAGATANRVALEAMVLARNEGPEILREAAKWCKPLEAALETWGNITFNYTPTDT
SEN57643.1_GCA_900110285_ribulose-15-bisphosphate_carboxylase/oxygenase_large_subunit_Paracoccus_alcaliphilus                                                              YTAGVLKYAQMDYVPKDTDVLALFRITPQEGVDPIAAVAGESSTATWTVWTDRLTAADQYRAKAYKVEPVPGGQYFCYVAYDLILFEEGSIANVTASIIGNVFSFKPLKAARLEDMRFPVAYIKTFNGPPTGIVVERERLDKFGRPLLGATTKPKLGLSGKNYGRVVYEGLKGGLDFMKDDENINSQPFMHWRDRFLYCMEAVNKATAATGEVKGHYLNITAGTMEEMYARAEFAKQLGSTIVMVDLIIGWTAIQSISNWCRANDMILHMHRAGHGTYTRQKNFRVIAKWLRMAGVDHLHTGTAVGKLEPLTVQGYVCREMVDLPRGIFFEQDWKVMPVASGGIHAGQMHQLIDLFGDDVVLQFGGGTIGHPMGIQAGATANRVALEAMILARNEGPEVLRKAAKWCKPLEAALDTWGNITFNYTSTDT
WP_134678572.1_GCF_004522175_form_I_ribulose_bisphosphate_carboxylase_large_subunit_Paracoccus_sp._YJ057                                                                   YAAGVLKYAQMDYQPKDTDILALFRITPQEGVDPIAAVAGESSTATWTVWTDRLTACDQYRAKAYKVEPVPGGQYFCYVAYDLILFEEGSIANVTASIIGNVFSFKPLKAARLEDMRFPVAYLKTFAGPPTGIVVERERLDKFGRPLLGATTKPKLGLSGKNYGRVVYEGLKGGLDFMKDDENINSQPFMHWRDRFLYCMEAVNKATAVTGEVKGHYLNVTAGTMEEMYRRAEFAKELGSVIIMVDLIIGWTATQSISNWARQNDMILHMHRAGHGTYTRQKNFRVIAKWLRMAGVDHLHCGTAVGKLEPMTVQGYVCREMVDLPRGIFFEQDWRVLPVASGGIHAGQMHQLIDLFGDDVVLQFGGGTIGHPMGIQAGATANRVALEVMVQARNEGLEVLRKAAKWCKPLEAALDTWGNITFNYTPTDT
WP_010395449.1_GCF_000185925_MULTISPECIES_form_I_ribulose_bisphosphate_carboxylase_large_subunit_Paracoccus                                                                YAAGVLKYAQMDYQPKDTDVLALFRITPQEGVDPIAAVAGESSTATWTVWTDRLTACDQYRAKAYKVEPVPGGQYFCYVAYDLILFEEGSIANVTASIIGNVFSFKPLKAARLEDMRFPVAYMKTFAGPPTGIVVERERLDKFGRPLLGATTKPKLGLSGKNYGRVVYEGLKGGLDFMKDDENINSQPFMHWRDRFLYCMEAVNKASAATGEVKGHYLNITAGTMEEMYRRAELAKELGSVIVMVDLIVGWTAIQSISNWCRQNDMLLHMHRAGHGTYTRQKNFRVIAKWLRMAGVDHLHAGTAVGKLEPLTVQGYVCRELVDLARGIYFEQDWKVMPVASGGIHAGQMHQLLDLFGDDVVLQFGGGTIGHPMGIQAGATANRVALEAMVLARNEGPEVLRRAAKWCKPLEAALDTWGNITFDYTPTDS
GCA_002359815DENX01000051.1_76345759255_7_GCA_002359815_1_ID_55_7_partial_00_Paracoccus_sp._UBA2633                                                                        YAAGVLKYAQMDYEPKDTDILALFRITPQDGVDPIAAVAGESSTATWTVWTDRLTACDQYRAKAYKVEPVPGGQYFCYVAYDLILFEEGSIANVTASIIGNVFSFKPLLAARLEDMRFPVAYMKTFAGPPTGIVVERERLDKFGRPLLGATTKPKLGLSGKNYGRVVYEGLKGGLDFMKDDENINSQPFMHWRDRFLYCMEAVNKATAVTGEIKGHYLNITAGTMEEMYARAELAKELGSVIVMVDLIVGWTAIQSISNWCRQNDMILHMHRAGHGTYTRQKNFRVIAKWLRMAGVDHLHCGTAVGKLEPMTVQGYVCREMIDLPRGIFFEQDWKVMPVASGGIHAGQMHQLLDLFGDDVVLQFG------------GGH-------------------------------------------------
ARC36944.1_GCA_002073635_form_I_ribulose_bisphosphate_carboxylase_large_subunit_Paracoccus_yeei                                                                            YAAGVLKYAQMDYQPKDTDVLALFRITPQEGVDPIAAVAGESSTATWTVWTDRLTACDQYRAKAYKVEPVPGGQYFCYVAYDLILFEEGSIANVTASIIGNVFSFKPLKAARLEDMRFPVAYMKTFAGPPTGIVVERERLDKFGRPLLGATTKPKLGLSGKNYGRVVYEGLKGGLDFMKDDENINSQPFMHWRDRFLYCMEAVNKATAATGEVKGHYLNITAGTMEEMYRRAEMAKELGSVIVMVDLIVGWTAIQSISNWCRQNDMILHMHRAGHGTYTRQKNFRVIAKWLRMAGVDHLHCGTAVGKLEPMTVQGFVCREIVDLPRGIFFEQDWKVMPVASGGIHAGQMHQLIDLFGDDVVLQFGGGTIGHPMGIQAGATANRVALEAMVLARNEGPEVLRKAAKWCKPLEAALDTWGNITFNYTSTDT
RMC34576.1_GCA_003709565_ribulose-bisphosphate_carboxylase_large_subunit_Paracoccus_siganidrum                                                                             YAAGVLKYAQMDYEPKDTDVLALFRITPQDGVDPIAAVAGESSTATWTVWTDRLTACDQYRAKAYKVEPVPGGQYFCYVAYDLILFEEGSIANVTASIIGNVFSFKPLLAARLEDMRFPVAYMKTFAGPPTGIVVERERLDKFGKPLLGATTKPKLGLSGKNYGRVVYEGLKGGLDFMKDDENINSQPFMHWRDRFLYCMEAVNKATAVTGEVKGHYLNITAGTMEEMYARAEFAKQLGSVIVMVDLIVGWTAIQSISNWCRQNDMILHMHRAGHGTYTRQKNFRVIAKWLRMAGVDHLHCGTAVGKLEPLTVQGYVCREMVDLPRGIFFEQDWKVMPVASGGIHAGQMHQLLDLFGDDVVLQFGGGTIGHPMGIQAGATANRVALEAMVLARNEGPEILRRAAKWCKPLEAALDVWGNITFNYTSTDT
GCA_000219825AJFB01000116.1_364118343926_3_GCA_000219825_-1_ID_3926_3_partial_01_Paracoccus_denitrificans_SD1                                                              ------------------------------------------------------------------AEPVPGGQYFCYVAYDLILFEEGSIANVTASIIGNVFSFKPLLAARLEDMRFPVAYMKTFAGPPTGIVVERERLDKFGRPLLGATTKPKLGLSGKNYGRVVYEGLKGGLDFMKDDENINSQPFMHWRDRFLYCMEAVNKATAVTGEVKGHYLNITAGTMEEMYRRAELAKELGSVIVMVDLIVGWTAIQSISNWCRQNDMILHMHRAGHGTYTRQKNFRVIAKWLRMAGVDHLHCGTAVGKLEPLTVQGYVCREMVDLPRGLFFEQDWKVMPVASGGIHAGQMHQLLDLFGDDVVLQFGGGTIGHPMGIQAGATANRVALEAMVLARNEGPEVLRKAAKWCKPLEAALDTWGNITFNYTSTDT
ABL69796.1_GCA_000203895_ribulose-15-bisphosphate_carboxylase/oxygenase_large_subunit_Paracoccus_denitrificans_PD1222                                                      YAAGVLKYAQMDYQPKDTDILALFRITPQDGVDPIAAVAGESSTATWTVWTDRLTACDQYRAKAYKVEPVPGGQYFCYVAYDLILFEEGSIANVTASIIGNVFSFKPLLAARLEDMRFPVAYMKTFAGPPTGIVVERERLDKFGRPLLGATTKPKLGLSGKNYGRVVYEGLKGGLDFMKDDENINSQPFMHWRDRFLYCMEAVNKATAVTGEVKGHYLNITAGTMEEMYRRAELAKELGSVIVMVDLIVGWTAIQSISNWCRQNDMILHMHRAGHGTYTRQKNFRVIAKWLRMAGVDHLHCGTAVGKLEPLTVQGYTCREMVDLPRGIFFEQDWKVMPVASGGIHAGQMHQLLDLFGDDVVLQFGGGTIGHPMGIQAGATANRVALEAMVLARNEGPEVLRRAAKWCKPLEAALDVWGNITFNYTSTDT
WP_028713742.1_GCF_000513975_MULTISPECIES_form_I_ribulose_bisphosphate_carboxylase_large_subunit_unclassified_Paracoccus                                                   YAAGVLKYAQMDYQPKDTDVLALFRITPQDGVDPIAAVAGESSTATWTVWTDRLTACDQYRAKAYKVEPVPGGQYFCYVAYDLILFEEGSIANVTASIIGNVFSFKPLLAARLEDMRFPVAYMKTFAGPPTGIVVERERLDKFGRPLLGATTKPKLGLSGKNYGRVVYEGLKGGLDFMKDDENINSQPFMHWRDRFLYCMEAVNKATAATGEVKGHYLNITAGTMEEMYRRAELAKELGSVIVMVDLIVGWTAIQSISNWCRQNDMILHMHRAGHGTYTRQKNFRVIAKWLRMAGVDHLHCGTAVGKLEPLTVQGYVCREMVDLPRGIFFEQDWKVMPVASGGIHAGQMHQLLDLFGDDVVLQFGGGTIGHPMGIQAGATANRVALEAMVLARNEGPEVLRRAAKWCKPLEAALDTWGNITFNYTSTDT
RDW13872.1_GCA_003368585_ribulose-bisphosphate_carboxylase_large_subunit_Paracoccus_thiocyanatus                                                                           YTAGVLKYAQMDYQPKDTDVLALFRITPQEGVDPIAAVAGESSTATWTVWTDRLTACDQYRAKAYKVEPVPGGQYFCYVAYDLILFEEGSIANVTASIIGNVFSFKPLKAARLEDMRFPVAYMKTFAGPPTGIVVERERLDKFGRPLLGATTKPKLGLSGKNYGRVVYEGLKGGLDFMKDDENINSQPFMHWRDRFLYCMEAVNKATAVTGEVKGHYLNITAGTMEEMYRRAELAKELGSVIVMVDLIVGYTAIQSISNWCRQNDMILHMHRAGHGTYTRQKNFRVIAKWLRMAGVDHLHTGTAVGKLEPMTVQGYVCRETVDLPRGIFFEQDWKVMPVASGGIHAGQMHQLLDLFGDDVVLQFGGGTIGHPMGIQAGATANRVALEAMVLARNEGPEVLRKAAKWCKPLEAALDVWGNITFNYTSTDT
RKS52020.1_GCA_003633525_ribulose_15-bisphosphate_carboxylase_large_subunit_Paracoccus_pantotrophus                                                                        YAAGVLKYAQMDYQPKDTDILALFRITPQEGVDPIAAVAGESSTATWTVWTDRLTACDQYRAKAYKVEPVPGGQYFCYVAYDLILFEEGSIANVTASIIGNVFSFKPLKAARLEDMRFPVAYMKTFAGPPTGIVVERERLDKFGRPLLGATTKPKLGLSGKNYGRVVYEGLKGGLDFMKDDENINSQPFMHWRDRFLYCMEAVNKATAATGEVKGHYLNITAGTMEEMYRRAELAKELGSVIVMVDLIVGWTAIQSISNWCRQNDMILHMHRAGHGTYTRQKNFRVIAKWLRMAGVDHLHTGTAVGKLEPMTVQGYVCRETVDLPRGIFFEQDWKTMPVASGGIHAGQMHQLLDLFGDDVVLQFGGGTIGHPMGIQAGATANRVALEAMVLARNEGPEVLRKAAKWCKPLEAALDTWGNITFNYTSTDT
SON57400.1_GCA_900231165_Ribulose_bisphosphate_carboxylase_large_chain_Hartmannibacter_diazotrophicus                                                                      YAAGVLKYAQMDYEPKDTDLLALFRITPQDGVDPIAAVAGESSTATWTVWTDRLTACDTYRAKAYRVEPVPNGQYFAYIAYDLVLFEEGSIANLTASIIGNVFSFKPLKAARLEDMRLPVAYCKTFKGPPTGLVVERERLDKFGRPLLGATTKPKLGLSGKNYGRVVYEGLKGGLDFMKDDENINSQPFMHWRDRFLYCMEAVNKASADTGEVKGHYLNITAGTMEEMYRRAELAKELGSVVVMVDLIIGWTAIQSISEWCRQNDMILHMHRAGHGTYTRQKNFRVIAKWLRLAGVDHLHTGTAVGKLEPLTVQGYVCRESVDLPRGIFFEQDWKVMPVASGGIHAGQMHQLLDLFGDDVVLQFGGGTIGHPMGIQAGATANRVALEAMVLARNEGPEILREAAKWCKPLEAALDTWGNITFNYASTDT
RSK36360.1_GCA_003944755_form_I_ribulose_bisphosphate_carboxylase_large_subunit_Rhodovulum_robiginosum                                                                     YKAGVLKYAQMDYEPKDTDVLALFRITPQEGVDPIAAVAGESSTATWTVWTDRLTAAENYRAKAYKVEPVPGGQYFCYVAYDLILFEEGSIANLTASIIGNVFSFKPLKAARLEDMRFPVAYVKTFAGPPTGLVVERERLDKFGKPLLGATTKPKLGLSGKNYGRVVYEGLKGGLDFMKDDENINSQPFMHWRDRFLYCMEAVNKASAESGEIKGHYLNITAGTMEEMYARAEFAKQLGSVIVMVDLIIGWTAIQSISKWCRDNNMILHMHRAGHGTYTRQKNFRVIAKWLRLAGVDHLHTGTAVGKLEPLTVQGYVCREPVDLPRGLFFEQDWKVMPVASGGIHAGQMHQLLSLFGDDVVLQFGGGTIGHPMGIQAGATANRVALEAMVLARNEGPEILREAAKWCKPLEAALDTWGNITFNYTSTDT
THD83402.1_GCA_004799285_form_I_ribulose_bisphosphate_carboxylase_large_subunit_Gemmobacter_sp._CC-PW-75                                                                   YRAGVLKYAQMDYVPKDTDVLALFRITPQDGVDPIAAVAGESSTATWTVWTDRLTAADQYRAKAYRVEEVPNGQYFCYVAYDLILFEEGSIANLTASIIGNVFSFKPLKAARLEDMRFPVAYVKTFKGPPTGLVVERERLDKFGKPLLGATTKPKLGLSGKNYGRVVYEGLKGGLDFMKDDENINSQPFMHWRDRFLYCMEAVNKATAETGEVKGHYLNITAGTMEEMYARAEFAKQLGSVIVMVDLIVGWTAIQSISNWCRANDMILHMHRAGHGTYTRQKNFRVIAKWLRLAGVDHLHCGTAVGKLEPLTVQGYVCRETVDLPRGIFFEQDWKVMPVASGGIHAGQMHQLLTLFGDDVVLQFGGGTIGHPMGIQAGATANRVALEAMVLARNEGPEVLREAAKWCKPLEAALETWGNITFNYTSTDT
SFQ41357.1_GCA_900115865_ribulose-15-bisphosphate_carboxylase/oxygenase_large_subunit_Donghicola_eburneus                                                                  YAAGVLKYAQMDYQPKDTDVLALFRITPQEGVDPIAAVAGESSTATWTVWTDRLTAADQYRAKAYRVDPVPGGQYFAYVAYDLILFEEGSIANLTASIIGNVFSFKPLMAARLEDMRFPVAYVKTFKGPPTGLVVERERLDKFGKPLLGATTKPKLGLSGKNYGRVVYEGLKGGLDFMKDDENINSQPFMHWRDRFLYCMEAVNKATAETGEVKGHYLNITAGTMEEMYARAEFAKQLGSVIVMVDLIVGWTAIQSISEWCRANDMILHMHRAGHGTYTRQKNFRVIAKWLRLAGVDHLHCGTAVGKLEPMTVQGYVCRETVDLQRGIFFEQDWKVMPVASGGIHAGQMHQLIDLFGDDVVLQFGGGTIGHPMGIQAGATANRVALEAMILARNEGPEILREAAKWCKPLEAALDTWGNITFNYTSTDT
PRY87691.1_GCA_003003355_ribulose_15-bisphosphate_carboxylase_large_subunit_Donghicola_tyrosinivorans                                                                      YAAGVLKYAQMDYQPKDTDILALFRITPQEGVDPIAAVAGESSTATWTVWTDRLTAADQYRAKAYRVDPVPGGQYFAYVAYDLILFEEGSIANLTASIIGNVFSFKPLMAARLEDMRFPVAYVKTFKGPPTGLVVERERLDKFGKPLLGATTKPKLGLSGKNYGRVVYEGLKGGLDFMKDDENINSQPFMHWRDRFLYCMEAVNKATAETGEVKGHYLNITAGTMEEMYARAEFAKQLGSVIVMVDLIVGWTAIQSISEWCRRNDMILHMHRAGHGTYTRQKNFRVIAKWLRLAGVDHLHCGTAVGKLEPMTVQGYVCRETVDLQRGIFFEQEWKVMPVASGGIHAGQMHQLIELFGDDVVLQFGGGTIGHPMGIQAGATANRVALEAMILARNEGPEILREAAKWCKPLEAALDTWGNITFNYTSTDT
SPF79493.1_GCA_900302505_Ribulose_bisphosphate_carboxylase_large_chain_Primorskyibacter_insulae                                                                            YAAGVLKYAQMDYQPKDTDILALFRITPQEGVDPIAAVAGESSTATWTVWTDRLTAADQYRAKAYKVEPVPNGQYFAYVAYDLILFEEGSIANVTASIIGNVFSFKPLKAARLEDMRFPVAYVKTFAGPPTGLVVERERLDKFGKPLLGATTKPKLGLSGKNYGRVVYEGLKGGLDFMKDDENINSQPFMHWRDRFLYCMEAVNKATAETGEVKGHYLNITAGTMEEMYARAEFAKQLGSVIVMVDLIVGWTAIQSISKWCRDNDMILHMHRAGHGTYTRQKNFRVIAKWLRLAGVDHLHCGTAVGKLEPLTVQGYVCRETVDLPRGIFFDQDWKVMPVASGGIHAGQMHQLLTLFGDDVVLQFGGGTIGHPMGIQAGATANRVALEAMVLARNEGPEVLREAAKWCKPLEAALDTWGNISFNYTSTDT
CUH82432.1_GCA_001458375_Ribulose_bisphosphate_carboxylase_large_chain_Tropicibacter_naphthalenivorans                                                                     YAAGVLKYAQMDYQPKDTDVLALFRITPQEGVDPIAAVAGESSTATWTVWTDRLTAADQYRAKAYKVEPVPGGQYFCYVAYDLILFEEGSIANLTASIIGNVFSFKPLKAARLEDMRFPVAYVKTYAGPPTGLVVERERLDKFGRPLLGATTKPKLGLSGKNYGRVVYEGLKGGLDFMKDDENINSQPFMHWRDRFLYCMEAVNKATAETGEVKGHYLNITAGTMEEMYARAEFAKQLGSVIVMVDLIIGWTAIQSISKWCRDNDMILHMHRAGHGTYTRQKNFRVIAKWLRLAGVDHLHCGTAVGKLEPLTVQGFVCRETVDLPRGIFFDQDWKVMPVASGGIHAGQMHQLIDLFGDDVVLQFGGGTIGHPMGIQAGATANRVALEAMILARNEGPEVLREAAKWCKPLEAALDTWGNITFNYTSTDT
SNZ20303.1_GCA_900215605_ribulose-15-bisphosphate_carboxylase/oxygenase_large_subunit_Cohaesibacter_gelatinilyticus                                                        YSAGVLKYAQMDYQPKDTDVLALFRITPQEGVDPIAAVAGESSTATWTVWTDRLTACDSYRAKAYKVEPVPNGQYFCYVAYDLILFEEGSIANLTASIIGNVFSFKPILAARLEDMRFPTSYVKTFAGPPTGLVVERERLDKFGKPLLGATTKPKLGLSGKNYGRVVYEGLKGGLDFMKDDENINSQPFMHWRDRFLYCMEAVNKASAESGEIKGHYLNITAGTMEEMYARAEFAKELGSVIVMVDLIVGWTAIQSISKWCRDNNMILHMHRAGHGTYTRQKNFRVIAKWCRLAGVDHLHCGTAVGKLEPLTVQGYVCRESVDLPRGIFFEQDWKVMPVASGGIHAGQMHQLIDLFGDDVVLQFGGGTIGHPMGIQAGATANRVALEAMILARNEGPEILRDAAKWCKPLEAALDTWGNITFNYTSTDT
ALG90660.1_GCA_001305615_ribulose_15-bisphosphate_carboxylase_Confluentimicrobium_sp._EMB200-NS6                                                                           YKAGVLKYAQMDYEPKDTDVLALFRITPQDGVDPIAAVAGESSTATWTVWTDRLTACDQYRAKAYKVEQVPNGQYFCYVAYDLILFEEGSIANLTASIIGNVFSFKPLKAARLEDMRFPVAYCKTFAGPPTGIVVERERLDKFGKPLLGATTKPKLGLSGKNYGRVVYEGLKGGLDFMKDDENINSQPFMHWRDRFLYCMEAVNKATAETGEVKGHYLNITAGTMEEMYARAAFAKQLGSVIVMVDLIIGWTAIQSISKWCRDNDMILHMHRAGHGTYTRQKNFRVIAKWLRLAGVDHLHTGTAVGKLEPLTVQGYVCRETIDLPRGLFFEQDWKVMPVASGGIHAGQMHQLLDLFGDDVVLQFGGGTIGHPMGIQAGATANRVALESMVLARNEGPEILRAAARWCKPLEAALDTWGNITFNYTSTDT
KGM48165.1_GCA_000768315_ribulose_15-bisphosphate_carboxylase_Pseudooceanicola_atlanticus                                                                                  YKAGVLKYAQMDYEPKDTDVLALFRISPQDGVDPIAAVAGESSTATWTVWTDRLTACDQYRAKAYRVEEVPNGQYFCYVAYDLILFEEGSIANLTASIIGNVFSFKPLKAARLEDMRFPVAYCKTFAGPPTGLVVERERLDKFGKPLLGATTKPKLGLSGKNYGRVVYEGLKGGLDFMKDDENINSQPFMHWRDRFLYCMEAVNKATAETGEVKGHYLNITAGTMEEMYARAEFAKQLGSVIVMVDLIIGWTAIQSISKWCRENDMILHMHRAGHGTYTRQKNFRVIAKWLRLAGVDHLHCGTAVGKLEPLTVQGYVCRETVDLPRGIFFEQDWKVMPVASGGIHAGQMHQLIDLFGDDVVLQFGGGTIGHPMGIQAGATANRVALEAMILARNEGPEILREAAKWCKPLEAALDTWGNITFNYTSTDT
MAY34224.1_GCA_002706605_ribulose-bisphosphate_carboxylase_large_subunit_Rhodovulum_sp.                                                                                    YKAGVLKYAQMDYEPKDTDVLALFRITPQEGVDPIAAVAGESSTATWTVWTDRLTACDSYRAKAYKVEPVPNGQYFCYVAYDLILFEEGSIANLTASIIGNVFSFKPLKAARLEDMRFPVAYVKTFAGPPTGMIVERERLDKFGKPLLGATTKPKLGLSGKNYGRVVYEGLKGGLDFMKDDENINSQPFMHWRDRFLYCMEAVNKASAETGEIKGHYLNITAGTMEEMYARAEFAKQLGSVIVMVDLIVGWTAIQSISKWCRDNNMILHMHRAGHGTYTRQKNFRVIAKWLRLAGVDHLHCGTAVGKLEPLTVQGYVCRETIDLPRGIYFEQDWKVMPVASGGIHAGQMHQLLDLFGDDVVLQFGGGTIGHPMGIQAGATANRVALEAMVLARNEGPEILRAAAKWCKPLEAALDTWGNITFNYTSTDT
TDK51942.1_GCA_004358185_form_I_ribulose_bisphosphate_carboxylase_large_subunit_Ruegeria_sp._318-1                                                                         YKAGVLKYAQMDYEPKDTDVLALFRITPQEGVDPIAAVAGESSTATWTVWTDRLTACDSYRAKAYKVEPVPNGQYFCYVAYDLILFEEGSIANLTASIIGNVFSFKPLLAARLEDMRFPVAYVKTFAGPPTGLVVERERLDKFGKPLLGATTKPKLGLSGKNYGRVVYEGLKGGLDFMKDDENINSQPFMHWRDRFLYCMEAVNKASAQTGEVKGHYLNITAGTMEEMYARAEFAKQLGSVIVMVDLIVGWTAIQSISRWCRDNDMILHMHRAGHGTYTRQKNFRVIAKWLRLAGVDHLHCGTAVGKLEPLTVQGYVCRETVDLSRGIFFEQDWKVMPVASGGIHAGQMHQLLDLFGDDVVLQFGGGTIGHPMGIQAGATANRVALEAMVLARNEGPDVLREAAKWCKPLEAALETWGNITFNYTSTDT
PCH72717.1_GCA_002400845_ribulose-bisphosphate_carboxylase_large_subunit_Rhizobiales_bacterium                                                                             YKPGVLKYAQMDYEPKETDLIALFRITPQEGVDPIAAVAGESSTATWTVWTDRLTASDQYRAKAYRVDQVPGGQYFCYIAYDLILFEEGSIANLTASIIGNVFSFKPLKAARLEDMRFPVAYVKTFKGPPTGIIGERERLDKFGKPLLGATTKPKLGLSGKNYGRVVYEGLKGGLDFMKDDENINSQPFMHWRDRFLYCMEAVNKATAETGEIKGHYLNITAGTMEEMYLRAEFAKQLGSTIVMVDLIIGWTAIQSISEWCRQNDMILHMHRAGHGTYTRQKNFRVIAKWLRLAGVDHLHCGTAVGKLDPLTVQGFVCRETVDLPRGIFFDQDWKVMPVASGGIHAGQMHQLLDLFGDDVVLQFGGGTIGHPMGIQAGAQANRVALETMVMARNEGPEILRTAAKWCKPLEAALDVWGNISFNYTSTDT
PCH74525.1_GCA_002400845_ribulose-bisphosphate_carboxylase_large_subunit_Rhizobiales_bacterium                                                                             YKPGVLKYAQMDYEPKETDLIALFRITPQEGVDPIAAVAGESSTATWTVWTDRLTASDQYRAKAYRVDQVPGGQYFCYIAYDLILFEEGSIANLTASIIGNVFSFKPLKAARLEDMRFPVAYVKTFKGPPTGIIGERERLDKFGKPLLGATTKPKLGLSGKNYGRVVYEGLKGGLDFMKDDENINSQPFMHWRDRFLYCMEAVNKATAETGEIKGHYLNITAGTMEEMYLRAEFAKQLGSTIVMVDLIIGWTAIQSISEWCRQNDMILHMHRAGHGTYTRQKNFRVIAKWLRLAGVDHLHCGTAVGKLDPLTVQGFVCRETVDLPRGIFFDQDWKVMPVASGGIHAGQMHQLLDLFGDDVVLQFGGGTIGHPMGIQAGAQANRVALETMVMARNEGPEILRTAAKWCKPLEAALDVWGNISFNYTSTDT
SDA98931.1_GCA_900103325_ribulose-15-bisphosphate_carboxylase/oxygenase_large_subunit_Mesorhizobium_qingshengii                                                            YRAGVLKYAQMDYVPKDTDLIALFRITPQDGVDPIAAVAGESSTATWTVWTDRLTAADQYRAKAYRVDPVPGGEYFCYVAYDLILFEPGSIANLTASIIGNVFSFKPLMAARLEDMRLPVAYVKTFKGPPTGIVAERERLDKFGRPLLGATTKPKLGLSGKNYGRVVYEGLKGGLDFMKDDENINSQPFMHWRDRFLYCMEAVNRAAAETGEIKGHYLNITAGTMEEIYRRAEFAKELGSCIVMIDLIIGYTAIQSISEWCRSNDMILHLHRAGHGTYTRQKNFRVIAKWMRLAGVDHIHAGTAVGKLEPMTVQGYVCRELVDLARGIFFEQDWKVMPVASGGIHAGQMHQLLELFGNDVVLQFGGGTIGHPMGIQAGATANRVALEAMVLARNEGPEILRAAARWCKPLEAALDVWGNISFNYQSTDT
WP_054312397.1_GCF_001303895_form_I_ribulose_bisphosphate_carboxylase_large_subunit_Mesorhizobium_sp._1M-11                                                                YKAGVLKYAQMDYVPKDTDLIALFRITPQEGVDPIAAVAGESSTATWTVWTDRLTAADQYRAKAYRVDPVPGGEYFCYVAYDLILFEEGSIANLTASIIGNVFSFKPLKAARLEDMRLPVAYVKTYKGPPTGIVVERERLDKFGRPLLGATTKPKLGLSGKNYGRVVYEGLKGGLDFMKDDENINSQPFMHWRDRFLYCMEAVNRASAETGEVKGHYLNITAGTMEEMYRRAEFAKELGSVIVMIDLIIGYTAIQSISEWCRQNDMVLHLHRAGHGTYTRQKNFRVIAKWMRLAGVDHIHAGTAVGKLEPMTVQGYVCRELVDLPRGIFFEQDWKVMPVASGGIHAGQMHQLLDLFGDDVVLQFGGGTIGHPMGIQAGATANRVALEAMVLARNEGPEILRAAAKWCKPLEAALDVWGDITFNYQSTDT
CCF18394.1_GCA_000967425_Ribulose_bisphosphate_carboxylase_large_chain_RuBisCO_large_subunit_Rhizobium_sp._NT-26                                                           YKAGVLKYAQMDYEPKHTDIIALFRVTPQDGVDPIAAVAGESSTATWTVWTDRLTAADQYRAKAYRVDPVPGGEYFCYVAYDLILFEPGSIANLTASIIGNVFSFKPLKAARLEDMRFPVAYVKTYKGPPTGIVVERERLDKFGKPLLGATTKPKLGLSGKNYGRVVYEGLKGGLDFMKDDENINSQPFMNWRDRFLYCMEAVNRASAETGEVKGHYLNITAGTMEEMYRRAEFAKELGSVIVMIDLIIGYTAIQSISEWCRQNDMILHLHRAGHGTYTRQKNFRVIAKWMRLAGVDHIHAGTAVGKLEPLTVQGYVCRELVDLERGIYFEQDWKVMPVASGGIHAGQMHQLLGLFGDDVVLQFGGGTIGHPMGIQAGATANRVALEAMVLARNEGPEILRAAAKWCKPLEAALDVWGGITFNYQSTDT
QBJ24623.1_GCA_004328555_form_I_ribulose_bisphosphate_carboxylase_large_subunit_Haematobacter_massiliensis                                                                 YRAGVLKYAQMDYEPKDTDLLALFRITPQEGVDPIAAVAGESSTATWTVWTDRLTACDQYRAKAYKVEPVPGGEFFCYVAYDLILFEEGSIANLTASIIGNVFSFKPLKAARLEDMRLPVAYIKTYKGPPTGIVVERERLDKFGRPLLGATTKPKLGLSGKNYGRVVYEGLKGGLDFMKDDENINSQPFMHWRDRFLYCMEAVNKAQAETGEVKGHYLNITAGTMEEMYRRAEFAKSLGSVIVMIDLIIGYTAIQSISEWCRQNDMILRLHRAGHGTYTRQKGFRVIAKWMRLAGVDHIHAGTAVGKLEPPTVQGYVCREMVDLERGIYFEQDWKVMPVASGGIHAGQMHQLIDLFGEDVVLQFGGGTIGHPMGIQAGATANRVALEAMIQARNEGPEVLRKAAKWCKPLEAALDTWGNISFNYTSTDT
PJN93778.1_GCA_002803455_ribulose-bisphosphate_carboxylase_large_subunit_partial_Amaricoccus_sp._HAR-UPW-R2A-40                                                            -------------------------------------------------------------------------------------------------------------------------------------------------------------------------------------------------------------------------------------------------------------------------------------YTRQKKFRVIAKWMRLAGVDHIHAGTAVGKLEPPTVQGYVCREMVDLARGLYFEQDWKVMPVASGGIHAGQMHQLLDLFGDDVVLQFGGGTIGHPMGIQAGATANRVALEAMVFARNEGPEILRAAAKWCKPLEAALDTWGNISFNYTSTDT
PJN96366.1_GCA_002803455_ribulose-bisphosphate_carboxylase_large_subunit_partial_Amaricoccus_sp._HAR-UPW-R2A-40                                                            YKAGVLKYAQMDYEPKDTDVLALFRITPQDGVDPIAAVAGESSTATWTVWTDRLTACDQYRAKAYKVDPVPGGEFFCYVAYDLILFEEGSIANLTASIIGNVFSFKPLKAARLEDMRMPVAYVKTYKGPPTGIVVERERLDKFGRPLLGATTKPKLGLSGKNYGRVVYEGLKGGLDFMKDDENINSQPFMHWRDRFLYCMEAVNRATAETGEMKGHYLNITAGTMEEMYRRAEFAKELGSVIVMIDLVIGYTAIQSISEWCRQNDMILHLHRAGHGTYTRQKKFRVIAKWMRLAGVDHIHAGTAV----------------------------------------------------------------------------------------------------------------------------
GCA_003249215QKJR01000062.1_119295107649_11_GCA_003249215_1_ID_9_11_partial_00_Rhodobacterales_bacterium                                                                   YAAGVLKYAQMDYVPKDTDLLALFRITPQEGVDPIAAVAGESSTATWTVWTDRLTACDSYRAKAYKVEPVPGGQYFCYVAYDLILFEEGSIANLTASIIGNVFSFKPLKAARLEDMRFPVAYVKTFKGPPTGIVVERERLDKFGRPLLGATTKPKLGLSGKNYGRVVYEGLKGGLDFMKDDENINSQPFMHWRDRFLYVMEAVNRATAATGEVKGHYLNITAGTMEEMYARAEFAKQLGSVIVMVDLIIGYTAIQSIAEWCRRNDMILHMHRAGHGTYTRQKNFRVIAKWLRLAGVDHLHTGTAVGKLEPLTVQGYVCREAVDLPRGIFFEQDWKVMPVASGGIHAGQMHQLIELFGDDVVLQFGGGTIGHPMGIQAGATANRVALEAMVLARNEGPEILRAAAKWCKPLEAALDTWGNITFNYTSTDQ
WP_118132492.1_GCF_003448965_form_I_ribulose_bisphosphate_carboxylase_large_subunit_Oceanicella_sp._SM1341                                                                 YRAGVLKYAQMDYTPKDTDLIALFRITPQEGVDPIAAVAGESSTATWTVWTDRLTACDQYRAKAYRVDEVPGGQYFVYIAYDLILFEEGSIANLTASIIGNVFSFKPLKAARLEDMRLPVAYVKTFKGPPTGIVGERERLDKFGKPLLGATTKPKLGLSGKNYGRVVYEGLKGGLDFMKDDENINSQPFMHWRDRFLYCMEAVNRAQAETGEVKGHYLNVTAGTMEEMYRRAEFAKELGSVIVMVDLIIGYTATQSISEWCRQNDMILHMHRAGHGTYTRQKNFRVIAKWLRLAGVDHLHCGTAVGKLEPPTVQGYVCREIVDLARGIFFDQDWKVMPVASGGIHAGQMHQLLDLFGDDVVLQFGGGTIGHPMGIQAGATANRVALEAMVLARNEGPEILRAAAKWCKPLEAALDTWGNISFNYTPTDT
PCH45687.1_GCA_002400485_ribulose-bisphosphate_carboxylase_large_subunit_Rhizobiales_bacterium                                                                             YKPGVLKYAQMDYEPKETDLLALFRITPQPGVDPIAAVAGESSTATWTVWTDRLTACDQYRAKAYRVDEVPGGQFFCYVAYDLILFEEGSIANLTASIIGNVFSFKPLLAARLEDMRLPAAYCKTFKGPPTGIVVERERLDKFGKPLLGATTKPKLGLSGKNYGRVVYEGLKGGLDFMKDDENINSQPFMHWRDRFLYCMEAVNKASADSGEVKGHYLNITAGTMEEMYRRAEFAKELGSCIVMVDLIIGWTAIQSISEWCRQNDMILHMHRAGHGTYTRQKNFRVIAKWLRLAGVDHLHCGTAVGKLEPLTVQGFVCRETVDLSRGIFFEQDWKVMPVASGGIHAGQMHQLLDLFGDDVVLQFGGGTIGHPMGIQAGAQANRVALEAMVFARNEGPDILRAAAKWCKPLEAALETWGNITFNYASTDT
ABP71599.1_GCA_000016405_ribulose-15-bisphosphate_carboxylase/oxygenase_large_subunit_Rhodobacter_sphaeroides_ATCC_17025                                                   YKAGVLKYAQMDYQPKDTDVLALFRITPQEGVDPIAAVAGESSTATWTVWTDRLTACDSYRAKAYKVEPVPGGQYFCYVAYDLILFEEGSIANLTASIIGNVFSFKPLKAARLEDMRFPVAYVKTYKGPPTGIIVERERLDKFGKPLLGATTKPKLGLSGKNYGRVVYEGLKGGLDFMKDDENINSQPFMHWRDRFLYVMEAVNLASAQTGEVKGHYLNITAGTMEEMYRRAEFAKSLGSVIVMVDLIIGYTAIQSISEWCRQNDMILHMHRAGHGTYTRQKNFRVIAKWLRLAGVDHLHCGTAVGKLEPPTVQGYVCREPVDLQRGLFFEQDWKVMPVASGGIHAGQMHQLLSLFGDDVVLQFGGGTIGHPMGIQAGATANRVALEAMVLARNEGPEILRAAAKWCKPLEAALDTWGNITFNYTSTDT
ACM02541.1_GCA_000021005_Ribulose_bisphosphate_carboxylase_large_chain_Rhodobacter_sphaeroides_KD131                                                                       YKAGVLKYAQMDYVPKDTDVLALFRITPQEGVDPVAAVAGESSTATWTVWTDRLTACDSYRAKAYRVEPVPGGQYFCYVAYDLILFEEGSIANLTASIIGNVFSFKPLKAARLEDMRFPVAYVKTYKGPPTGIVGERERLDKFGKPLLGATTKPKLGLSGKNYGRVVYEGLKGGLDFMKDDENINSQPFMHWRDRFLYVMEAVNLASAQTGEVKGHYLNITAGTMEEMYRRAEFAKSLGSVIVMVDLIIGYTAIQSISEWCRQNDMILHMHRAGHGTYTRQKNFRVIAKWLRLAGVDHLHCGTAVGKLEPLTVQGYVCREPVDLPRGIFFEQDWKVMPVASGGIHAGQMHQLLSLFGDDVVLQFGGGTIGHPMGIQAGATANRVALEAMVLARNEGPEILRAAAKWCKPLEAALDTWGNITFNYTSTDT
GCA_004959855SPNT01000001.1_51157549157695411_511_GCA_004959855_1_ID_11_511_partial_00_Nitratireductor_sp._XY-223                                                          YKAGVLKYAQMDYEPKDTDVIALFRITPQEGVDPIAAVAGESSTATWTVWTDRLTACDSYRAKAYRVEPVPGGQYFCYVAYDLILFEEGSIANLTASIIGNVFSFKPLKAARLEDMHFPVSYVKTYKGPPTGIVIERERLDKFGKPLLGATTKPKLGLSGKNYGRVVYEGLKGGLDFMKDDENINSQPFMHWRDRFLYCMEAVNRASAETGEVKGHYLNITAGTMEEMYRRAEFAKELGSVIVMVDLIIGWTATQSISEWCRQNDMILHMHRAGHGTYTRQKNFRVIAKWLRLAGVDHLHCGTAVGKLEPLTVQGYVCRETIDLPRGLFFDQDWKVLPVASGGIHAGQMHQLLDLFGDDVVLQFGGGTIGHPMGIQAGATANRVALEAMVLARNEGPEILREAAKWCKPLEAALDTWGNITFNYTPTDT
MBA92435.1_GCA_002708825_ribulose-bisphosphate_carboxylase_large_subunit_Phyllobacteriaceae_bacterium                                                                      YKAGVLKYAQMDYEPKDTDVLALFRITPQEGVDPIAAVAGESSTATWTVWTDRLTACENYRAKAYRVEPVPGGQYFAYVAYDLILFEEGSIANLTASIIGNVFSFKPLKAARLEDMRFPVAYVKTFRGPPTGLVVERERLDKFGKPLLGATTKPKLGLSGKNYGRVVYEGLKGGLDFMKDDENINSQPFMHWRDRFLYCMEAVNKASAETGEIKGHYLNITAGTMEEMYRRAEFAKELGSVIVMVDLIVGWTAIQSISEWCRQNDMILHMHRAGHGTYTRQKNFRVIAKWLRLAGVDHLHCGTAVGKLEPLTVQGYVCRETIDLPRGLFFEQDWKVMPVASGGIHAGQMHQLLDLFGDDVVLQFGGGTIGHPMGIQAGATANRVALEAMVLARNEGPEILREAARWCKPLEAALDTWGNITFNYTSTDT
PHP66295.1_GCA_002727065_ribulose-bisphosphate_carboxylase_large_subunit_Zhengella_mangrovi                                                                                YKAGVLKYAQMDYEPKDTDVLALFRITPQEGVDPIAAVAGESSTATWTVWTDRLTACDSYRAKAYRVDPVPGGQYFAYVAYDLILFEEGSIANLTASIIGNVFSFKPLKAARLEDMRFPVAYVKTFRGPPTGLVVERERLDKFGKPLLGATTKPKLGLSGKNYGRVVYEGLKGGLDFMKDDENINSQPFMHWRDRFLYCMEAVNKASAETGEIKGHYLNITAGTMEEMYRRAEFAKELGSVIVMVDLIVGWTAIQSISEWCRQNDMILHMHRAGHGTYTRQKNFRVIAKWLRLAGVDHLHCGTAVGKLEPLTVQGYVCRETIDLPRGLFFEQDWKVMPVASGGIHAGQMHQLLDLFGDDVVLQFGGGTIGHPMGIQAGATANRVALEAMVLARNEGPEILRQAARWCKPLEAALDTWGNITFNYTSTDT
KGF69711.1_GCA_000759435_ribulose_15-bisphosphate_carboxylase_Hoeflea_sp._BAL378                                                                                           YKAGVLKYAQMDYEPKDTDLIALFRITPQEGVDPIAAVAGESSTATWTVWTDRLTACDQYRAKAYRVDPVPGGQYFCYVAYDLILFEEGSIANLTASIIGNVFSFKPLKAARLEDMRFPVAYCKTFKGPPTGIVVERERLDKFGKPLLGATTKPKLGLSGKNYGRVVYEGLKGGLDFMKDDENINSQPFMHWRDRFLYCMEAVNKATAETGEIKGHYLNITAGTMEEMYRRAEFAKELGSVIVMVDLIIGWTAIQSISEWCRQNDMILHMHRAGHGTYTRQKNFRVIAKWLRLAGVDHLHCGTAVGKLEPLTVQGYVCRETVDLQRGIFFDQDWKVMPVASGGIHAGQMHQLLDLFGDDVVLQFGGGTIGHPMGIQAGATANRVALEAMVLARNEGPEILRAAARWCKPLEAALETWGNITFNYTSTDT
OCW57846.1_GCA_001703635_ribulose_15-bisphosphate_carboxylase_Hoeflea_olei                                                                                                 YKAGVLKYAQMDYEPKDTDLIALFRITPQEGVDPIAAVAGESSTATWTVWTDRLTACDQYRAKAYRVDPVPGGQYFCYVAYDLILFEEGSIANLTASIIGNVFSFKPLRAARLEDMRFPVAYCKTFKGPPTGIVVERERLDKFGKPLLGATTKPKLGLSGKNYGRVVYEGLKGGLDFMKDDENINSQAFMHWRDRFLYCMEAVNKASAETGEVKGHYLNITAGTMEEMYRRAEFAKELGSVIVMVDLIVGWTAIQSISEWCRQNDMILHMHRAGHGTYTRQKNFRVIAKWLRLAGVDHLHCGTAVGKLEPLTVQGYVCRENVDLQRGIFFEQDWKVMPVASGGIHAGQMHQLLDLFGDDVVLQFGGGTIGHPMGIQAGATANRVALEAMVLARNEGPEILRAAAKWCKPLEAALETWGNVTFNYTSTDT
PTW60980.1_GCA_003053845_ribulose_15-bisphosphate_carboxylase_large_subunit_Breoghania_corrubedonensis                                                                     YKAGVLKYAQMDYEPKDTDVIALFRITPQDGVDPIAAVAGESSTATWTVWTDRLTACDSYRAKAYRVDPVPGGQYFCYVAYDLILFEEGSVANLTASIIGNVFSFKPLKAARLEDMRFPVAYVKTYKGPPTGIVVERERLDKFGKPLLGATTKPKLGLSGKNYGRVVYEGLKGGLDFMKDDENINSQPFMHWRDRFLYCMEAVNKASAETGEIKGHYLNITAGTMEEMYRRAEFAKELGSVIVMVDLIVGWTAIQSISEWCRANDMILHMHRAGHGTYTRQKNFRVIAKWLRLAGVDHLHAGTAVGKLEPMTVQGYVLREAVDLERGVFFEQDWKVMPVASGGIHAGQMHQLLSLFGDDVVLQFGGGTIGHPMGIQAGATANRVALEAMVLARNEGPDILRAAARWCKPLEAALDTWGSITFNYTSTDT
ADZ69417.1_GCA_000192745_Ribulose_bisphosphate_carboxylase_large_chain_Polymorphum_gilvum_SL003B-26A1                                                                      YKAGVLKYAQMDYEPKDTDVIALFRITPQDGVDPIAAVAGESSTATWTVWTDRLTACDSYRAKAYRVDPVPGGQYFCYVAYDLILFEEGSIANLTASIIGNVFSFKPLKAARLEDMRFPVAYVKTYKGPPTGIVVERERLDKFGKPLLGATTKPKLGLSGKNYGRVVYEGLKGGLDFMKDDENINSQPFMHWRDRFLYCMEAVNKASAETGEVKGHYLNITAGTMEEMYRRAELAKELGSVIVMVDLIIGWTAIQSISEWCRQNDMILHMHRAGHGTYTRQKNFRVIAKWLRLAGVDHLHCGTAVGKLEPLTVQGYVCRETVDLPRGIFFEQDWKVMPVASGGIHAGQMHQLLDLFGDDVVLQFGGGTIGHPMGIQAGATANRVALEAMVLARNEGPEILRAAAKWCKPLEAALDTWGSITFNYTSTDT
GCA_900465605UBJK01000020.1_51571025856228_51_GCA_900465605_1_ID_28_51_partial_00_Rhizobiales_bacterium                                                                    YKAGVLKYAQMDYQPKDTDLIALFRITPQEGVDPIAAVAGESSTATWTVWTDRLTACDQYRAKAYRVDPVPGGQYFCYVAYDLILFEEGSIANLTASIIGNVFSFKPLKAARLEDMRFPVAYVKTYKGPPTGIVVERERLDKFGKPLLGATTKPKLGLSGKNYGRVVYEGLKGGLDFMKDDENINSQPFMHWRDRFLYCMEAVNKASAETGEVKGHYLNITAGTMEEMYRRAEFAKELGSVVVMVDLIIGWTAIQSISEWCRQNDMILHMHRAGHGTYTRQKNFRVIAKWLRLAGVDHLHAGTAVGKLEPMTVQGYVCREMIDLQRGIFFEQDWKVMPVASGGIHAGQMHQLLDLFGDDVVLQFGGGTIGHPMGIQAGATANRVALEAMVLARNEGPEILRAAAKWCKPLEAALDTWGNISFNYTSTDT
WP_018237726.1_GCF_000378985_form_I_ribulose_bisphosphate_carboxylase_large_subunit_Ensifer_sp._BR816                                                                      YRAGVLKYAQMDYEPKGTDLIALFRITPQDGVDPIAAVAGESSTATWTVWTDRLTACDQYRAKAYRVDPVPGGQYFCYVAYDLILFEEGSIANLTASIIGNVFSFKPLKAARLEDMRLPVAYLKTFKGPPTGIVVERERLDKFGKPLLGATTKPKLGLSGKNYGRVVYEGLKGGLDFMKDDENINSQPFMHWRDRYLYCMEAVNHASAVTGEVKGHYLNVTAGTMEEMYRRAEFAKELGSVIVMVDLIIGWTAIQSISEWARQNDMILHMHRAGHGTYTRQKNFRVIAKWLRLAGVDHLHAGTAVGKLEPLTVQGYVCREMVDLPRGLFFDQDWKVMPVASGGIHAGQMHQLLDLFGDDVVLQFGGGTIGHPMGIQAGATANRVALEAMVLARNEGPEILRAAAKWCKPLEAALDTWGNISFNYSPTDS
AGA11500.1_GCA_000320385_Ribulose_15-bisphosphate_carboxylase_large_subunit_plasmid_Sinorhizobium_meliloti_GR4                                                             YKAGVLKYAQMDYEPKDTDLIALFRITPQDGVDPIAAVAGESSTATWTVWTDRLTACDQYRAKAYRVDPVPGGQYFCYVAYDLILFEEGSIANLTASIIGNVFSFKPLKAARLEDMRLPVAYVKTFRGPPTGIVVERERLDKFGKPLLGATTKPKLGLSGKNYGRVVYEGLKGGLDFMKDDENINSQPFMHWRDRYLYCMEAVNHASAVTGEVKGHYLNITAGTMEEMYRRAEFAKELGSVIVMVDLIVGWTAIQSISEWCRQNDMILHMHRAGHGTYTRQKNFRVIAKWLRLAGVDHLHAGTAVGKLEPPTVQGYVCREMVDLPRGLFFEQDWKVMPVASGGIHAGQMHQLLDLFGDDVVLQFGGGTIGHPMGIQAGATANRVALEAMVLARNEGPEILRAAAKWCKPLEAALDIWGNISFNYTPTDT
WP_011969556.1_GCF_000378785_form_I_ribulose_bisphosphate_carboxylase_large_subunit_Sinorhizobium_medicae                                                                  YKAGVLKYAQMDYEPKDTDLIALFRITPQDGVDPIAAVAGESSTATWTVWTDRLTACDQYRAKAYRVDPVPGGQYFCYVAYDLILFEEGSIANLTASIIGNVFSFKPLKAARLEDMRLPVAYVKTFKGPPTGIVVERERLDKFGKPLLGATTKPKLGLSGKNYGRVVYEGLKGGLDFMKDDENINSQPFMHWRDRYLYCMEAVNHASAVTGEVKGHYLNVTAGTMEEMYRRAEFAKELGSVIVMVDLIIGWTAIQSMSEWCRQNDMILHMHRAGHGTYTRQKNFRVIAKWLRLAGVDHLHAGTAVGKLEPLTVQGYVCREMVDLPRGLFFEQDWKVLPVASGGIHAGQMHQLLDLFGDDVVLQFGGGTIGHPMGIQAGATANRVALEAMVLARNEGPEILRAAAKWCKPLEAALDTWGNISFNYTPTDT
[truncated: 635,859 more chars]
