# Supplementary material for: Leave no stone unturned: individually adapted xerotolerant Thaumarchaeota sheltered below the boulders of the Atacama Desert hyperarid core
Source: Microbiome. 2021 Nov 26;9:234. doi: 10.1186/s40168-021-01177-9 (PMC8627038; doi:10.1186/s40168-021-01177-9)
Supplement: Supplementary file 5 — Additional file 4. [file 40168_2021_1177_MOESM5_ESM.zip › Supplementary_Tables.xlsx]

## Sheet: Table_S3
Bin ID	Completeness	Contamination	Strain heterogeneity	iRep	GRiD	rpS3 Taxa	GTDB-tk classification	# ambiguous bases	Genome size	Longest Contig	N50 (scaffolds)	Mean scaffold length	# contigs	# scaffolds	# predicted genes	Longest scaffold	GC	GC stdev	N50 (contigs)	Coding density	Mean contig length	Coverage	NCBI Sample	Genome accession
LB2_Actinobacteria_2.curated	86.84	0.88	0	n/a	2.17	Bacteria;Actinobacteria;Rubrobacteria;Rubrobacterales;Rubrobacteraceae;Rubrobacter;Rubrobacter_radiotolerans	d__Bacteria;p__Actinobacteriota;c__Rubrobacteria;o__Rubrobacterales;f__Rubrobacteraceae;g__;s__	14174	3154802	28384	6328	3885.22	935	812	3587	55772	0.65866	0.030415	5368	0.861883	3358.96	142.892	SAMN16295021	JADDQC000000000
LB2_Actinobacteria_4.curated	93.54	1.28	0	2.25388	n/a	Bacteria;Actinobacteria;marine_actinobacterium_MedAcidi_G1	d__Bacteria;p__Actinobacteriota;c__Acidimicrobiia;o__;f__;g__;s__	5035	2175226	89477	30840	10715.4	250	203	2298	98075	0.71559	0.035319	24059	0.881964	8680.76	313.568	SAMN16295022	JADDQR000000000
LB2_Actinobacteria_5.curated	88.6	5.26	0	n/a	3.01	Bacteria;Actinobacteria;Rubrobacteria;Rubrobacterales;Rubrobacteraceae;Rubrobacter;Rubrobacter_radiotolerans	d__Bacteria;p__Actinobacteriota;c__Rubrobacteria;o__Rubrobacterales;f__Rubrobacteraceae;g__Rubrobacter_A;s__	13426	4517442	43173	4908	3406.82	1446	1326	5719	43173	0.659614	0.03501	4541	0.821719	3114.81	69.5889	SAMN16295023	JADDQB000000000
LB2_Chloroflexi_1.curated	94.97	1.89	0	1.90857	2.72	Bacteria;Chloroflexi;Sphaerobacteridae;Sphaerobacterales;Sphaerobacterineae;Sphaerobacteraceae;Nitrolancea;Nitrolancea_hollandica_Lb	d__Bacteria;p__Chloroflexota;c__Chloroflexia;o__Thermomicrobiales;f__UBA6265;g__;s__	8552	4032888	89558	15436	12722	391	317	3853	89558	0.663036	0.0217892	14544	0.837553	10292.4	103.82	SAMN16295024	JADDPE000000000
LB2_JKG1_1.curated	93.79	0	0	1.91432	n/a	Bacteria;bacterium_JKG1	d__Bacteria;p__Chloroflexota;c__Chloroflexia;o__Chloroflexales;f__Herpetosiphonaceae;g__JKG1;s__	7697	4187651	95415	39241	27370.3	210	153	3875	110338	0.601094	0.00939598	31845	0.865056	19904.5	134.809	SAMN16295025	JADDQG000000000
LB2_Thaumarchaea_1.curated	95.15	2.91	0	n/a	n/a	Archaea;Thaumarchaeota;Nitrososphaeria;Nitrososphaerales;Nitrososphaeraceae;Candidatus_Nitrosocosmicus;Candidatus_Nitrocosmicus_oleophilus	d__Archaea;p__Crenarchaeota;c__Nitrososphaeria;o__Nitrososphaerales;f__Nitrososphaeraceae;g__Nitrosocosmicus;s__	7767	2412307	75650	25964	18994.5	179	127	2845	78644	0.345496	0.0232697	19101	0.717047	13433.2	81.9858	SAMN16295026	JADDOX000000000
LB2_Thermobaculum_2.curated	90.36	2.31	0	n/a	1.83	Bacteria;Thermobaculum;Thermobaculum_terrenum	d__Bacteria;p__Chloroflexota;c__Chloroflexia;o__Thermobaculales;f__Thermobaculaceae;g__;s__	4552	4225248	78644	10476	5523.2	806	765	4330	78644	0.636377	0.0238061	10098	0.848676	5236.6	80.5477	SAMN16295027	JADDPB000000000
LB3_Actinobacteria_1.curated	80.25	9.66	66.67	2.84007	2.8	Bacteria;Actinobacteria;Rubrobacteria;Rubrobacterales;Rubrobacteraceae;Rubrobacter;Rubrobacter_xylanophilus	d__Bacteria;p__Actinobacteriota;c__Rubrobacteria;o__Rubrobacterales;f__Rubrobacteraceae;g__Rubrobacter_A;s__	8957	3049746	49000	10396	9620.65	408	317	3319	49000	0.667723	0.0213543	8936	0.864113	7452.91	186.446	SAMN16295028	JADDQA000000000
LB3_Actinobacteria_10.curated	87.81	8.25	0	n/a	3.12	Bacteria;Actinobacteria;Rubrobacteria;Rubrobacterales;Rubrobacteraceae;Rubrobacter;Rubrobacter_radiotolerans	d__Bacteria;p__Actinobacteriota;c__Rubrobacteria;o__Rubrobacterales;f__Rubrobacteraceae;g__Rubrobacter_A;s__	10436	4831918	27703	4387	3199.95	1633	1510	6152	27703	0.656078	0.0417207	4283	0.813788	2952.53	89.3413	SAMN16295029	JADDPZ000000000
LB3_Actinobacteria_11.curated	80.12	2.11	0	n/a	2.51	Bacteria;Actinobacteria;Rubrobacteria;Rubrobacterales;Rubrobacteraceae;Rubrobacter;Rubrobacter_xylanophilus	d__Bacteria;p__Actinobacteriota;c__Rubrobacteria;o__Rubrobacterales;f__Rubrobacteraceae;g__Rubrobacter_A;s__	15951	3221115	29675	8565	4556.03	872	707	3770	52870	0.642856	0.0398921	6490	0.837462	3675.65	117.748	SAMN16295030	JADDPY000000000
LB3_Actinobacteria_4.curated	90.17	2.99	0	2.5953	2.46	Bacteria;Actinobacteria;marine_actinobacterium_MedAcidi_G1	d__Bacteria;p__Actinobacteriota;c__Acidimicrobiia;o__;f__;g__;s__	7126	2601118	60196	24865	9191.23	349	283	2779	60213	0.711841	0.0345638	19547	0.872754	7432.64	216.967	SAMN16295031	JADDQQ000000000
LB3_Chloroflexi_1.curated	90.25	0	0	2.20299	n/a	Bacteria;Chloroflexi;Sphaerobacteridae;Sphaerobacterales;Sphaerobacterineae;Sphaerobacteraceae;Nitrolancea;Nitrolancea_hollandica_Lb	d__Bacteria;p__Chloroflexota;c__Chloroflexia;o__Thermomicrobiales;f__UBA6265;g__;s__	12429	3355132	65453	12828	11451	404	293	3129	86710	0.665294	0.0184801	10821	0.838155	8274.02	55.4221	SAMN16295032	JADDPD000000000
LB3_JKG1_1.curated	96.97	0	0	1.85812	n/a	Bacteria;bacterium_JKG1	d__Bacteria;p__Chloroflexota;c__Chloroflexia;o__Chloroflexales;f__Herpetosiphonaceae;g__JKG1;s__	9089	4176590	117636	38030	26267.9	233	159	3856	136689	0.599507	0.0115071	28825	0.861733	17886.3	199.315	SAMN16295033	JADDQF000000000
LB3_JKG1_2_350d.curated	84.24	0	0	1.51638	1.35	Bacteria;bacterium_JKG1	d__Bacteria;p__Chloroflexota;c__Chloroflexia;o__Chloroflexales;f__Herpetosiphonaceae;g__JKG1;s__	2386	4908916	117122	26487	18665.1	279	263	4668	117122	0.595964	0.0133919	25948	0.852144	17586.1	72.7873	SAMN16295034	JADDQE000000000
LB3_Thaumarchaea_1.curated	98.54	2.91	0	n/a	n/a	Archaea;Thaumarchaeota;Nitrososphaeria;Nitrososphaerales;Nitrososphaeraceae;Candidatus_Nitrosocosmicus;Candidatus_Nitrocosmicus_oleophilus	d__Archaea;p__Crenarchaeota;c__Nitrososphaeria;o__Nitrososphaerales;f__Nitrososphaeraceae;g__Nitrosocosmicus;s__	5336	2622861	94136	37766	22227.6	163	118	3013	116057	0.346166	0.0248017	29840	0.715615	16058.4	94.0441	SAMN16295035	JADDOW000000000
LB3_Thermobaculum_1.curated	91.19	3.3	0	1.75356	2.26	Bacteria;Thermobaculum;Thermobaculum_terrenum	d__Bacteria;p__Chloroflexota;c__Chloroflexia;o__Thermobaculales;f__Thermobaculaceae;g__;s__	6527	2961413	107694	15906	13461	285	220	2950	107694	0.638516	0.016326	13367	0.859522	10368	43.0806	SAMN16295036	JADDPA000000000
LB3_Thermobaculum_3.curated	96.02	2.73	7.14	n/a	2.34	Bacteria;Thermobaculum;Thermobaculum_terrenum	d__Bacteria;p__Chloroflexota;c__Chloroflexia;o__Thermobaculales;f__Thermobaculaceae;g__;s__	14051	4669538	44061	6602	3967.32	1306	1177	4993	44061	0.638988	0.0253767	6279	0.851207	3564.69	56.0083	SAMN16295037	JADDOZ000000000
LB5_Alphaproteobacteria_4.curated	83.73	0.22	0	1.75952	1.69	#N/A	d__Bacteria;p__Proteobacteria;c__Alphaproteobacteria;o__Sphingomonadales;f__Sphingomonadaceae;g__Sphningosinicella;s__	4037	3379916	46688	12392	11191.8	353	302	3591	63103	0.629593	0.0160698	11809	0.879251	9563.4	114.768	SAMN16295038	JADDQD000000000
LB5_Actinobacteria_5_5871d.curated	94.02	2.14	0	2.06166	n/a	Bacteria;Actinobacteria;marine_actinobacterium_MedAcidi_G1	d__Bacteria;p__Actinobacteriota;c__Acidimicrobiia;o__;f__;g__;s__	4942	2443273	45521	15298	7000.78	407	349	2724	60622	0.712106	0.0257556	14095	0.87779	5990.99	104.879	SAMN16295039	JADDRE000000000
LB5_Chloroflexi_1.curated	78.83	3.02	0	n/a	2.06	Bacteria;Chloroflexi;Sphaerobacteridae;Sphaerobacterales;Sphaerobacterineae;Sphaerobacteraceae;Nitrolancea;Nitrolancea_hollandica_Lb	d__Bacteria;p__Chloroflexota;c__Chloroflexia;o__Thermomicrobiales;f__UBA6265;g__;s__	21339	2693106	20030	6019	3766.58	917	715	2964	25411	0.652641	0.0269887	4520	0.826239	2913.6	108.303	SAMN16295040	JADDPI000000000
LB5_JKG1_1.curated	89.04	3.64	0	n/a	2.04	#N/A	d__Bacteria;p__Chloroflexota;c__Chloroflexia;o__Chloroflexales;f__Herpetosiphonaceae;g__JKG1;s__	24710	4708133	17487	5023	3555.99	1627	1324	5344	17929	0.59663	0.0216393	4080	0.848719	2878.56	110.295	SAMN16295041	JADDQK000000000
LB5_Thaumarchaea_1.curated	87.74	9.22	72.73	n/a	n/a	Archaea;Thaumarchaeota;Nitrososphaeria;Nitrososphaerales;Nitrososphaeraceae;Candidatus_Nitrosocosmicus;Candidatus_Nitrocosmicus_oleophilus	d__Archaea;p__Crenarchaeota;c__Nitrososphaeria;o__Nitrososphaerales;f__Nitrososphaeraceae;g__Nitrosocosmicus;s__	22583	3345190	19344	4862	3644	1135	918	4451	32713	0.348088	0.0307253	3913	0.681988	2927.41	674.191	SAMN16295042	JADDOV000000000
LC2_Actinobacteria_1.curated	93.33	5.13	14.29	1.97801	1.6	#N/A	d__Bacteria;p__Actinobacteriota;c__Thermoleophilia;o__Solirubrobacterales;f__Solirubrobacteraceae;g__;s__	6201	2889473	102552	22358	15451.7	255	187	3112	105094	0.667677	0.0118386	17232	0.880499	11306.9	31.8094	SAMN16295043	JADDRD000000000
LC2_Actinobacteria_10.curated	96.58	5.27	45.45	n/a	n/a	Bacteria;Actinobacteria;marine_actinobacterium_MedAcidi_G1	d__Bacteria;p__Actinobacteriota;c__Acidimicrobiia;o__;f__;g__;s__	9707	3408488	85504	11264	5034.69	781	677	3886	101482	0.714	0.0407088	9347	0.870466	4351.83	69.9677	SAMN16295044	JADDRC000000000
LC2_Actinobacteria_13_51610d_17949d.curated	97.37	5.26	0	n/a	1.74	Bacteria;Actinobacteria;Rubrobacteria;Rubrobacterales;Rubrobacteraceae;Rubrobacter;Rubrobacter_radiotolerans	d__Bacteria;p__Actinobacteriota;c__Rubrobacteria;o__Rubrobacterales;f__Rubrobacteraceae;g__Rubrobacter_A;s__	3622	4366943	42641	6293	4013.73	1131	1088	5431	48305	0.661665	0.0315928	5980	0.810936		175.554	SAMN16295045	JADDPX000000000
LC2_Actinobacteria_4.curated	95.3	3.85	20	n/a	n/a	Bacteria;Actinobacteria;marine_actinobacterium_MedAcidi_G1	d__Bacteria;p__Actinobacteriota;c__Acidimicrobiia;o__;f__;g__;s__	3372	2077262	104916	35928	24729.3	116	84	2151	104916	0.716438	0.0151814	26786	0.901646	17878.4	91.8962	SAMN16295046	JADDRB000000000
LC2_Chloroflexi_1.curated	84.59	0.1	0	1.42013	n/a	Bacteria;Chloroflexi;Sphaerobacteridae;Sphaerobacterales;Sphaerobacterineae;Sphaerobacteraceae;Nitrolancea;Nitrolancea_hollandica_Lb	d__Bacteria;p__Chloroflexota;c__Chloroflexia;o__Thermomicrobiales;f__UBA6265;g__;s__	1761	2234884	140811	20613	16930.9	148	132	2069	154967	0.656337	0.0131959	18334	0.849498	15088.7	67.8631	SAMN16295047	JADDPH000000000
LC2_JKG1_1_3854d.curated	96.97	0	0	1.82063	1.13	Bacteria;bacterium_JKG1	d__Bacteria;p__Chloroflexota;c__Chloroflexia;o__Chloroflexales;f__Herpetosiphonaceae;g__JKG1;s__	9267	4995714	116159	37917	23564.7	287	212	4668	135032	0.596931	0.0169138	25765	0.858921	17374.4	132.481	SAMN16295048	JADDQP000000000
LC2_Thermobaculum_1.curated	77.36	0	0	1.46289	2.37	Bacteria;Thermobaculum;Thermobaculum_terrenum	d__Bacteria;p__Chloroflexota;c__Chloroflexia;o__Thermobaculales;f__Thermobaculaceae;g__;s__	1415	2579833	78616	13369	11943.7	237	216	2513	78616	0.629925	0.0143067	13263	0.869232	10879.4	24.9352	SAMN16295049	JADDPW000000000
LC2_Thermobaculum_2.curated	97.48	1.89	0	1.34367	n/a	Bacteria;Thermobaculum;Thermobaculum_terrenum	d__Bacteria;p__Chloroflexota;c__Chloroflexia;o__Thermobaculales;f__Thermobaculaceae;g__;s__	847	3883407	78754	10722	6493.99	613	598	3885	78754	0.637578	0.0222236	10541	0.854221	6333.7	136.087	SAMN16295050	JADDOY000000000
LC3_Actinobacteria_1.curated	97.44	5.56	0	n/a	2.1	Bacteria;Actinobacteria;marine_actinobacterium_MedAcidi_G1	d__Bacteria;p__Actinobacteriota;c__Acidimicrobiia;o__;f__;g__;s__	11157	2226007	55708	24404	18246	214	122	2354	68866	0.735227	0.0136565	17005	0.895049	10349.8	88.7876	SAMN16295051	JADDRA000000000
LC3_Actinobacteria_2_3302d.curated	80.85	1.17	0	2.02092	n/a	Bacteria;Actinobacteria;Rubrobacteria;Rubrobacterales;Rubrobacteraceae;Rubrobacter;Rubrobacter_radiotolerans	d__Bacteria;p__Actinobacteriota;c__Rubrobacteria;o__Rubrobacterales;f__Rubrobacteraceae;g__Rubrobacter_A;s__	4374	2943671	38367	11385	10150.6	337	290	3324	40644	0.670783	0.0175239	9931	0.854713	8721.95	74.742	SAMN16295052	JADDPV000000000
LC3_Actinobacteria_4.curated	90.12	2.72	0	n/a	2.01	Bacteria;Actinobacteria;Rubrobacteria;Rubrobacterales;Rubrobacteraceae;Rubrobacter;Rubrobacter_radiotolerans	d__Bacteria;p__Actinobacteriota;c__Rubrobacteria;o__Rubrobacterales;f__Rubrobacteraceae;g__;s__	9700	2885052	40432	7432	4543.39	731	635	3230	50667	0.66682	0.0179009	6250	0.874317	3933.45	156.183	SAMN16295053	JADDPU000000000
LC3_Chloroflexi_1.curated	90.25	7.29	0	n/a	2.33	Bacteria;Chloroflexi;Sphaerobacteridae;Sphaerobacterales;Sphaerobacterineae;Sphaerobacteraceae;Nitrolancea;Nitrolancea_hollandica_Lb	d__Bacteria;p__Chloroflexota;c__Chloroflexia;o__Thermomicrobiales;f__UBA6265;g__;s__	18175	3961247	66304	7658	4547.93	1032	871	4247	73084	0.657838	0.0215717	6237	0.826393	3820.81	86.0566	SAMN16295054	JADDPG000000000
LC3_Chloroflexi_2.curated	82.59	1.05	0	n/a	1.94	#N/A	d__Bacteria;p__Chloroflexota;c__Chloroflexia;o__Thermomicrobiales;f__UBA6265;g__;s__	32412	4041930	19156	3104	2567.94	1964	1574	5335	19156	0.625947	0.0208953	2633	0.81381	2041.51	8.45063	SAMN16295055	JADDQJ000000000
LC3_JKG1_1.curated	96.52	0	0	2.12008	1.37	Bacteria;bacterium_JKG1	d__Bacteria;p__Chloroflexota;c__Chloroflexia;o__Chloroflexales;f__Herpetosiphonaceae;g__JKG1;s__	13758	5142088	119428	35239	18496.7	389	278	4888	141819	0.596238	0.0231808	22281	0.856185	13183.4	84.2385	SAMN16295056	JADDQO000000000
LC3_Thermobaculum_1_4844d.curated	82.08	0	0	1.48839	n/a	Bacteria;Thermobaculum;Thermobaculum_terrenum	d__Bacteria;p__Chloroflexota;c__Chloroflexia;o__Thermobaculales;f__Thermobaculaceae;g__;s__	845	1905938	71151	17457	14014.2	147	136	1849	71151	0.624232	0.014598	16897	0.871004	12959.8	33.2854	SAMN16295057	JADDPT000000000
LC3_Thermobaculum_3.curated	98.01	2.31	16.67	n/a	n/a	Bacteria;Thermobaculum;Thermobaculum_terrenum	d__Bacteria;p__Chloroflexota;c__Chloroflexia;o__Thermobaculales;f__Thermobaculaceae;g__;s__	6352	4473361	53110	9248	5014.98	961	892	4621	53110	0.638607	0.0215822	8706	0.85167	4648.29	67.119	SAMN16295058	JADDPS000000000
LC5_Actinobacteria_1.curated	91.03	0.85	0	2.10296	n/a	#N/A	d__Bacteria;p__Actinobacteriota;c__Thermoleophilia;o__Solirubrobacterales;f__Solirubrobacteraceae;g__;s__	10451	2287486	90901	45570	27896.2	160	82	2354	96129	0.667233	0.00747153	24728	0.889293	14231.5	61.616	SAMN16295059	JADDQZ000000000
LC5_Actinobacteria_3_76443d_5284d.curated	88.35	4.82	50	1.59414	n/a	Bacteria;Actinobacteria;Rubrobacteria;Rubrobacterales;Rubrobacteraceae;Rubrobacter;Rubrobacter_xylanophilus	d__Bacteria;p__Actinobacteriota;c__Rubrobacteria;o__Rubrobacterales;f__Rubrobacteraceae;g__Rubrobacter_A;s__	4421	3456238	73468	10319	5979.65	626	578	3936	73468	0.668256	0.0199318	9518	0.847676	5514.08	181.023	SAMN16295060	JADDPR000000000
LC5_Actinobacteria_5_43642d.curated	100	1.28	0	n/a	n/a	Bacteria;Actinobacteria;marine_actinobacterium_MedAcidi_G1	d__Bacteria;p__Actinobacteriota;c__Acidimicrobiia;o__;f__;g__;s__	1892	2673353	113992	37129	20100.4	151	133	2771	195777	0.712759	0.0215271	36186	0.87876	17691.8	119.224	SAMN16295061	JADDQY000000000
LC5_Actinobacteria_6.curated	92.98	6.14	2.5	n/a	n/a	Bacteria;Actinobacteria;Rubrobacteria;Rubrobacterales;Rubrobacteraceae;Rubrobacter;Rubrobacter_radiotolerans	d__Bacteria;p__Actinobacteriota;c__Rubrobacteria;o__Rubrobacterales;f__Rubrobacteraceae;g__Rubrobacter_A;s__	5449	4079147	44186	5676	3725.25	1155	1095	5123	46508	0.661891	0.0276394	5422	0.819016	3527.01	79.94	SAMN16295062	JADDPQ000000000
LC5_Chloroflexi_1.curated	84.3	0	0	2.38942	n/a	Bacteria;Chloroflexi;Sphaerobacteridae;Sphaerobacterales;Sphaerobacterineae;Sphaerobacteraceae;Nitrolancea;Nitrolancea_hollandica_Lb	d__Bacteria;p__Chloroflexota;c__Chloroflexia;o__Thermomicrobiales;f__UBA6265;g__;s__	26368	2759201	37382	12726	11081.1	438	249	2603	113661	0.663654	0.0186099	8558	0.825412	6239.34	50.9076	SAMN16295063	JADDPF000000000
LC5_JKG1_1.curated	97.42	0	0	1.85847	n/a	Bacteria;bacterium_JKG1	d__Bacteria;p__Chloroflexota;c__Chloroflexia;o__Chloroflexales;f__Herpetosiphonaceae;g__JKG1;s__	10986	4674044	110985	35995	24994.9	282	187	4364	128176	0.599304	0.0138554	23770	0.860938	16535.7	280.445	SAMN16295064	JADDQN000000000
LC5_Thermobaculum_2.curated	94.86	2.1	0	1.38112	n/a	Bacteria;Thermobaculum;Thermobaculum_terrenum	d__Bacteria;p__Chloroflexota;c__Chloroflexia;o__Thermobaculales;f__Thermobaculaceae;g__;s__	1697	3576476	63953	12503	7124.45	518	502	3509	68005	0.638599	0.0184822	12265	0.858344	6901.12	96.0645	SAMN16295065	JADDPP000000000
MB1_Actinobacteria_2.curated	81.6	1.71	50	3.47696	2.55	Bacteria;Actinobacteria;marine_actinobacterium_MedAcidi_G3	d__Bacteria;p__Actinobacteriota;c__UBA4738;o__;f__;g__;s__	16096	2248467	42036	13441	11242.3	339	200	2392	42036	0.655944	0.0164282	9610	0.891265	6585.17	133.504	SAMN16295066	JADDQX000000000
MB1_Actinobacteria_5.curated	79.29	2.56	0	n/a	n/a	Bacteria;Actinobacteria;marine_actinobacterium_MedAcidi_G1	d__Bacteria;p__Actinobacteriota;c__Acidimicrobiia;o__;f__;g__;s__	7014	1863133	24350	3762	3079.56	683	605	2437	25727	0.710668	0.0135987	3616	0.873911	2717.6	48.0295	SAMN16295067	JADDQW000000000
MB1_JKG1_1.curated	95.61	0	0	2.48882	2.02	Bacteria;bacterium_JKG1	d__Bacteria;p__Chloroflexota;c__Chloroflexia;o__Chloroflexales;f__Herpetosiphonaceae;g__JKG1;s__	24713	5324211	74801	16305	7573.56	911	703	5259	77253	0.597737	0.0266213	12238	0.852588	5817.23	431.827	SAMN16295068	JADDQM000000000
MB1_Thaumarchaea_1.curated	85.77	2.91	0	n/a	n/a	Archaea;Thaumarchaeota;Nitrososphaeria;Nitrososphaerales;Nitrososphaeraceae;Candidatus_Nitrosocosmicus;Candidatus_Nitrocosmicus_oleophilus	d__Archaea;p__Crenarchaeota;c__Nitrososphaeria;o__Nitrososphaerales;f__Nitrososphaeraceae;g__Nitrosocosmicus;s__	8872	2408680	21556	5391	3922.93	762	614	3167	21556	0.346366	0.0318385	4605	0.7355	3149.35	200.73	SAMN16295069	JADDOU000000000
MB3_Firmicutes_1_37d.curated	96.02	0.7	0	1.43619	1.18	Bacteria;Firmicutes;Bacilli;Lactobacillales;Streptococcaceae;Lactococcus;Lactococcus_lactis	d__Bacteria;p__Firmicutes;c__Bacilli;o__Lactobacillales;f__Streptococcaceae;g__Lactococcus;s__Lactococcus lactis	801	2291102	77290	27350	15910.4	153	144	2380	77296	0.350031	0.0139912	26052	0.871796	14969.3	49.6563	SAMN16295070	JADDPC000000000
MB3_JKG1_1.curated	75.86	2.73	33.33	n/a	1.74	Bacteria;bacterium_JKG1	d__Bacteria;p__Chloroflexota;c__Chloroflexia;o__Chloroflexales;f__Herpetosiphonaceae;g__JKG1;s__	18905	4541820	32417	6027	4136.45	1253	1098	4963	33340	0.59806	0.0188555	5291	0.853544	3609.67	73.8753	SAMN16295071	JADDQL000000000
MB3_Thaumarchaea_1.curated	84.67	2.91	33.33	n/a	n/a	Archaea;Thaumarchaeota;Nitrososphaeria;Nitrososphaerales;Nitrososphaeraceae;Candidatus_Nitrosocosmicus;Candidatus_Nitrocosmicus_oleophilus	d__Archaea;p__Crenarchaeota;c__Nitrososphaeria;o__Nitrososphaerales;f__Nitrososphaeraceae;g__Nitrosocosmicus;s__	18628	2001051	28811	7694	6924.05	438	289	2480	44710	0.34644	0.0260453	5614	0.736237	4526.08	102.312	SAMN16295072	JADDOT000000000
MB4_Actinobacteria_1.curated	93.83	2.99	0	n/a	n/a	Bacteria;Actinobacteria;marine_actinobacterium_MedAcidi_G1	d__Bacteria;p__Actinobacteriota;c__Acidimicrobiia;o__;f__;g__;s__	9444	2383562	42107	11335	8452.35	365	282	2617	42107	0.711024	0.0196207	9990	0.889186	6504.43	85.0148	SAMN16295073	JADDQV000000000
MB4_Actinobacteria_3.curated	83.25	2.46	33.33	n/a	2.36	Bacteria;Actinobacteria;Rubrobacteria;Rubrobacterales;Rubrobacteraceae;Rubrobacter;Rubrobacter_radiotolerans	d__Bacteria;p__Actinobacteriota;c__Rubrobacteria;o__Rubrobacterales;f__Rubrobacteraceae;g__;s__	13850	2709519	19767	4620	3280.29	964	826	3153	29690	0.661939	0.0222949	4088	0.869087	2796.34	289.782	SAMN16295074	JADDPO000000000
MB4_JKG1_1.curated	83.38	0	0	n/a	2.08	#N/A	d__Bacteria;p__Chloroflexota;c__Chloroflexia;o__Chloroflexales;f__Herpetosiphonaceae;g__JKG1;s__	53918	5010889	23144	7947	4678.7	1505	1071	5366	38141	0.597604	0.0265323	5256	0.841656	3293.67	77.6875	SAMN16295075	JADDQI000000000
MB4_Thaumarchaea_1.curated	97.57	2.91	0	n/a	n/a	Archaea;Thaumarchaeota;Nitrososphaeria;Nitrososphaerales;Nitrososphaeraceae;Candidatus_Nitrosocosmicus;Candidatus_Nitrocosmicus_oleophilus	d__Archaea;p__Crenarchaeota;c__Nitrososphaeria;o__Nitrososphaerales;f__Nitrososphaeraceae;g__Nitrosocosmicus;s__	14724	2607189	58995	14971	7008.57	494	372	3141	65015	0.347634	0.0292841	11412	0.717065	5247.9	315.327	SAMN16295076	JADDOS000000000
MB4_Thermobaculum_2.curated	86.37	0.94	0	n/a	2.17	Bacteria;Thermobaculum;Thermobaculum_terrenum	d__Bacteria;p__Chloroflexota;c__Chloroflexia;o__Thermobaculales;f__Thermobaculaceae;g__;s__	28173	2924671	26817	4922	3385.04	1096	864	3106	26817	0.640917	0.0229226	3760	0.851367	2642.79	140.272	SAMN16295077	JADDPN000000000
YB1_Actinobacteria_1.curated	96.98	1.28	0	2.09082	2.53	Bacteria;Actinobacteria;Actinobacteria_bacterium_IMCC26256	d__Bacteria;p__Actinobacteriota;c__Acidimicrobiia;o__;f__;g__;s__	5232	2394773	43178	15113	7956.06	361	301	2655	54314	0.711378	0.019895	12199	0.875037	6619.23	116.487	SAMN16295078	JADDQU000000000
YB1_Actinobacteria_2.curated	76.62	2.6	30	1.84041	1.86	Bacteria;Actinobacteria;Rubrobacteria;Rubrobacterales;Rubrobacteraceae;Rubrobacter;Rubrobacter_xylanophilus	d__Bacteria;p__Actinobacteriota;c__Rubrobacteria;o__Rubrobacterales;f__Rubrobacteraceae;g__Rubrobacter_A;s__	6085	2350115	39378	13260	6582.96	425	357	2750	39378	0.630607	0.0160987	10541	0.844934	5515.36	53.2822	SAMN16295079	JADDPM000000000
YB1_Actinobacteria_3.curated	81.67	2.21	25	n/a	n/a	Bacteria;Actinobacteria;Actinobacteria_bacterium_IMCC26256	d__Bacteria;p__Actinobacteriota;c__Acidimicrobiia;o__Acidimicrobiales;f__GCA-2861595;g__;s__	5203	2457670	39120	7262	5262.68	545	467	2957	49656	0.686362	0.0215656	6783	0.886462	4499.94	23.006	SAMN16295080	JADDQT000000000
YB1_Thaumarchaea_1.curated	85.04	6.07	30	n/a	n/a	Archaea;Thaumarchaeota;Nitrososphaeria;Nitrososphaerales;Nitrososphaeraceae;Candidatus_Nitrosocosmicus;Candidatus_Nitrocosmicus_oleophilus	d__Archaea;p__Crenarchaeota;c__Nitrososphaeria;o__Nitrososphaerales;f__Nitrososphaeraceae;g__Nitrosocosmicus;s__	13497	2157645	22294	4323	3173.01	806	680	2843	22294	0.345437	0.0321437	3587	0.718819	2660.23	68.9859	SAMN16295081	JADDOR000000000
YB1_Thermobaculum_2.curated	97.9	2.83	0	n/a	2.6	Bacteria;Thermobaculum;Thermobaculum_terrenum	d__Bacteria;p__Chloroflexota;c__Chloroflexia;o__Thermobaculales;f__Thermobaculaceae;g__;s__	11743	4214125	34672	6252	3901.97	1203	1080	4604	42175	0.635759	0.0246222	6023	0.846933	3493.25	55.8571	SAMN16295082	JADDPL000000000
YB3_Actinobacteria_1.curated	94.13	5.84	66.67	1.87832	n/a	Bacteria;Actinobacteria;marine_actinobacterium_MedAcidi_G1	d__Bacteria;p__Actinobacteriota;c__Acidimicrobiia;o__;f__;g__;s__	5153	2087596	46207	17978	14911.4	184	140	2197	47747	0.716774	0.0124379	14950	0.89816	11317.6	158.285	SAMN16295083	JADDQS000000000
YB3_Chloroflexi_1.curated	85.65	0.93	0	n/a	1.64	Bacteria;Chloroflexi;Chloroflexi_bacterium_GWC2_73_18	d__Bacteria;p__Chloroflexota_A;c__Ellin6529;o__CSP1-4;f__CSP1-4;g__Palsa-1032;s__	2637	2825177	73127	30421	21241.9	158	133	2817	73127	0.693302	0.0160159	28814	0.887785	17864.2	55.3817	SAMN16295084	JADDQH000000000
YB3_Thaumarchaea_2.curated	98.22	3.4	40	n/a	n/a	Archaea;Thaumarchaeota;Nitrososphaeria;Nitrososphaerales;Nitrososphaeraceae;Candidatus_Nitrosocosmicus;Candidatus_Nitrocosmicus_oleophilus	d__Archaea;p__Crenarchaeota;c__Nitrososphaeria;o__Nitrososphaerales;f__Nitrososphaeraceae;g__Nitrosocosmicus;s__	13103	2502495	71240	13355	7652.89	438	327	3048	76861	0.346016	0.0275784	9822	0.725725	5683.54	110.82	SAMN16295085	JADDOQ000000000
YB3_Thermobaculum_1.curated	98.85	3.35	0	n/a	1.9	Bacteria;Thermobaculum;Thermobaculum_terrenum	d__Bacteria;p__Chloroflexota;c__Chloroflexia;o__Thermobaculales;f__Thermobaculaceae;g__;s__	9450	4541311	42636	6821	4162.52	1181	1091	4881	42636	0.637534	0.0254318	6758	0.849331	3837.31	92.8277	SAMN16295086	JADDPK000000000
YB3_Thermobaculum_3_44505d.curated	80.66	3.77	0	n/a	1.63	Bacteria;Thermobaculum;Thermobaculum_terrenum	d__Bacteria;p__Chloroflexota;c__Chloroflexia;o__Thermobaculales;f__Thermobaculaceae;g__;s__	24846	3359723	27642	6114	4158.07	1045	808	3696	34267	0.62408	0.0195151	4648	0.837738	3191.27	60.7363	SAMN16295087	JADDPJ000000000

## Sheet: Table_S4
Taxa (rpS3 centroid scaffold)	Closest Taxonomic classification (BLAST against Uniref100)	LB2	LB3	LB5	LC2	LC3	LC5	MB1	MB3	MB4	YB1	YB3
AB19_LC3_4284_length_5407_cov_170	Cryptosporangium arvum_13	53.1422	82.3754	28.4188	808.365	419.703	789.212	20	4.05932	3.21966	0	1.83545
AB19_LB2_251_length_23465_cov_113	bacterium JKG1_10	318.163	299.059	100.977	161.163	207.303	357.53	385.3	218.096	88.4706	16.5607	18.3545
AB19_LC5_5_length_114010_cov_85	marine actinobacterium MedAcidi-G1_6	663.473	290.105	108.838	93.8097	15.2928	143.343	32.7	12.547	80.2115	261.99	206.672
AB19_LB2_203_length_26202_cov_84	Rubrobacter radiotolerans_15	187.723	74.0728	59.4981	101.819	240.801	29.082	79.6	50.926	213.197	414.017	403.248
AB19_LB5_1939_length_5859_cov_124	marine actinobacterium MedAcidi-G2A_2	503.126	236.544	92.5123	72.4507	13.3509	94.6889	29.2	9.96379	60.0536	260.997	188.134
AB19_YB3_54_length_41696_cov_85	Candidatus Nitrocosmicus oleophilus_8	21.3949	10.7446	381.538	1.33494	0.242743	0.551318	179.4	269.391	339.184	159.645	189.235
AB19_LC5_544_length_19002_cov_74	Thermobaculum terrenum_4	144.703	77.8171	286.486	143.202	136.664	123.082	52.8	48.7118	108.349	148.384	143.899
AB19_LC2_529_length_21816_cov_409	Cryptosporangium arvum_8	40.0292	81.7242	29.9909	428.757	201.477	362.354	80.8	62.3659	19.178	0.993642	1.6519
AB19_LC5_318_length_25043_cov_134	Rubrobacter xylanophilus_8	161.037	208.706	54.1771	162.862	200.02	208.26	78.1	54.9853	93.5101	2.98093	4.77217
AB19_LC3_114_length_32617_cov_116	marine actinobacterium MedAcidi-G1_5	40.2593	50.7928	69.1726	106.916	335.957	10.0616	0.9	27.3082	5.87938	216.945	204.469
AB19_LB3_3_length_116123_cov_69	Candidatus Nitrocosmicus oleophilus_1	154.135	133.331	599.455	0.728147	1.94195	1.92961	18.4	30.6294	31.3567	14.2422	20.1899
AB19_LB3_25_length_65287_cov_53	Nitrolancea hollandica_10	263.411	94.2596	109.443	74.6351	161.91	62.4368	24.3	11.8089	42.6955	4.96821	8.44306
AB19_YB1_35_length_28175_cov_79	Actinobacteria bacterium IMCC26256_7	184.272	88.2361	25.6374	22.8153	3.15566	22.3284	35	6.27349	54.3142	210.321	160.051
AB19_LC2_35931_length_1695_cov_449	Cryptosporangium arvum_2	12.6529	29.7919	27.0886	299.269	149.53	282.413	4.3	0.369029	0.699926	0.662428	0.550635
AB19_LC5_7122_length_4086_cov_18	Rubrobacter radiotolerans_2	112.036	30.9315	42.5677	52.7907	112.633	18.0557	24.7	22.1417	64.9531	166.932	147.57
AB19_LB2_5069_length_3943_cov_78	Rubrobacter radiotolerans_3	96.1621	109.074	35.6747	87.7418	108.749	106.129	45.9	26.9391	43.1154	1.98728	2.75317
AB19_LC5_723_length_16271_cov_101	Belnapia_4	61.8842	43.4669	118.15	157.644	86.902	173.252	9	3.69029	0.699926	0.331214	0.917724
AB19_LC2_224_length_33686_cov_99	Rubrobacter radiotolerans_5	132.971	106.795	12.8187	156.43	156.569	70.0174	0.3	0.738058	1.95979	0.331214	0.73418
AB19_LB3_52_length_51518_cov_221	Rubrobacter radiotolerans_11	2.99069	266.825	11.8512	0.485432	0.242743	0.275659	29.8	75.651	173.582	12.9173	14.5
AB19_LC2_16_length_89751_cov_75	Geodermatophilaceae bacterium URHB0048_3	37.4986	55.0255	33.8607	98.664	53.1607	98.9616	22	50.926	24.2174	3.31214	5.3228
AB19_MB1_5671_length_3302_cov_48	Thermobaculum terrenum_24	42.5598	24.094	77.7587	44.2956	46.8494	43.2785	24.7	23.6179	47.7349	42.0642	35.6077
AB19_LB5_1052_length_7886_cov_40	marine actinobacterium MedAcidi-G1_13	23.0053	25.0708	43.6561	63.7129	137.878	5.37535	0.1	12.916	1.25987	53.9879	72.8673
AB19_MB1_12_length_51656_cov_442	Malus prunifolia	4.37101	9.27945	4.35352	9.82999	6.79681	7.71845	366.2	10.3328	8.25912	5.96185	4.77217
AB19_YB1_52051_length_1028_cov_97	Rubrobacter radiotolerans_23	8.97206	18.5589	1.9349	15.4125	45.393	2.3431	3.3	20.6656	74.0521	104.001	127.747
AB19_LB3_274_length_28226_cov_21	Thermobaculum terrenum_14	54.0624	41.5133	118.875	26.8201	80.8335	7.99411	15	12.178	17.3582	17.8856	9.91142
AB19_MB3_2726_length_4071_cov_46	bacterium JKG1_1	15.6436	32.8851	23.5816	11.0436	21.3614	49.7565	73.7	109.233	11.4788	1.65607	4.22153
AB19_YB3_4_length_127327_cov_119	Actinobacteria bacterium IMCC26256_5	0.230053	0	0	0.121358	0	0	0.4	0	0.139985	66.9052	282.108
AB19_LC3_4513_length_5249_cov_7	Cryptosporangium arvum_1	1.61037	44.4437	3.8698	106.188	20.1477	44.1054	54	64.5801	8.39911	0	0
AB19_LB3_740_length_16715_cov_60	Geodermatophilaceae bacterium URHB0048_5	23.0053	47.2112	25.6374	58.4945	31.0711	59.9558	19.1	32.4746	16.7982	3.97457	5.13926
AB19_LB5_16343_length_1798_cov_36	Rubrobacter radiotolerans_22	25.7659	12.2098	20.9211	23.058	46.3639	10.0616	12.5	9.59476	16.2383	58.2936	78.5572
AB19_MB3_21407_length_1627_cov_17	Nitrolancea hollandica_3	4.83111	0	0	0	0	1.79178	41.3	77.8651	31.3567	107.645	45.152
AB19_LC5_722_length_16299_cov_101	Geodermatophilaceae bacterium URHB0048_2	20.0146	34.6758	22.9769	45.7519	27.9155	57.6127	19	42.0693	23.6575	3.64335	5.3228
AB19_MB1_471_length_10892_cov_124	Rubrobacter xylanophilus_15	4.37101	10.5818	0	0.970863	4.85486	0.275659	136	22.1417	3.07967	56.3064	62.2217
AB19_YB1_40_length_27340_cov_29	Thermobaculum terrenum_22	0	0	0	0	0	0	41.3	51.6641	6.99926	107.645	90.4876
AB19_LC3_23633_length_2070_cov_30	Geodermatophilaceae bacterium URHB0048_6	15.8737	35.4898	20.0746	48.7859	33.2558	48.1025	16.2	37.641	17.0782	0.331214	7.70889
AB19_LB5_39637_length_1091_cov_36	Cryptosporangium arvum_10	2.30053	4.72112	13.4234	121.843	39.0816	66.296	3.7	0	0.27997	0	0
AB19_LC2_1162_length_14481_cov_29	Unknown_22	6.21143	43.7925	21.8885	36.4074	18.2057	76.0819	31.2	1.84515	4.33954	0	0.183545
AB19_LB3_5321_length_5305_cov_26	Unknown_25	13.3431	29.7919	22.1304	43.3248	33.2558	56.6479	8.7	14.7612	5.03947	1.65607	4.77217
AB19_LB3_3323_length_7017_cov_93	Rubrobacter xylanophilus_4	6.21143	127.633	9.19076	2.06308	2.42743	11.1642	18	8.11864	8.25912	14.2422	21.4748
AB19_MB1_64146_length_1000_cov_109	Unknown_23	0	0.325595	0	0	0	0	61.1	134.327	23.6575	2.3185	1.28481
AB19_MB3_29_length_32537_cov_34	Lactococcus lactis	3.22074	6.67469	12.214	1.09222	1.21372	1.51612	7.9	163.48	3.7796	16.5607	4.77217
AB19_YB3_4040_length_4230_cov_63	Rubrobacter xylanophilus_2	4.60106	8.79105	0	0.849505	7.52504	0	48.5	5.90447	0.419955	70.8798	69.7471
AB19_YB3_15981_length_2026_cov_50	Rubrobacter xylanophilus_5	0	0	0.120931	0.242716	0	0	22.2	0	12.5987	59.2873	114.716
AB19_MB4_6024_length_3843_cov_69	Geodermatophilaceae bacterium URHB0048_8	1.61037	4.23273	10.521	6.55333	1.6992	12.129	27.6	79.7103	46.3351	4.63699	8.62661
AB19_YB3_2658_length_5259_cov_30	Nitrolancea hollandica_18	21.1649	0.325595	4.23259	15.8979	21.6041	1.3783	1.2	5.53544	15.5384	50.0133	64.4243
AB19_MB1_61767_length_1021_cov_35	Geodermatophilaceae bacterium URHB0048_7	6.44148	13.5122	6.65121	20.2668	17.7202	32.6656	13.1	62.7349	25.3373	1.65607	0.73418
AB19_LB2_19610_length_1826_cov_16	Thermoactinomycetaceae_1	36.8085	2.44196	28.4188	58.9799	27.9155	21.0879	0.3	0	9.65898	0.993642	10.6456
AB19_MB1_8320_length_2764_cov_72	Streptomyces thermoautotrophicus_6	0.230053	1.46518	26.7258	0.364074	0	1.10264	90.8	43.9145	28.137	0	0
AB19_YB1_13268_length_2276_cov_33	Rubrobacter xylanophilus_14	3.22074	1.62797	0	0.364074	3.3984	0	26.3	4.05932	0	88.4341	62.7724
AB19_YB1_47623_length_1088_cov_17	Unknown_27	30.1369	20.6753	0	0.364074	8.9815	1.10264	0.4	4.42835	28.417	42.3954	53.0445
AB19_MB1_117_length_20692_cov_120	marine actinobacterium MedAcidi-G3_2	0.230053	0	0.483724	0	0	0	125.1	0	2.65972	14.2422	42.3989
AB19_LC2_6749_length_4934_cov_59	Streptomyces afghaniensis_722_1	21.1649	7.48868	2.53955	46.8441	46.3639	38.8679	4.4	4.79738	6.43932	0.331214	0.183545
AB19_LC2_27690_length_2023_cov_26	Cryptosporangium aurantiacum	2.99069	14.489	6.28842	40.5335	13.1081	62.8503	20.5	12.547	3.49963	0	0
AB19_MB4_4486_length_4490_cov_56	Unknown_11	22.7752	9.27945	2.53955	1.09222	2.91292	2.06744	2.4	8.48767	90.1504	14.5734	16.7026
AB19_LC3_432_length_17834_cov_24	bacterium JKG1_3	21.1649	5.53511	8.10238	28.8832	74.7649	3.58357	4.2	0.369029	2.7997	8.28035	4.77217
AB19_YB3_263_length_18296_cov_49	Chloroflexi bacterium GWC2_73_18_3	0.230053	0	0	0.121358	0	0	9.2	0	4.05957	29.1468	119.304
AB19_LC3_56958_length_1186_cov_18	Cryptosporangium arvum_4	8.74201	6.34909	4.47445	49.514	13.1081	52.3752	8.3	16.6063	0.699926	0.662428	0.550635
AB19_MB4_202_length_17623_cov_34	Nitrolancea hollandica_24	13.8032	6.34909	0.120931	0.364074	15.5356	0.826977	23.2	29.1533	51.9345	11.2613	6.42407
AB19_LB5_126_length_18966_cov_77	Unknown_5	0.230053	13.5122	115.489	0.121358	0.485486	0.826977	8.4	12.178	0.979896	0.662428	0.917724
AB19_LC5_4215_length_5606_cov_43	Streptomyces thermoautotrophicus_5	15.6436	4.23273	1.69304	42.718	37.8679	31.0116	4	3.32126	7.41921	0	0
AB19_YB3_2554_length_5375_cov_18	Rubrobacter radiotolerans_21	12.1928	7.32588	30.1118	6.31061	8.25327	6.20233	8.4	0.738058	1.95979	20.8665	42.766
AB19_LC5_5651_length_4695_cov_4	Thermobaculum terrenum_1	13.5731	16.2797	47.0422	8.61641	26.459	4.41054	1.2	8.11864	3.21966	12.2549	3.85444
AB19_LC5_12083_length_2980_cov_38	Unknown_16	6.90159	21.4892	10.6419	24.0289	21.6041	33.3547	4.9	6.64252	4.7595	3.64335	3.6709
AB19_YB1_4178_length_4201_cov_7	uncultured Gemmatimonadetes bacterium_2	0	0	19.8327	0	0.242743	7.71845	20.9	4.42835	2.37975	33.4526	51.0255
AB19_YB3_46597_length_1135_cov_37	Rubrobacter xylanophilus_1	0	0	0	0	3.15566	0	6.8	0	37.0961	17.2231	66.4433
AB19_MB4_46864_length_1294_cov_83	Streptomyces viridochromogenes	0	0	0	0	0	0	1.3	7.38058	116.888	1.65607	2.75317
AB19_YB1_28012_length_1500_cov_30	Candidatus Nitrocosmicus oleophilus_11	0	0	0	0	0	0	0	0	0	103.339	25.1457
AB19_MB3_30687_length_1362_cov_59	Unknown_13	0	6.0235	1.08838	1.21358	0	0.689148	11.1	81.9245	20.0179	0	5.50635
AB19_LB3_7094_length_4434_cov_16	Cryptosporangium arvum_11	0.460106	15.3029	0.846518	38.7132	4.85486	15.9882	21.3	22.5108	1.67982	0.331214	0
AB19_YB1_9667_length_2710_cov_14	Rubrobacter aplysinae_2	0.690159	38.4202	3.26514	0.485432	0	1.92961	3.8	2.95223	9.09903	40.0769	20.7406
AB19_MB1_26080_length_1597_cov_76	Unknown_17	8.28191	24.2568	0.846518	0	1.21372	6.75365	26.8	4.05932	16.5182	21.8601	4.22153
AB19_LC5_4_length_127598_cov_62	Uncultured bacterium_2	0.230053	0	0.362793	0.242716	0.728229	106.956	0.6	0	0.27997	0	0.183545
AB19_LB3_285_length_27676_cov_47	bacterium JKG1_15	2.76064	94.2596	0.241862	0.485432	1.6992	6.34016	1.7	0.738058	0.27997	0	0.183545
AB19_MB1_33147_length_1419_cov_53	bacterium JKG1_2	0	0	2.17676	0	0	1.65395	57.9	21.0347	0	11.5925	11.9304
AB19_LB5_23681_length_1466_cov_32	Chloroflexi_1	10.1223	4.23273	21.5257	31.6744	16.7493	12.6803	2	0	3.49963	0.993642	0
AB19_LC2_8107_length_4411_cov_54	Cryptosporangium arvum_9	0.230053	9.93063	1.20931	39.4413	5.34035	15.0234	16.6	14.0231	1.39985	0	0
AB19_LB3_15025_length_2805_cov_23	Unknown_26	1.61037	28.3267	11.8512	0.485432	0.728229	1.92961	1.9	33.9507	19.5979	0.993642	1.10127
AB19_LC2_34258_length_1752_cov_62	Mycetocola saprophilus	12.1928	3.74434	0	25.6065	20.3904	23.7067	3	8.48767	3.07967	0	0.183545
AB19_LB3_683_length_17387_cov_45	Thermobaculum terrenum_23	0.690159	88.8873	4.95818	0.242716	0	2.48093	0.2	0	0.699926	0.331214	0.183545
AB19_LB3_5814_length_5026_cov_28	Unknown_14	3.68085	18.2333	16.0838	13.5921	8.49601	28.255	9.7	0	0.559941	0	0
AB19_MB1_2283_length_5065_cov_71	Noviherbaspirillum massiliense	0	0	0	0	0	0.275659	87.9	1.10709	3.07967	0	0
AB19_MB4_38267_length_1442_cov_39	Nitrolancea hollandica_22	0	0	0	0	0	0	24.3	4.05932	63.9732	0	0
AB19_LC3_31061_length_1755_cov_31	Janibacter melonis	12.4229	5.37231	0.362793	21.359	24.0316	21.7771	2.6	2.95223	0.419955	0	0
AB19_LB3_15331_length_2769_cov_22	Unknown_3	7.36169	30.2803	8.70704	3.15531	0.728229	0.13783	1.8	1.10709	17.7781	6.62428	12.4811
AB19_MB1_75_length_25325_cov_57	Actinobacteria bacterium IMCC26256_1	0	0.651189	1.08838	0.121358	0	0	68.4	1.47612	0.979896	5.29942	11.5633
AB19_YB3_40566_length_1229_cov_29	Rubrobacter radiotolerans_4	0.920212	12.6982	4.71631	0	0	0	2.7	10.7018	9.93895	10.5988	35.6077
AB19_LC3_15985_length_2606_cov_23	Streptomyces afghaniensis_722_2	4.37101	4.23273	2.78142	14.6843	13.5936	39.5571	6.1	0.369029	0.559941	0	0
AB19_YB3_43174_length_1186_cov_33	Candidatus Nitrocosmicus oleophilus_10	0	0	0	0	0	0.275659	2.8	0	0	12.9173	68.4622
AB19_LB3_11746_length_3267_cov_10	Streptomyces thermoautotrophicus_4	2.53058	7.00028	2.66048	8.73777	11.1662	39.4192	5.4	0.738058	0.419955	0.331214	0.183545
AB19_LC3_11885_length_3084_cov_9	Unknown_4	1.38032	10.2562	14.7536	11.2863	8.25327	27.7037	4	0	0	0	0
AB19_YB3_6538_length_3278_cov_16	Herpetosiphon geysericola	8.28191	1.62797	6.28842	1.69901	4.12663	0.689148	11.4	1.84515	1.39985	12.9173	26.614
AB19_YB3_11818_length_2388_cov_20	Nitrolancea hollandica_4	0.230053	0	3.26514	0.121358	0	0	5.5	3.69029	5.59941	7.28671	49.5571
AB19_MB4_42586_length_1364_cov_20	Nitrolancea hollandica_23	0.460106	0	0	0	4.85486	0	5.2	1.10709	35.4162	6.29306	19.2722
AB19_LB2_15231_length_2099_cov_23	Streptomyces thermoautotrophicus_8	16.3338	6.34909	0	10.0727	8.73875	12.5425	10.3	4.42835	1.39985	0	0
AB19_MB4_5519_length_4018_cov_39	Nocardioides sp. CF8	0	0	0	0.121358	0	0.13783	0.2	3.69029	65.0931	0	0.183545
AB19_LC2_24969_length_2169_cov_12	Unknown_10	2.30053	2.93035	24.3072	14.8057	5.34035	7.44279	6.5	2.95223	0.839911	1.32486	0.550635
AB19_YB3_10014_length_2608_cov_31	Rubrobacter aplysinae_1	0.230053	1.13958	0.120931	0.364074	0	0	1.3	1.10709	0	17.5543	46.9875
AB19_LB5_39575_length_1092_cov_60	Unknown_21	0	8.95385	27.9351	6.06789	5.34035	17.3665	2.1	0	0	0.331214	0
AB19_LB3_30860_length_1783_cov_18	Streptomyces thermoautotrophicus_1	3.9109	27.1871	1.5721	2.06308	9.70973	1.10264	0.3	0	0	8.61156	12.8481
AB19_LB5_11453_length_2196_cov_27	Methylobacterium	0	0	38.9398	0	0	0	2.9	20.6656	0	0.662428	0.550635
AB19_MB4_13805_length_2480_cov_23	bacterium JKG1_14	0	0	0.241862	0	0	0.13783	0.3	18.4515	41.5756	0.331214	0
AB19_LC5_63871_length_1148_cov_27	Cryptosporangium arvum_6	0	7.16308	0.967449	17.1115	1.94195	10.8885	4.6	14.0231	1.81981	0	0
AB19_LB2_41033_length_1188_cov_12	Gordonia malaquae_2	19.5545	4.55832	0	12.6212	9.46698	3.44574	2.3	1.10709	4.05957	0	0.36709
AB19_MB3_22756_length_1581_cov_8	Unknown_18	1.38032	2.60476	0	0	0	1.10264	5.8	40.5932	0	0.662428	5.3228
AB19_MB1_29651_length_1500_cov_28	Unknown_2	0	11.5586	0.846518	3.51938	0.728229	14.6099	25.8	0	0	0	0
AB19_MB3_52319_length_1032_cov_7	marine actinobacterium MedAcidi-G1_2	0	3.25595	0	3.76209	11.6517	1.79178	0	19.1895	0.559941	6.62428	9.17724
AB19_LC5_11063_length_3141_cov_9	Chloroflexus sp. Y-396-1	6.90159	0	16.6885	0.606789	0	15.5747	3.5	1.10709	11.0588	0	0
AB19_MB4_10514_length_2860_cov_21	Nitrolancea hollandica_5	0	0	0.120931	0	0	0.13783	7.6	5.90447	33.5964	0.331214	4.03799
AB19_LC5_2811_length_7260_cov_19	Ramlibacter tataouinensis	0	0	14.2699	0	0	34.0439	2.9	0	0	0	0
AB19_YB1_28050_length_1499_cov_12	candidate division TM7 genomosp. GTL1	0	0	0	0	0	0	0	0	0	43.7202	6.60762
AB19_LC5_78_length_49052_cov_22	Candidatus Saccharibacteria bacterium CG2_30_41_52_2	0.230053	0	0.846518	7.52419	5.82584	35.1465	0.5	0	0	0	0
AB19_YB3_7112_length_3125_cov_15	Candidatus Nitrocosmicus oleophilus_3	0	8.30266	3.74886	0.606789	2.18469	0.826977	1	0	0.139985	12.9173	19.6393
AB19_LB3_10735_length_3447_cov_2	Gemmatirosa kalamazoonesis_1	0	6.0235	21.042	0	0	19.8474	0	1.84515	0	0	0.183545
AB19_YB3_49152_length_1100_cov_35	marine actinobacterium MedAcidi-G3_1	0	0	0	0	0	0	0.8	0	0.419955	8.61156	39.0951
AB19_LC5_79888_length_1001_cov_13	Unknown_12	0	2.76755	9.79542	6.43197	0	9.64807	6.7	6.27349	5.03947	1.32486	0
AB19_LB3_42572_length_1454_cov_5	Chloroflexi_2	0.460106	6.0235	8.9489	20.7522	7.28229	4.27271	0	0	0.139985	0	0
AB19_LB3_39110_length_1536_cov_16	Nocardioides sp. Iso805N	0	31.7455	4.35352	1.69901	0.728229	0.689148	0.5	5.90447	0.419955	0	0.550635
AB19_MB4_30196_length_1637_cov_17	Streptomyces thermoautotrophicus_2	9.20212	1.95357	0	0.242716	0	0.826977	3.9	2.95223	26.0372	0.993642	0
AB19_YB1_25009_length_1600_cov_4	Streptomyces thermoautotrophicus_10	0	2.93035	0.483724	0.364074	0	8.13194	4.2	1.84515	0	16.8919	10.8291
AB19_YB3_52925_length_1055_cov_24	Cryptosporangium arvum_5	0	0	0	0	0	0	0	0	0	8.61156	35.6077
AB19_LC3_18011_length_2429_cov_14	Nocardioides alkalitolerans_1	1.38032	8.79105	0.241862	2.06308	18.2057	1.3783	1	2.5832	2.7997	3.97457	1.28481
AB19_YB1_29229_length_1466_cov_7	bacterium JKG1_13	0	0	0.241862	0	0	0.413489	7	7.01155	0	17.8856	10.095
AB19_YB1_32415_length_1377_cov_13	Rubrobacter aplysinae_3	0	2.11636	0	0	0	0	3.4	4.79738	0	13.5798	17.4368
AB19_LB3_6179_length_4833_cov_14	Cryptosporangium arvum_7	0	29.1407	0	0	0	5.09969	0.5	0	2.09978	1.32486	2.01899
AB19_YB1_29104_length_1469_cov_9	Thermobaculum terrenum_20	0	0	0	0	0	0	0.2	0	0	39.7457	0
AB19_LC5_65941_length_1126_cov_20	Cryptosporangium arvum_3	0	1.13958	0.120931	14.8057	10.1952	9.23458	0.5	3.69029	0	0	0
AB19_LC5_19600_length_2258_cov_5	Nitrolancea hollandica_1	7.59175	6.51189	7.13494	1.45629	2.42743	11.4398	0	0	0	0.662428	0
AB19_LC2_70431_length_1046_cov_2	Nitrolancea hollandica_27	0.920212	1.95357	19.4699	3.15531	0	6.0645	0.4	0	0	1.32486	1.46836
AB19_LC3_295_length_21429_cov_8	Candidatus Saccharibacteria bacterium RIFCSPHIGHO2_02_FULL_47_12_2	0	0	4.95818	2.79123	25.2453	1.65395	0.1	0	0	0	0
AB19_LC3_45754_length_1381_cov_3	Nitrolancea hollandica_26	3.9109	2.27916	0	0.728147	8.25327	0	0.7	2.5832	3.7796	0.331214	11.3798
AB19_LC5_63623_length_1151_cov_10	Nocardioides alkalitolerans_2	0	0.325595	0	0	0	10.1994	5.1	7.74961	8.39911	0.993642	0
AB19_MB1_19405_length_1849_cov_23	Unknown_1	0	0	0	0	0	0.689148	29.6	0	0	1.65607	0.36709
AB19_LB3_62708_length_1123_cov_27	Gordonia malaquae_1	0	10.0934	0.967449	5.21839	1.21372	4.82403	3.4	3.69029	0.699926	0	0
AB19_YB3_56963_length_1011_cov_11	Nitrolancea hollandica_16	0	3.09315	0	0.849505	0	1.3783	0	0	0	0	24.595
AB19_LB2_45775_length_1110_cov_6	Unknown_20	14.7234	2.60476	0	0.849505	0	1.3783	0	0	6.01936	0.331214	3.12026
AB19_YB1_41753_length_1183_cov_6	Thermobaculum terrenum_12	0	0	3.38607	0.728147	0.485486	0	2.4	0	0.419955	17.8856	1.83545
AB19_YB3_38521_length_1266_cov_7	Janibacter hoylei	3.9109	0	0	0.242716	0	0.13783	0	0	0.559941	5.63064	15.6013
AB19_YB1_7774_length_3039_cov_7	Geodermatophilus obscurus	0.230053	4.23273	0.967449	0.364074	1.45646	0.13783	0	0	0	10.9301	6.79116
AB19_MB1_17749_length_1930_cov_17	Chloroflexi bacterium GWC2_73_18_1	0	0	0	0	0	0	22.8	0	2.09978	0	0
AB19_LB3_25106_length_2030_cov_8	marine actinobacterium MedAcidi-G1_1	0	20.1869	0	0	0	0	4.2	0	0	0	0
AB19_LC5_17733_length_2382_cov_14	Gemmatirosa kalamazoonesis_2	0	0	0.241862	0	0	14.3343	5.8	0	0.559941	0	0
AB19_LC3_37802_length_1558_cov_6	Streptomyces thermoautotrophicus_7	0.460106	0	0	2.3058	12.3799	1.3783	0	0	0	0	0
AB19_YB3_55879_length_1023_cov_6	Actinobacteria bacterium IMCC26256_4	0.690159	0	0	0	0	0	0	0	0	0	15.4178
AB19_LC5_6369_length_4376_cov_8	Candidatus Saccharibacteria bacterium RIFCSPHIGHO2_02_FULL_47_12_1	0	0	0	0	0.485486	14.0586	0	0	0	0	0
AB19_MB4_27637_length_1716_cov_12	Unknown_24	0.230053	0.813986	0.362793	0	0	0	0	2.21417	10.0789	0	0
AB19_LC5_31678_length_1721_cov_4	Unknown_19	0.230053	0	0	0.606789	4.36938	7.0293	0.1	0	0	0	0
AB19_LC5_67088_length_1115_cov_4	Vulgatibacter incomptus	0	0	0	0	0	7.71845	0	0	0	0	0
AB19_LC2_73024_length_1017_cov_3	Uncultured bacterium_1	0	0	0	2.91259	2.18469	0	0	0	0	0	0
		101	107	105	111	97	118	131	104	114	105	108

## Sheet: Table_S5
Locus Tag	sseqid	pident	length	qlen	slen	e-value	bitscore	UniRef100	Scaffold taxonomy
AB19_LB2_23_length_63799_cov_98_5	UniRef100_A5UUQ4	64.3	319	333	322	1.5e-109	405.2	UniRef100_A5UUQ4 L-threonine ammonia-lyase n=1 Tax=Roseiflexus sp. (strain RS-1) TaxID=357808 RepID=A5UUQ4_ROSS1	Taxonomy=Bacteria;Chloroflexi;Chloroflexia;Chloroflexales;Roseiflexineae;Roseiflexaceae;Roseiflexus;Roseiflexus_sp_
AB19_LB2_67_length_45087_cov_109_26	UniRef100_UPI000693F0F8	79.4	408	410	424	6.3e-182	646	UniRef100_UPI000693F0F8 threonine ammonia-lyase n=1 Tax=bacterium JKG1 TaxID=1128421 RepID=UPI000693F0F8	Taxonomy=Bacteria;bacterium_JKG1
AB19_LB2_429_length_17376_cov_52_1	UniRef100_D1C2S7	56	495	521	528	6e-137	496.9	UniRef100_D1C2S7 Histidine ammonia-lyase n=1 Tax=Sphaerobacter thermophilus (strain DSM 20745 / S 6022) TaxID=479434 RepID=D1C2S7_SPHTD	Taxonomy=Bacteria;Chloroflexi;Sphaerobacteridae;Sphaerobacterales;Sphaerobacterineae;Sphaerobacteraceae;Sphaerobacter;Sphaerobacter_thermophilus
AB19_LB2_1637_length_7529_cov_54_2	UniRef100_B9L1A5	65	311	343	341	4.1e-102	380.6	UniRef100_B9L1A5 Threonine ammonia-lyase, biosynthetic n=1 Tax=Thermomicrobium roseum (strain ATCC 27502 / DSM 5159 / P-2) TaxID=309801 RepID=B9L1A5_THERP	Taxonomy=Bacteria;Chloroflexi;Thermomicrobiales;Thermomicrobiaceae;Thermomicrobium;Thermomicrobium_roseum
AB19_LB2_1781_length_7222_cov_13_2	UniRef100_UPI00047BE8B7	89.8	128	129	408	3.5e-54	219.9	UniRef100_UPI00047BE8B7 threonine ammonia-lyase n=1 Tax=Geodermatophilaceae bacterium URHB0062 TaxID=1380353 RepID=UPI00047BE8B7	Taxonomy=Bacteria;Actinobacteria;Geodermatophilales;Geodermatophilaceae;Geodermatophilaceae_bacterium_URHB0062
AB19_LB2_3066_length_5276_cov_209_1	UniRef100_UPI0005F88854	64.1	448	458	463	1.4e-150	542	UniRef100_UPI0005F88854 aspartate ammonia-lyase n=1 Tax=Frankia sp. DC12 TaxID=683315 RepID=UPI0005F88854	Taxonomy=Bacteria;Actinobacteria;Frankiales;Frankiaceae;Frankia;Frankia_sp_DC12
AB19_LB2_6668_length_3377_cov_8_2	UniRef100_A0A1F3AMQ4	65.9	496	506	507	2.1e-179	637.9	UniRef100_A0A1F3AMQ4 Histidine ammonia-lyase n=1 Tax=Alphaproteobacteria bacterium RIFCSPHIGHO2_12_FULL_63_12 TaxID=1797224 RepID=A0A1F3AMQ4_9PROT	Taxonomy=Bacteria;Proteobacteria;Alphaproteobacteria;Alphaproteobacteria_bacterium_RIFCSPHIGHO2_12_FULL_63_12
AB19_LB2_12599_length_2338_cov_12_3	UniRef100_G9ZXL7	82.7	52	53	411	7.2e-14	84.7	UniRef100_G9ZXL7 Threonine ammonia-lyase n=1 Tax=Acetobacteraceae bacterium AT-5844 TaxID=1054213 RepID=G9ZXL7_9PROT	Taxonomy=Bacteria;Proteobacteria;Alphaproteobacteria;Rhodospirillales;Acetobacteraceae;unclassified_Acetobacteraceae;Acetobacteraceae_bacterium_AT_5844
AB19_LB2_12639_length_2333_cov_6_1	UniRef100_UPI000489580A	82.6	167	168	410	4.1e-63	250	UniRef100_UPI000489580A threonine ammonia-lyase n=1 Tax=Roseomonas gilardii TaxID=257708 RepID=UPI000489580A	Taxonomy=Bacteria;Proteobacteria;Alphaproteobacteria;Rhodospirillales;Acetobacteraceae;Roseomonas;Roseomonas_gilardii
AB19_LB2_13747_length_2220_cov_3_1	UniRef100_UPI0004C2CE9A	39.4	325	326	477	3e-41	178.3	UniRef100_UPI0004C2CE9A histidine ammonia-lyase n=1 Tax=Actinocatenispora sera TaxID=390989 RepID=UPI0004C2CE9A	Taxonomy=Bacteria;Actinobacteria;Micromonosporales;Micromonosporaceae;Actinocatenispora;Actinocatenispora_sera
AB19_LB2_16340_length_2016_cov_6_3	UniRef100_UPI0003FCA18B	81.8	154	155	442	6.7e-60	239.2	UniRef100_UPI0003FCA18B aspartate ammonia-lyase n=1 Tax=Solirubrobacter soli TaxID=363832 RepID=UPI0003FCA18B	Taxonomy=Bacteria;Actinobacteria;Thermoleophilia;Solirubrobacterales;Solirubrobacteraceae;Solirubrobacter;Solirubrobacter_soli
AB19_LB2_17131_length_1966_cov_5_2	UniRef100_A0A1M5GND0	62.1	116	131	305	7.5e-28	132.5	UniRef100_A0A1M5GND0 L-threonine ammonia-lyase n=1 Tax=Streptoalloteichus hindustanus TaxID=2017 RepID=A0A1M5GND0_STRHI	Taxonomy=Bacteria;Actinobacteria;Pseudonocardiales;Pseudonocardiaceae;Streptoalloteichus;Streptoalloteichus_hindustanus
AB19_LB2_21047_length_1754_cov_6_2	UniRef100_UPI0005BC1C77	76.2	315	323	387	2.4e-136	494.2	UniRef100_UPI0005BC1C77 diaminopropionate ammonia-lyase n=1 Tax=Belnapia moabensis TaxID=365533 RepID=UPI0005BC1C77	Taxonomy=Bacteria;Proteobacteria;Alphaproteobacteria;Rhodospirillales;Acetobacteraceae;Belnapia;Belnapia_moabensis
AB19_LB2_21968_length_1710_cov_7_1	UniRef100_A0A0T5ZHM0	56.5	377	397	524	2.1e-97	365.2	UniRef100_A0A0T5ZHM0 Histidine ammonia-lyase n=1 Tax=Chloroflexi bacterium CSP1-4 TaxID=1640513 RepID=A0A0T5ZHM0_9CHLR	Taxonomy=Bacteria;Chloroflexi;Chloroflexi_bacterium_CSP1_4
AB19_LB2_23787_length_1633_cov_6_2	UniRef100_I4EYN8	89	410	411	456	9.7e-207	728.4	UniRef100_I4EYN8 L-serine ammonia-lyase n=1 Tax=Modestobacter marinus TaxID=477641 RepID=I4EYN8_9ACTN	Taxonomy=Bacteria;Actinobacteria;Geodermatophilales;Geodermatophilaceae;Modestobacter;Modestobacter_marinus
AB19_LB2_24038_length_1623_cov_7_1	UniRef100_UPI0004B8DEBB	81	457	456	472	1.7e-207	731.1	UniRef100_UPI0004B8DEBB aspartate ammonia-lyase n=1 Tax=Chloroflexus sp. Y-396-1 TaxID=867845 RepID=UPI0004B8DEBB	Taxonomy=Bacteria;Chloroflexi;Chloroflexia;Chloroflexales;Chloroflexineae;Chloroflexaceae;Chloroflexus;Chloroflexus_sp_Y_396_1
AB19_LB2_24150_length_1618_cov_116_1	UniRef100_K0E186	72.3	256	274	409	6.4e-98	366.3	UniRef100_K0E186 Diaminopropionate ammonia-lyase n=1 Tax=Paraburkholderia phenoliruptrix BR3459a TaxID=1229205 RepID=K0E186_9BURK	Taxonomy=Bacteria;Proteobacteria;Betaproteobacteria;Burkholderiales;Burkholderiaceae;Paraburkholderia;Paraburkholderia_phenoliruptrix_BR3459a
AB19_LB2_33406_length_1349_cov_11_2	UniRef100_H6RSJ9	86.1	216	216	408	3.1e-95	357.1	UniRef100_H6RSJ9 L-threonine ammonia-lyase n=1 Tax=Blastococcus saxobsidens (strain DD2) TaxID=1146883 RepID=H6RSJ9_BLASD	Taxonomy=Bacteria;Actinobacteria;Geodermatophilales;Geodermatophilaceae;Blastococcus;Blastococcus_saxobsidens
AB19_LB2_38195_length_1241_cov_7_1	UniRef100_A0A1M7T3H2	75.7	185	197	412	1.1e-67	265.4	UniRef100_A0A1M7T3H2 L-threonine ammonia-lyase n=1 Tax=Geodermatophilus obscurus TaxID=1861 RepID=A0A1M7T3H2_9ACTN	Taxonomy=Bacteria;Actinobacteria;Geodermatophilales;Geodermatophilaceae;Geodermatophilus;Geodermatophilus_obscurus
AB19_LB2_39952_length_1208_cov_6_1	UniRef100_UPI00056D7862	64.9	225	230	415	2.2e-75	291.2	UniRef100_UPI00056D7862 threonine ammonia-lyase n=1 Tax=Streptomyces sp. NRRL S-340 TaxID=1463901 RepID=UPI00056D7862	Taxonomy=Bacteria;Actinobacteria;Streptomycetales;Streptomycetaceae;Streptomyces;Streptomyces_sp_NRRL_S_340
AB19_LB2_44475_length_1131_cov_4_3	UniRef100_A0A1C4SBW2	68.6	140	143	324	1.9e-45	191	UniRef100_A0A1C4SBW2 L-threonine ammonia-lyase n=1 Tax=Streptomyces sp. SolWspMP-5a-2 TaxID=1838281 RepID=A0A1C4SBW2_9ACTN	Taxonomy=Bacteria;Actinobacteria;Streptomycetales;Streptomycetaceae;Streptomyces;Streptomyces_sp_SolWspMP_5a_2
AB19_LB2_51716_length_1027_cov_6_1	UniRef100_UPI000485135C	71.3	108	114	411	7.2e-35	155.6	UniRef100_UPI000485135C threonine ammonia-lyase n=1 Tax=Solirubrobacter sp. URHD0082 TaxID=1298857 RepID=UPI000485135C	Taxonomy=Bacteria;Actinobacteria;Thermoleophilia;Solirubrobacterales;Solirubrobacteraceae;Solirubrobacter;Solirubrobacter_sp_URHD0082
AB19_LB3_28_length_64040_cov_138_51	UniRef100_A5UUQ4	64.3	319	333	322	6.8e-110	406.4	UniRef100_A5UUQ4 L-threonine ammonia-lyase n=1 Tax=Roseiflexus sp. (strain RS-1) TaxID=357808 RepID=A5UUQ4_ROSS1	Taxonomy=Bacteria;Chloroflexi;Chloroflexia;Chloroflexales;Roseiflexineae;Roseiflexaceae;Roseiflexus;Roseiflexus_sp_
AB19_LB3_83_length_45088_cov_169_25	UniRef100_UPI000693F0F8	79.4	408	410	424	6.3e-182	646	UniRef100_UPI000693F0F8 threonine ammonia-lyase n=1 Tax=bacterium JKG1 TaxID=1128421 RepID=UPI000693F0F8	Taxonomy=Bacteria;bacterium_JKG1
AB19_LB3_124_length_39661_cov_30_2	UniRef100_H6RSJ9	87.2	399	401	408	8.6e-184	652.1	UniRef100_H6RSJ9 L-threonine ammonia-lyase n=1 Tax=Blastococcus saxobsidens (strain DD2) TaxID=1146883 RepID=H6RSJ9_BLASD	Taxonomy=Bacteria;Actinobacteria;Geodermatophilales;Geodermatophilaceae;Blastococcus;Blastococcus_saxobsidens
AB19_LB3_256_length_29400_cov_126_4	UniRef100_UPI0005F88854	63.8	448	458	463	3.2e-150	540.8	UniRef100_UPI0005F88854 aspartate ammonia-lyase n=1 Tax=Frankia sp. DC12 TaxID=683315 RepID=UPI0005F88854	Taxonomy=Bacteria;Actinobacteria;Frankiales;Frankiaceae;Frankia;Frankia_sp_DC12
AB19_LB3_326_length_25921_cov_23_4	UniRef100_UPI000485135C	69	403	407	411	1.2e-145	525.4	UniRef100_UPI000485135C threonine ammonia-lyase n=1 Tax=Solirubrobacter sp. URHD0082 TaxID=1298857 RepID=UPI000485135C	Taxonomy=Bacteria;Actinobacteria;Thermoleophilia;Solirubrobacterales;Solirubrobacteraceae;Solirubrobacter;Solirubrobacter_sp_URHD0082
AB19_LB3_885_length_15199_cov_53_12	UniRef100_UPI000693F0F8	77.5	408	410	424	5e-179	636.3	UniRef100_UPI000693F0F8 threonine ammonia-lyase n=1 Tax=bacterium JKG1 TaxID=1128421 RepID=UPI000693F0F8	Taxonomy=Bacteria;bacterium_JKG1
AB19_LB3_1028_length_14063_cov_16_9	UniRef100_UPI000401C0D0	81.2	442	446	443	3e-201	710.3	UniRef100_UPI000401C0D0 aspartate ammonia-lyase n=1 Tax=Solirubrobacter sp. URHD0082 TaxID=1298857 RepID=UPI000401C0D0	Taxonomy=Bacteria;Actinobacteria;Thermoleophilia;Solirubrobacterales;Solirubrobacteraceae;Solirubrobacter;Solirubrobacter_sp_URHD0082
AB19_LB3_1937_length_9749_cov_31_1	UniRef100_D1C2S7	56	495	521	528	4.6e-137	497.3	UniRef100_D1C2S7 Histidine ammonia-lyase n=1 Tax=Sphaerobacter thermophilus (strain DSM 20745 / S 6022) TaxID=479434 RepID=D1C2S7_SPHTD	Taxonomy=Bacteria;Chloroflexi;Sphaerobacteridae;Sphaerobacterales;Sphaerobacterineae;Sphaerobacteraceae;Sphaerobacter;Sphaerobacter_thermophilus
AB19_LB3_2037_length_9407_cov_14_3	UniRef100_UPI000234BF14	78	463	467	463	1.6e-197	698	UniRef100_UPI000234BF14 aspartate ammonia-lyase n=1 Tax=Frankia sp. CN3 TaxID=298655 RepID=UPI000234BF14	Taxonomy=Bacteria;Actinobacteria;Frankiales;Frankiaceae;Frankia;Frankia_sp_CN3
AB19_LB3_2489_length_8290_cov_10_5	UniRef100_A0A1M7TZP8	80.6	423	465	427	1.3e-186	661.8	UniRef100_A0A1M7TZP8 L-threonine ammonia-lyase n=1 Tax=Geodermatophilus obscurus TaxID=1861 RepID=A0A1M7TZP8_9ACTN	Taxonomy=Bacteria;Actinobacteria;Geodermatophilales;Geodermatophilaceae;Geodermatophilus;Geodermatophilus_obscurus
AB19_LB3_2730_length_7860_cov_10_2	UniRef100_UPI0005BC1C77	74.7	379	392	387	6.5e-160	572.8	UniRef100_UPI0005BC1C77 diaminopropionate ammonia-lyase n=1 Tax=Belnapia moabensis TaxID=365533 RepID=UPI0005BC1C77	Taxonomy=Bacteria;Proteobacteria;Alphaproteobacteria;Rhodospirillales;Acetobacteraceae;Belnapia;Belnapia_moabensis
AB19_LB3_3131_length_7288_cov_66_2	UniRef100_Q1AYI0	70.3	502	519	509	1.3e-184	655.2	UniRef100_Q1AYI0 Histidine ammonia-lyase n=1 Tax=Rubrobacter xylanophilus (strain DSM 9941 / NBRC 16129) TaxID=266117 RepID=Q1AYI0_RUBXD	Taxonomy=Bacteria;Actinobacteria;Rubrobacteria;Rubrobacterales;Rubrobacteraceae;Rubrobacter;Rubrobacter_xylanophilus
AB19_LB3_3131_length_7288_cov_66_6	UniRef100_A0A1F4PYG1	48	204	218	509	4e-34	154.1	UniRef100_A0A1F4PYG1 Histidine ammonia-lyase n=2 Tax=unclassified candidate division NC10 TaxID=1207073 RepID=A0A1F4PYG1_9BACT	Taxonomy=Bacteria;candidate_division_NC10;unclassified_candidate_division_NC10
AB19_LB3_3241_length_7129_cov_15_1	UniRef100_UPI0005B76754	79.6	93	91	403	5.2e-28	132.5	UniRef100_UPI0005B76754 threonine ammonia-lyase n=1 Tax=Belnapia sp. F-4-1 TaxID=1545443 RepID=UPI0005B76754	Taxonomy=Bacteria;Proteobacteria;Alphaproteobacteria;Rhodospirillales;Acetobacteraceae;Belnapia;Belnapia_sp_F_4_1
AB19_LB3_3520_length_6795_cov_54_1	UniRef100_A5UUQ4	64.5	310	333	322	1.7e-105	391.7	UniRef100_A5UUQ4 L-threonine ammonia-lyase n=1 Tax=Roseiflexus sp. (strain RS-1) TaxID=357808 RepID=A5UUQ4_ROSS1	Taxonomy=Bacteria;Chloroflexi;Chloroflexia;Chloroflexales;Roseiflexineae;Roseiflexaceae;Roseiflexus;Roseiflexus_sp_
AB19_LB3_3638_length_6683_cov_66_3	UniRef100_Q1AYI0	67.7	201	251	509	8e-63	249.6	UniRef100_Q1AYI0 Histidine ammonia-lyase n=1 Tax=Rubrobacter xylanophilus (strain DSM 9941 / NBRC 16129) TaxID=266117 RepID=Q1AYI0_RUBXD	Taxonomy=Bacteria;Actinobacteria;Rubrobacteria;Rubrobacterales;Rubrobacteraceae;Rubrobacter;Rubrobacter_xylanophilus
AB19_LB3_4100_length_6237_cov_8_1	UniRef100_UPI000479D555	82.9	228	230	510	7.8e-97	362.5	UniRef100_UPI000479D555 histidine ammonia-lyase n=1 Tax=Jiangella gansuensis TaxID=281473 RepID=UPI000479D555	Taxonomy=Bacteria;Actinobacteria;Jiangellales;Jiangellaceae;Jiangella;Jiangella_gansuensis
AB19_LB3_4434_length_5958_cov_9_4	UniRef100_D3QAI2	62	510	517	513	2.4e-162	581.3	UniRef100_D3QAI2 Histidine ammonia-lyase n=1 Tax=Stackebrandtia nassauensis (strain DSM 44728 / NRRL B-16338 / NBRC 102104 / LLR-40K-21) TaxID=446470 RepID=D3QAI2_STANL	Taxonomy=Bacteria;Actinobacteria;Glycomycetales;Glycomycetaceae;Stackebrandtia;Stackebrandtia_nassauensis
AB19_LB3_5743_length_5062_cov_20_2	UniRef100_UPI000401C0D0	86.8	433	442	443	3.6e-207	729.9	UniRef100_UPI000401C0D0 aspartate ammonia-lyase n=1 Tax=Solirubrobacter sp. URHD0082 TaxID=1298857 RepID=UPI000401C0D0	Taxonomy=Bacteria;Actinobacteria;Thermoleophilia;Solirubrobacterales;Solirubrobacteraceae;Solirubrobacter;Solirubrobacter_sp_URHD0082
AB19_LB3_5797_length_5034_cov_7_5	UniRef100_A0A1H2J9G1	44.5	393	397	483	1.2e-60	243	UniRef100_A0A1H2J9G1 Histidine ammonia-lyase n=1 Tax=Amycolatopsis keratiniphila TaxID=129921 RepID=A0A1H2J9G1_9PSEU	Taxonomy=Bacteria;Actinobacteria;Pseudonocardiales;Pseudonocardiaceae;Amycolatopsis;Amycolatopsis_keratiniphila
AB19_LB3_6691_length_4598_cov_9_5	UniRef100_A0A1M7K170	76.2	341	364	415	5.1e-135	490	UniRef100_A0A1M7K170 L-threonine ammonia-lyase n=1 Tax=Cryptosporangium aurantiacum TaxID=134849 RepID=A0A1M7K170_9ACTN	Taxonomy=Bacteria;Actinobacteria;Frankiales;Cryptosporangiaceae;Cryptosporangium;Cryptosporangium_aurantiacum
AB19_LB3_8986_length_3846_cov_9_2	UniRef100_UPI00047DF620	72.2	399	403	404	2.6e-156	560.8	UniRef100_UPI00047DF620 threonine ammonia-lyase n=1 Tax=Jiangella gansuensis TaxID=281473 RepID=UPI00047DF620	Taxonomy=Bacteria;Actinobacteria;Jiangellales;Jiangellaceae;Jiangella;Jiangella_gansuensis
AB19_LB3_9182_length_3796_cov_16_2	UniRef100_B9L1A5	65	311	343	341	2.4e-102	381.3	UniRef100_B9L1A5 Threonine ammonia-lyase, biosynthetic n=1 Tax=Thermomicrobium roseum (strain ATCC 27502 / DSM 5159 / P-2) TaxID=309801 RepID=B9L1A5_THERP	Taxonomy=Bacteria;Chloroflexi;Thermomicrobiales;Thermomicrobiaceae;Thermomicrobium;Thermomicrobium_roseum
AB19_LB3_9250_length_3778_cov_7_1	UniRef100_UPI0004221554	90.8	76	77	455	8.5e-32	144.8	UniRef100_UPI0004221554 L-serine ammonia-lyase n=1 Tax=Hamadaea tsunoensis TaxID=53368 RepID=UPI0004221554	Taxonomy=Bacteria;Actinobacteria;Micromonosporales;Micromonosporaceae;Hamadaea;Hamadaea_tsunoensis
AB19_LB3_9944_length_3612_cov_16_2	UniRef100_A0A1F3AMQ4	65.9	496	506	507	2.1e-179	637.9	UniRef100_A0A1F3AMQ4 Histidine ammonia-lyase n=1 Tax=Alphaproteobacteria bacterium RIFCSPHIGHO2_12_FULL_63_12 TaxID=1797224 RepID=A0A1F3AMQ4_9PROT	Taxonomy=Bacteria;Proteobacteria;Alphaproteobacteria;Alphaproteobacteria_bacterium_RIFCSPHIGHO2_12_FULL_63_12
AB19_LB3_10280_length_3539_cov_9_6	UniRef100_UPI000401C0D0	81.5	238	240	443	2.1e-100	374.4	UniRef100_UPI000401C0D0 aspartate ammonia-lyase n=1 Tax=Solirubrobacter sp. URHD0082 TaxID=1298857 RepID=UPI000401C0D0	Taxonomy=Bacteria;Actinobacteria;Thermoleophilia;Solirubrobacterales;Solirubrobacteraceae;Solirubrobacter;Solirubrobacter_sp_URHD0082
AB19_LB3_10329_length_3528_cov_10_3	UniRef100_UPI000485135C	70.4	348	349	411	1.3e-127	465.3	UniRef100_UPI000485135C threonine ammonia-lyase n=1 Tax=Solirubrobacter sp. URHD0082 TaxID=1298857 RepID=UPI000485135C	Taxonomy=Bacteria;Actinobacteria;Thermoleophilia;Solirubrobacterales;Solirubrobacteraceae;Solirubrobacter;Solirubrobacter_sp_URHD0082
AB19_LB3_10433_length_3506_cov_11_1	UniRef100_UPI000489580A	83.9	143	144	410	5.6e-53	216.1	UniRef100_UPI000489580A threonine ammonia-lyase n=1 Tax=Roseomonas gilardii TaxID=257708 RepID=UPI000489580A	Taxonomy=Bacteria;Proteobacteria;Alphaproteobacteria;Rhodospirillales;Acetobacteraceae;Roseomonas;Roseomonas_gilardii
AB19_LB3_10685_length_3458_cov_8_1	UniRef100_I4EYN8	88.3	392	393	456	9.6e-196	691.8	UniRef100_I4EYN8 L-serine ammonia-lyase n=1 Tax=Modestobacter marinus TaxID=477641 RepID=I4EYN8_9ACTN	Taxonomy=Bacteria;Actinobacteria;Geodermatophilales;Geodermatophilaceae;Modestobacter;Modestobacter_marinus
AB19_LB3_11081_length_3385_cov_38_1	UniRef100_UPI0005AAF0AF	84.1	176	180	464	7.7e-76	292.4	UniRef100_UPI0005AAF0AF aspartate ammonia-lyase n=1 Tax=Streptacidiphilus carbonis TaxID=105422 RepID=UPI0005AAF0AF	Taxonomy=Bacteria;Actinobacteria;Streptomycetales;Streptomycetaceae;Streptacidiphilus;Streptacidiphilus_carbonis
AB19_LB3_14466_length_2874_cov_17_2	UniRef100_A0A1M7T3H2	71.4	409	422	412	2.1e-148	534.6	UniRef100_A0A1M7T3H2 L-threonine ammonia-lyase n=1 Tax=Geodermatophilus obscurus TaxID=1861 RepID=A0A1M7T3H2_9ACTN	Taxonomy=Bacteria;Actinobacteria;Geodermatophilales;Geodermatophilaceae;Geodermatophilus;Geodermatophilus_obscurus
AB19_LB3_14536_length_2867_cov_16_1	UniRef100_UPI000485135C	72.2	72	75	411	4.7e-19	102.4	UniRef100_UPI000485135C threonine ammonia-lyase n=1 Tax=Solirubrobacter sp. URHD0082 TaxID=1298857 RepID=UPI000485135C	Taxonomy=Bacteria;Actinobacteria;Thermoleophilia;Solirubrobacterales;Solirubrobacteraceae;Solirubrobacter;Solirubrobacter_sp_URHD0082
AB19_LB3_17029_length_2589_cov_12_3	UniRef100_UPI0004951510	76.2	143	215	474	2.6e-54	221.1	UniRef100_UPI0004951510 ethanolamine ammonia-lyase n=1 Tax=Blastococcus sp. URHD0036 TaxID=1380356 RepID=UPI0004951510	Taxonomy=Bacteria;Actinobacteria;Geodermatophilales;Geodermatophilaceae;Blastococcus;Blastococcus_sp_URHD0036
AB19_LB3_18445_length_2460_cov_7_1	UniRef100_A0A0N0AXI8	50.3	171	170	492	1.5e-33	151.8	UniRef100_A0A0N0AXI8 Histidine ammonia-lyase n=1 Tax=Saccharothrix sp. NRRL B-16348 TaxID=1415542 RepID=A0A0N0AXI8_9PSEU	Taxonomy=Bacteria;Actinobacteria;Pseudonocardiales;Pseudonocardiaceae;Saccharothrix;Saccharothrix_sp_NRRL_B_16348
AB19_LB3_23827_length_2098_cov_8_1	UniRef100_A0A077M2A8	71.4	252	256	341	1.6e-87	331.6	UniRef100_A0A077M2A8 Diaminopropionate ammonia-lyase n=1 Tax=Tetrasphaera japonica T1-X7 TaxID=1194083 RepID=A0A077M2A8_9MICO	Taxonomy=Bacteria;Actinobacteria;Micrococcales;Intrasporangiaceae;Tetrasphaera;Tetrasphaera_japonica_T1_X7
AB19_LB3_27592_length_1913_cov_8_2	UniRef100_UPI00037740C0	87.7	57	58	440	2.1e-19	103.2	UniRef100_UPI00037740C0 L-serine ammonia-lyase n=1 Tax=Catelliglobosispora koreensis TaxID=129052 RepID=UPI00037740C0	Taxonomy=Bacteria;Actinobacteria;Micromonosporales;Micromonosporaceae;Catelliglobosispora;Catelliglobosispora_koreensis
AB19_LB3_29648_length_1829_cov_15_1	UniRef100_A0A1C6UQG3	87.1	85	89	139	1.4e-33	151	UniRef100_A0A1C6UQG3 3-aminobutyryl-CoA ammonia-lyase n=1 Tax=Micromonospora yangpuensis TaxID=683228 RepID=A0A1C6UQG3_9ACTN	Taxonomy=Bacteria;Actinobacteria;Micromonosporales;Micromonosporaceae;Micromonospora;Micromonospora_yangpuensis
AB19_LB3_30453_length_1799_cov_4_2	UniRef100_UPI000401C0D0	80.8	442	446	443	3.7e-196	693.3	UniRef100_UPI000401C0D0 aspartate ammonia-lyase n=1 Tax=Solirubrobacter sp. URHD0082 TaxID=1298857 RepID=UPI000401C0D0	Taxonomy=Bacteria;Actinobacteria;Thermoleophilia;Solirubrobacterales;Solirubrobacteraceae;Solirubrobacter;Solirubrobacter_sp_URHD0082
AB19_LB3_38340_length_1556_cov_3_1	UniRef100_L8TNW9	94.3	88	89	471	2.9e-39	169.9	UniRef100_L8TNW9 L-serine ammonia-lyase n=1 Tax=Arthrobacter nitrophenolicus TaxID=683150 RepID=L8TNW9_9MICC	Taxonomy=Bacteria;Actinobacteria;Micrococcales;Micrococcaceae;Arthrobacter;Arthrobacter_nitrophenolicus
AB19_LB3_39830_length_1518_cov_3_2	UniRef100_A0A1C5G9V0	79.7	123	162	130	2.5e-49	204.1	UniRef100_A0A1C5G9V0 3-aminobutyryl-CoA ammonia-lyase n=1 Tax=Micromonospora echinofusca TaxID=47858 RepID=A0A1C5G9V0_9ACTN	Taxonomy=Bacteria;Actinobacteria;Micromonosporales;Micromonosporaceae;Micromonospora;Micromonospora_echinofusca
AB19_LB3_43661_length_1431_cov_4_1	UniRef100_W0RHP6	83.8	395	396	631	1e-184	655.2	UniRef100_W0RHP6 Aspartate ammonia-lyase n=1 Tax=Gemmatirosa kalamazoonesis TaxID=861299 RepID=W0RHP6_9BACT	Taxonomy=Bacteria;Gemmatimonadetes;Gemmatimonadales;Gemmatimonadaceae;Gemmatirosa;Gemmatirosa_kalamazoonesis
AB19_LB3_48382_length_1341_cov_6_1	UniRef100_UPI000376DAF9	66.2	71	75	418	1.8e-18	100.5	UniRef100_UPI000376DAF9 threonine ammonia-lyase n=1 Tax=Actinopolymorpha alba TaxID=533267 RepID=UPI000376DAF9	Taxonomy=Bacteria;Actinobacteria;Propionibacteriales;Nocardioidaceae;Actinopolymorpha;Actinopolymorpha_alba
AB19_LB3_56377_length_1209_cov_5_1	UniRef100_UPI00054E070F	48.1	158	156	483	1.5e-27	131.7	UniRef100_UPI00054E070F histidine ammonia-lyase n=1 Tax=Dongia sp. URHE0060 TaxID=1380391 RepID=UPI00054E070F	Taxonomy=Bacteria;Proteobacteria;Alphaproteobacteria;Rhodospirillales;Rhodospirillaceae;Dongia;Dongia_sp_URHE0060
AB19_LB3_57945_length_1186_cov_10_2	UniRef100_UPI00040D38DA	92.3	26	27	467	4.8e-06	57.8	UniRef100_UPI00040D38DA L-serine ammonia-lyase n=1 Tax=Nocardioides insulae TaxID=394734 RepID=UPI00040D38DA	Taxonomy=Bacteria;Actinobacteria;Propionibacteriales;Nocardioidaceae;Nocardioides;Nocardioides_insulae
AB19_LB3_58809_length_1174_cov_3_1	UniRef100_UPI00069740CC	67.1	246	248	408	2.4e-83	317.8	UniRef100_UPI00069740CC threonine ammonia-lyase n=1 Tax=Nitriliruptor alkaliphilus TaxID=427918 RepID=UPI00069740CC	Taxonomy=Bacteria;Actinobacteria;Nitriliruptoria;Nitriliruptorales;Nitriliruptoraceae;Nitriliruptor;Nitriliruptor_alkaliphilus
AB19_LB3_60930_length_1146_cov_5_1	UniRef100_UPI000485135C	69.7	122	124	411	4.1e-36	159.8	UniRef100_UPI000485135C threonine ammonia-lyase n=1 Tax=Solirubrobacter sp. URHD0082 TaxID=1298857 RepID=UPI000485135C	Taxonomy=Bacteria;Actinobacteria;Thermoleophilia;Solirubrobacterales;Solirubrobacteraceae;Solirubrobacter;Solirubrobacter_sp_URHD0082
AB19_LB3_62217_length_1130_cov_4_2	UniRef100_A0A0Q8PWZ2	73.3	206	206	456	3e-76	293.9	UniRef100_A0A0Q8PWZ2 Serine ammonia-lyase n=1 Tax=Nocardioides sp. Root190 TaxID=1736488 RepID=A0A0Q8PWZ2_9ACTN	Taxonomy=Bacteria;Actinobacteria;Propionibacteriales;Nocardioidaceae;Nocardioides;Nocardioides_sp_Root190
AB19_LB3_63300_length_1116_cov_4_1	UniRef100_I4EYN8	85.6	278	279	456	1.1e-132	481.9	UniRef100_I4EYN8 L-serine ammonia-lyase n=1 Tax=Modestobacter marinus TaxID=477641 RepID=I4EYN8_9ACTN	Taxonomy=Bacteria;Actinobacteria;Geodermatophilales;Geodermatophilaceae;Modestobacter;Modestobacter_marinus
AB19_LB3_63820_length_1109_cov_11_3	UniRef100_UPI00037740C0	91.5	94	95	440	6e-43	182.2	UniRef100_UPI00037740C0 L-serine ammonia-lyase n=1 Tax=Catelliglobosispora koreensis TaxID=129052 RepID=UPI00037740C0	Taxonomy=Bacteria;Actinobacteria;Micromonosporales;Micromonosporaceae;Catelliglobosispora;Catelliglobosispora_koreensis
AB19_LB3_64658_length_1099_cov_10_1	UniRef100_A0A077M2A8	66.9	136	148	341	6e-42	179.5	UniRef100_A0A077M2A8 Diaminopropionate ammonia-lyase n=1 Tax=Tetrasphaera japonica T1-X7 TaxID=1194083 RepID=A0A077M2A8_9MICO	Taxonomy=Bacteria;Actinobacteria;Micrococcales;Intrasporangiaceae;Tetrasphaera;Tetrasphaera_japonica_T1_X7
AB19_LB3_65098_length_1094_cov_2_2	UniRef100_D3QAI2	69.6	263	272	513	1.9e-94	354.8	UniRef100_D3QAI2 Histidine ammonia-lyase n=1 Tax=Stackebrandtia nassauensis (strain DSM 44728 / NRRL B-16338 / NBRC 102104 / LLR-40K-21) TaxID=446470 RepID=D3QAI2_STANL	Taxonomy=Bacteria;Actinobacteria;Glycomycetales;Glycomycetaceae;Stackebrandtia;Stackebrandtia_nassauensis
AB19_LB3_66102_length_1082_cov_2_2	UniRef100_UPI000493C428	50	312	318	482	9.5e-69	269.6	UniRef100_UPI000493C428 histidine ammonia-lyase n=1 Tax=Mesorhizobium ciceri TaxID=39645 RepID=UPI000493C428	Taxonomy=Bacteria;Proteobacteria;Alphaproteobacteria;Rhizobiales;Phyllobacteriaceae;Mesorhizobium;Mesorhizobium_ciceri
AB19_LB3_67370_length_1066_cov_188_1	UniRef100_K0E186	73.2	276	277	409	1.1e-108	402.1	UniRef100_K0E186 Diaminopropionate ammonia-lyase n=1 Tax=Paraburkholderia phenoliruptrix BR3459a TaxID=1229205 RepID=K0E186_9BURK	Taxonomy=Bacteria;Proteobacteria;Betaproteobacteria;Burkholderiales;Burkholderiaceae;Paraburkholderia;Paraburkholderia_phenoliruptrix_BR3459a
AB19_LB3_67925_length_1060_cov_14_1	UniRef100_A0A1C5H2J1	83.7	92	97	131	4.7e-35	156	UniRef100_A0A1C5H2J1 3-aminobutyryl-CoA ammonia-lyase n=1 Tax=Micromonospora humi TaxID=745366 RepID=A0A1C5H2J1_9ACTN	Taxonomy=Bacteria;Actinobacteria;Micromonosporales;Micromonosporaceae;Micromonospora;Micromonospora_humi
AB19_LB3_70233_length_1036_cov_11_1	UniRef100_UPI000401C0D0	92.5	53	56	443	5.5e-20	105.1	UniRef100_UPI000401C0D0 aspartate ammonia-lyase n=1 Tax=Solirubrobacter sp. URHD0082 TaxID=1298857 RepID=UPI000401C0D0	Taxonomy=Bacteria;Actinobacteria;Thermoleophilia;Solirubrobacterales;Solirubrobacteraceae;Solirubrobacter;Solirubrobacter_sp_URHD0082
AB19_LB3_73767_length_1001_cov_13_2	UniRef100_UPI0003A4F03B	73.4	169	169	403	2.5e-60	240.7	UniRef100_UPI0003A4F03B diaminopropionate ammonia-lyase n=1 Tax=Rhizobium freirei TaxID=1353277 RepID=UPI0003A4F03B	Taxonomy=Bacteria;Proteobacteria;Alphaproteobacteria;Rhizobiales;Rhizobiaceae;Rhizobium_Agrobacterium_group;Rhizobium;Rhizobium_freirei
AB19_LB5_2032_length_5740_cov_41_4	UniRef100_D1C2S7	58.6	452	465	528	4e-132	480.7	UniRef100_D1C2S7 Histidine ammonia-lyase n=1 Tax=Sphaerobacter thermophilus (strain DSM 20745 / S 6022) TaxID=479434 RepID=D1C2S7_SPHTD	Taxonomy=Bacteria;Chloroflexi;Sphaerobacteridae;Sphaerobacterales;Sphaerobacterineae;Sphaerobacteraceae;Sphaerobacter;Sphaerobacter_thermophilus
AB19_LB5_2218_length_5497_cov_73_1	UniRef100_UPI0006E2B829	53.8	65	73	521	6.9e-07	62	UniRef100_UPI0006E2B829 phenylalanine and histidine ammonia-lyase n=1 Tax=Streptomyces phaeochromogenes TaxID=1923 RepID=UPI0006E2B829	Taxonomy=Bacteria;Actinobacteria;Streptomycetales;Streptomycetaceae;Streptomyces;Streptomyces_phaeochromogenes
AB19_LB5_2305_length_5379_cov_66_5	UniRef100_UPI0005F88854	64.1	448	458	463	1.4e-150	542	UniRef100_UPI0005F88854 aspartate ammonia-lyase n=1 Tax=Frankia sp. DC12 TaxID=683315 RepID=UPI0005F88854	Taxonomy=Bacteria;Actinobacteria;Frankiales;Frankiaceae;Frankia;Frankia_sp_DC12
AB19_LB5_2451_length_5207_cov_58_6	UniRef100_UPI0005BC1C77	71.8	206	214	387	7.8e-75	289.3	UniRef100_UPI0005BC1C77 diaminopropionate ammonia-lyase n=1 Tax=Belnapia moabensis TaxID=365533 RepID=UPI0005BC1C77	Taxonomy=Bacteria;Proteobacteria;Alphaproteobacteria;Rhodospirillales;Acetobacteraceae;Belnapia;Belnapia_moabensis
AB19_LB5_3147_length_4511_cov_82_5	UniRef100_UPI00069F9AFB	60.4	48	73	531	2.6e-06	60.1	UniRef100_UPI00069F9AFB histidine ammonia-lyase n=1 Tax=Solirubrobacter soli TaxID=363832 RepID=UPI00069F9AFB	Taxonomy=Bacteria;Actinobacteria;Thermoleophilia;Solirubrobacterales;Solirubrobacteraceae;Solirubrobacter;Solirubrobacter_soli
AB19_LB5_3518_length_4246_cov_32_2	UniRef100_B9L1A5	64.6	311	343	341	5.4e-102	380.2	UniRef100_B9L1A5 Threonine ammonia-lyase, biosynthetic n=1 Tax=Thermomicrobium roseum (strain ATCC 27502 / DSM 5159 / P-2) TaxID=309801 RepID=B9L1A5_THERP	Taxonomy=Bacteria;Chloroflexi;Thermomicrobiales;Thermomicrobiaceae;Thermomicrobium;Thermomicrobium_roseum
AB19_LB5_3793_length_4076_cov_38_5	UniRef100_A0A1M7T3H2	88.2	263	264	412	1.7e-119	438	UniRef100_A0A1M7T3H2 L-threonine ammonia-lyase n=1 Tax=Geodermatophilus obscurus TaxID=1861 RepID=A0A1M7T3H2_9ACTN	Taxonomy=Bacteria;Actinobacteria;Geodermatophilales;Geodermatophilaceae;Geodermatophilus;Geodermatophilus_obscurus
AB19_LB5_4206_length_3862_cov_47_1	UniRef100_A0A077M2A8	68.7	291	304	341	4.3e-103	383.6	UniRef100_A0A077M2A8 Diaminopropionate ammonia-lyase n=1 Tax=Tetrasphaera japonica T1-X7 TaxID=1194083 RepID=A0A077M2A8_9MICO	Taxonomy=Bacteria;Actinobacteria;Micrococcales;Intrasporangiaceae;Tetrasphaera;Tetrasphaera_japonica_T1_X7
AB19_LB5_4456_length_3733_cov_17_1	UniRef100_UPI0004951510	92.4	197	197	474	2.9e-100	373.6	UniRef100_UPI0004951510 ethanolamine ammonia-lyase n=1 Tax=Blastococcus sp. URHD0036 TaxID=1380356 RepID=UPI0004951510	Taxonomy=Bacteria;Actinobacteria;Geodermatophilales;Geodermatophilaceae;Blastococcus;Blastococcus_sp_URHD0036
AB19_LB5_4456_length_3733_cov_17_2	UniRef100_UPI0004951510	80.7	161	231	474	9.6e-63	249.2	UniRef100_UPI0004951510 ethanolamine ammonia-lyase n=1 Tax=Blastococcus sp. URHD0036 TaxID=1380356 RepID=UPI0004951510	Taxonomy=Bacteria;Actinobacteria;Geodermatophilales;Geodermatophilaceae;Blastococcus;Blastococcus_sp_URHD0036
AB19_LB5_5095_length_3472_cov_15_1	UniRef100_UPI000689B367	85	220	226	526	1.4e-95	358.2	UniRef100_UPI000689B367 histidine ammonia-lyase n=1 Tax=Rhizobiales bacterium YIM 77505 TaxID=1411123 RepID=UPI000689B367	Taxonomy=Bacteria;Proteobacteria;Alphaproteobacteria;Rhizobiales;Rhizobiales_bacterium_YIM_77505
AB19_LB5_5929_length_3181_cov_98_2	UniRef100_A0A085EW28	62.9	501	520	511	3.4e-156	560.8	UniRef100_A0A085EW28 Histidine ammonia-lyase n=1 Tax=Bosea sp. LC85 TaxID=1502851 RepID=A0A085EW28_9BRAD	Taxonomy=Bacteria;Proteobacteria;Alphaproteobacteria;Rhizobiales;Bradyrhizobiaceae;Bosea;Bosea_sp_LC85
AB19_LB5_7349_length_2819_cov_20_1	UniRef100_UPI0005B76754	79.5	303	304	403	3.9e-128	466.8	UniRef100_UPI0005B76754 threonine ammonia-lyase n=1 Tax=Belnapia sp. F-4-1 TaxID=1545443 RepID=UPI0005B76754	Taxonomy=Bacteria;Proteobacteria;Alphaproteobacteria;Rhodospirillales;Acetobacteraceae;Belnapia;Belnapia_sp_F_4_1
AB19_LB5_7650_length_2757_cov_36_1	UniRef100_UPI0005B76754	80.6	93	91	403	5.2e-28	132.5	UniRef100_UPI0005B76754 threonine ammonia-lyase n=1 Tax=Belnapia sp. F-4-1 TaxID=1545443 RepID=UPI0005B76754	Taxonomy=Bacteria;Proteobacteria;Alphaproteobacteria;Rhodospirillales;Acetobacteraceae;Belnapia;Belnapia_sp_F_4_1
AB19_LB5_7776_length_2732_cov_23_4	UniRef100_UPI000401C0D0	81.4	237	239	443	1.7e-99	371.3	UniRef100_UPI000401C0D0 aspartate ammonia-lyase n=1 Tax=Solirubrobacter sp. URHD0082 TaxID=1298857 RepID=UPI000401C0D0	Taxonomy=Bacteria;Actinobacteria;Thermoleophilia;Solirubrobacterales;Solirubrobacteraceae;Solirubrobacter;Solirubrobacter_sp_URHD0082
AB19_LB5_8069_length_2680_cov_13_3	UniRef100_UPI0005246264	74.7	99	116	408	1.1e-30	141.7	UniRef100_UPI0005246264 threonine ammonia-lyase n=1 Tax=Dactylosporangium aurantiacum TaxID=35754 RepID=UPI0005246264	Taxonomy=Bacteria;Actinobacteria;Micromonosporales;Micromonosporaceae;Dactylosporangium;Dactylosporangium_aurantiacum
AB19_LB5_9311_length_2477_cov_50_2	UniRef100_A5UUQ4	64.3	319	353	322	7.2e-110	406.4	UniRef100_A5UUQ4 L-threonine ammonia-lyase n=1 Tax=Roseiflexus sp. (strain RS-1) TaxID=357808 RepID=A5UUQ4_ROSS1	Taxonomy=Bacteria;Chloroflexi;Chloroflexia;Chloroflexales;Roseiflexineae;Roseiflexaceae;Roseiflexus;Roseiflexus_sp_
AB19_LB5_9504_length_2448_cov_16_3	UniRef100_A0A132MT96	77	126	138	131	4.6e-44	186.4	UniRef100_A0A132MT96 3-aminobutyryl-CoA ammonia-lyase n=1 Tax=Streptomyces thermoautotrophicus TaxID=1469144 RepID=A0A132MT96_9ACTN	Taxonomy=Bacteria;Actinobacteria;Streptomycetales;Streptomycetaceae;Streptomyces;Streptomyces_thermoautotrophicus
AB19_LB5_9613_length_2429_cov_29_3	UniRef100_UPI000485135C	64.7	156	157	411	7.3e-46	192.6	UniRef100_UPI000485135C threonine ammonia-lyase n=1 Tax=Solirubrobacter sp. URHD0082 TaxID=1298857 RepID=UPI000485135C	Taxonomy=Bacteria;Actinobacteria;Thermoleophilia;Solirubrobacterales;Solirubrobacteraceae;Solirubrobacter;Solirubrobacter_sp_URHD0082
AB19_LB5_9954_length_2378_cov_18_1	UniRef100_H6RSJ9	84.4	141	141	408	9.7e-58	231.9	UniRef100_H6RSJ9 L-threonine ammonia-lyase n=1 Tax=Blastococcus saxobsidens (strain DD2) TaxID=1146883 RepID=H6RSJ9_BLASD	Taxonomy=Bacteria;Actinobacteria;Geodermatophilales;Geodermatophilaceae;Blastococcus;Blastococcus_saxobsidens
AB19_LB5_10383_length_2325_cov_84_3	UniRef100_K0E186	70.7	290	342	409	5.4e-110	406.8	UniRef100_K0E186 Diaminopropionate ammonia-lyase n=1 Tax=Paraburkholderia phenoliruptrix BR3459a TaxID=1229205 RepID=K0E186_9BURK	Taxonomy=Bacteria;Proteobacteria;Betaproteobacteria;Burkholderiales;Burkholderiaceae;Paraburkholderia;Paraburkholderia_phenoliruptrix_BR3459a
AB19_LB5_10511_length_2308_cov_13_3	UniRef100_A0A1M7K170	73	415	416	415	1.7e-166	594.7	UniRef100_A0A1M7K170 L-threonine ammonia-lyase n=1 Tax=Cryptosporangium aurantiacum TaxID=134849 RepID=A0A1M7K170_9ACTN	Taxonomy=Bacteria;Actinobacteria;Frankiales;Cryptosporangiaceae;Cryptosporangium;Cryptosporangium_aurantiacum
AB19_LB5_11133_length_2234_cov_19_2	UniRef100_W0RHP6	82.9	457	458	631	1.2e-210	741.5	UniRef100_W0RHP6 Aspartate ammonia-lyase n=1 Tax=Gemmatirosa kalamazoonesis TaxID=861299 RepID=W0RHP6_9BACT	Taxonomy=Bacteria;Gemmatimonadetes;Gemmatimonadales;Gemmatimonadaceae;Gemmatirosa;Gemmatirosa_kalamazoonesis
AB19_LB5_14396_length_1931_cov_9_4	UniRef100_UPI0004094D13	69.9	226	232	400	1.3e-80	308.5	UniRef100_UPI0004094D13 threonine ammonia-lyase n=1 Tax=Marmoricola sp. URHB0036 TaxID=1298863 RepID=UPI0004094D13	Taxonomy=Bacteria;Actinobacteria;Propionibacteriales;Nocardioidaceae;Marmoricola;Marmoricola_sp_URHB0036
AB19_LB5_14752_length_1905_cov_26_2	UniRef100_A0A1J4N6G0	79.2	337	332	468	1.1e-147	531.9	UniRef100_A0A1J4N6G0 L-serine ammonia-lyase n=1 Tax=Nocardioides luteus TaxID=1844 RepID=A0A1J4N6G0_9ACTN	Taxonomy=Bacteria;Actinobacteria;Propionibacteriales;Nocardioidaceae;Nocardioides;Nocardioides_luteus
AB19_LB5_16499_length_1789_cov_4_3	UniRef100_A0A1M3KW52	35.2	298	286	513	3.6e-35	157.9	UniRef100_A0A1M3KW52 Histidine ammonia-lyase n=1 Tax=Candidatus Kapabacteria sp. 59-99 TaxID=1895771 RepID=A0A1M3KW52_9BACT	Taxonomy=Bacteria;Candidatus_Kapabacteria;Candidatus_Kapabacteria_sp_59_99
AB19_LB5_16553_length_1785_cov_19_3	UniRef100_UPI0003B69B93	66	47	53	355	4.2e-06	58.9	UniRef100_UPI0003B69B93 diaminopropionate ammonia-lyase n=1 Tax=Ornithinimicrobium pekingense TaxID=384677 RepID=UPI0003B69B93	Taxonomy=Bacteria;Actinobacteria;Micrococcales;Intrasporangiaceae;Ornithinimicrobium;Ornithinimicrobium_pekingense
AB19_LB5_17352_length_1738_cov_46_1	UniRef100_UPI000693F0F8	79.1	407	409	424	1e-179	638.6	UniRef100_UPI000693F0F8 threonine ammonia-lyase n=1 Tax=bacterium JKG1 TaxID=1128421 RepID=UPI000693F0F8	Taxonomy=Bacteria;bacterium_JKG1
AB19_LB5_18993_length_1653_cov_17_1	UniRef100_UPI000689B367	74.4	43	45	526	2.1e-06	59.7	UniRef100_UPI000689B367 histidine ammonia-lyase n=1 Tax=Rhizobiales bacterium YIM 77505 TaxID=1411123 RepID=UPI000689B367	Taxonomy=Bacteria;Proteobacteria;Alphaproteobacteria;Rhizobiales;Rhizobiales_bacterium_YIM_77505
AB19_LB5_21442_length_1546_cov_38_2	UniRef100_W0RJ47	89.1	475	476	475	6.9e-241	842	UniRef100_W0RJ47 Aspartate ammonia-lyase n=1 Tax=Gemmatirosa kalamazoonesis TaxID=861299 RepID=W0RJ47_9BACT	Taxonomy=Bacteria;Gemmatimonadetes;Gemmatimonadales;Gemmatimonadaceae;Gemmatirosa;Gemmatirosa_kalamazoonesis
AB19_LB5_23572_length_1470_cov_10_1	UniRef100_UPI000401C0D0	85.8	317	325	443	6.8e-147	529.3	UniRef100_UPI000401C0D0 aspartate ammonia-lyase n=1 Tax=Solirubrobacter sp. URHD0082 TaxID=1298857 RepID=UPI000401C0D0	Taxonomy=Bacteria;Actinobacteria;Thermoleophilia;Solirubrobacterales;Solirubrobacteraceae;Solirubrobacter;Solirubrobacter_sp_URHD0082
AB19_LB5_23945_length_1457_cov_29_3	UniRef100_K6Q3Q1	63.1	203	207	621	1.5e-54	221.9	UniRef100_K6Q3Q1 Histidine ammonia-lyase n=1 Tax=Thermaerobacter subterraneus DSM 13965 TaxID=867903 RepID=K6Q3Q1_9FIRM	Taxonomy=Bacteria;Firmicutes;Clostridia;Clostridiales;Clostridiales_Family_XVII_Incertae_Sedis;Thermaerobacter;Thermaerobacter_subterraneus_DSM_13965
AB19_LB5_24898_length_1425_cov_59_1	UniRef100_A0A1N7SKQ0	74.3	303	303	409	1.2e-126	461.8	UniRef100_A0A1N7SKQ0 Diaminopropionate ammonia-lyase n=1 Tax=Burkholderia sp. STM 7296 TaxID=1247936 RepID=A0A1N7SKQ0_9BURK	Taxonomy=unclassified
AB19_LB5_25070_length_1420_cov_11_2	UniRef100_A0A1E4B4C7	54.2	72	74	509	6.1e-11	75.5	UniRef100_A0A1E4B4C7 Histidine ammonia-lyase n=1 Tax=Gemmatimonadetes bacterium SCN 70-22 TaxID=1660163 RepID=A0A1E4B4C7_9BACT	Taxonomy=Bacteria;Gemmatimonadetes;Gemmatimonadetes_bacterium_SCN_70_22
AB19_LB5_26019_length_1390_cov_21_1	UniRef100_G2SIQ7	67	218	222	332	8.9e-74	285.8	UniRef100_G2SIQ7 Threo-3-hydroxyaspartate ammonia-lyase n=1 Tax=Rhodothermus marinus SG0.5JP17-172 TaxID=762570 RepID=G2SIQ7_RHOMR	Taxonomy=Bacteria;Bacteroidetes;Bacteroidetes_Order_II_Incertae_sedis;Rhodothermaceae;Rhodothermus;Rhodothermus_marinus_SG0_5JP17_172
AB19_LB5_28919_length_1310_cov_24_2	UniRef100_A0A1M7K170	76.6	77	99	415	8.7e-21	108.6	UniRef100_A0A1M7K170 L-threonine ammonia-lyase n=1 Tax=Cryptosporangium aurantiacum TaxID=134849 RepID=A0A1M7K170_9ACTN	Taxonomy=Bacteria;Actinobacteria;Frankiales;Cryptosporangiaceae;Cryptosporangium;Cryptosporangium_aurantiacum
AB19_LB5_30003_length_1284_cov_29_1	UniRef100_A0A1M7TZP8	83.8	253	254	427	9.8e-117	428.7	UniRef100_A0A1M7TZP8 L-threonine ammonia-lyase n=1 Tax=Geodermatophilus obscurus TaxID=1861 RepID=A0A1M7TZP8_9ACTN	Taxonomy=Bacteria;Actinobacteria;Geodermatophilales;Geodermatophilaceae;Geodermatophilus;Geodermatophilus_obscurus
AB19_LB5_36103_length_1155_cov_13_1	UniRef100_UPI000401C0D0	81.9	382	384	443	2.9e-173	617.1	UniRef100_UPI000401C0D0 aspartate ammonia-lyase n=1 Tax=Solirubrobacter sp. URHD0082 TaxID=1298857 RepID=UPI000401C0D0	Taxonomy=Bacteria;Actinobacteria;Thermoleophilia;Solirubrobacterales;Solirubrobacteraceae;Solirubrobacter;Solirubrobacter_sp_URHD0082
AB19_LB5_36857_length_1140_cov_61_1	UniRef100_UPI0003FD24D0	69.7	231	231	409	6.2e-86	326.2	UniRef100_UPI0003FD24D0 diaminopropionate ammonia-lyase n=1 Tax=Paraburkholderia mimosarum TaxID=312026 RepID=UPI0003FD24D0	Taxonomy=Bacteria;Proteobacteria;Betaproteobacteria;Burkholderiales;Burkholderiaceae;Paraburkholderia;Paraburkholderia_mimosarum
AB19_LB5_36965_length_1139_cov_12_1	UniRef100_I4EYN8	82.3	379	379	456	2.1e-176	627.5	UniRef100_I4EYN8 L-serine ammonia-lyase n=1 Tax=Modestobacter marinus TaxID=477641 RepID=I4EYN8_9ACTN	Taxonomy=Bacteria;Actinobacteria;Geodermatophilales;Geodermatophilaceae;Modestobacter;Modestobacter_marinus
AB19_LB5_37119_length_1136_cov_8_1	UniRef100_UPI000485135C	75.3	73	74	411	1.5e-20	107.5	UniRef100_UPI000485135C threonine ammonia-lyase n=1 Tax=Solirubrobacter sp. URHD0082 TaxID=1298857 RepID=UPI000485135C	Taxonomy=Bacteria;Actinobacteria;Thermoleophilia;Solirubrobacterales;Solirubrobacteraceae;Solirubrobacter;Solirubrobacter_sp_URHD0082
AB19_LB5_37787_length_1124_cov_15_2	UniRef100_UPI000693F0F8	74.7	269	274	424	7.3e-110	406	UniRef100_UPI000693F0F8 threonine ammonia-lyase n=1 Tax=bacterium JKG1 TaxID=1128421 RepID=UPI000693F0F8	Taxonomy=Bacteria;bacterium_JKG1
AB19_LB5_40844_length_1072_cov_18_3	UniRef100_UPI00047BE8B7	62.5	72	75	408	3.2e-15	89.7	UniRef100_UPI00047BE8B7 threonine ammonia-lyase n=1 Tax=Geodermatophilaceae bacterium URHB0062 TaxID=1380353 RepID=UPI00047BE8B7	Taxonomy=Bacteria;Actinobacteria;Geodermatophilales;Geodermatophilaceae;Geodermatophilaceae_bacterium_URHB0062
AB19_LB5_42249_length_1051_cov_66_1	UniRef100_A0A085EW28	63.9	346	349	511	3.2e-110	407.5	UniRef100_A0A085EW28 Histidine ammonia-lyase n=1 Tax=Bosea sp. LC85 TaxID=1502851 RepID=A0A085EW28_9BRAD	Taxonomy=Bacteria;Proteobacteria;Alphaproteobacteria;Rhizobiales;Bradyrhizobiaceae;Bosea;Bosea_sp_LC85
AB19_LB5_44623_length_1017_cov_12_1	UniRef100_A0A1F8LLB5	55.4	314	334	518	1.4e-78	302.4	UniRef100_A0A1F8LLB5 Histidine ammonia-lyase n=1 Tax=Chloroflexi bacterium GWC2_73_18 TaxID=1797616 RepID=A0A1F8LLB5_9CHLR	Taxonomy=Bacteria;Chloroflexi;Chloroflexi_bacterium_GWC2_73_18
AB19_LC2_14106_length_3143_cov_11_3	UniRef100_A0A1C5G9V0	79.7	123	162	130	2.5e-49	204.1	UniRef100_A0A1C5G9V0 3-aminobutyryl-CoA ammonia-lyase n=1 Tax=Micromonospora echinofusca TaxID=47858 RepID=A0A1C5G9V0_9ACTN	Taxonomy=Bacteria;Actinobacteria;Micromonosporales;Micromonosporaceae;Micromonospora;Micromonospora_echinofusca
AB19_LC2_7_length_105100_cov_22_80	UniRef100_UPI000401C0D0	80.8	442	446	443	1.9e-200	707.6	UniRef100_UPI000401C0D0 aspartate ammonia-lyase n=1 Tax=Solirubrobacter sp. URHD0082 TaxID=1298857 RepID=UPI000401C0D0	Taxonomy=Bacteria;Actinobacteria;Thermoleophilia;Solirubrobacterales;Solirubrobacteraceae;Solirubrobacter;Solirubrobacter_sp_URHD0082
AB19_LC2_23_length_79174_cov_98_5	UniRef100_A5UUQ4	64.3	319	333	322	6.8e-110	406.4	UniRef100_A5UUQ4 L-threonine ammonia-lyase n=1 Tax=Roseiflexus sp. (strain RS-1) TaxID=357808 RepID=A5UUQ4_ROSS1	Taxonomy=Bacteria;Chloroflexi;Chloroflexia;Chloroflexales;Roseiflexineae;Roseiflexaceae;Roseiflexus;Roseiflexus_sp_
AB19_LC2_104_length_45961_cov_66_9	UniRef100_UPI0004951510	76.9	143	215	474	2e-54	221.5	UniRef100_UPI0004951510 ethanolamine ammonia-lyase n=1 Tax=Blastococcus sp. URHD0036 TaxID=1380356 RepID=UPI0004951510	Taxonomy=Bacteria;Actinobacteria;Geodermatophilales;Geodermatophilaceae;Blastococcus;Blastococcus_sp_URHD0036
AB19_LC2_111_length_45087_cov_103_11	UniRef100_UPI000693F0F8	79.4	408	410	424	6.3e-182	646	UniRef100_UPI000693F0F8 threonine ammonia-lyase n=1 Tax=bacterium JKG1 TaxID=1128421 RepID=UPI000693F0F8	Taxonomy=Bacteria;bacterium_JKG1
AB19_LC2_180_length_37735_cov_89_30	UniRef100_A0A1M7K170	78.1	415	439	415	4.4e-173	616.7	UniRef100_A0A1M7K170 L-threonine ammonia-lyase n=1 Tax=Cryptosporangium aurantiacum TaxID=134849 RepID=A0A1M7K170_9ACTN	Taxonomy=Bacteria;Actinobacteria;Frankiales;Cryptosporangiaceae;Cryptosporangium;Cryptosporangium_aurantiacum
AB19_LC2_191_length_36419_cov_22_31	UniRef100_UPI000485135C	69	403	407	411	1.2e-145	525.4	UniRef100_UPI000485135C threonine ammonia-lyase n=1 Tax=Solirubrobacter sp. URHD0082 TaxID=1298857 RepID=UPI000485135C	Taxonomy=Bacteria;Actinobacteria;Thermoleophilia;Solirubrobacterales;Solirubrobacteraceae;Solirubrobacter;Solirubrobacter_sp_URHD0082
AB19_LC2_312_length_28832_cov_60_9	UniRef100_H6RSJ9	87	399	401	408	2.5e-183	650.6	UniRef100_H6RSJ9 L-threonine ammonia-lyase n=1 Tax=Blastococcus saxobsidens (strain DD2) TaxID=1146883 RepID=H6RSJ9_BLASD	Taxonomy=Bacteria;Actinobacteria;Geodermatophilales;Geodermatophilaceae;Blastococcus;Blastococcus_saxobsidens
AB19_LC2_360_length_26480_cov_28_4	UniRef100_I4EYN8	89.3	458	459	456	2.8e-231	810.1	UniRef100_I4EYN8 L-serine ammonia-lyase n=1 Tax=Modestobacter marinus TaxID=477641 RepID=I4EYN8_9ACTN	Taxonomy=Bacteria;Actinobacteria;Geodermatophilales;Geodermatophilaceae;Modestobacter;Modestobacter_marinus
AB19_LC2_594_length_20615_cov_52_5	UniRef100_UPI0005F88854	63.8	448	458	463	2.4e-150	541.2	UniRef100_UPI0005F88854 aspartate ammonia-lyase n=1 Tax=Frankia sp. DC12 TaxID=683315 RepID=UPI0005F88854	Taxonomy=Bacteria;Actinobacteria;Frankiales;Frankiaceae;Frankia;Frankia_sp_DC12
AB19_LC2_643_length_19872_cov_60_5	UniRef100_UPI0005B76754	79.7	399	398	403	1.1e-167	598.6	UniRef100_UPI0005B76754 threonine ammonia-lyase n=1 Tax=Belnapia sp. F-4-1 TaxID=1545443 RepID=UPI0005B76754	Taxonomy=Bacteria;Proteobacteria;Alphaproteobacteria;Rhodospirillales;Acetobacteraceae;Belnapia;Belnapia_sp_F_4_1
AB19_LC2_825_length_17322_cov_16_1	UniRef100_UPI0004B8DEBB	80.7	467	473	472	1.5e-211	744.6	UniRef100_UPI0004B8DEBB aspartate ammonia-lyase n=1 Tax=Chloroflexus sp. Y-396-1 TaxID=867845 RepID=UPI0004B8DEBB	Taxonomy=Bacteria;Chloroflexi;Chloroflexia;Chloroflexales;Chloroflexineae;Chloroflexaceae;Chloroflexus;Chloroflexus_sp_Y_396_1
AB19_LC2_845_length_17175_cov_37_8	UniRef100_A0A1M7K170	74.7	415	416	415	1.2e-169	605.1	UniRef100_A0A1M7K170 L-threonine ammonia-lyase n=1 Tax=Cryptosporangium aurantiacum TaxID=134849 RepID=A0A1M7K170_9ACTN	Taxonomy=Bacteria;Actinobacteria;Frankiales;Cryptosporangiaceae;Cryptosporangium;Cryptosporangium_aurantiacum
AB19_LC2_1229_length_13924_cov_42_2	UniRef100_B9L1A5	65.3	311	343	341	1.1e-102	382.5	UniRef100_B9L1A5 Threonine ammonia-lyase, biosynthetic n=1 Tax=Thermomicrobium roseum (strain ATCC 27502 / DSM 5159 / P-2) TaxID=309801 RepID=B9L1A5_THERP	Taxonomy=Bacteria;Chloroflexi;Thermomicrobiales;Thermomicrobiaceae;Thermomicrobium;Thermomicrobium_roseum
AB19_LC2_1751_length_11422_cov_17_8	UniRef100_UPI000693F0F8	73.8	408	410	424	4.2e-170	606.7	UniRef100_UPI000693F0F8 threonine ammonia-lyase n=1 Tax=bacterium JKG1 TaxID=1128421 RepID=UPI000693F0F8	Taxonomy=Bacteria;bacterium_JKG1
AB19_LC2_1839_length_11075_cov_202_8	UniRef100_A0A1M7T3H2	71.4	409	422	412	2.7e-148	534.3	UniRef100_A0A1M7T3H2 L-threonine ammonia-lyase n=1 Tax=Geodermatophilus obscurus TaxID=1861 RepID=A0A1M7T3H2_9ACTN	Taxonomy=Bacteria;Actinobacteria;Geodermatophilales;Geodermatophilaceae;Geodermatophilus;Geodermatophilus_obscurus
AB19_LC2_2134_length_10061_cov_16_19	UniRef100_D9Y1Z5	60.5	311	318	325	5.7e-90	340.1	UniRef100_D9Y1Z5 Threo-3-hydroxyaspartate ammonia-lyase n=1 Tax=Streptomyces griseoflavus Tu4000 TaxID=467200 RepID=D9Y1Z5_9ACTN	Taxonomy=Bacteria;Actinobacteria;Streptomycetales;Streptomycetaceae;Streptomyces;Streptomyces_griseoflavus_Tu4000
AB19_LC2_2467_length_9193_cov_45_3	UniRef100_UPI0005BC1C77	74.7	379	392	387	6.5e-160	572.8	UniRef100_UPI0005BC1C77 diaminopropionate ammonia-lyase n=1 Tax=Belnapia moabensis TaxID=365533 RepID=UPI0005BC1C77	Taxonomy=Bacteria;Proteobacteria;Alphaproteobacteria;Rhodospirillales;Acetobacteraceae;Belnapia;Belnapia_moabensis
AB19_LC2_2881_length_8329_cov_132_5	UniRef100_A0A1M7K170	73.5	415	416	415	5.2e-168	599.7	UniRef100_A0A1M7K170 L-threonine ammonia-lyase n=1 Tax=Cryptosporangium aurantiacum TaxID=134849 RepID=A0A1M7K170_9ACTN	Taxonomy=Bacteria;Actinobacteria;Frankiales;Cryptosporangiaceae;Cryptosporangium;Cryptosporangium_aurantiacum
AB19_LC2_3087_length_7993_cov_12_4	UniRef100_A0A124ECW6	67.3	459	486	485	4.9e-165	590.1	UniRef100_A0A124ECW6 Aspartate ammonia-lyase n=1 Tax=Streptomyces kanasensis TaxID=936756 RepID=A0A124ECW6_9ACTN	Taxonomy=Bacteria;Actinobacteria;Streptomycetales;Streptomycetaceae;Streptomyces;Streptomyces_kanasensis
AB19_LC2_3946_length_6867_cov_33_3	UniRef100_UPI000401C0D0	78.9	437	441	443	8.2e-188	665.6	UniRef100_UPI000401C0D0 aspartate ammonia-lyase n=1 Tax=Solirubrobacter sp. URHD0082 TaxID=1298857 RepID=UPI000401C0D0	Taxonomy=Bacteria;Actinobacteria;Thermoleophilia;Solirubrobacterales;Solirubrobacteraceae;Solirubrobacter;Solirubrobacter_sp_URHD0082
AB19_LC2_4418_length_6409_cov_44_4	UniRef100_D1C2S7	56	495	521	528	4.6e-137	497.3	UniRef100_D1C2S7 Histidine ammonia-lyase n=1 Tax=Sphaerobacter thermophilus (strain DSM 20745 / S 6022) TaxID=479434 RepID=D1C2S7_SPHTD	Taxonomy=Bacteria;Chloroflexi;Sphaerobacteridae;Sphaerobacterales;Sphaerobacterineae;Sphaerobacteraceae;Sphaerobacter;Sphaerobacter_thermophilus
AB19_LC2_5457_length_5615_cov_19_1	UniRef100_A0A1M7T3H2	75.3	320	337	412	1.7e-124	454.9	UniRef100_A0A1M7T3H2 L-threonine ammonia-lyase n=1 Tax=Geodermatophilus obscurus TaxID=1861 RepID=A0A1M7T3H2_9ACTN	Taxonomy=Bacteria;Actinobacteria;Geodermatophilales;Geodermatophilaceae;Geodermatophilus;Geodermatophilus_obscurus
AB19_LC2_5457_length_5615_cov_19_2	UniRef100_UPI00047BE8B7	59.7	72	73	408	4e-15	89.4	UniRef100_UPI00047BE8B7 threonine ammonia-lyase n=1 Tax=Geodermatophilaceae bacterium URHB0062 TaxID=1380353 RepID=UPI00047BE8B7	Taxonomy=Bacteria;Actinobacteria;Geodermatophilales;Geodermatophilaceae;Geodermatophilaceae_bacterium_URHB0062
AB19_LC2_9184_length_4091_cov_13_1	UniRef100_UPI00046F46AA	72	500	501	511	6.9e-191	676	UniRef100_UPI00046F46AA histidine ammonia-lyase n=1 Tax=bacterium JKG1 TaxID=1128421 RepID=UPI00046F46AA	Taxonomy=Bacteria;bacterium_JKG1
AB19_LC2_10826_length_3698_cov_9_2	UniRef100_I4EYN8	84	457	458	456	1.6e-218	767.7	UniRef100_I4EYN8 L-serine ammonia-lyase n=1 Tax=Modestobacter marinus TaxID=477641 RepID=I4EYN8_9ACTN	Taxonomy=Bacteria;Actinobacteria;Geodermatophilales;Geodermatophilaceae;Modestobacter;Modestobacter_marinus
AB19_LC2_12830_length_3324_cov_6_1	UniRef100_UPI000489C1CF	73.4	312	341	535	7.9e-130	472.6	UniRef100_UPI000489C1CF histidine ammonia-lyase n=1 Tax=Solirubrobacter sp. URHD0082 TaxID=1298857 RepID=UPI000489C1CF	Taxonomy=Bacteria;Actinobacteria;Thermoleophilia;Solirubrobacterales;Solirubrobacteraceae;Solirubrobacter;Solirubrobacter_sp_URHD0082
AB19_LC2_12830_length_3324_cov_6_2	UniRef100_UPI000489C1CF	70.2	114	115	535	2.9e-36	160.2	UniRef100_UPI000489C1CF histidine ammonia-lyase n=1 Tax=Solirubrobacter sp. URHD0082 TaxID=1298857 RepID=UPI000489C1CF	Taxonomy=Bacteria;Actinobacteria;Thermoleophilia;Solirubrobacterales;Solirubrobacteraceae;Solirubrobacter;Solirubrobacter_sp_URHD0082
AB19_LC2_12933_length_3308_cov_5_5	UniRef100_UPI000489C1CF	61.5	91	101	535	1.6e-22	114.4	UniRef100_UPI000489C1CF histidine ammonia-lyase n=1 Tax=Solirubrobacter sp. URHD0082 TaxID=1298857 RepID=UPI000489C1CF	Taxonomy=Bacteria;Actinobacteria;Thermoleophilia;Solirubrobacterales;Solirubrobacteraceae;Solirubrobacter;Solirubrobacter_sp_URHD0082
AB19_LC2_14106_length_3143_cov_11_3	UniRef100_A0A1C5G9V0	79.7	123	162	130	2.5e-49	204.1	UniRef100_A0A1C5G9V0 3-aminobutyryl-CoA ammonia-lyase n=1 Tax=Micromonospora echinofusca TaxID=47858 RepID=A0A1C5G9V0_9ACTN	Taxonomy=Bacteria;Actinobacteria;Micromonosporales;Micromonosporaceae;Micromonospora;Micromonospora_echinofusca
AB19_LC2_16106_length_2884_cov_11_1	UniRef100_UPI000401C0D0	80.9	434	441	443	2.5e-192	680.6	UniRef100_UPI000401C0D0 aspartate ammonia-lyase n=1 Tax=Solirubrobacter sp. URHD0082 TaxID=1298857 RepID=UPI000401C0D0	Taxonomy=Bacteria;Actinobacteria;Thermoleophilia;Solirubrobacterales;Solirubrobacteraceae;Solirubrobacter;Solirubrobacter_sp_URHD0082
AB19_LC2_20387_length_2477_cov_11_2	UniRef100_A0A1M7TZP8	80.9	362	363	427	6.4e-162	579.3	UniRef100_A0A1M7TZP8 L-threonine ammonia-lyase n=1 Tax=Geodermatophilus obscurus TaxID=1861 RepID=A0A1M7TZP8_9ACTN	Taxonomy=Bacteria;Actinobacteria;Geodermatophilales;Geodermatophilaceae;Geodermatophilus;Geodermatophilus_obscurus
AB19_LC2_22971_length_2293_cov_5_1	UniRef100_A0A098Y3J5	81.9	221	220	457	3.8e-101	376.7	UniRef100_A0A098Y3J5 Serine ammonia-lyase n=1 Tax=Modestobacter caceresii TaxID=1522368 RepID=A0A098Y3J5_9ACTN	Taxonomy=Bacteria;Actinobacteria;Geodermatophilales;Geodermatophilaceae;Modestobacter;Modestobacter_caceresii
AB19_LC2_23020_length_2290_cov_16_1	UniRef100_A0A124G8W8	63.5	137	142	511	3.9e-38	166.8	UniRef100_A0A124G8W8 Histidine ammonia-lyase n=1 Tax=Actinoplanes awajinensis subsp. mycoplanecinus TaxID=135947 RepID=A0A124G8W8_9ACTN	Taxonomy=Bacteria;Actinobacteria;Micromonosporales;Micromonosporaceae;Actinoplanes;Actinoplanes_awajinensis_subsp_mycoplanecinus
AB19_LC2_23900_length_2235_cov_4_1	UniRef100_A0A1M7K170	68.6	223	223	415	6e-78	299.7	UniRef100_A0A1M7K170 L-threonine ammonia-lyase n=1 Tax=Cryptosporangium aurantiacum TaxID=134849 RepID=A0A1M7K170_9ACTN	Taxonomy=Bacteria;Actinobacteria;Frankiales;Cryptosporangiaceae;Cryptosporangium;Cryptosporangium_aurantiacum
AB19_LC2_25632_length_2132_cov_22_1	UniRef100_UPI00054E070F	48.9	131	131	483	5.7e-20	106.3	UniRef100_UPI00054E070F histidine ammonia-lyase n=1 Tax=Dongia sp. URHE0060 TaxID=1380391 RepID=UPI00054E070F	Taxonomy=Bacteria;Proteobacteria;Alphaproteobacteria;Rhodospirillales;Rhodospirillaceae;Dongia;Dongia_sp_URHE0060
AB19_LC2_25701_length_2128_cov_9_3	UniRef100_UPI000693F0F8	70.2	416	417	424	7.1e-149	536.2	UniRef100_UPI000693F0F8 threonine ammonia-lyase n=1 Tax=bacterium JKG1 TaxID=1128421 RepID=UPI000693F0F8	Taxonomy=Bacteria;bacterium_JKG1
AB19_LC2_26579_length_2081_cov_16_1	UniRef100_UPI0003FD24D0	70.5	403	410	409	6.1e-161	576.2	UniRef100_UPI0003FD24D0 diaminopropionate ammonia-lyase n=1 Tax=Paraburkholderia mimosarum TaxID=312026 RepID=UPI0003FD24D0	Taxonomy=Bacteria;Proteobacteria;Betaproteobacteria;Burkholderiales;Burkholderiaceae;Paraburkholderia;Paraburkholderia_mimosarum
AB19_LC2_27545_length_2032_cov_7_1	UniRef100_UPI00036F4776	52	102	124	481	2.1e-19	104.4	UniRef100_UPI00036F4776 histidine ammonia-lyase n=1 Tax=Amycolatopsis balhimycina TaxID=208443 RepID=UPI00036F4776	Taxonomy=Bacteria;Actinobacteria;Pseudonocardiales;Pseudonocardiaceae;Amycolatopsis;Amycolatopsis_balhimycina
AB19_LC2_35462_length_1711_cov_4_2	UniRef100_UPI000567B4AD	47	198	204	497	4.4e-27	130.6	UniRef100_UPI000567B4AD histidine ammonia-lyase n=1 Tax=Streptomyces griseus TaxID=1911 RepID=UPI000567B4AD	Taxonomy=Bacteria;Actinobacteria;Streptomycetales;Streptomycetaceae;Streptomyces;Streptomyces_griseus
AB19_LC2_38178_length_1625_cov_7_1	UniRef100_UPI000485135C	71.2	52	55	411	1.2e-11	77.4	UniRef100_UPI000485135C threonine ammonia-lyase n=1 Tax=Solirubrobacter sp. URHD0082 TaxID=1298857 RepID=UPI000485135C	Taxonomy=Bacteria;Actinobacteria;Thermoleophilia;Solirubrobacterales;Solirubrobacteraceae;Solirubrobacter;Solirubrobacter_sp_URHD0082
AB19_LC2_38641_length_1612_cov_5_2	UniRef100_UPI000401C0D0	82.2	415	423	443	2.8e-185	657.1	UniRef100_UPI000401C0D0 aspartate ammonia-lyase n=1 Tax=Solirubrobacter sp. URHD0082 TaxID=1298857 RepID=UPI000401C0D0	Taxonomy=Bacteria;Actinobacteria;Thermoleophilia;Solirubrobacterales;Solirubrobacteraceae;Solirubrobacter;Solirubrobacter_sp_URHD0082
AB19_LC2_45253_length_1447_cov_3_2	UniRef100_UPI0004951510	79	138	138	474	2.7e-52	213.8	UniRef100_UPI0004951510 ethanolamine ammonia-lyase n=1 Tax=Blastococcus sp. URHD0036 TaxID=1380356 RepID=UPI0004951510	Taxonomy=Bacteria;Actinobacteria;Geodermatophilales;Geodermatophilaceae;Blastococcus;Blastococcus_sp_URHD0036
AB19_LC2_45960_length_1432_cov_13_1	UniRef100_G7GV46	50	72	75	373	6e-06	58.9	UniRef100_G7GV46 Putative diaminopropionate ammonia-lyase n=1 Tax=Gordonia amarae NBRC 15530 TaxID=1075090 RepID=G7GV46_9ACTN	Taxonomy=Bacteria;Actinobacteria;Corynebacteriales;Gordoniaceae;Gordonia;Gordonia_amarae_NBRC_15530
AB19_LC2_54941_length_1264_cov_6_3	UniRef100_Q1AYH5	52.9	138	165	495	1.5e-25	125.2	UniRef100_Q1AYH5 Histidine ammonia-lyase n=1 Tax=Rubrobacter xylanophilus (strain DSM 9941 / NBRC 16129) TaxID=266117 RepID=Q1AYH5_RUBXD	Taxonomy=Bacteria;Actinobacteria;Rubrobacteria;Rubrobacterales;Rubrobacteraceae;Rubrobacter;Rubrobacter_xylanophilus
AB19_LC2_57486_length_1221_cov_3_1	UniRef100_A0A077M2A8	71.6	190	194	341	1.6e-63	251.5	UniRef100_A0A077M2A8 Diaminopropionate ammonia-lyase n=1 Tax=Tetrasphaera japonica T1-X7 TaxID=1194083 RepID=A0A077M2A8_9MICO	Taxonomy=Bacteria;Actinobacteria;Micrococcales;Intrasporangiaceae;Tetrasphaera;Tetrasphaera_japonica_T1_X7
AB19_LC2_60040_length_1182_cov_2_1	UniRef100_A0A0A0BQZ1	78	127	155	511	2e-43	184.5	UniRef100_A0A0A0BQZ1 Histidine ammonia-lyase n=1 Tax=Cellulomonas carbonis T26 TaxID=947969 RepID=A0A0A0BQZ1_9CELL	Taxonomy=Bacteria;Actinobacteria;Micrococcales;Cellulomonadaceae;Cellulomonas;Cellulomonas_carbonis_T26
AB19_LC2_60040_length_1182_cov_2_2	UniRef100_A0A0A0BQZ1	84.3	242	241	511	5.6e-106	392.9	UniRef100_A0A0A0BQZ1 Histidine ammonia-lyase n=1 Tax=Cellulomonas carbonis T26 TaxID=947969 RepID=A0A0A0BQZ1_9CELL	Taxonomy=Bacteria;Actinobacteria;Micrococcales;Cellulomonadaceae;Cellulomonas;Cellulomonas_carbonis_T26
AB19_LC2_64440_length_1119_cov_13_1	UniRef100_A0A1M7T3H2	78.5	181	205	412	2.7e-72	280.8	UniRef100_A0A1M7T3H2 L-threonine ammonia-lyase n=1 Tax=Geodermatophilus obscurus TaxID=1861 RepID=A0A1M7T3H2_9ACTN	Taxonomy=Bacteria;Actinobacteria;Geodermatophilales;Geodermatophilaceae;Geodermatophilus;Geodermatophilus_obscurus
AB19_LC2_70458_length_1045_cov_11_2	UniRef100_A0A1M6TIG7	57.1	98	98	486	8.1e-19	102.1	UniRef100_A0A1M6TIG7 Histidine ammonia-lyase n=1 Tax=Pseudonocardia thermophila TaxID=1848 RepID=A0A1M6TIG7_PSETH	Taxonomy=Bacteria;Actinobacteria;Pseudonocardiales;Pseudonocardiaceae;Pseudonocardia;Pseudonocardia_thermophila
AB19_LC2_73781_length_1009_cov_6_2	UniRef100_UPI0006E2DD63	82.3	181	183	461	7.9e-76	292.4	UniRef100_UPI0006E2DD63 aspartate ammonia-lyase n=1 Tax=Streptomyces neyagawaensis TaxID=42238 RepID=UPI0006E2DD63	Taxonomy=Bacteria;Actinobacteria;Streptomycetales;Streptomycetaceae;Streptomyces;Streptomyces_neyagawaensis
AB19_LC2_74426_length_1002_cov_150_1	UniRef100_K0E186	72.7	256	256	409	1.9e-99	371.3	UniRef100_K0E186 Diaminopropionate ammonia-lyase n=1 Tax=Paraburkholderia phenoliruptrix BR3459a TaxID=1229205 RepID=K0E186_9BURK	Taxonomy=Bacteria;Proteobacteria;Betaproteobacteria;Burkholderiales;Burkholderiaceae;Paraburkholderia;Paraburkholderia_phenoliruptrix_BR3459a
AB19_LC2_74465_length_1002_cov_7_1	UniRef100_UPI00055822C6	59.6	287	293	413	2.1e-83	318.2	UniRef100_UPI00055822C6 threonine ammonia-lyase n=1 Tax=Conexibacter woesei TaxID=191495 RepID=UPI00055822C6	Taxonomy=Bacteria;Actinobacteria;Thermoleophilia;Solirubrobacterales;Conexibacteraceae;Conexibacter;Conexibacter_woesei
AB19_LC3_8083_length_3814_cov_8_3	UniRef100_A0A1C6T3N1	80	95	99	130	6.9e-34	152.1	UniRef100_A0A1C6T3N1 3-aminobutyryl-CoA ammonia-lyase n=1 Tax=Micromonospora nigra TaxID=145857 RepID=A0A1C6T3N1_9ACTN	Taxonomy=Bacteria;Actinobacteria;Micromonosporales;Micromonosporaceae;Micromonospora;Micromonospora_nigra
AB19_LC3_3_length_95656_cov_67_26	UniRef100_UPI000693F0F8	79.4	408	410	424	6.3e-182	646	UniRef100_UPI000693F0F8 threonine ammonia-lyase n=1 Tax=bacterium JKG1 TaxID=1128421 RepID=UPI000693F0F8	Taxonomy=Bacteria;bacterium_JKG1
AB19_LC3_23_length_64005_cov_63_5	UniRef100_A5UUQ4	64.3	319	333	322	1.5e-109	405.2	UniRef100_A5UUQ4 L-threonine ammonia-lyase n=1 Tax=Roseiflexus sp. (strain RS-1) TaxID=357808 RepID=A5UUQ4_ROSS1	Taxonomy=Bacteria;Chloroflexi;Chloroflexia;Chloroflexales;Roseiflexineae;Roseiflexaceae;Roseiflexus;Roseiflexus_sp_
AB19_LC3_185_length_26297_cov_17_1	UniRef100_UPI0004B8DEBB	80.7	467	473	472	7.4e-211	742.3	UniRef100_UPI0004B8DEBB aspartate ammonia-lyase n=1 Tax=Chloroflexus sp. Y-396-1 TaxID=867845 RepID=UPI0004B8DEBB	Taxonomy=Bacteria;Chloroflexi;Chloroflexia;Chloroflexales;Chloroflexineae;Chloroflexaceae;Chloroflexus;Chloroflexus_sp_Y_396_1
AB19_LC3_525_length_16750_cov_19_5	UniRef100_UPI000693F0F8	73.8	408	410	424	4.2e-170	606.7	UniRef100_UPI000693F0F8 threonine ammonia-lyase n=1 Tax=bacterium JKG1 TaxID=1128421 RepID=UPI000693F0F8	Taxonomy=Bacteria;bacterium_JKG1
AB19_LC3_612_length_15425_cov_28_4	UniRef100_UPI0003FD24D0	70.2	403	410	409	1.6e-161	578.2	UniRef100_UPI0003FD24D0 diaminopropionate ammonia-lyase n=1 Tax=Paraburkholderia mimosarum TaxID=312026 RepID=UPI0003FD24D0	Taxonomy=Bacteria;Proteobacteria;Betaproteobacteria;Burkholderiales;Burkholderiaceae;Paraburkholderia;Paraburkholderia_mimosarum
AB19_LC3_756_length_13834_cov_48_10	UniRef100_B9L1A5	65	311	343	341	2.4e-102	381.3	UniRef100_B9L1A5 Threonine ammonia-lyase, biosynthetic n=1 Tax=Thermomicrobium roseum (strain ATCC 27502 / DSM 5159 / P-2) TaxID=309801 RepID=B9L1A5_THERP	Taxonomy=Bacteria;Chloroflexi;Thermomicrobiales;Thermomicrobiaceae;Thermomicrobium;Thermomicrobium_roseum
AB19_LC3_1376_length_10021_cov_79_2	UniRef100_A0A1M7K170	73.7	415	416	415	1.4e-168	601.7	UniRef100_A0A1M7K170 L-threonine ammonia-lyase n=1 Tax=Cryptosporangium aurantiacum TaxID=134849 RepID=A0A1M7K170_9ACTN	Taxonomy=Bacteria;Actinobacteria;Frankiales;Cryptosporangiaceae;Cryptosporangium;Cryptosporangium_aurantiacum
AB19_LC3_1761_length_8716_cov_15_6	UniRef100_H6RSJ9	87	399	401	408	2.5e-183	650.6	UniRef100_H6RSJ9 L-threonine ammonia-lyase n=1 Tax=Blastococcus saxobsidens (strain DD2) TaxID=1146883 RepID=H6RSJ9_BLASD	Taxonomy=Bacteria;Actinobacteria;Geodermatophilales;Geodermatophilaceae;Blastococcus;Blastococcus_saxobsidens
AB19_LC3_2147_length_7849_cov_12_1	UniRef100_A0A077M2A8	68.3	300	324	341	2.4e-104	387.9	UniRef100_A0A077M2A8 Diaminopropionate ammonia-lyase n=1 Tax=Tetrasphaera japonica T1-X7 TaxID=1194083 RepID=A0A077M2A8_9MICO	Taxonomy=Bacteria;Actinobacteria;Micrococcales;Intrasporangiaceae;Tetrasphaera;Tetrasphaera_japonica_T1_X7
AB19_LC3_3120_length_6430_cov_7_7	UniRef100_A0A1M7K170	78.1	415	416	415	4.1e-173	616.7	UniRef100_A0A1M7K170 L-threonine ammonia-lyase n=1 Tax=Cryptosporangium aurantiacum TaxID=134849 RepID=A0A1M7K170_9ACTN	Taxonomy=Bacteria;Actinobacteria;Frankiales;Cryptosporangiaceae;Cryptosporangium;Cryptosporangium_aurantiacum
AB19_LC3_3789_length_5790_cov_15_2	UniRef100_UPI0005BC1C77	74.9	379	392	387	1.3e-160	575.1	UniRef100_UPI0005BC1C77 diaminopropionate ammonia-lyase n=1 Tax=Belnapia moabensis TaxID=365533 RepID=UPI0005BC1C77	Taxonomy=Bacteria;Proteobacteria;Alphaproteobacteria;Rhodospirillales;Acetobacteraceae;Belnapia;Belnapia_moabensis
AB19_LC3_5031_length_4936_cov_20_1	UniRef100_UPI0005B76754	81.7	120	119	403	1.7e-42	181	UniRef100_UPI0005B76754 threonine ammonia-lyase n=1 Tax=Belnapia sp. F-4-1 TaxID=1545443 RepID=UPI0005B76754	Taxonomy=Bacteria;Proteobacteria;Alphaproteobacteria;Rhodospirillales;Acetobacteraceae;Belnapia;Belnapia_sp_F_4_1
AB19_LC3_5567_length_4669_cov_40_4	UniRef100_D1C2S7	55.8	495	521	528	3.9e-136	494.2	UniRef100_D1C2S7 Histidine ammonia-lyase n=1 Tax=Sphaerobacter thermophilus (strain DSM 20745 / S 6022) TaxID=479434 RepID=D1C2S7_SPHTD	Taxonomy=Bacteria;Chloroflexi;Sphaerobacteridae;Sphaerobacterales;Sphaerobacterineae;Sphaerobacteraceae;Sphaerobacter;Sphaerobacter_thermophilus
AB19_LC3_5686_length_4616_cov_7_5	UniRef100_A0A1M7T3H2	77.5	187	212	412	2.1e-72	281.2	UniRef100_A0A1M7T3H2 L-threonine ammonia-lyase n=1 Tax=Geodermatophilus obscurus TaxID=1861 RepID=A0A1M7T3H2_9ACTN	Taxonomy=Bacteria;Actinobacteria;Geodermatophilales;Geodermatophilaceae;Geodermatophilus;Geodermatophilus_obscurus
AB19_LC3_6570_length_4276_cov_8_2	UniRef100_UPI000401C0D0	80.9	434	441	443	1.9e-192	681	UniRef100_UPI000401C0D0 aspartate ammonia-lyase n=1 Tax=Solirubrobacter sp. URHD0082 TaxID=1298857 RepID=UPI000401C0D0	Taxonomy=Bacteria;Actinobacteria;Thermoleophilia;Solirubrobacterales;Solirubrobacteraceae;Solirubrobacter;Solirubrobacter_sp_URHD0082
AB19_LC3_6675_length_4242_cov_7_2	UniRef100_I4EYN8	89.1	458	459	456	1.1e-230	808.1	UniRef100_I4EYN8 L-serine ammonia-lyase n=1 Tax=Modestobacter marinus TaxID=477641 RepID=I4EYN8_9ACTN	Taxonomy=Bacteria;Actinobacteria;Geodermatophilales;Geodermatophilaceae;Modestobacter;Modestobacter_marinus
AB19_LC3_8083_length_3814_cov_8_3	UniRef100_A0A1C6T3N1	80	95	99	130	6.9e-34	152.1	UniRef100_A0A1C6T3N1 3-aminobutyryl-CoA ammonia-lyase n=1 Tax=Micromonospora nigra TaxID=145857 RepID=A0A1C6T3N1_9ACTN	Taxonomy=Bacteria;Actinobacteria;Micromonosporales;Micromonosporaceae;Micromonospora;Micromonospora_nigra
AB19_LC3_8506_length_3704_cov_16_1	UniRef100_UPI0004951510	76.2	143	215	474	2.6e-54	221.1	UniRef100_UPI0004951510 ethanolamine ammonia-lyase n=1 Tax=Blastococcus sp. URHD0036 TaxID=1380356 RepID=UPI0004951510	Taxonomy=Bacteria;Actinobacteria;Geodermatophilales;Geodermatophilaceae;Blastococcus;Blastococcus_sp_URHD0036
AB19_LC3_11976_length_3071_cov_6_1	UniRef100_UPI000485135C	71.8	277	282	411	3.1e-103	384	UniRef100_UPI000485135C threonine ammonia-lyase n=1 Tax=Solirubrobacter sp. URHD0082 TaxID=1298857 RepID=UPI000485135C	Taxonomy=Bacteria;Actinobacteria;Thermoleophilia;Solirubrobacterales;Solirubrobacteraceae;Solirubrobacter;Solirubrobacter_sp_URHD0082
AB19_LC3_14835_length_2723_cov_8_1	UniRef100_A0A124ECW6	69	432	441	485	1.1e-158	568.9	UniRef100_A0A124ECW6 Aspartate ammonia-lyase n=1 Tax=Streptomyces kanasensis TaxID=936756 RepID=A0A124ECW6_9ACTN	Taxonomy=Bacteria;Actinobacteria;Streptomycetales;Streptomycetaceae;Streptomyces;Streptomyces_kanasensis
AB19_LC3_18712_length_2375_cov_5_1	UniRef100_A0A1F8LLB5	56	518	542	518	3.3e-138	501.1	UniRef100_A0A1F8LLB5 Histidine ammonia-lyase n=1 Tax=Chloroflexi bacterium GWC2_73_18 TaxID=1797616 RepID=A0A1F8LLB5_9CHLR	Taxonomy=Bacteria;Chloroflexi;Chloroflexi_bacterium_GWC2_73_18
AB19_LC3_22487_length_2133_cov_6_1	UniRef100_UPI000489C1CF	72.5	484	494	535	3.3e-201	710.3	UniRef100_UPI000489C1CF histidine ammonia-lyase n=1 Tax=Solirubrobacter sp. URHD0082 TaxID=1298857 RepID=UPI000489C1CF	Taxonomy=Bacteria;Actinobacteria;Thermoleophilia;Solirubrobacterales;Solirubrobacteraceae;Solirubrobacter;Solirubrobacter_sp_URHD0082
AB19_LC3_22493_length_2133_cov_4_3	UniRef100_A0A0F0H9Q3	54.3	92	105	488	1.7e-14	87.8	UniRef100_A0A0F0H9Q3 Histidine ammonia-lyase n=1 Tax=Lechevalieria aerocolonigenes TaxID=68170 RepID=A0A0F0H9Q3_NOCAE	Taxonomy=Bacteria;Actinobacteria;Pseudonocardiales;Pseudonocardiaceae;Lechevalieria;Lechevalieria_aerocolonigenes
AB19_LC3_30787_length_1765_cov_5_1	UniRef100_UPI000401C0D0	80.2	415	416	443	6.6e-187	662.5	UniRef100_UPI000401C0D0 aspartate ammonia-lyase n=1 Tax=Solirubrobacter sp. URHD0082 TaxID=1298857 RepID=UPI000401C0D0	Taxonomy=Bacteria;Actinobacteria;Thermoleophilia;Solirubrobacterales;Solirubrobacteraceae;Solirubrobacter;Solirubrobacter_sp_URHD0082
AB19_LC3_36395_length_1595_cov_6_1	UniRef100_UPI000686CF76	84.2	152	153	451	1.5e-59	238	UniRef100_UPI000686CF76 aspartate ammonia-lyase n=1 Tax=Geodermatophilaceae bacterium URHB0062 TaxID=1380353 RepID=UPI000686CF76	Taxonomy=Bacteria;Actinobacteria;Geodermatophilales;Geodermatophilaceae;Geodermatophilaceae_bacterium_URHB0062
AB19_LC3_37920_length_1555_cov_5_2	UniRef100_A0A1F4DX38	75.8	186	253	477	1.2e-71	278.9	UniRef100_A0A1F4DX38 Aspartate ammonia-lyase n=1 Tax=Betaproteobacteria bacterium RIFCSPLOWO2_12_FULL_62_58 TaxID=1797497 RepID=A0A1F4DX38_9PROT	Taxonomy=Bacteria;Proteobacteria;Betaproteobacteria;Betaproteobacteria_bacterium_RIFCSPLOWO2_12_FULL_62_58
AB19_LC3_42046_length_1457_cov_44_1	UniRef100_A0A1M7T3H2	71.4	409	427	412	2.8e-148	534.3	UniRef100_A0A1M7T3H2 L-threonine ammonia-lyase n=1 Tax=Geodermatophilus obscurus TaxID=1861 RepID=A0A1M7T3H2_9ACTN	Taxonomy=Bacteria;Actinobacteria;Geodermatophilales;Geodermatophilaceae;Geodermatophilus;Geodermatophilus_obscurus
AB19_LC3_43426_length_1429_cov_3_1	UniRef100_A0A132MT96	80.3	122	125	131	2.5e-49	203.8	UniRef100_A0A132MT96 3-aminobutyryl-CoA ammonia-lyase n=1 Tax=Streptomyces thermoautotrophicus TaxID=1469144 RepID=A0A132MT96_9ACTN	Taxonomy=Bacteria;Actinobacteria;Streptomycetales;Streptomycetaceae;Streptomyces;Streptomyces_thermoautotrophicus
AB19_LC3_62363_length_1112_cov_10_1	UniRef100_UPI000489580A	83.7	184	185	410	3.1e-72	280.4	UniRef100_UPI000489580A threonine ammonia-lyase n=1 Tax=Roseomonas gilardii TaxID=257708 RepID=UPI000489580A	Taxonomy=Bacteria;Proteobacteria;Alphaproteobacteria;Rhodospirillales;Acetobacteraceae;Roseomonas;Roseomonas_gilardii
AB19_LC3_64412_length_1087_cov_97_1	UniRef100_K0E186	73.2	276	277	409	1.8e-108	401.4	UniRef100_K0E186 Diaminopropionate ammonia-lyase n=1 Tax=Paraburkholderia phenoliruptrix BR3459a TaxID=1229205 RepID=K0E186_9BURK	Taxonomy=Bacteria;Proteobacteria;Betaproteobacteria;Burkholderiales;Burkholderiaceae;Paraburkholderia;Paraburkholderia_phenoliruptrix_BR3459a
AB19_LC3_65395_length_1075_cov_6_1	UniRef100_D3QAI2	70.1	358	358	513	7.3e-134	486.1	UniRef100_D3QAI2 Histidine ammonia-lyase n=1 Tax=Stackebrandtia nassauensis (strain DSM 44728 / NRRL B-16338 / NBRC 102104 / LLR-40K-21) TaxID=446470 RepID=D3QAI2_STANL	Taxonomy=Bacteria;Actinobacteria;Glycomycetales;Glycomycetaceae;Stackebrandtia;Stackebrandtia_nassauensis
AB19_LC5_7_length_110991_cov_212_26	UniRef100_UPI000693F0F8	79.4	408	410	424	6.3e-182	646	UniRef100_UPI000693F0F8 threonine ammonia-lyase n=1 Tax=bacterium JKG1 TaxID=1128421 RepID=UPI000693F0F8	Taxonomy=Bacteria;bacterium_JKG1
AB19_LC5_18_length_79190_cov_40_9	UniRef100_UPI000401C0D0	80.8	442	446	443	1.1e-200	708.4	UniRef100_UPI000401C0D0 aspartate ammonia-lyase n=1 Tax=Solirubrobacter sp. URHD0082 TaxID=1298857 RepID=UPI000401C0D0	Taxonomy=Bacteria;Actinobacteria;Thermoleophilia;Solirubrobacterales;Solirubrobacteraceae;Solirubrobacter;Solirubrobacter_sp_URHD0082
AB19_LC5_32_length_68555_cov_42_31	UniRef100_UPI000485135C	69.2	403	407	411	5.5e-146	526.6	UniRef100_UPI000485135C threonine ammonia-lyase n=1 Tax=Solirubrobacter sp. URHD0082 TaxID=1298857 RepID=UPI000485135C	Taxonomy=Bacteria;Actinobacteria;Thermoleophilia;Solirubrobacterales;Solirubrobacteraceae;Solirubrobacter;Solirubrobacter_sp_URHD0082
AB19_LC5_50_length_59100_cov_57_17	UniRef100_H6RSJ9	87	399	401	408	2.5e-183	650.6	UniRef100_H6RSJ9 L-threonine ammonia-lyase n=1 Tax=Blastococcus saxobsidens (strain DD2) TaxID=1146883 RepID=H6RSJ9_BLASD	Taxonomy=Bacteria;Actinobacteria;Geodermatophilales;Geodermatophilaceae;Blastococcus;Blastococcus_saxobsidens
AB19_LC5_98_length_45623_cov_82_41	UniRef100_UPI0005F88854	63.8	448	458	463	1.4e-150	542	UniRef100_UPI0005F88854 aspartate ammonia-lyase n=1 Tax=Frankia sp. DC12 TaxID=683315 RepID=UPI0005F88854	Taxonomy=Bacteria;Actinobacteria;Frankiales;Frankiaceae;Frankia;Frankia_sp_DC12
AB19_LC5_198_length_32364_cov_209_22	UniRef100_A5UUQ4	64.3	319	333	322	1.5e-109	405.2	UniRef100_A5UUQ4 L-threonine ammonia-lyase n=1 Tax=Roseiflexus sp. (strain RS-1) TaxID=357808 RepID=A5UUQ4_ROSS1	Taxonomy=Bacteria;Chloroflexi;Chloroflexia;Chloroflexales;Roseiflexineae;Roseiflexaceae;Roseiflexus;Roseiflexus_sp_
AB19_LC5_1010_length_13573_cov_49_3	UniRef100_UPI0005BC1C77	74.7	379	392	387	6.5e-160	572.8	UniRef100_UPI0005BC1C77 diaminopropionate ammonia-lyase n=1 Tax=Belnapia moabensis TaxID=365533 RepID=UPI0005BC1C77	Taxonomy=Bacteria;Proteobacteria;Alphaproteobacteria;Rhodospirillales;Acetobacteraceae;Belnapia;Belnapia_moabensis
AB19_LC5_1061_length_13232_cov_165_12	UniRef100_A0A1M7T3H2	71.4	409	422	412	2.7e-148	534.3	UniRef100_A0A1M7T3H2 L-threonine ammonia-lyase n=1 Tax=Geodermatophilus obscurus TaxID=1861 RepID=A0A1M7T3H2_9ACTN	Taxonomy=Bacteria;Actinobacteria;Geodermatophilales;Geodermatophilaceae;Geodermatophilus;Geodermatophilus_obscurus
AB19_LC5_1073_length_13164_cov_27_1	UniRef100_D1C2S7	56	495	521	528	8.7e-136	493	UniRef100_D1C2S7 Histidine ammonia-lyase n=1 Tax=Sphaerobacter thermophilus (strain DSM 20745 / S 6022) TaxID=479434 RepID=D1C2S7_SPHTD	Taxonomy=Bacteria;Chloroflexi;Sphaerobacteridae;Sphaerobacterales;Sphaerobacterineae;Sphaerobacteraceae;Sphaerobacter;Sphaerobacter_thermophilus
AB19_LC5_1096_length_12956_cov_35_10	UniRef100_B9L1A5	65.6	311	343	341	4.9e-103	383.6	UniRef100_B9L1A5 Threonine ammonia-lyase, biosynthetic n=1 Tax=Thermomicrobium roseum (strain ATCC 27502 / DSM 5159 / P-2) TaxID=309801 RepID=B9L1A5_THERP	Taxonomy=Bacteria;Chloroflexi;Thermomicrobiales;Thermomicrobiaceae;Thermomicrobium;Thermomicrobium_roseum
AB19_LC5_1259_length_12026_cov_26_2	UniRef100_D3QAI2	67.1	510	519	513	2.1e-182	647.9	UniRef100_D3QAI2 Histidine ammonia-lyase n=1 Tax=Stackebrandtia nassauensis (strain DSM 44728 / NRRL B-16338 / NBRC 102104 / LLR-40K-21) TaxID=446470 RepID=D3QAI2_STANL	Taxonomy=Bacteria;Actinobacteria;Glycomycetales;Glycomycetaceae;Stackebrandtia;Stackebrandtia_nassauensis
AB19_LC5_1381_length_11376_cov_17_6	UniRef100_UPI00047C24E8	90.4	467	470	474	3.5e-237	829.7	UniRef100_UPI00047C24E8 aspartate ammonia-lyase n=1 Tax=Comamonadaceae bacterium URHA0028 TaxID=1298913 RepID=UPI00047C24E8	Taxonomy=Bacteria;Proteobacteria;Betaproteobacteria;Burkholderiales;Comamonadaceae;Comamonadaceae_bacterium_URHA0028
AB19_LC5_1459_length_11003_cov_31_10	UniRef100_A0A1C5G9V0	79.7	123	162	130	2.5e-49	204.1	UniRef100_A0A1C5G9V0 3-aminobutyryl-CoA ammonia-lyase n=1 Tax=Micromonospora echinofusca TaxID=47858 RepID=A0A1C5G9V0_9ACTN	Taxonomy=Bacteria;Actinobacteria;Micromonosporales;Micromonosporaceae;Micromonospora;Micromonospora_echinofusca
AB19_LC5_1496_length_10856_cov_286_2	UniRef100_A0A1M7K170	73.5	415	416	415	5.2e-168	599.7	UniRef100_A0A1M7K170 L-threonine ammonia-lyase n=1 Tax=Cryptosporangium aurantiacum TaxID=134849 RepID=A0A1M7K170_9ACTN	Taxonomy=Bacteria;Actinobacteria;Frankiales;Cryptosporangiaceae;Cryptosporangium;Cryptosporangium_aurantiacum
AB19_LC5_1594_length_10429_cov_66_6	UniRef100_UPI0005B76754	79.7	399	398	403	1.1e-167	598.6	UniRef100_UPI0005B76754 threonine ammonia-lyase n=1 Tax=Belnapia sp. F-4-1 TaxID=1545443 RepID=UPI0005B76754	Taxonomy=Bacteria;Proteobacteria;Alphaproteobacteria;Rhodospirillales;Acetobacteraceae;Belnapia;Belnapia_sp_F_4_1
AB19_LC5_1661_length_10174_cov_67_9	UniRef100_UPI0004951510	76.2	143	215	474	2.6e-54	221.1	UniRef100_UPI0004951510 ethanolamine ammonia-lyase n=1 Tax=Blastococcus sp. URHD0036 TaxID=1380356 RepID=UPI0004951510	Taxonomy=Bacteria;Actinobacteria;Geodermatophilales;Geodermatophilaceae;Blastococcus;Blastococcus_sp_URHD0036
AB19_LC5_3144_length_6769_cov_16_7	UniRef100_A0A178WR61	40.9	438	443	453	3.8e-68	268.1	UniRef100_A0A178WR61 Histidine ammonia-lyase n=1 Tax=Amycolatopsis sp. M39 TaxID=1825094 RepID=A0A178WR61_9PSEU	Taxonomy=Bacteria;Actinobacteria;Pseudonocardiales;Pseudonocardiaceae;Amycolatopsis;Amycolatopsis_sp_M39
AB19_LC5_4459_length_5424_cov_10_1	UniRef100_A0A1K2ABF6	63.1	461	489	468	2.6e-158	567.8	UniRef100_A0A1K2ABF6 Aspartate ammonia-lyase n=1 Tax=Paracoccus pantotrophus TaxID=82367 RepID=A0A1K2ABF6_PARPN	Taxonomy=Bacteria;Proteobacteria;Alphaproteobacteria;Rhodobacterales;Rhodobacteraceae;Paracoccus;Paracoccus_pantotrophus
AB19_LC5_4560_length_5352_cov_13_3	UniRef100_UPI000234BF14	77.8	463	467	463	2.7e-197	697.2	UniRef100_UPI000234BF14 aspartate ammonia-lyase n=1 Tax=Frankia sp. CN3 TaxID=298655 RepID=UPI000234BF14	Taxonomy=Bacteria;Actinobacteria;Frankiales;Frankiaceae;Frankia;Frankia_sp_CN3
AB19_LC5_4585_length_5337_cov_13_2	UniRef100_A0A1E4J3A1	71.3	463	463	463	1.1e-187	665.2	UniRef100_A0A1E4J3A1 3-methylaspartate ammonia-lyase n=2 Tax=Variovorax TaxID=34072 RepID=A0A1E4J3A1_9BURK	Taxonomy=Bacteria;Proteobacteria;Betaproteobacteria;Burkholderiales;Comamonadaceae;unclassified
AB19_LC5_4895_length_5115_cov_10_4	UniRef100_A0A1J4N5G8	50	464	495	484	7e-95	357.1	UniRef100_A0A1J4N5G8 Histidine ammonia-lyase n=1 Tax=Nocardioides luteus TaxID=1844 RepID=A0A1J4N5G8_9ACTN	Taxonomy=Bacteria;Actinobacteria;Propionibacteriales;Nocardioidaceae;Nocardioides;Nocardioides_luteus
AB19_LC5_5550_length_4742_cov_50_5	UniRef100_A0A1M7K170	78	378	401	415	4e-157	563.5	UniRef100_A0A1M7K170 L-threonine ammonia-lyase n=1 Tax=Cryptosporangium aurantiacum TaxID=134849 RepID=A0A1M7K170_9ACTN	Taxonomy=Bacteria;Actinobacteria;Frankiales;Cryptosporangiaceae;Cryptosporangium;Cryptosporangium_aurantiacum
AB19_LC5_6332_length_4394_cov_7_3	UniRef100_I4EYN8	84	457	458	456	1.2e-218	768.1	UniRef100_I4EYN8 L-serine ammonia-lyase n=1 Tax=Modestobacter marinus TaxID=477641 RepID=I4EYN8_9ACTN	Taxonomy=Bacteria;Actinobacteria;Geodermatophilales;Geodermatophilaceae;Modestobacter;Modestobacter_marinus
AB19_LC5_7897_length_3849_cov_10_2	UniRef100_I4EYN8	89.3	458	459	456	2.8e-231	810.1	UniRef100_I4EYN8 L-serine ammonia-lyase n=1 Tax=Modestobacter marinus TaxID=477641 RepID=I4EYN8_9ACTN	Taxonomy=Bacteria;Actinobacteria;Geodermatophilales;Geodermatophilaceae;Modestobacter;Modestobacter_marinus
AB19_LC5_9359_length_3475_cov_13_4	UniRef100_UPI00047B73EC	91.7	108	109	399	2.8e-44	186.8	UniRef100_UPI00047B73EC threonine ammonia-lyase n=1 Tax=Comamonadaceae bacterium URHA0028 TaxID=1298913 RepID=UPI00047B73EC	Taxonomy=Bacteria;Proteobacteria;Betaproteobacteria;Burkholderiales;Comamonadaceae;Comamonadaceae_bacterium_URHA0028
AB19_LC5_10821_length_3181_cov_13_2	UniRef100_A0A077M2A8	69.2	341	359	341	1.1e-121	445.7	UniRef100_A0A077M2A8 Diaminopropionate ammonia-lyase n=1 Tax=Tetrasphaera japonica T1-X7 TaxID=1194083 RepID=A0A077M2A8_9MICO	Taxonomy=Bacteria;Actinobacteria;Micrococcales;Intrasporangiaceae;Tetrasphaera;Tetrasphaera_japonica_T1_X7
AB19_LC5_12514_length_2920_cov_31_1	UniRef100_UPI000401C0D0	80.9	434	441	443	2.5e-192	680.6	UniRef100_UPI000401C0D0 aspartate ammonia-lyase n=1 Tax=Solirubrobacter sp. URHD0082 TaxID=1298857 RepID=UPI000401C0D0	Taxonomy=Bacteria;Actinobacteria;Thermoleophilia;Solirubrobacterales;Solirubrobacteraceae;Solirubrobacter;Solirubrobacter_sp_URHD0082
AB19_LC5_13055_length_2847_cov_9_3	UniRef100_A0A1M7T3H2	77.3	185	202	412	1.4e-70	275	UniRef100_A0A1M7T3H2 L-threonine ammonia-lyase n=1 Tax=Geodermatophilus obscurus TaxID=1861 RepID=A0A1M7T3H2_9ACTN	Taxonomy=Bacteria;Actinobacteria;Geodermatophilales;Geodermatophilaceae;Geodermatophilus;Geodermatophilus_obscurus
AB19_LC5_14852_length_2633_cov_7_1	UniRef100_UPI00047EC4B4	89.2	37	44	248	2.6e-09	69.3	UniRef100_UPI00047EC4B4 ethanolamine ammonia-lyase n=1 Tax=Geodermatophilaceae bacterium URHA0031 TaxID=1380393 RepID=UPI00047EC4B4	Taxonomy=Bacteria;Actinobacteria;Geodermatophilales;Geodermatophilaceae;Geodermatophilaceae_bacterium_URHA0031
AB19_LC5_14852_length_2633_cov_7_2	UniRef100_UPI0004951510	90.8	239	241	474	1.1e-120	441.8	UniRef100_UPI0004951510 ethanolamine ammonia-lyase n=1 Tax=Blastococcus sp. URHD0036 TaxID=1380356 RepID=UPI0004951510	Taxonomy=Bacteria;Actinobacteria;Geodermatophilales;Geodermatophilaceae;Blastococcus;Blastococcus_sp_URHD0036
AB19_LC5_14852_length_2633_cov_7_3	UniRef100_UPI0004951510	81.4	161	231	474	8.7e-64	252.7	UniRef100_UPI0004951510 ethanolamine ammonia-lyase n=1 Tax=Blastococcus sp. URHD0036 TaxID=1380356 RepID=UPI0004951510	Taxonomy=Bacteria;Actinobacteria;Geodermatophilales;Geodermatophilaceae;Blastococcus;Blastococcus_sp_URHD0036
AB19_LC5_16848_length_2452_cov_10_1	UniRef100_UPI0003A4F03B	68.5	111	111	403	1.9e-32	147.5	UniRef100_UPI0003A4F03B diaminopropionate ammonia-lyase n=1 Tax=Rhizobium freirei TaxID=1353277 RepID=UPI0003A4F03B	Taxonomy=Bacteria;Proteobacteria;Alphaproteobacteria;Rhizobiales;Rhizobiaceae;Rhizobium_Agrobacterium_group;Rhizobium;Rhizobium_freirei
AB19_LC5_19355_length_2273_cov_9_1	UniRef100_A0A1B1AJ91	55.8	249	272	494	3.9e-63	250.8	UniRef100_A0A1B1AJ91 Histidine ammonia-lyase n=1 Tax=Caulobacteraceae bacterium OTSz_A_272 TaxID=1759059 RepID=A0A1B1AJ91_9CAUL	Taxonomy=Bacteria;Proteobacteria;Alphaproteobacteria;Caulobacterales;Caulobacteraceae;Caulobacteraceae_bacterium_OTSz_A_272
AB19_LC5_20226_length_2215_cov_7_2	UniRef100_W0RJ47	89.5	475	476	475	8.2e-242	845.1	UniRef100_W0RJ47 Aspartate ammonia-lyase n=1 Tax=Gemmatirosa kalamazoonesis TaxID=861299 RepID=W0RJ47_9BACT	Taxonomy=Bacteria;Gemmatimonadetes;Gemmatimonadales;Gemmatimonadaceae;Gemmatirosa;Gemmatirosa_kalamazoonesis
AB19_LC5_21471_length_2139_cov_158_1	UniRef100_UPI00050E0971	73.6	322	326	415	1.8e-131	478	UniRef100_UPI00050E0971 diaminopropionate ammonia-lyase n=1 Tax=Burkholderia multivorans TaxID=87883 RepID=UPI00050E0971	Taxonomy=Bacteria;Proteobacteria;Betaproteobacteria;Burkholderiales;Burkholderiaceae;Burkholderia;Burkholderia_cepacia_complex;Burkholderia_multivorans
AB19_LC5_22989_length_2056_cov_12_1	UniRef100_A0A1M7TZP8	75.2	157	198	427	9.2e-54	219.2	UniRef100_A0A1M7TZP8 L-threonine ammonia-lyase n=1 Tax=Geodermatophilus obscurus TaxID=1861 RepID=A0A1M7TZP8_9ACTN	Taxonomy=Bacteria;Actinobacteria;Geodermatophilales;Geodermatophilaceae;Geodermatophilus;Geodermatophilus_obscurus
AB19_LC5_23358_length_2038_cov_8_3	UniRef100_A0A077M2A8	70.6	255	257	341	5.8e-93	349.7	UniRef100_A0A077M2A8 Diaminopropionate ammonia-lyase n=1 Tax=Tetrasphaera japonica T1-X7 TaxID=1194083 RepID=A0A077M2A8_9MICO	Taxonomy=Bacteria;Actinobacteria;Micrococcales;Intrasporangiaceae;Tetrasphaera;Tetrasphaera_japonica_T1_X7
AB19_LC5_29903_length_1776_cov_6_1	UniRef100_UPI0003FD24D0	71.7	403	410	409	2.7e-164	587.4	UniRef100_UPI0003FD24D0 diaminopropionate ammonia-lyase n=1 Tax=Paraburkholderia mimosarum TaxID=312026 RepID=UPI0003FD24D0	Taxonomy=Bacteria;Proteobacteria;Betaproteobacteria;Burkholderiales;Burkholderiaceae;Paraburkholderia;Paraburkholderia_mimosarum
AB19_LC5_29921_length_1775_cov_11_1	UniRef100_A0A1M7TZP8	83.8	277	279	427	3.9e-127	463.4	UniRef100_A0A1M7TZP8 L-threonine ammonia-lyase n=1 Tax=Geodermatophilus obscurus TaxID=1861 RepID=A0A1M7TZP8_9ACTN	Taxonomy=Bacteria;Actinobacteria;Geodermatophilales;Geodermatophilaceae;Geodermatophilus;Geodermatophilus_obscurus
AB19_LC5_30436_length_1759_cov_10_2	UniRef100_W0RJ47	89.1	475	476	475	1.1e-238	834.7	UniRef100_W0RJ47 Aspartate ammonia-lyase n=1 Tax=Gemmatirosa kalamazoonesis TaxID=861299 RepID=W0RJ47_9BACT	Taxonomy=Bacteria;Gemmatimonadetes;Gemmatimonadales;Gemmatimonadaceae;Gemmatirosa;Gemmatirosa_kalamazoonesis
AB19_LC5_32895_length_1683_cov_8_2	UniRef100_UPI000693F0F8	75.8	360	362	424	6.4e-154	552.7	UniRef100_UPI000693F0F8 threonine ammonia-lyase n=1 Tax=bacterium JKG1 TaxID=1128421 RepID=UPI000693F0F8	Taxonomy=Bacteria;bacterium_JKG1
AB19_LC5_35479_length_1614_cov_4_1	UniRef100_A0A1N6LGZ9	59.7	67	67	409	9.1e-14	84.7	UniRef100_A0A1N6LGZ9 Diaminopropionate ammonia-lyase n=1 Tax=Paraburkholderia phenazinium TaxID=60549 RepID=A0A1N6LGZ9_9BURK	Taxonomy=Bacteria;Proteobacteria;Betaproteobacteria;Burkholderiales;Burkholderiaceae;Paraburkholderia;Paraburkholderia_phenazinium
AB19_LC5_37025_length_1576_cov_11_3	UniRef100_UPI000693F0F8	60.4	48	48	424	1.2e-07	63.9	UniRef100_UPI000693F0F8 threonine ammonia-lyase n=1 Tax=bacterium JKG1 TaxID=1128421 RepID=UPI000693F0F8	Taxonomy=Bacteria;bacterium_JKG1
AB19_LC5_41341_length_1479_cov_6_2	UniRef100_A0A1F3AMQ4	56.7	180	180	507	1.4e-48	201.8	UniRef100_A0A1F3AMQ4 Histidine ammonia-lyase n=1 Tax=Alphaproteobacteria bacterium RIFCSPHIGHO2_12_FULL_63_12 TaxID=1797224 RepID=A0A1F3AMQ4_9PROT	Taxonomy=Bacteria;Proteobacteria;Alphaproteobacteria;Alphaproteobacteria_bacterium_RIFCSPHIGHO2_12_FULL_63_12
AB19_LC5_41599_length_1474_cov_7_2	UniRef100_UPI000485135C	60.1	273	280	411	9.5e-81	309.3	UniRef100_UPI000485135C threonine ammonia-lyase n=1 Tax=Solirubrobacter sp. URHD0082 TaxID=1298857 RepID=UPI000485135C	Taxonomy=Bacteria;Actinobacteria;Thermoleophilia;Solirubrobacterales;Solirubrobacteraceae;Solirubrobacter;Solirubrobacter_sp_URHD0082
AB19_LC5_41623_length_1473_cov_15_2	UniRef100_A0A1M7T3H2	69	365	366	412	1.3e-130	475.3	UniRef100_A0A1M7T3H2 L-threonine ammonia-lyase n=1 Tax=Geodermatophilus obscurus TaxID=1861 RepID=A0A1M7T3H2_9ACTN	Taxonomy=Bacteria;Actinobacteria;Geodermatophilales;Geodermatophilaceae;Geodermatophilus;Geodermatophilus_obscurus
AB19_LC5_47607_length_1368_cov_4_2	UniRef100_A0A1E4JCI8	68.4	367	367	459	6.7e-135	489.6	UniRef100_A0A1E4JCI8 L-serine ammonia-lyase n=1 Tax=Sphingomonas sp. SCN 67-18 TaxID=1660141 RepID=A0A1E4JCI8_9SPHN	Taxonomy=Bacteria;Proteobacteria;Alphaproteobacteria;Sphingomonadales;Sphingomonadaceae;Sphingomonas;Sphingomonas_sp_SCN_67_18
AB19_LC5_48440_length_1354_cov_5_1	UniRef100_UPI0004AECB3F	68.2	409	418	500	1.3e-150	542	UniRef100_UPI0004AECB3F histidine ammonia-lyase n=1 Tax=Sphingomonas jaspsi TaxID=392409 RepID=UPI0004AECB3F	Taxonomy=Bacteria;Proteobacteria;Alphaproteobacteria;Sphingomonadales;Sphingomonadaceae;Sphingomonas;Sphingomonas_jaspsi
AB19_LC5_48932_length_1346_cov_54_3	UniRef100_UPI000427C533	89.7	39	40	439	6.7e-12	77.8	UniRef100_UPI000427C533 L-serine ammonia-lyase n=1 Tax=Hamadaea tsunoensis TaxID=53368 RepID=UPI000427C533	Taxonomy=Bacteria;Actinobacteria;Micromonosporales;Micromonosporaceae;Hamadaea;Hamadaea_tsunoensis
AB19_LC5_50717_length_1320_cov_2_3	UniRef100_UPI000404C724	61.5	52	68	403	7.6e-08	65.1	UniRef100_UPI000404C724 threonine ammonia-lyase n=1 Tax=Solirubrobacter soli TaxID=363832 RepID=UPI000404C724	Taxonomy=Bacteria;Actinobacteria;Thermoleophilia;Solirubrobacterales;Solirubrobacteraceae;Solirubrobacter;Solirubrobacter_soli
AB19_LC5_52592_length_1293_cov_3_1	UniRef100_A0A1C5G9V0	77	126	143	130	7.8e-47	195.7	UniRef100_A0A1C5G9V0 3-aminobutyryl-CoA ammonia-lyase n=1 Tax=Micromonospora echinofusca TaxID=47858 RepID=A0A1C5G9V0_9ACTN	Taxonomy=Bacteria;Actinobacteria;Micromonosporales;Micromonosporaceae;Micromonospora;Micromonospora_echinofusca
AB19_LC5_54556_length_1265_cov_3_1	UniRef100_UPI000485135C	70.4	365	376	411	5.8e-134	486.5	UniRef100_UPI000485135C threonine ammonia-lyase n=1 Tax=Solirubrobacter sp. URHD0082 TaxID=1298857 RepID=UPI000485135C	Taxonomy=Bacteria;Actinobacteria;Thermoleophilia;Solirubrobacterales;Solirubrobacteraceae;Solirubrobacter;Solirubrobacter_sp_URHD0082
AB19_LC5_62006_length_1170_cov_5_1	UniRef100_UPI000485135C	73	100	102	411	4e-29	136.3	UniRef100_UPI000485135C threonine ammonia-lyase n=1 Tax=Solirubrobacter sp. URHD0082 TaxID=1298857 RepID=UPI000485135C	Taxonomy=Bacteria;Actinobacteria;Thermoleophilia;Solirubrobacterales;Solirubrobacteraceae;Solirubrobacter;Solirubrobacter_sp_URHD0082
AB19_LC5_62883_length_1160_cov_4_1	UniRef100_A0A069PNV1	66.1	165	166	409	4.8e-56	226.5	UniRef100_A0A069PNV1 Diaminopropionate ammonia-lyase n=1 Tax=Caballeronia glathei TaxID=60547 RepID=A0A069PNV1_9BURK	Taxonomy=Bacteria;Proteobacteria;Betaproteobacteria;Burkholderiales;Burkholderiaceae;Caballeronia;Caballeronia_glathei
AB19_LC5_63447_length_1153_cov_6_1	UniRef100_W0RJ47	89	383	384	475	1.2e-190	674.9	UniRef100_W0RJ47 Aspartate ammonia-lyase n=1 Tax=Gemmatirosa kalamazoonesis TaxID=861299 RepID=W0RJ47_9BACT	Taxonomy=Bacteria;Gemmatimonadetes;Gemmatimonadales;Gemmatimonadaceae;Gemmatirosa;Gemmatirosa_kalamazoonesis
AB19_LC5_63716_length_1150_cov_8_1	UniRef100_W0RHP6	82.7	382	382	631	4.2e-172	613.2	UniRef100_W0RHP6 Aspartate ammonia-lyase n=1 Tax=Gemmatirosa kalamazoonesis TaxID=861299 RepID=W0RHP6_9BACT	Taxonomy=Bacteria;Gemmatimonadetes;Gemmatimonadales;Gemmatimonadaceae;Gemmatirosa;Gemmatirosa_kalamazoonesis
AB19_LC5_66927_length_1117_cov_2_1	UniRef100_H6RSJ9	75.9	237	247	408	2.4e-88	334.3	UniRef100_H6RSJ9 L-threonine ammonia-lyase n=1 Tax=Blastococcus saxobsidens (strain DD2) TaxID=1146883 RepID=H6RSJ9_BLASD	Taxonomy=Bacteria;Actinobacteria;Geodermatophilales;Geodermatophilaceae;Blastococcus;Blastococcus_saxobsidens
AB19_LC5_67087_length_1115_cov_4_1	UniRef100_UPI000401C0D0	81.2	324	328	443	1.1e-139	505.4	UniRef100_UPI000401C0D0 aspartate ammonia-lyase n=1 Tax=Solirubrobacter sp. URHD0082 TaxID=1298857 RepID=UPI000401C0D0	Taxonomy=Bacteria;Actinobacteria;Thermoleophilia;Solirubrobacterales;Solirubrobacteraceae;Solirubrobacter;Solirubrobacter_sp_URHD0082
AB19_LC5_67180_length_1114_cov_5_1	UniRef100_A0A1F3C0L1	61.8	249	249	512	5.7e-85	323.2	UniRef100_A0A1F3C0L1 Histidine ammonia-lyase n=1 Tax=Bacteroidetes bacterium GWA2_31_9b TaxID=1797315 RepID=A0A1F3C0L1_9BACT	Taxonomy=Bacteria;Bacteroidetes;Bacteroidetes_bacterium_GWA2_31_9b
AB19_LC5_69569_length_1089_cov_8_3	UniRef100_UPI000427C533	89.7	39	40	439	6.7e-12	77.8	UniRef100_UPI000427C533 L-serine ammonia-lyase n=1 Tax=Hamadaea tsunoensis TaxID=53368 RepID=UPI000427C533	Taxonomy=Bacteria;Actinobacteria;Micromonosporales;Micromonosporaceae;Hamadaea;Hamadaea_tsunoensis
AB19_LC5_71553_length_1071_cov_4_1	UniRef100_UPI000693F0F8	79.4	170	173	424	1.5e-71	278.1	UniRef100_UPI000693F0F8 threonine ammonia-lyase n=1 Tax=bacterium JKG1 TaxID=1128421 RepID=UPI000693F0F8	Taxonomy=Bacteria;bacterium_JKG1
AB19_LC5_72176_length_1065_cov_6_2	UniRef100_UPI0006921CEA	83.8	130	136	451	3.8e-51	209.9	UniRef100_UPI0006921CEA aspartate ammonia-lyase n=1 Tax=Geodermatophilaceae bacterium URHB0048 TaxID=1380347 RepID=UPI0006921CEA	Taxonomy=Bacteria;Actinobacteria;Geodermatophilales;Geodermatophilaceae;Geodermatophilaceae_bacterium_URHB0048
AB19_LC5_76119_length_1031_cov_8_1	UniRef100_UPI000693F0F8	76	200	202	424	1.4e-78	301.6	UniRef100_UPI000693F0F8 threonine ammonia-lyase n=1 Tax=bacterium JKG1 TaxID=1128421 RepID=UPI000693F0F8	Taxonomy=Bacteria;bacterium_JKG1
AB19_LC5_77987_length_1016_cov_4_1	UniRef100_UPI000376DAF9	67	88	91	418	4.9e-26	125.9	UniRef100_UPI000376DAF9 threonine ammonia-lyase n=1 Tax=Actinopolymorpha alba TaxID=533267 RepID=UPI000376DAF9	Taxonomy=Bacteria;Actinobacteria;Propionibacteriales;Nocardioidaceae;Actinopolymorpha;Actinopolymorpha_alba
AB19_LC5_79942_length_1001_cov_5_1	UniRef100_UPI000693F0F8	70.1	67	68	424	3.4e-16	92.8	UniRef100_UPI000693F0F8 threonine ammonia-lyase n=1 Tax=bacterium JKG1 TaxID=1128421 RepID=UPI000693F0F8	Taxonomy=Bacteria;bacterium_JKG1
AB19_MB1_6_length_70596_cov_322_57	UniRef100_UPI000693F0F8	79.4	408	410	424	6.3e-182	646	UniRef100_UPI000693F0F8 threonine ammonia-lyase n=1 Tax=bacterium JKG1 TaxID=1128421 RepID=UPI000693F0F8	Taxonomy=Bacteria;bacterium_JKG1
AB19_MB1_107_length_21338_cov_94_13	UniRef100_A0A1F2WD34	55	504	510	512	8.2e-139	503.1	UniRef100_A0A1F2WD34 Histidine ammonia-lyase n=1 Tax=Actinobacteria bacterium RBG_16_70_17 TaxID=1797205 RepID=A0A1F2WD34_9ACTN	Taxonomy=Bacteria;Actinobacteria;Actinobacteria_bacterium_RBG_16_70_17
AB19_MB1_186_length_16398_cov_337_13	UniRef100_A5UUQ4	63.9	319	333	322	3.4e-109	404.1	UniRef100_A5UUQ4 L-threonine ammonia-lyase n=1 Tax=Roseiflexus sp. (strain RS-1) TaxID=357808 RepID=A5UUQ4_ROSS1	Taxonomy=Bacteria;Chloroflexi;Chloroflexia;Chloroflexales;Roseiflexineae;Roseiflexaceae;Roseiflexus;Roseiflexus_sp_
AB19_MB1_809_length_8282_cov_25_1	UniRef100_UPI000485135C	68.9	177	178	411	2.3e-56	227.6	UniRef100_UPI000485135C threonine ammonia-lyase n=1 Tax=Solirubrobacter sp. URHD0082 TaxID=1298857 RepID=UPI000485135C	Taxonomy=Bacteria;Actinobacteria;Thermoleophilia;Solirubrobacterales;Solirubrobacteraceae;Solirubrobacter;Solirubrobacter_sp_URHD0082
AB19_MB1_827_length_8203_cov_57_1	UniRef100_UPI000693F0F8	77	408	410	424	1.4e-176	628.2	UniRef100_UPI000693F0F8 threonine ammonia-lyase n=1 Tax=bacterium JKG1 TaxID=1128421 RepID=UPI000693F0F8	Taxonomy=Bacteria;bacterium_JKG1
AB19_MB1_1178_length_6877_cov_31_8	UniRef100_Q1AYI0	75.4	403	407	509	6.9e-165	589.3	UniRef100_Q1AYI0 Histidine ammonia-lyase n=1 Tax=Rubrobacter xylanophilus (strain DSM 9941 / NBRC 16129) TaxID=266117 RepID=Q1AYI0_RUBXD	Taxonomy=Bacteria;Actinobacteria;Rubrobacteria;Rubrobacterales;Rubrobacteraceae;Rubrobacter;Rubrobacter_xylanophilus
AB19_MB1_2031_length_5345_cov_33_4	UniRef100_UPI000485135C	69.4	196	199	411	6.8e-65	256.1	UniRef100_UPI000485135C threonine ammonia-lyase n=1 Tax=Solirubrobacter sp. URHD0082 TaxID=1298857 RepID=UPI000485135C	Taxonomy=Bacteria;Actinobacteria;Thermoleophilia;Solirubrobacterales;Solirubrobacteraceae;Solirubrobacter;Solirubrobacter_sp_URHD0082
AB19_MB1_2073_length_5294_cov_18_3	UniRef100_UPI000401C0D0	81	442	446	443	8.6e-201	708.8	UniRef100_UPI000401C0D0 aspartate ammonia-lyase n=1 Tax=Solirubrobacter sp. URHD0082 TaxID=1298857 RepID=UPI000401C0D0	Taxonomy=Bacteria;Actinobacteria;Thermoleophilia;Solirubrobacterales;Solirubrobacteraceae;Solirubrobacter;Solirubrobacter_sp_URHD0082
AB19_MB1_5531_length_3340_cov_98_5	UniRef100_A0A1F4PYG1	46.6	103	138	509	1.3e-11	78.6	UniRef100_A0A1F4PYG1 Histidine ammonia-lyase n=2 Tax=unclassified candidate division NC10 TaxID=1207073 RepID=A0A1F4PYG1_9BACT	Taxonomy=Bacteria;candidate_division_NC10;unclassified_candidate_division_NC10
AB19_MB1_6193_length_3173_cov_13_3	UniRef100_I4EYN8	89.6	318	319	456	1.3e-158	568.2	UniRef100_I4EYN8 L-serine ammonia-lyase n=1 Tax=Modestobacter marinus TaxID=477641 RepID=I4EYN8_9ACTN	Taxonomy=Bacteria;Actinobacteria;Geodermatophilales;Geodermatophilaceae;Modestobacter;Modestobacter_marinus
AB19_MB1_7409_length_2923_cov_14_2	UniRef100_A0A1M7T3H2	86.7	271	273	412	1.4e-121	444.9	UniRef100_A0A1M7T3H2 L-threonine ammonia-lyase n=1 Tax=Geodermatophilus obscurus TaxID=1861 RepID=A0A1M7T3H2_9ACTN	Taxonomy=Bacteria;Actinobacteria;Geodermatophilales;Geodermatophilaceae;Geodermatophilus;Geodermatophilus_obscurus
AB19_MB1_8128_length_2794_cov_28_1	UniRef100_UPI000234BF14	78.2	463	467	463	8.4e-199	702.2	UniRef100_UPI000234BF14 aspartate ammonia-lyase n=1 Tax=Frankia sp. CN3 TaxID=298655 RepID=UPI000234BF14	Taxonomy=Bacteria;Actinobacteria;Frankiales;Frankiaceae;Frankia;Frankia_sp_CN3
AB19_MB1_9359_length_2619_cov_6_1	UniRef100_D3QAI2	66	412	421	513	2.7e-140	507.7	UniRef100_D3QAI2 Histidine ammonia-lyase n=1 Tax=Stackebrandtia nassauensis (strain DSM 44728 / NRRL B-16338 / NBRC 102104 / LLR-40K-21) TaxID=446470 RepID=D3QAI2_STANL	Taxonomy=Bacteria;Actinobacteria;Glycomycetales;Glycomycetaceae;Stackebrandtia;Stackebrandtia_nassauensis
AB19_MB1_10102_length_2527_cov_14_1	UniRef100_A0A1F4PYG1	47.8	479	493	509	7e-103	383.6	UniRef100_A0A1F4PYG1 Histidine ammonia-lyase n=2 Tax=unclassified candidate division NC10 TaxID=1207073 RepID=A0A1F4PYG1_9BACT	Taxonomy=Bacteria;candidate_division_NC10;unclassified_candidate_division_NC10
AB19_MB1_20413_length_1806_cov_14_2	UniRef100_UPI0005A79CE7	77.1	105	114	477	1.6e-39	171	UniRef100_UPI0005A79CE7 aspartate ammonia-lyase n=1 Tax=Streptacidiphilus carbonis TaxID=105422 RepID=UPI0005A79CE7	Taxonomy=Bacteria;Actinobacteria;Streptomycetales;Streptomycetaceae;Streptacidiphilus;Streptacidiphilus_carbonis
AB19_MB1_21294_length_1769_cov_5_1	UniRef100_A0A0T5ZHM0	75.1	506	517	524	1e-205	725.3	UniRef100_A0A0T5ZHM0 Histidine ammonia-lyase n=1 Tax=Chloroflexi bacterium CSP1-4 TaxID=1640513 RepID=A0A0T5ZHM0_9CHLR	Taxonomy=Bacteria;Chloroflexi;Chloroflexi_bacterium_CSP1_4
AB19_MB1_24261_length_1655_cov_11_2	UniRef100_A0A1F3AMQ4	60.9	192	192	507	2.5e-56	227.6	UniRef100_A0A1F3AMQ4 Histidine ammonia-lyase n=1 Tax=Alphaproteobacteria bacterium RIFCSPHIGHO2_12_FULL_63_12 TaxID=1797224 RepID=A0A1F3AMQ4_9PROT	Taxonomy=Bacteria;Proteobacteria;Alphaproteobacteria;Alphaproteobacteria_bacterium_RIFCSPHIGHO2_12_FULL_63_12
AB19_MB1_24507_length_1647_cov_27_2	UniRef100_A0A0G2ZMR0	65.9	126	129	131	3.8e-40	173.3	UniRef100_A0A0G2ZMR0 3-aminobutyryl-CoA ammonia-lyase n=1 Tax=Archangium gephyra TaxID=48 RepID=A0A0G2ZMR0_9DELT	Taxonomy=Bacteria;Proteobacteria;Deltaproteobacteria;Myxococcales;Cystobacterineae;Archangiaceae;Archangium;Archangium_gephyra
AB19_MB1_24712_length_1640_cov_16_1	UniRef100_A0A1E4JCI8	61.6	216	219	459	2.2e-64	254.6	UniRef100_A0A1E4JCI8 L-serine ammonia-lyase n=1 Tax=Sphingomonas sp. SCN 67-18 TaxID=1660141 RepID=A0A1E4JCI8_9SPHN	Taxonomy=Bacteria;Proteobacteria;Alphaproteobacteria;Sphingomonadales;Sphingomonadaceae;Sphingomonas;Sphingomonas_sp_SCN_67_18
AB19_MB1_25383_length_1619_cov_14_2	UniRef100_Q1AYI0	57.1	70	80	509	4.3e-10	72.8	UniRef100_Q1AYI0 Histidine ammonia-lyase n=1 Tax=Rubrobacter xylanophilus (strain DSM 9941 / NBRC 16129) TaxID=266117 RepID=Q1AYI0_RUBXD	Taxonomy=Bacteria;Actinobacteria;Rubrobacteria;Rubrobacterales;Rubrobacteraceae;Rubrobacter;Rubrobacter_xylanophilus
AB19_MB1_25523_length_1614_cov_93_3	UniRef100_UPI00050E0971	71.9	146	150	415	1.4e-51	211.5	UniRef100_UPI00050E0971 diaminopropionate ammonia-lyase n=1 Tax=Burkholderia multivorans TaxID=87883 RepID=UPI00050E0971	Taxonomy=Bacteria;Proteobacteria;Betaproteobacteria;Burkholderiales;Burkholderiaceae;Burkholderia;Burkholderia_cepacia_complex;Burkholderia_multivorans
AB19_MB1_26875_length_1575_cov_10_1	UniRef100_L8TJH3	71.7	212	235	477	3.1e-77	297.4	UniRef100_L8TJH3 Aspartate ammonia-lyase n=1 Tax=Arthrobacter nitrophenolicus TaxID=683150 RepID=L8TJH3_9MICC	Taxonomy=Bacteria;Actinobacteria;Micrococcales;Micrococcaceae;Arthrobacter;Arthrobacter_nitrophenolicus
AB19_MB1_27311_length_1562_cov_25_2	UniRef100_A0A077M2A8	71.8	273	275	341	7.9e-104	386	UniRef100_A0A077M2A8 Diaminopropionate ammonia-lyase n=1 Tax=Tetrasphaera japonica T1-X7 TaxID=1194083 RepID=A0A077M2A8_9MICO	Taxonomy=Bacteria;Actinobacteria;Micrococcales;Intrasporangiaceae;Tetrasphaera;Tetrasphaera_japonica_T1_X7
AB19_MB1_31153_length_1463_cov_20_1	UniRef100_C7LQM1	70.6	456	487	470	1.8e-183	651.4	UniRef100_C7LQM1 Aspartate ammonia-lyase n=1 Tax=Desulfomicrobium baculatum (strain DSM 4028 / VKM B-1378) TaxID=525897 RepID=C7LQM1_DESBD	Taxonomy=Bacteria;Proteobacteria;Deltaproteobacteria;Desulfovibrionales;Desulfomicrobiaceae;Desulfomicrobium;Desulfomicrobium_baculatum
AB19_MB1_34906_length_1382_cov_32_1	UniRef100_A0A1E4JCI8	75.2	347	348	459	1.9e-147	531.2	UniRef100_A0A1E4JCI8 L-serine ammonia-lyase n=1 Tax=Sphingomonas sp. SCN 67-18 TaxID=1660141 RepID=A0A1E4JCI8_9SPHN	Taxonomy=Bacteria;Proteobacteria;Alphaproteobacteria;Sphingomonadales;Sphingomonadaceae;Sphingomonas;Sphingomonas_sp_SCN_67_18
AB19_MB1_38192_length_1323_cov_12_2	UniRef100_D1C2S7	54.7	380	393	528	6.4e-99	370.2	UniRef100_D1C2S7 Histidine ammonia-lyase n=1 Tax=Sphaerobacter thermophilus (strain DSM 20745 / S 6022) TaxID=479434 RepID=D1C2S7_SPHTD	Taxonomy=Bacteria;Chloroflexi;Sphaerobacteridae;Sphaerobacterales;Sphaerobacterineae;Sphaerobacteraceae;Sphaerobacter;Sphaerobacter_thermophilus
AB19_MB1_38227_length_1322_cov_29_1	UniRef100_UPI00037066E6	71.8	71	88	406	5e-20	105.9	UniRef100_UPI00037066E6 threonine ammonia-lyase n=1 Tax=Salinispora arenicola TaxID=168697 RepID=UPI00037066E6	Taxonomy=Bacteria;Actinobacteria;Micromonosporales;Micromonosporaceae;Salinispora;Salinispora_arenicola
AB19_MB1_39552_length_1299_cov_38_1	UniRef100_UPI0004951510	76.2	143	215	474	2.6e-54	221.1	UniRef100_UPI0004951510 ethanolamine ammonia-lyase n=1 Tax=Blastococcus sp. URHD0036 TaxID=1380356 RepID=UPI0004951510	Taxonomy=Bacteria;Actinobacteria;Geodermatophilales;Geodermatophilaceae;Blastococcus;Blastococcus_sp_URHD0036
AB19_MB1_42693_length_1248_cov_38_1	UniRef100_UPI00056BA3AD	70.4	243	255	502	5.1e-89	336.7	UniRef100_UPI00056BA3AD histidine ammonia-lyase n=1 Tax=Sphingomonas sp. URHD0057 TaxID=1380389 RepID=UPI00056BA3AD	Taxonomy=Bacteria;Proteobacteria;Alphaproteobacteria;Sphingomonadales;Sphingomonadaceae;Sphingomonas;Sphingomonas_sp_URHD0057
AB19_MB1_52716_length_1114_cov_10_1	UniRef100_UPI00035D91BC	84.7	236	239	463	1.6e-105	391.3	UniRef100_UPI00035D91BC aspartate ammonia-lyase n=1 Tax=Frankia discariae TaxID=365528 RepID=UPI00035D91BC	Taxonomy=Bacteria;Actinobacteria;Frankiales;Frankiaceae;Frankia;Frankia_discariae
AB19_MB1_53307_length_1107_cov_5_1	UniRef100_A0A1F4PYG1	52.6	215	214	509	3.4e-46	194.1	UniRef100_A0A1F4PYG1 Histidine ammonia-lyase n=2 Tax=unclassified candidate division NC10 TaxID=1207073 RepID=A0A1F4PYG1_9BACT	Taxonomy=Bacteria;candidate_division_NC10;unclassified_candidate_division_NC10
AB19_MB1_57016_length_1066_cov_346_1	UniRef100_K0E186	73.2	276	277	409	3.7e-109	403.7	UniRef100_K0E186 Diaminopropionate ammonia-lyase n=1 Tax=Paraburkholderia phenoliruptrix BR3459a TaxID=1229205 RepID=K0E186_9BURK	Taxonomy=Bacteria;Proteobacteria;Betaproteobacteria;Burkholderiales;Burkholderiaceae;Paraburkholderia;Paraburkholderia_phenoliruptrix_BR3459a
AB19_MB1_57197_length_1065_cov_13_1	UniRef100_UPI0003A4F03B	78.9	336	340	403	2.2e-148	534.3	UniRef100_UPI0003A4F03B diaminopropionate ammonia-lyase n=1 Tax=Rhizobium freirei TaxID=1353277 RepID=UPI0003A4F03B	Taxonomy=Bacteria;Proteobacteria;Alphaproteobacteria;Rhizobiales;Rhizobiaceae;Rhizobium_Agrobacterium_group;Rhizobium;Rhizobium_freirei
AB19_MB1_57521_length_1062_cov_5_1	UniRef100_A0A1H8QQU8	53.3	60	70	531	1e-07	64.7	UniRef100_A0A1H8QQU8 Probable histidine ammonia-lyase n=1 Tax=Halogranum amylolyticum TaxID=660520 RepID=A0A1H8QQU8_9EURY	Taxonomy=Archaea;Euryarchaeota;Halobacteria;Haloferacales;Haloferacaceae;Halogranum_amylolyticum
AB19_MB1_58822_length_1048_cov_17_1	UniRef100_A0A085EW28	64.5	349	349	511	6.5e-111	409.8	UniRef100_A0A085EW28 Histidine ammonia-lyase n=1 Tax=Bosea sp. LC85 TaxID=1502851 RepID=A0A085EW28_9BRAD	Taxonomy=Bacteria;Proteobacteria;Alphaproteobacteria;Rhizobiales;Bradyrhizobiaceae;Bosea;Bosea_sp_LC85
AB19_MB1_59041_length_1046_cov_22_2	UniRef100_Q1AV79	73.8	275	280	540	1.4e-111	411.8	UniRef100_Q1AV79 Histidine ammonia-lyase n=1 Tax=Rubrobacter xylanophilus (strain DSM 9941 / NBRC 16129) TaxID=266117 RepID=Q1AV79_RUBXD	Taxonomy=Bacteria;Actinobacteria;Rubrobacteria;Rubrobacterales;Rubrobacteraceae;Rubrobacter;Rubrobacter_xylanophilus
AB19_MB1_59684_length_1040_cov_13_1	UniRef100_D9VE19	90.9	33	34	457	5.9e-09	67.8	UniRef100_D9VE19 L-serine ammonia-lyase n=1 Tax=Streptomyces sp. AA4 TaxID=591158 RepID=D9VE19_9ACTN	Taxonomy=Bacteria;Actinobacteria;Streptomycetales;Streptomycetaceae;Streptomyces;Streptomyces_sp_AA4
AB19_MB1_62465_length_1015_cov_19_2	UniRef100_H6RSJ9	91.2	91	103	408	1.4e-37	164.5	UniRef100_H6RSJ9 L-threonine ammonia-lyase n=1 Tax=Blastococcus saxobsidens (strain DD2) TaxID=1146883 RepID=H6RSJ9_BLASD	Taxonomy=Bacteria;Actinobacteria;Geodermatophilales;Geodermatophilaceae;Blastococcus;Blastococcus_saxobsidens
AB19_MB3_34_length_30687_cov_50_9	UniRef100_UPI000693F0F8	79.4	408	410	424	3.7e-182	646.7	UniRef100_UPI000693F0F8 threonine ammonia-lyase n=1 Tax=bacterium JKG1 TaxID=1128421 RepID=UPI000693F0F8	Taxonomy=Bacteria;bacterium_JKG1
AB19_MB3_147_length_14076_cov_19_3	UniRef100_UPI000693F0F8	77.5	408	410	424	1.9e-178	634.4	UniRef100_UPI000693F0F8 threonine ammonia-lyase n=1 Tax=bacterium JKG1 TaxID=1128421 RepID=UPI000693F0F8	Taxonomy=Bacteria;bacterium_JKG1
AB19_MB3_862_length_6355_cov_22_1	UniRef100_A5UUQ4	62.9	251	251	322	8.5e-81	309.3	UniRef100_A5UUQ4 L-threonine ammonia-lyase n=1 Tax=Roseiflexus sp. (strain RS-1) TaxID=357808 RepID=A5UUQ4_ROSS1	Taxonomy=Bacteria;Chloroflexi;Chloroflexia;Chloroflexales;Roseiflexineae;Roseiflexaceae;Roseiflexus;Roseiflexus_sp_
AB19_MB3_2088_length_4560_cov_45_2	UniRef100_A5UUQ4	63.9	319	333	322	3.4e-109	404.1	UniRef100_A5UUQ4 L-threonine ammonia-lyase n=1 Tax=Roseiflexus sp. (strain RS-1) TaxID=357808 RepID=A5UUQ4_ROSS1	Taxonomy=Bacteria;Chloroflexi;Chloroflexia;Chloroflexales;Roseiflexineae;Roseiflexaceae;Roseiflexus;Roseiflexus_sp_
AB19_MB3_3306_length_3750_cov_22_3	UniRef100_A0A0B1YSN8	71.3	407	413	409	3.1e-160	573.9	UniRef100_A0A0B1YSN8 Diaminopropionate ammonia-lyase n=1 Tax=Burkholderia sp. A9 TaxID=1365108 RepID=A0A0B1YSN8_9BURK	Taxonomy=Bacteria;Proteobacteria;Betaproteobacteria;Burkholderiales;Burkholderiaceae;Burkholderia;Burkholderia_sp_A9
AB19_MB3_5024_length_3160_cov_13_1	UniRef100_A0A021WX90	78.3	322	325	402	1e-134	488.8	UniRef100_A0A021WX90 Diaminopropionate ammonia-lyase family n=1 Tax=Shinella sp. DD12 TaxID=1410620 RepID=A0A021WX90_9RHIZ	Taxonomy=Bacteria;Proteobacteria;Alphaproteobacteria;Rhizobiales;Rhizobiaceae;Shinella;Shinella_sp_DD12
AB19_MB3_10457_length_2289_cov_13_2	UniRef100_A4BTN4	71.9	160	175	521	1.2e-54	221.9	UniRef100_A4BTN4 Histidine ammonia-lyase n=2 Tax=Nitrococcus mobilis TaxID=35797 RepID=A4BTN4_9GAMM	Taxonomy=Bacteria;Proteobacteria;Gammaproteobacteria;Chromatiales;Ectothiorhodospiraceae;Nitrococcus;Nitrococcus_mobilis
AB19_MB3_10741_length_2259_cov_9_2	UniRef100_A0A1F4PYG1	48.3	489	506	509	2e-105	392.1	UniRef100_A0A1F4PYG1 Histidine ammonia-lyase n=2 Tax=unclassified candidate division NC10 TaxID=1207073 RepID=A0A1F4PYG1_9BACT	Taxonomy=Bacteria;candidate_division_NC10;unclassified_candidate_division_NC10
AB19_MB3_14649_length_1957_cov_14_1	UniRef100_D1C2S7	55.2	393	394	528	1.7e-107	398.7	UniRef100_D1C2S7 Histidine ammonia-lyase n=1 Tax=Sphaerobacter thermophilus (strain DSM 20745 / S 6022) TaxID=479434 RepID=D1C2S7_SPHTD	Taxonomy=Bacteria;Chloroflexi;Sphaerobacteridae;Sphaerobacterales;Sphaerobacterineae;Sphaerobacteraceae;Sphaerobacter;Sphaerobacter_thermophilus
AB19_MB3_15055_length_1932_cov_57_3	UniRef100_UPI0003B69B93	69.4	173	184	355	1.4e-59	238.4	UniRef100_UPI0003B69B93 diaminopropionate ammonia-lyase n=1 Tax=Ornithinimicrobium pekingense TaxID=384677 RepID=UPI0003B69B93	Taxonomy=Bacteria;Actinobacteria;Micrococcales;Intrasporangiaceae;Ornithinimicrobium;Ornithinimicrobium_pekingense
AB19_MB3_15887_length_1884_cov_9_3	UniRef100_UPI000693F0F8	76	300	300	424	5.3e-122	446.4	UniRef100_UPI000693F0F8 threonine ammonia-lyase n=1 Tax=bacterium JKG1 TaxID=1128421 RepID=UPI000693F0F8	Taxonomy=Bacteria;bacterium_JKG1
AB19_MB3_17421_length_1800_cov_6_1	UniRef100_UPI000494D10B	86	364	365	404	5.1e-167	596.3	UniRef100_UPI000494D10B threonine ammonia-lyase n=1 Tax=Geodermatophilaceae bacterium URHB0048 TaxID=1380347 RepID=UPI000494D10B	Taxonomy=Bacteria;Actinobacteria;Geodermatophilales;Geodermatophilaceae;Geodermatophilaceae_bacterium_URHB0048
AB19_MB3_17997_length_1773_cov_14_2	UniRef100_H6RSJ9	86.7	45	45	408	6.1e-14	84.7	UniRef100_H6RSJ9 L-threonine ammonia-lyase n=1 Tax=Blastococcus saxobsidens (strain DD2) TaxID=1146883 RepID=H6RSJ9_BLASD	Taxonomy=Bacteria;Actinobacteria;Geodermatophilales;Geodermatophilaceae;Blastococcus;Blastococcus_saxobsidens
AB19_MB3_19209_length_1717_cov_11_2	UniRef100_A0A0B1YSN8	73.2	403	410	409	1.2e-167	598.6	UniRef100_A0A0B1YSN8 Diaminopropionate ammonia-lyase n=1 Tax=Burkholderia sp. A9 TaxID=1365108 RepID=A0A0B1YSN8_9BURK	Taxonomy=Bacteria;Proteobacteria;Betaproteobacteria;Burkholderiales;Burkholderiaceae;Burkholderia;Burkholderia_sp_A9
AB19_MB3_19988_length_1683_cov_13_2	UniRef100_UPI0003A4F03B	80	70	77	403	8.6e-24	118.2	UniRef100_UPI0003A4F03B diaminopropionate ammonia-lyase n=1 Tax=Rhizobium freirei TaxID=1353277 RepID=UPI0003A4F03B	Taxonomy=Bacteria;Proteobacteria;Alphaproteobacteria;Rhizobiales;Rhizobiaceae;Rhizobium_Agrobacterium_group;Rhizobium;Rhizobium_freirei
AB19_MB3_25713_length_1487_cov_7_2	UniRef100_I4EYN8	88.6	431	432	456	7e-216	758.8	UniRef100_I4EYN8 L-serine ammonia-lyase n=1 Tax=Modestobacter marinus TaxID=477641 RepID=I4EYN8_9ACTN	Taxonomy=Bacteria;Actinobacteria;Geodermatophilales;Geodermatophilaceae;Modestobacter;Modestobacter_marinus
AB19_MB3_28483_length_1414_cov_4_2	UniRef100_A0A1M7TZP8	94.3	193	195	427	1.1e-99	371.7	UniRef100_A0A1M7TZP8 L-threonine ammonia-lyase n=1 Tax=Geodermatophilus obscurus TaxID=1861 RepID=A0A1M7TZP8_9ACTN	Taxonomy=Bacteria;Actinobacteria;Geodermatophilales;Geodermatophilaceae;Geodermatophilus;Geodermatophilus_obscurus
AB19_MB3_31293_length_1350_cov_10_2	UniRef100_UPI0004221554	90.3	196	197	455	6.7e-97	362.5	UniRef100_UPI0004221554 L-serine ammonia-lyase n=1 Tax=Hamadaea tsunoensis TaxID=53368 RepID=UPI0004221554	Taxonomy=Bacteria;Actinobacteria;Micromonosporales;Micromonosporaceae;Hamadaea;Hamadaea_tsunoensis
AB19_MB3_31545_length_1345_cov_5_2	UniRef100_UPI0004094D13	69.3	192	196	400	3.2e-67	263.8	UniRef100_UPI0004094D13 threonine ammonia-lyase n=1 Tax=Marmoricola sp. URHB0036 TaxID=1298863 RepID=UPI0004094D13	Taxonomy=Bacteria;Actinobacteria;Propionibacteriales;Nocardioidaceae;Marmoricola;Marmoricola_sp_URHB0036
AB19_MB3_35731_length_1262_cov_8_1	UniRef100_A0A1M7TYH2	90.3	269	269	457	2.5e-134	487.3	UniRef100_A0A1M7TYH2 L-serine ammonia-lyase n=1 Tax=Geodermatophilus obscurus TaxID=1861 RepID=A0A1M7TYH2_9ACTN	Taxonomy=Bacteria;Actinobacteria;Geodermatophilales;Geodermatophilaceae;Geodermatophilus;Geodermatophilus_obscurus
AB19_MB3_39159_length_1204_cov_3_2	UniRef100_UPI0006E2DD63	85.1	94	100	461	6.7e-37	162.2	UniRef100_UPI0006E2DD63 aspartate ammonia-lyase n=1 Tax=Streptomyces neyagawaensis TaxID=42238 RepID=UPI0006E2DD63	Taxonomy=Bacteria;Actinobacteria;Streptomycetales;Streptomycetaceae;Streptomyces;Streptomyces_neyagawaensis
AB19_MB3_43158_length_1142_cov_13_2	UniRef100_A0A1E1V193	57.9	126	141	510	3.4e-26	127.1	UniRef100_A0A1E1V193 Histidine ammonia-lyase n=1 Tax=Bosea sp. BIWAKO-01 TaxID=506668 RepID=A0A1E1V193_9BRAD	Taxonomy=Bacteria;Proteobacteria;Alphaproteobacteria;Rhizobiales;Bradyrhizobiaceae;Bosea;Bosea_sp_BIWAKO_01
AB19_MB3_43835_length_1133_cov_6_1	UniRef100_UPI000401C0D0	81.9	277	277	443	1.3e-119	438.3	UniRef100_UPI000401C0D0 aspartate ammonia-lyase n=1 Tax=Solirubrobacter sp. URHD0082 TaxID=1298857 RepID=UPI000401C0D0	Taxonomy=Bacteria;Actinobacteria;Thermoleophilia;Solirubrobacterales;Solirubrobacteraceae;Solirubrobacter;Solirubrobacter_sp_URHD0082
AB19_MB3_46026_length_1105_cov_2_1	UniRef100_UPI00047DF620	65.5	220	223	404	1.2e-70	275.4	UniRef100_UPI00047DF620 threonine ammonia-lyase n=1 Tax=Jiangella gansuensis TaxID=281473 RepID=UPI00047DF620	Taxonomy=Bacteria;Actinobacteria;Jiangellales;Jiangellaceae;Jiangella;Jiangella_gansuensis
AB19_MB3_47473_length_1086_cov_10_2	UniRef100_UPI000693F0F8	75.9	162	163	424	9.5e-65	255.4	UniRef100_UPI000693F0F8 threonine ammonia-lyase n=1 Tax=bacterium JKG1 TaxID=1128421 RepID=UPI000693F0F8	Taxonomy=Bacteria;bacterium_JKG1
AB19_MB3_50895_length_1047_cov_9_2	UniRef100_A0A1N6EVZ9	78.9	123	132	485	2.5e-47	197.2	UniRef100_A0A1N6EVZ9 Aspartate ammonia-lyase n=1 Tax=Bradyrhizobium erythrophlei TaxID=1437360 RepID=A0A1N6EVZ9_9BRAD	Taxonomy=Bacteria;Proteobacteria;Alphaproteobacteria;Rhizobiales;Bradyrhizobiaceae;Bradyrhizobium;Bradyrhizobium_erythrophlei
AB19_MB3_51130_length_1045_cov_3_1	UniRef100_I4F183	91.1	348	348	470	2.6e-176	627.1	UniRef100_I4F183 Ethanolamine ammonia-lyase heavy chain (Ethanolamine ammonia-lyase large subunit) n=1 Tax=Modestobacter marinus TaxID=477641 RepID=I4F183_9ACTN	Taxonomy=Bacteria;Actinobacteria;Geodermatophilales;Geodermatophilaceae;Modestobacter;Modestobacter_marinus
AB19_MB3_51200_length_1044_cov_6_3	UniRef100_UPI000401C0D0	80	145	149	443	1.6e-55	224.6	UniRef100_UPI000401C0D0 aspartate ammonia-lyase n=1 Tax=Solirubrobacter sp. URHD0082 TaxID=1298857 RepID=UPI000401C0D0	Taxonomy=Bacteria;Actinobacteria;Thermoleophilia;Solirubrobacterales;Solirubrobacteraceae;Solirubrobacter;Solirubrobacter_sp_URHD0082
AB19_MB3_52530_length_1030_cov_3_1	UniRef100_W0RHP6	88.5	278	279	631	1.6e-133	484.6	UniRef100_W0RHP6 Aspartate ammonia-lyase n=1 Tax=Gemmatirosa kalamazoonesis TaxID=861299 RepID=W0RHP6_9BACT	Taxonomy=Bacteria;Gemmatimonadetes;Gemmatimonadales;Gemmatimonadaceae;Gemmatirosa;Gemmatirosa_kalamazoonesis
AB19_MB3_53116_length_1024_cov_2_1	UniRef100_A0A1M7TYH2	89.2	259	313	457	4.1e-125	456.8	UniRef100_A0A1M7TYH2 L-serine ammonia-lyase n=1 Tax=Geodermatophilus obscurus TaxID=1861 RepID=A0A1M7TYH2_9ACTN	Taxonomy=Bacteria;Actinobacteria;Geodermatophilales;Geodermatophilaceae;Geodermatophilus;Geodermatophilus_obscurus
AB19_MB3_53461_length_1020_cov_7_2	UniRef100_UPI000485135C	71.2	264	267	411	4.8e-98	366.7	UniRef100_UPI000485135C threonine ammonia-lyase n=1 Tax=Solirubrobacter sp. URHD0082 TaxID=1298857 RepID=UPI000485135C	Taxonomy=Bacteria;Actinobacteria;Thermoleophilia;Solirubrobacterales;Solirubrobacteraceae;Solirubrobacter;Solirubrobacter_sp_URHD0082
AB19_MB3_53689_length_1018_cov_4_1	UniRef100_UPI0004951510	88.3	206	206	474	5.5e-102	379.4	UniRef100_UPI0004951510 ethanolamine ammonia-lyase n=1 Tax=Blastococcus sp. URHD0036 TaxID=1380356 RepID=UPI0004951510	Taxonomy=Bacteria;Actinobacteria;Geodermatophilales;Geodermatophilaceae;Blastococcus;Blastococcus_sp_URHD0036
AB19_MB3_54464_length_1010_cov_4_1	UniRef100_A0A0Q8MDE9	80	270	276	338	1.5e-115	424.9	UniRef100_A0A0Q8MDE9 Histidine ammonia-lyase (Fragment) n=1 Tax=Phenylobacterium sp. Root700 TaxID=1736591 RepID=A0A0Q8MDE9_9CAUL	Taxonomy=Bacteria;Proteobacteria;Alphaproteobacteria;Caulobacterales;Caulobacteraceae;Phenylobacterium;Phenylobacterium_sp_Root700
AB19_MB3_55501_length_1000_cov_5_2	UniRef100_UPI00047BE8B7	66.5	185	189	408	2.4e-59	237.7	UniRef100_UPI00047BE8B7 threonine ammonia-lyase n=1 Tax=Geodermatophilaceae bacterium URHB0062 TaxID=1380353 RepID=UPI00047BE8B7	Taxonomy=Bacteria;Actinobacteria;Geodermatophilales;Geodermatophilaceae;Geodermatophilaceae_bacterium_URHB0062
AB19_MB4_11_length_37963_cov_74_5	UniRef100_A0A0Q8I0I1	85.5	456	457	456	3.2e-227	796.6	UniRef100_A0A0Q8I0I1 Serine ammonia-lyase n=2 Tax=Nocardioides TaxID=1839 RepID=A0A0Q8I0I1_9ACTN	Taxonomy=Bacteria;Actinobacteria;Propionibacteriales;Nocardioidaceae;unclassified
AB19_MB4_122_length_21269_cov_86_11	UniRef100_A0A100W1Q4	58.8	330	324	351	9.6e-85	322.8	UniRef100_A0A100W1Q4 Diaminopropionate ammonia-lyase n=1 Tax=Mycobacterium brisbanense TaxID=146020 RepID=A0A100W1Q4_9MYCO	Taxonomy=Bacteria;Actinobacteria;Corynebacteriales;Mycobacteriaceae;Mycobacterium;Mycobacterium_fortuitum_complex;Mycobacterium_brisbanense
AB19_MB4_213_length_17235_cov_60_8	UniRef100_UPI000693F0F8	79.7	408	410	424	2.2e-182	647.5	UniRef100_UPI000693F0F8 threonine ammonia-lyase n=1 Tax=bacterium JKG1 TaxID=1128421 RepID=UPI000693F0F8	Taxonomy=Bacteria;bacterium_JKG1
AB19_MB4_793_length_10471_cov_42_8	UniRef100_A5UUQ4	63.9	319	333	322	3.4e-109	404.1	UniRef100_A5UUQ4 L-threonine ammonia-lyase n=1 Tax=Roseiflexus sp. (strain RS-1) TaxID=357808 RepID=A5UUQ4_ROSS1	Taxonomy=Bacteria;Chloroflexi;Chloroflexia;Chloroflexales;Roseiflexineae;Roseiflexaceae;Roseiflexus;Roseiflexus_sp_
AB19_MB4_3097_length_5381_cov_13_1	UniRef100_D1C2S7	58.5	200	217	528	1.3e-53	218.8	UniRef100_D1C2S7 Histidine ammonia-lyase n=1 Tax=Sphaerobacter thermophilus (strain DSM 20745 / S 6022) TaxID=479434 RepID=D1C2S7_SPHTD	Taxonomy=Bacteria;Chloroflexi;Sphaerobacteridae;Sphaerobacterales;Sphaerobacterineae;Sphaerobacteraceae;Sphaerobacter;Sphaerobacter_thermophilus
AB19_MB4_4127_length_4690_cov_29_2	UniRef100_UPI00069740CC	59.9	399	403	408	3.7e-126	460.7	UniRef100_UPI00069740CC threonine ammonia-lyase n=1 Tax=Nitriliruptor alkaliphilus TaxID=427918 RepID=UPI00069740CC	Taxonomy=Bacteria;Actinobacteria;Nitriliruptoria;Nitriliruptorales;Nitriliruptoraceae;Nitriliruptor;Nitriliruptor_alkaliphilus
AB19_MB4_4898_length_4277_cov_47_3	UniRef100_A0A1F4PYG1	47.8	506	524	509	4.1e-109	404.4	UniRef100_A0A1F4PYG1 Histidine ammonia-lyase n=2 Tax=unclassified candidate division NC10 TaxID=1207073 RepID=A0A1F4PYG1_9BACT	Taxonomy=Bacteria;candidate_division_NC10;unclassified_candidate_division_NC10
AB19_MB4_4963_length_4247_cov_20_1	UniRef100_B9L1A5	66.5	239	262	341	2.5e-83	317.8	UniRef100_B9L1A5 Threonine ammonia-lyase, biosynthetic n=1 Tax=Thermomicrobium roseum (strain ATCC 27502 / DSM 5159 / P-2) TaxID=309801 RepID=B9L1A5_THERP	Taxonomy=Bacteria;Chloroflexi;Thermomicrobiales;Thermomicrobiaceae;Thermomicrobium;Thermomicrobium_roseum
AB19_MB4_5012_length_4228_cov_9_1	UniRef100_Q1AYI0	60.7	211	216	509	6.7e-58	233	UniRef100_Q1AYI0 Histidine ammonia-lyase n=1 Tax=Rubrobacter xylanophilus (strain DSM 9941 / NBRC 16129) TaxID=266117 RepID=Q1AYI0_RUBXD	Taxonomy=Bacteria;Actinobacteria;Rubrobacteria;Rubrobacterales;Rubrobacteraceae;Rubrobacter;Rubrobacter_xylanophilus
AB19_MB4_5133_length_4179_cov_21_1	UniRef100_UPI00048E29DA	78.5	376	379	404	2.5e-161	577.4	UniRef100_UPI00048E29DA threonine ammonia-lyase n=1 Tax=Nocardioides sp. URHA0020 TaxID=1380392 RepID=UPI00048E29DA	Taxonomy=Bacteria;Actinobacteria;Propionibacteriales;Nocardioidaceae;Nocardioides;Nocardioides_sp_URHA0020
AB19_MB4_6754_length_3611_cov_28_3	UniRef100_UPI000485135C	70.1	401	407	411	3.1e-149	537.3	UniRef100_UPI000485135C threonine ammonia-lyase n=1 Tax=Solirubrobacter sp. URHD0082 TaxID=1298857 RepID=UPI000485135C	Taxonomy=Bacteria;Actinobacteria;Thermoleophilia;Solirubrobacterales;Solirubrobacteraceae;Solirubrobacter;Solirubrobacter_sp_URHD0082
AB19_MB4_7202_length_3499_cov_15_2	UniRef100_UPI0004C2B857	83.8	74	75	456	2.8e-27	129.8	UniRef100_UPI0004C2B857 L-serine ammonia-lyase n=1 Tax=Actinocatenispora sera TaxID=390989 RepID=UPI0004C2B857	Taxonomy=Bacteria;Actinobacteria;Micromonosporales;Micromonosporaceae;Actinocatenispora;Actinocatenispora_sera
AB19_MB4_7713_length_3379_cov_27_1	UniRef100_D1C2S7	58.8	160	176	528	1.1e-39	172.2	UniRef100_D1C2S7 Histidine ammonia-lyase n=1 Tax=Sphaerobacter thermophilus (strain DSM 20745 / S 6022) TaxID=479434 RepID=D1C2S7_SPHTD	Taxonomy=Bacteria;Chloroflexi;Sphaerobacteridae;Sphaerobacterales;Sphaerobacterineae;Sphaerobacteraceae;Sphaerobacter;Sphaerobacter_thermophilus
AB19_MB4_8055_length_3306_cov_10_2	UniRef100_D1C2S7	55.6	495	522	528	7.3e-135	490	UniRef100_D1C2S7 Histidine ammonia-lyase n=1 Tax=Sphaerobacter thermophilus (strain DSM 20745 / S 6022) TaxID=479434 RepID=D1C2S7_SPHTD	Taxonomy=Bacteria;Chloroflexi;Sphaerobacteridae;Sphaerobacterales;Sphaerobacterineae;Sphaerobacteraceae;Sphaerobacter;Sphaerobacter_thermophilus
AB19_MB4_8328_length_3247_cov_20_4	UniRef100_UPI000566FA0B	97.9	514	515	514	2.4e-279	969.9	UniRef100_UPI000566FA0B histidine ammonia-lyase n=1 Tax=Streptomyces flavidovirens TaxID=67298 RepID=UPI000566FA0B	Taxonomy=Bacteria;Actinobacteria;Streptomycetales;Streptomycetaceae;Streptomyces;Streptomyces_flavidovirens
AB19_MB4_9648_length_3002_cov_7_1	UniRef100_UPI00069F603C	68.8	285	289	404	1.5e-105	391.7	UniRef100_UPI00069F603C threonine ammonia-lyase n=1 Tax=Jiangella muralis TaxID=702383 RepID=UPI00069F603C	Taxonomy=Bacteria;Actinobacteria;Jiangellales;Jiangellaceae;Jiangella;Jiangella_muralis
AB19_MB4_11612_length_2718_cov_5_3	UniRef100_A0A0Q9R364	86.2	514	526	519	3.7e-235	823.2	UniRef100_A0A0Q9R364 Histidine ammonia-lyase n=1 Tax=Nocardioides sp. Soil777 TaxID=1736409 RepID=A0A0Q9R364_9ACTN	Taxonomy=Bacteria;Actinobacteria;Propionibacteriales;Nocardioidaceae;Nocardioides;Nocardioides_sp_Soil777
AB19_MB4_12043_length_2667_cov_7_2	UniRef100_I4EYN8	89.3	458	459	456	2.8e-231	810.1	UniRef100_I4EYN8 L-serine ammonia-lyase n=1 Tax=Modestobacter marinus TaxID=477641 RepID=I4EYN8_9ACTN	Taxonomy=Bacteria;Actinobacteria;Geodermatophilales;Geodermatophilaceae;Modestobacter;Modestobacter_marinus
AB19_MB4_13668_length_2494_cov_6_3	UniRef100_E9UT46	89.4	198	196	480	1.9e-91	344.4	UniRef100_E9UT46 L-serine ammonia-lyase n=1 Tax=Nocardioidaceae bacterium Broad-1 TaxID=408672 RepID=E9UT46_9ACTN	Taxonomy=Bacteria;Actinobacteria;Propionibacteriales;Nocardioidaceae;Nocardioidaceae_bacterium_Broad_1
AB19_MB4_15922_length_2301_cov_3_1	UniRef100_A0A117NCV8	78.5	325	323	529	1e-134	488.8	UniRef100_A0A117NCV8 Histidine ammonia-lyase n=1 Tax=Arthrobacter sp. EPSL27 TaxID=1745378 RepID=A0A117NCV8_9MICC	Taxonomy=Bacteria;Actinobacteria;Micrococcales;Micrococcaceae;Arthrobacter;Arthrobacter_sp_EPSL27
AB19_MB4_16799_length_2239_cov_14_1	UniRef100_UPI0004B8DEBB	81.9	463	470	472	9.3e-214	751.9	UniRef100_UPI0004B8DEBB aspartate ammonia-lyase n=1 Tax=Chloroflexus sp. Y-396-1 TaxID=867845 RepID=UPI0004B8DEBB	Taxonomy=Bacteria;Chloroflexi;Chloroflexia;Chloroflexales;Chloroflexineae;Chloroflexaceae;Chloroflexus;Chloroflexus_sp_Y_396_1
AB19_MB4_16899_length_2232_cov_11_3	UniRef100_UPI0003FD86D8	97.7	262	263	409	4e-137	496.5	UniRef100_UPI0003FD86D8 threonine ammonia-lyase n=1 Tax=Streptomyces flavidovirens TaxID=67298 RepID=UPI0003FD86D8	Taxonomy=Bacteria;Actinobacteria;Streptomycetales;Streptomycetaceae;Streptomyces;Streptomyces_flavidovirens
AB19_MB4_18002_length_2155_cov_18_3	UniRef100_UPI00047BE8B7	76.5	51	54	408	2.1e-13	83.2	UniRef100_UPI00047BE8B7 threonine ammonia-lyase n=1 Tax=Geodermatophilaceae bacterium URHB0062 TaxID=1380353 RepID=UPI00047BE8B7	Taxonomy=Bacteria;Actinobacteria;Geodermatophilales;Geodermatophilaceae;Geodermatophilaceae_bacterium_URHB0062
AB19_MB4_19250_length_2077_cov_25_2	UniRef100_Q1AYI0	70.5	502	519	509	4.5e-185	656.8	UniRef100_Q1AYI0 Histidine ammonia-lyase n=1 Tax=Rubrobacter xylanophilus (strain DSM 9941 / NBRC 16129) TaxID=266117 RepID=Q1AYI0_RUBXD	Taxonomy=Bacteria;Actinobacteria;Rubrobacteria;Rubrobacterales;Rubrobacteraceae;Rubrobacter;Rubrobacter_xylanophilus
AB19_MB4_20728_length_1995_cov_5_2	UniRef100_A0A1M6RAV1	68.7	262	289	323	1.5e-89	338.6	UniRef100_A0A1M6RAV1 L-threonine ammonia-lyase n=1 Tax=Pseudonocardia thermophila TaxID=1848 RepID=A0A1M6RAV1_PSETH	Taxonomy=Bacteria;Actinobacteria;Pseudonocardiales;Pseudonocardiaceae;Pseudonocardia;Pseudonocardia_thermophila
AB19_MB4_20773_length_1993_cov_17_2	UniRef100_UPI000693F0F8	64.7	51	52	424	1.8e-09	70.1	UniRef100_UPI000693F0F8 threonine ammonia-lyase n=1 Tax=bacterium JKG1 TaxID=1128421 RepID=UPI000693F0F8	Taxonomy=Bacteria;bacterium_JKG1
AB19_MB4_21403_length_1963_cov_23_2	UniRef100_A0A1F4DX38	78.8	312	321	477	1.1e-133	485.3	UniRef100_A0A1F4DX38 Aspartate ammonia-lyase n=1 Tax=Betaproteobacteria bacterium RIFCSPLOWO2_12_FULL_62_58 TaxID=1797497 RepID=A0A1F4DX38_9PROT	Taxonomy=Bacteria;Proteobacteria;Betaproteobacteria;Betaproteobacteria_bacterium_RIFCSPLOWO2_12_FULL_62_58
AB19_MB4_22375_length_1917_cov_10_1	UniRef100_UPI000401C0D0	80.1	337	342	443	5e-148	533.1	UniRef100_UPI000401C0D0 aspartate ammonia-lyase n=1 Tax=Solirubrobacter sp. URHD0082 TaxID=1298857 RepID=UPI000401C0D0	Taxonomy=Bacteria;Actinobacteria;Thermoleophilia;Solirubrobacterales;Solirubrobacteraceae;Solirubrobacter;Solirubrobacter_sp_URHD0082
AB19_MB4_27339_length_1726_cov_10_1	UniRef100_A0A0C5FSQ3	95.2	356	356	511	5.5e-182	646	UniRef100_A0A0C5FSQ3 Histidine ammonia-lyase n=1 Tax=Streptomyces cyaneogriseus subsp. noncyanogenus TaxID=477245 RepID=A0A0C5FSQ3_9ACTN	Taxonomy=Bacteria;Actinobacteria;Streptomycetales;Streptomycetaceae;Streptomyces;Streptomyces_cyaneogriseus_subsp_noncyanogenus
AB19_MB4_27438_length_1723_cov_9_1	UniRef100_D1C2S7	55.1	312	326	528	4.2e-80	307.4	UniRef100_D1C2S7 Histidine ammonia-lyase n=1 Tax=Sphaerobacter thermophilus (strain DSM 20745 / S 6022) TaxID=479434 RepID=D1C2S7_SPHTD	Taxonomy=Bacteria;Chloroflexi;Sphaerobacteridae;Sphaerobacterales;Sphaerobacterineae;Sphaerobacteraceae;Sphaerobacter;Sphaerobacter_thermophilus
AB19_MB4_28898_length_1676_cov_7_3	UniRef100_A0A136PHM4	57.6	243	245	512	8.9e-67	262.7	UniRef100_A0A136PHM4 Histidine ammonia-lyase n=1 Tax=Chlorobi bacterium OLB7 TaxID=1619898 RepID=A0A136PHM4_9BACT	Taxonomy=Bacteria;Chlorobi;Chlorobi_bacterium_OLB7
AB19_MB4_28901_length_1676_cov_5_1	UniRef100_UPI0006E467FD	85.8	218	224	461	7.3e-100	372.5	UniRef100_UPI0006E467FD aspartate ammonia-lyase n=1 Tax=Streptomyces ossamyceticus TaxID=249581 RepID=UPI0006E467FD	Taxonomy=Bacteria;Actinobacteria;Streptomycetales;Streptomycetaceae;Streptomyces;Streptomyces_ossamyceticus
AB19_MB4_30426_length_1630_cov_24_3	UniRef100_UPI00050E0971	72.6	146	150	415	3.8e-52	213.4	UniRef100_UPI00050E0971 diaminopropionate ammonia-lyase n=1 Tax=Burkholderia multivorans TaxID=87883 RepID=UPI00050E0971	Taxonomy=Bacteria;Proteobacteria;Betaproteobacteria;Burkholderiales;Burkholderiaceae;Burkholderia;Burkholderia_cepacia_complex;Burkholderia_multivorans
AB19_MB4_31519_length_1602_cov_2_2	UniRef100_A0A1A8ZP34	83.6	128	157	130	8.9e-52	212.2	UniRef100_A0A1A8ZP34 3-aminobutyryl-CoA ammonia-lyase n=1 Tax=Micromonospora narathiwatensis TaxID=299146 RepID=A0A1A8ZP34_9ACTN	Taxonomy=Bacteria;Actinobacteria;Micromonosporales;Micromonosporaceae;Micromonospora;Micromonospora_narathiwatensis
AB19_MB4_35681_length_1498_cov_14_2	UniRef100_A0A1M7TYH2	90	230	231	457	4.1e-114	419.9	UniRef100_A0A1M7TYH2 L-serine ammonia-lyase n=1 Tax=Geodermatophilus obscurus TaxID=1861 RepID=A0A1M7TYH2_9ACTN	Taxonomy=Bacteria;Actinobacteria;Geodermatophilales;Geodermatophilaceae;Geodermatophilus;Geodermatophilus_obscurus
AB19_MB4_37445_length_1459_cov_33_1	UniRef100_E6SAN2	83.3	90	94	131	5.3e-36	159.1	UniRef100_E6SAN2 3-aminobutyryl-CoA ammonia-lyase n=1 Tax=Intrasporangium calvum (strain ATCC 23552 / DSM 43043 / JCM 3097 / NBRC 12989 / 7 KIP) TaxID=710696 RepID=E6SAN2_INTC7	Taxonomy=Bacteria;Actinobacteria;Micrococcales;Intrasporangiaceae;Intrasporangium;Intrasporangium_calvum
AB19_MB4_40088_length_1408_cov_7_3	UniRef100_A0A1M7TZP8	95.2	147	148	427	7.8e-74	285.4	UniRef100_A0A1M7TZP8 L-threonine ammonia-lyase n=1 Tax=Geodermatophilus obscurus TaxID=1861 RepID=A0A1M7TZP8_9ACTN	Taxonomy=Bacteria;Actinobacteria;Geodermatophilales;Geodermatophilaceae;Geodermatophilus;Geodermatophilus_obscurus
AB19_MB4_40575_length_1399_cov_25_2	UniRef100_Q1AYI0	70.8	322	333	509	2.6e-117	431	UniRef100_Q1AYI0 Histidine ammonia-lyase n=1 Tax=Rubrobacter xylanophilus (strain DSM 9941 / NBRC 16129) TaxID=266117 RepID=Q1AYI0_RUBXD	Taxonomy=Bacteria;Actinobacteria;Rubrobacteria;Rubrobacterales;Rubrobacteraceae;Rubrobacter;Rubrobacter_xylanophilus
AB19_MB4_41247_length_1387_cov_12_1	UniRef100_UPI00047BE8B7	88.5	192	193	408	6.3e-84	319.3	UniRef100_UPI00047BE8B7 threonine ammonia-lyase n=1 Tax=Geodermatophilaceae bacterium URHB0062 TaxID=1380353 RepID=UPI00047BE8B7	Taxonomy=Bacteria;Actinobacteria;Geodermatophilales;Geodermatophilaceae;Geodermatophilaceae_bacterium_URHB0062
AB19_MB4_46124_length_1306_cov_14_1	UniRef100_UPI00050E0971	73	392	396	415	1.7e-160	574.7	UniRef100_UPI00050E0971 diaminopropionate ammonia-lyase n=1 Tax=Burkholderia multivorans TaxID=87883 RepID=UPI00050E0971	Taxonomy=Bacteria;Proteobacteria;Betaproteobacteria;Burkholderiales;Burkholderiaceae;Burkholderia;Burkholderia_cepacia_complex;Burkholderia_multivorans
AB19_MB4_47478_length_1285_cov_18_1	UniRef100_B9L1A5	73.6	87	109	341	8.1e-28	132.1	UniRef100_B9L1A5 Threonine ammonia-lyase, biosynthetic n=1 Tax=Thermomicrobium roseum (strain ATCC 27502 / DSM 5159 / P-2) TaxID=309801 RepID=B9L1A5_THERP	Taxonomy=Bacteria;Chloroflexi;Thermomicrobiales;Thermomicrobiaceae;Thermomicrobium;Thermomicrobium_roseum
AB19_MB4_48009_length_1278_cov_6_1	UniRef100_UPI000693F0F8	79.3	377	379	424	1.5e-169	604.7	UniRef100_UPI000693F0F8 threonine ammonia-lyase n=1 Tax=bacterium JKG1 TaxID=1128421 RepID=UPI000693F0F8	Taxonomy=Bacteria;bacterium_JKG1
AB19_MB4_50388_length_1243_cov_10_2	UniRef100_UPI000401C0D0	79.1	292	292	443	2.8e-123	450.7	UniRef100_UPI000401C0D0 aspartate ammonia-lyase n=1 Tax=Solirubrobacter sp. URHD0082 TaxID=1298857 RepID=UPI000401C0D0	Taxonomy=Bacteria;Actinobacteria;Thermoleophilia;Solirubrobacterales;Solirubrobacteraceae;Solirubrobacter;Solirubrobacter_sp_URHD0082
AB19_MB4_50824_length_1237_cov_2_2	UniRef100_A0A1F8LLB5	55.4	258	280	518	1.5e-62	248.8	UniRef100_A0A1F8LLB5 Histidine ammonia-lyase n=1 Tax=Chloroflexi bacterium GWC2_73_18 TaxID=1797616 RepID=A0A1F8LLB5_9CHLR	Taxonomy=Bacteria;Chloroflexi;Chloroflexi_bacterium_GWC2_73_18
AB19_MB4_53085_length_1207_cov_7_2	UniRef100_A0A0M9UCB9	53.6	196	197	509	3.4e-48	200.7	UniRef100_A0A0M9UCB9 Histidine ammonia-lyase n=1 Tax=Ardenticatena maritima TaxID=872965 RepID=A0A0M9UCB9_9CHLR	Taxonomy=Bacteria;Chloroflexi;Ardenticatenia;Ardenticatenales;Ardenticatenaceae;Ardenticatena;Ardenticatena_maritima
AB19_MB4_53227_length_1205_cov_8_2	UniRef100_A0A1M7TYH2	82	239	239	457	4.6e-108	399.8	UniRef100_A0A1M7TYH2 L-serine ammonia-lyase n=1 Tax=Geodermatophilus obscurus TaxID=1861 RepID=A0A1M7TYH2_9ACTN	Taxonomy=Bacteria;Actinobacteria;Geodermatophilales;Geodermatophilaceae;Geodermatophilus;Geodermatophilus_obscurus
AB19_MB4_53262_length_1204_cov_40_2	UniRef100_Q1AYI0	65.6	212	263	509	1.1e-62	249.2	UniRef100_Q1AYI0 Histidine ammonia-lyase n=1 Tax=Rubrobacter xylanophilus (strain DSM 9941 / NBRC 16129) TaxID=266117 RepID=Q1AYI0_RUBXD	Taxonomy=Bacteria;Actinobacteria;Rubrobacteria;Rubrobacterales;Rubrobacteraceae;Rubrobacter;Rubrobacter_xylanophilus
AB19_MB4_54703_length_1187_cov_3_2	UniRef100_A0A132MT96	79.2	125	135	131	1.6e-49	204.5	UniRef100_A0A132MT96 3-aminobutyryl-CoA ammonia-lyase n=1 Tax=Streptomyces thermoautotrophicus TaxID=1469144 RepID=A0A132MT96_9ACTN	Taxonomy=Bacteria;Actinobacteria;Streptomycetales;Streptomycetaceae;Streptomyces;Streptomyces_thermoautotrophicus
AB19_MB4_58236_length_1146_cov_3_1	UniRef100_A0A1E4B8G5	79.3	381	381	474	1.2e-166	595.1	UniRef100_A0A1E4B8G5 Aspartate ammonia-lyase n=1 Tax=Gemmatimonadetes bacterium SCN 70-22 TaxID=1660163 RepID=A0A1E4B8G5_9BACT	Taxonomy=Bacteria;Gemmatimonadetes;Gemmatimonadetes_bacterium_SCN_70_22
AB19_MB4_59037_length_1137_cov_23_1	UniRef100_UPI0003FDBCE0	98.9	377	378	455	6.6e-210	738.8	UniRef100_UPI0003FDBCE0 L-serine ammonia-lyase n=1 Tax=Streptomyces flavidovirens TaxID=67298 RepID=UPI0003FDBCE0	Taxonomy=Bacteria;Actinobacteria;Streptomycetales;Streptomycetaceae;Streptomyces;Streptomyces_flavidovirens
AB19_MB4_61793_length_1108_cov_3_1	UniRef100_UPI00035D91BC	85.4	198	201	463	6.8e-89	335.9	UniRef100_UPI00035D91BC aspartate ammonia-lyase n=1 Tax=Frankia discariae TaxID=365528 RepID=UPI00035D91BC	Taxonomy=Bacteria;Actinobacteria;Frankiales;Frankiaceae;Frankia;Frankia_discariae
AB19_MB4_62081_length_1105_cov_7_1	UniRef100_D3QAI2	71.7	367	367	513	9.1e-140	505.8	UniRef100_D3QAI2 Histidine ammonia-lyase n=1 Tax=Stackebrandtia nassauensis (strain DSM 44728 / NRRL B-16338 / NBRC 102104 / LLR-40K-21) TaxID=446470 RepID=D3QAI2_STANL	Taxonomy=Bacteria;Actinobacteria;Glycomycetales;Glycomycetaceae;Stackebrandtia;Stackebrandtia_nassauensis
AB19_MB4_63530_length_1090_cov_15_2	UniRef100_A0A1N7SQW0	71.9	135	138	409	1.4e-45	191.4	UniRef100_A0A1N7SQW0 Diaminopropionate ammonia-lyase n=1 Tax=Burkholderia sp. STM 7183 TaxID=1701573 RepID=A0A1N7SQW0_9BURK	Taxonomy=unclassified
AB19_MB4_64014_length_1086_cov_6_1	UniRef100_A0A1C4ZMD2	75.1	350	350	523	6.8e-145	522.7	UniRef100_A0A1C4ZMD2 Histidine ammonia-lyase n=1 Tax=Micromonospora purpureochromogenes TaxID=47872 RepID=A0A1C4ZMD2_9ACTN	Taxonomy=Bacteria;Actinobacteria;Micromonosporales;Micromonosporaceae;Micromonospora;Micromonospora_purpureochromogenes
AB19_MB4_64356_length_1083_cov_3_1	UniRef100_A0A1B9RKZ9	79	143	229	468	6.2e-54	219.9	UniRef100_A0A1B9RKZ9 Ethanolamine ammonia-lyase (Fragment) n=1 Tax=Modestobacter sp. VKM Ac-2676 TaxID=1678130 RepID=A0A1B9RKZ9_9ACTN	Taxonomy=Bacteria;Actinobacteria;Geodermatophilales;Geodermatophilaceae;Modestobacter;Modestobacter_sp_VKM_Ac_2676
AB19_MB4_67081_length_1057_cov_13_1	UniRef100_A0A077M2A8	68.9	296	297	341	6.5e-104	386.3	UniRef100_A0A077M2A8 Diaminopropionate ammonia-lyase n=1 Tax=Tetrasphaera japonica T1-X7 TaxID=1194083 RepID=A0A077M2A8_9MICO	Taxonomy=Bacteria;Actinobacteria;Micrococcales;Intrasporangiaceae;Tetrasphaera;Tetrasphaera_japonica_T1_X7
AB19_MB4_68213_length_1047_cov_13_1	UniRef100_UPI000401C0D0	82.3	345	348	443	8.9e-153	548.9	UniRef100_UPI000401C0D0 aspartate ammonia-lyase n=1 Tax=Solirubrobacter sp. URHD0082 TaxID=1298857 RepID=UPI000401C0D0	Taxonomy=Bacteria;Actinobacteria;Thermoleophilia;Solirubrobacterales;Solirubrobacteraceae;Solirubrobacter;Solirubrobacter_sp_URHD0082
AB19_MB4_70856_length_1026_cov_4_1	UniRef100_UPI00048E29DA	80.6	237	244	404	8e-100	372.5	UniRef100_UPI00048E29DA threonine ammonia-lyase n=1 Tax=Nocardioides sp. URHA0020 TaxID=1380392 RepID=UPI00048E29DA	Taxonomy=Bacteria;Actinobacteria;Propionibacteriales;Nocardioidaceae;Nocardioides;Nocardioides_sp_URHA0020
AB19_YB1_1297_length_7611_cov_8_1	UniRef100_A0A1F2WD34	55.9	456	460	512	2.4e-129	471.5	UniRef100_A0A1F2WD34 Histidine ammonia-lyase n=1 Tax=Actinobacteria bacterium RBG_16_70_17 TaxID=1797205 RepID=A0A1F2WD34_9ACTN	Taxonomy=Bacteria;Actinobacteria;Actinobacteria_bacterium_RBG_16_70_17
AB19_YB1_7606_length_3076_cov_11_1	UniRef100_A0A135VWW4	62.5	80	86	334	4.4e-21	109.4	UniRef100_A0A135VWW4 Threonine ammonia-lyase n=1 Tax=Candidatus Thorarchaeota archaeon SMTZ1-83 TaxID=1706445 RepID=A0A135VWW4_9ARCH	Taxonomy=Archaea;Asgard_group;Candidatus_Thorarchaeota;Candidatus_Thorarchaeota_archaeon_SMTZ1_83
AB19_YB1_10432_length_2604_cov_5_3	UniRef100_A0A1A9BCK8	76.6	128	134	132	6.2e-46	192.6	UniRef100_A0A1A9BCK8 3-aminobutyryl-CoA ammonia-lyase n=1 Tax=Micromonospora sediminicola TaxID=946078 RepID=A0A1A9BCK8_9ACTN	Taxonomy=Bacteria;Actinobacteria;Micromonosporales;Micromonosporaceae;Micromonospora;Micromonospora_sediminicola
AB19_YB1_11613_length_2459_cov_5_3	UniRef100_UPI000489C1CF	52.2	67	67	535	2.3e-09	70.1	UniRef100_UPI000489C1CF histidine ammonia-lyase n=1 Tax=Solirubrobacter sp. URHD0082 TaxID=1298857 RepID=UPI000489C1CF	Taxonomy=Bacteria;Actinobacteria;Thermoleophilia;Solirubrobacterales;Solirubrobacteraceae;Solirubrobacter;Solirubrobacter_sp_URHD0082
AB19_YB1_12261_length_2384_cov_4_1	UniRef100_A0A1F3AMQ4	68.9	454	476	507	2.6e-171	610.9	UniRef100_A0A1F3AMQ4 Histidine ammonia-lyase n=1 Tax=Alphaproteobacteria bacterium RIFCSPHIGHO2_12_FULL_63_12 TaxID=1797224 RepID=A0A1F3AMQ4_9PROT	Taxonomy=Bacteria;Proteobacteria;Alphaproteobacteria;Alphaproteobacteria_bacterium_RIFCSPHIGHO2_12_FULL_63_12
AB19_YB1_13115_length_2291_cov_8_1	UniRef100_A5UUQ4	69.2	52	62	322	5.1e-11	75.5	UniRef100_A5UUQ4 L-threonine ammonia-lyase n=1 Tax=Roseiflexus sp. (strain RS-1) TaxID=357808 RepID=A5UUQ4_ROSS1	Taxonomy=Bacteria;Chloroflexi;Chloroflexia;Chloroflexales;Roseiflexineae;Roseiflexaceae;Roseiflexus;Roseiflexus_sp_
AB19_YB1_15074_length_2122_cov_6_2	UniRef100_UPI000234BF14	73.6	455	461	463	1.6e-181	644.8	UniRef100_UPI000234BF14 aspartate ammonia-lyase n=1 Tax=Frankia sp. CN3 TaxID=298655 RepID=UPI000234BF14	Taxonomy=Bacteria;Actinobacteria;Frankiales;Frankiaceae;Frankia;Frankia_sp_CN3
AB19_YB1_17637_length_1944_cov_3_2	UniRef100_UPI0006E3AB0B	69.6	56	68	516	5.6e-11	75.5	UniRef100_UPI0006E3AB0B histidine ammonia-lyase n=1 Tax=Nonomuraea sp. NBRC 110462 TaxID=1691891 RepID=UPI0006E3AB0B	Taxonomy=Bacteria;Actinobacteria;Streptosporangiales;Streptosporangiaceae;Nonomuraea;Nonomuraea_sp_NBRC_110462
AB19_YB1_20694_length_1777_cov_5_2	UniRef100_D1C2S7	53.9	495	511	528	2.4e-130	474.9	UniRef100_D1C2S7 Histidine ammonia-lyase n=1 Tax=Sphaerobacter thermophilus (strain DSM 20745 / S 6022) TaxID=479434 RepID=D1C2S7_SPHTD	Taxonomy=Bacteria;Chloroflexi;Sphaerobacteridae;Sphaerobacterales;Sphaerobacterineae;Sphaerobacteraceae;Sphaerobacter;Sphaerobacter_thermophilus
AB19_YB1_21882_length_1724_cov_3_3	UniRef100_W0RHP6	41.5	236	239	631	2.7e-36	161.4	UniRef100_W0RHP6 Aspartate ammonia-lyase n=1 Tax=Gemmatirosa kalamazoonesis TaxID=861299 RepID=W0RHP6_9BACT	Taxonomy=Bacteria;Gemmatimonadetes;Gemmatimonadales;Gemmatimonadaceae;Gemmatirosa;Gemmatirosa_kalamazoonesis
AB19_YB1_22260_length_1707_cov_5_2	UniRef100_A0A0T5ZHK7	86.3	502	503	515	5.6e-241	842.4	UniRef100_A0A0T5ZHK7 Aspartate ammonia-lyase, aspartate ammonia-lyase n=1 Tax=Chloroflexi bacterium CSP1-4 TaxID=1640513 RepID=A0A0T5ZHK7_9CHLR	Taxonomy=Bacteria;Chloroflexi;Chloroflexi_bacterium_CSP1_4
AB19_YB1_23531_length_1654_cov_13_2	UniRef100_A0A0B1YSN8	75	336	364	409	1.5e-142	515	UniRef100_A0A0B1YSN8 Diaminopropionate ammonia-lyase n=1 Tax=Burkholderia sp. A9 TaxID=1365108 RepID=A0A0B1YSN8_9BURK	Taxonomy=Bacteria;Proteobacteria;Betaproteobacteria;Burkholderiales;Burkholderiaceae;Burkholderia;Burkholderia_sp_A9
AB19_YB1_24427_length_1621_cov_8_1	UniRef100_UPI000693F0F8	76.9	160	160	424	2.1e-61	244.2	UniRef100_UPI000693F0F8 threonine ammonia-lyase n=1 Tax=bacterium JKG1 TaxID=1128421 RepID=UPI000693F0F8	Taxonomy=Bacteria;bacterium_JKG1
AB19_YB1_33842_length_1343_cov_8_1	UniRef100_A0A1E4JCI8	83.4	157	167	459	9.4e-68	265.4	UniRef100_A0A1E4JCI8 L-serine ammonia-lyase n=1 Tax=Sphingomonas sp. SCN 67-18 TaxID=1660141 RepID=A0A1E4JCI8_9SPHN	Taxonomy=Bacteria;Proteobacteria;Alphaproteobacteria;Sphingomonadales;Sphingomonadaceae;Sphingomonas;Sphingomonas_sp_SCN_67_18
AB19_YB1_34098_length_1338_cov_2_1	UniRef100_UPI000234BF14	83.8	228	231	463	6.2e-102	379.4	UniRef100_UPI000234BF14 aspartate ammonia-lyase n=1 Tax=Frankia sp. CN3 TaxID=298655 RepID=UPI000234BF14	Taxonomy=Bacteria;Actinobacteria;Frankiales;Frankiaceae;Frankia;Frankia_sp_CN3
AB19_YB1_34267_length_1334_cov_2_1	UniRef100_A0A1F4PYG1	50.3	378	393	509	1.2e-84	322.8	UniRef100_A0A1F4PYG1 Histidine ammonia-lyase n=2 Tax=unclassified candidate division NC10 TaxID=1207073 RepID=A0A1F4PYG1_9BACT	Taxonomy=Bacteria;candidate_division_NC10;unclassified_candidate_division_NC10
AB19_YB1_38934_length_1235_cov_6_2	UniRef100_UPI0004C2CE9A	47.3	300	308	477	1.3e-59	239.2	UniRef100_UPI0004C2CE9A histidine ammonia-lyase n=1 Tax=Actinocatenispora sera TaxID=390989 RepID=UPI0004C2CE9A	Taxonomy=Bacteria;Actinobacteria;Micromonosporales;Micromonosporaceae;Actinocatenispora;Actinocatenispora_sera
AB19_YB1_41026_length_1196_cov_9_1	UniRef100_A0A1M6RAV1	67.9	318	331	323	2.5e-112	414.5	UniRef100_A0A1M6RAV1 L-threonine ammonia-lyase n=1 Tax=Pseudonocardia thermophila TaxID=1848 RepID=A0A1M6RAV1_PSETH	Taxonomy=Bacteria;Actinobacteria;Pseudonocardiales;Pseudonocardiaceae;Pseudonocardia;Pseudonocardia_thermophila
AB19_YB1_49936_length_1056_cov_7_1	UniRef100_UPI000401C0D0	85.5	290	295	443	1.2e-131	478.4	UniRef100_UPI000401C0D0 aspartate ammonia-lyase n=1 Tax=Solirubrobacter sp. URHD0082 TaxID=1298857 RepID=UPI000401C0D0	Taxonomy=Bacteria;Actinobacteria;Thermoleophilia;Solirubrobacterales;Solirubrobacteraceae;Solirubrobacter;Solirubrobacter_sp_URHD0082
AB19_YB1_52776_length_1020_cov_4_1	UniRef100_A0A0T5ZLH1	68.6	105	115	341	5.4e-30	139.4	UniRef100_A0A0T5ZLH1 L-threonine ammonia-lyase, threonine dehydratase n=1 Tax=Chloroflexi bacterium CSP1-4 TaxID=1640513 RepID=A0A0T5ZLH1_9CHLR	Taxonomy=Bacteria;Chloroflexi;Chloroflexi_bacterium_CSP1_4
AB19_YB3_24_length_62632_cov_48_43	UniRef100_A0A0T5ZHM0	78	522	531	524	1.2e-222	781.6	UniRef100_A0A0T5ZHM0 Histidine ammonia-lyase n=1 Tax=Chloroflexi bacterium CSP1-4 TaxID=1640513 RepID=A0A0T5ZHM0_9CHLR	Taxonomy=Bacteria;Chloroflexi;Chloroflexi_bacterium_CSP1_4
AB19_YB3_34_length_54071_cov_31_3	UniRef100_A0A0T5ZLH1	65.4	338	352	341	9.1e-113	416	UniRef100_A0A0T5ZLH1 L-threonine ammonia-lyase, threonine dehydratase n=1 Tax=Chloroflexi bacterium CSP1-4 TaxID=1640513 RepID=A0A0T5ZLH1_9CHLR	Taxonomy=Bacteria;Chloroflexi;Chloroflexi_bacterium_CSP1_4
AB19_YB3_488_length_13576_cov_102_10	UniRef100_UPI000234BF14	73.6	455	461	463	1.6e-181	644.8	UniRef100_UPI000234BF14 aspartate ammonia-lyase n=1 Tax=Frankia sp. CN3 TaxID=298655 RepID=UPI000234BF14	Taxonomy=Bacteria;Actinobacteria;Frankiales;Frankiaceae;Frankia;Frankia_sp_CN3
AB19_YB3_729_length_10942_cov_38_2	UniRef100_A0A0T5ZHK7	85.5	511	520	515	6.2e-243	849	UniRef100_A0A0T5ZHK7 Aspartate ammonia-lyase, aspartate ammonia-lyase n=1 Tax=Chloroflexi bacterium CSP1-4 TaxID=1640513 RepID=A0A0T5ZHK7_9CHLR	Taxonomy=Bacteria;Chloroflexi;Chloroflexi_bacterium_CSP1_4
AB19_YB3_1558_length_7010_cov_21_1	UniRef100_D1C2S7	54.2	384	397	528	3.8e-99	370.9	UniRef100_D1C2S7 Histidine ammonia-lyase n=1 Tax=Sphaerobacter thermophilus (strain DSM 20745 / S 6022) TaxID=479434 RepID=D1C2S7_SPHTD	Taxonomy=Bacteria;Chloroflexi;Sphaerobacteridae;Sphaerobacterales;Sphaerobacterineae;Sphaerobacteraceae;Sphaerobacter;Sphaerobacter_thermophilus
AB19_YB3_14315_length_2154_cov_12_1	UniRef100_D3QAI2	67.4	513	519	513	4.8e-187	663.3	UniRef100_D3QAI2 Histidine ammonia-lyase n=1 Tax=Stackebrandtia nassauensis (strain DSM 44728 / NRRL B-16338 / NBRC 102104 / LLR-40K-21) TaxID=446470 RepID=D3QAI2_STANL	Taxonomy=Bacteria;Actinobacteria;Glycomycetales;Glycomycetaceae;Stackebrandtia;Stackebrandtia_nassauensis
AB19_YB3_17306_length_1942_cov_15_2	UniRef100_UPI000401C0D0	83.8	253	274	443	7.6e-115	422.5	UniRef100_UPI000401C0D0 aspartate ammonia-lyase n=1 Tax=Solirubrobacter sp. URHD0082 TaxID=1298857 RepID=UPI000401C0D0	Taxonomy=Bacteria;Actinobacteria;Thermoleophilia;Solirubrobacterales;Solirubrobacteraceae;Solirubrobacter;Solirubrobacter_sp_URHD0082
AB19_YB3_17389_length_1937_cov_33_1	UniRef100_A0A192WQJ4	53	349	350	511	7.2e-94	353.2	UniRef100_A0A192WQJ4 Histidine ammonia-lyase n=1 Tax=Acidobacteria bacterium Mor1 TaxID=1660251 RepID=A0A192WQJ4_9BACT	Taxonomy=Bacteria;Acidobacteria;Acidobacteria_subdivision_22;Acidobacteria_bacterium_Mor1
AB19_YB3_17771_length_1916_cov_20_2	UniRef100_B9L1A5	66.8	268	290	341	5.4e-95	356.7	UniRef100_B9L1A5 Threonine ammonia-lyase, biosynthetic n=1 Tax=Thermomicrobium roseum (strain ATCC 27502 / DSM 5159 / P-2) TaxID=309801 RepID=B9L1A5_THERP	Taxonomy=Bacteria;Chloroflexi;Thermomicrobiales;Thermomicrobiaceae;Thermomicrobium;Thermomicrobium_roseum
AB19_YB3_20322_length_1783_cov_7_1	UniRef100_B9L1A5	65.7	321	352	341	3e-108	401	UniRef100_B9L1A5 Threonine ammonia-lyase, biosynthetic n=1 Tax=Thermomicrobium roseum (strain ATCC 27502 / DSM 5159 / P-2) TaxID=309801 RepID=B9L1A5_THERP	Taxonomy=Bacteria;Chloroflexi;Thermomicrobiales;Thermomicrobiaceae;Thermomicrobium;Thermomicrobium_roseum
AB19_YB3_23475_length_1654_cov_4_1	UniRef100_UPI00047DF620	73.1	156	156	404	1.2e-56	228.4	UniRef100_UPI00047DF620 threonine ammonia-lyase n=1 Tax=Jiangella gansuensis TaxID=281473 RepID=UPI00047DF620	Taxonomy=Bacteria;Actinobacteria;Jiangellales;Jiangellaceae;Jiangella;Jiangella_gansuensis
AB19_YB3_25368_length_1588_cov_21_2	UniRef100_A0A1F3AMQ4	67.4	436	446	507	2.1e-159	571.2	UniRef100_A0A1F3AMQ4 Histidine ammonia-lyase n=1 Tax=Alphaproteobacteria bacterium RIFCSPHIGHO2_12_FULL_63_12 TaxID=1797224 RepID=A0A1F3AMQ4_9PROT	Taxonomy=Bacteria;Proteobacteria;Alphaproteobacteria;Alphaproteobacteria_bacterium_RIFCSPHIGHO2_12_FULL_63_12
AB19_YB3_29847_length_1456_cov_11_1	UniRef100_C7LQM1	71.5	438	484	470	1.7e-178	634.8	UniRef100_C7LQM1 Aspartate ammonia-lyase n=1 Tax=Desulfomicrobium baculatum (strain DSM 4028 / VKM B-1378) TaxID=525897 RepID=C7LQM1_DESBD	Taxonomy=Bacteria;Proteobacteria;Deltaproteobacteria;Desulfovibrionales;Desulfomicrobiaceae;Desulfomicrobium;Desulfomicrobium_baculatum
AB19_YB3_33262_length_1373_cov_8_1	UniRef100_D7CUQ4	61.7	196	212	522	2e-51	211.5	UniRef100_D7CUQ4 Histidine ammonia-lyase n=1 Tax=Truepera radiovictrix (strain DSM 17093 / CIP 108686 / LMG 22925 / RQ-24) TaxID=649638 RepID=D7CUQ4_TRURR	Taxonomy=Bacteria;Deinococcus_Thermus;Deinococci;Deinococcales;Trueperaceae;Truepera;Truepera_radiovictrix
AB19_YB3_33804_length_1361_cov_5_1	UniRef100_A0A1E4LDY8	63.4	333	338	499	8.2e-111	409.5	UniRef100_A0A1E4LDY8 Histidine ammonia-lyase n=1 Tax=bacterium SCN 57-13 TaxID=1660157 RepID=A0A1E4LDY8_9BACT	Taxonomy=Bacteria;bacterium_SCN_57_13
AB19_YB3_34417_length_1347_cov_28_1	UniRef100_A0A1F2X0I5	56.7	224	226	390	6.8e-61	243	UniRef100_A0A1F2X0I5 Histidine ammonia-lyase (Fragment) n=1 Tax=Actinobacteria bacterium RBG_16_67_15 TaxID=1797202 RepID=A0A1F2X0I5_9ACTN	Taxonomy=Bacteria;Actinobacteria;Actinobacteria_bacterium_RBG_16_67_15
AB19_YB3_39364_length_1250_cov_16_1	UniRef100_UPI0006921CEA	96.3	215	216	451	5.4e-108	399.4	UniRef100_UPI0006921CEA aspartate ammonia-lyase n=1 Tax=Geodermatophilaceae bacterium URHB0048 TaxID=1380347 RepID=UPI0006921CEA	Taxonomy=Bacteria;Actinobacteria;Geodermatophilales;Geodermatophilaceae;Geodermatophilaceae_bacterium_URHB0048
AB19_YB3_41457_length_1215_cov_9_3	UniRef100_A0A1C5H2J1	82.2	90	93	131	4.2e-33	149.4	UniRef100_A0A1C5H2J1 3-aminobutyryl-CoA ammonia-lyase n=1 Tax=Micromonospora humi TaxID=745366 RepID=A0A1C5H2J1_9ACTN	Taxonomy=Bacteria;Actinobacteria;Micromonosporales;Micromonosporaceae;Micromonospora;Micromonospora_humi
AB19_YB3_41894_length_1208_cov_8_3	UniRef100_UPI000401C0D0	78.8	184	187	443	4e-75	290	UniRef100_UPI000401C0D0 aspartate ammonia-lyase n=1 Tax=Solirubrobacter sp. URHD0082 TaxID=1298857 RepID=UPI000401C0D0	Taxonomy=Bacteria;Actinobacteria;Thermoleophilia;Solirubrobacterales;Solirubrobacteraceae;Solirubrobacter;Solirubrobacter_sp_URHD0082
AB19_YB3_43779_length_1177_cov_6_1	UniRef100_UPI000485135C	72	261	262	411	6.8e-97	362.8	UniRef100_UPI000485135C threonine ammonia-lyase n=1 Tax=Solirubrobacter sp. URHD0082 TaxID=1298857 RepID=UPI000485135C	Taxonomy=Bacteria;Actinobacteria;Thermoleophilia;Solirubrobacterales;Solirubrobacteraceae;Solirubrobacter;Solirubrobacter_sp_URHD0082
AB19_YB3_46529_length_1137_cov_3_1	UniRef100_UPI000485135C	70.8	257	258	411	3.4e-93	350.5	UniRef100_UPI000485135C threonine ammonia-lyase n=1 Tax=Solirubrobacter sp. URHD0082 TaxID=1298857 RepID=UPI000485135C	Taxonomy=Bacteria;Actinobacteria;Thermoleophilia;Solirubrobacterales;Solirubrobacteraceae;Solirubrobacter;Solirubrobacter_sp_URHD0082
AB19_YB3_47219_length_1127_cov_5_2	UniRef100_UPI00053D0F2A	72	93	101	409	6e-25	122.5	UniRef100_UPI00053D0F2A threonine ammonia-lyase n=1 Tax=Streptomyces sp. CNQ431 TaxID=1571532 RepID=UPI00053D0F2A	Taxonomy=Bacteria;Actinobacteria;Streptomycetales;Streptomycetaceae;Streptomyces;Streptomyces_sp_CNQ431
AB19_YB3_52071_length_1065_cov_4_2	UniRef100_Q1AV79	74.8	159	163	540	6.4e-61	242.7	UniRef100_Q1AV79 Histidine ammonia-lyase n=1 Tax=Rubrobacter xylanophilus (strain DSM 9941 / NBRC 16129) TaxID=266117 RepID=Q1AV79_RUBXD	Taxonomy=Bacteria;Actinobacteria;Rubrobacteria;Rubrobacterales;Rubrobacteraceae;Rubrobacter;Rubrobacter_xylanophilus
AB19_YB3_54815_length_1034_cov_20_2	UniRef100_A0A1M6RAV1	65.2	46	50	323	2.3e-06	59.7	UniRef100_A0A1M6RAV1 L-threonine ammonia-lyase n=1 Tax=Pseudonocardia thermophila TaxID=1848 RepID=A0A1M6RAV1_PSETH	Taxonomy=Bacteria;Actinobacteria;Pseudonocardiales;Pseudonocardiaceae;Pseudonocardia;Pseudonocardia_thermophila
AB19_YB3_55578_length_1026_cov_7_2	UniRef100_A4BTN4	78.5	200	212	521	7.2e-81	309.3	UniRef100_A4BTN4 Histidine ammonia-lyase n=2 Tax=Nitrococcus mobilis TaxID=35797 RepID=A4BTN4_9GAMM	Taxonomy=Bacteria;Proteobacteria;Gammaproteobacteria;Chromatiales;Ectothiorhodospiraceae;Nitrococcus;Nitrococcus_mobilis
AB19_LB2_2238_length_6367_cov_34_3	UniRef100_B9L0Q4	40	585	597	560	1.5e-91	346.3	UniRef100_B9L0Q4 Porphobilinogen deaminase n=1 Tax=Thermomicrobium roseum (strain ATCC 27502 / DSM 5159 / P-2) TaxID=309801 RepID=B9L0Q4_THERP	Taxonomy=Bacteria;Chloroflexi;Thermomicrobiales;Thermomicrobiaceae;Thermomicrobium;Thermomicrobium_roseum
AB19_LB2_12_length_73208_cov_94_60	UniRef100_UPI00049227C5	86.6	186	187	184	7.5e-90	339	UniRef100_UPI00049227C5 deoxycytidine triphosphate deaminase n=1 Tax=bacterium JKG1 TaxID=1128421 RepID=UPI00049227C5	Taxonomy=Bacteria;bacterium_JKG1
AB19_LB2_54_length_47677_cov_63_35	UniRef100_A0A1B9F4P5	46.8	299	314	307	1.4e-69	272.3	UniRef100_A0A1B9F4P5 Porphobilinogen deaminase n=1 Tax=Dissulfuribacter thermophilus TaxID=1156395 RepID=A0A1B9F4P5_9DELT	Taxonomy=Bacteria;Proteobacteria;Deltaproteobacteria;Dissulfuribacter;Dissulfuribacter_thermophilus
AB19_LB2_72_length_43952_cov_120_2	UniRef100_UPI0004785682	51.2	330	356	347	1.1e-84	322.8	UniRef100_UPI0004785682 adenosine deaminase n=1 Tax=bacterium JKG1 TaxID=1128421 RepID=UPI0004785682	Taxonomy=Bacteria;bacterium_JKG1
AB19_LB2_125_length_35142_cov_63_14	UniRef100_Q1AVV9	70.6	126	132	134	2.3e-40	174.1	UniRef100_Q1AVV9 Cytidine deaminase n=2 Tax=Rubrobacter xylanophilus TaxID=49319 RepID=Q1AVV9_RUBXD	Taxonomy=Bacteria;Actinobacteria;Rubrobacteria;Rubrobacterales;Rubrobacteraceae;Rubrobacter;Rubrobacter_xylanophilus
AB19_LB2_140_length_32901_cov_102_16	UniRef100_UPI00047859A9	77.6	134	139	145	4.6e-52	213	UniRef100_UPI00047859A9 cytidine deaminase n=1 Tax=bacterium JKG1 TaxID=1128421 RepID=UPI00047859A9	Taxonomy=Bacteria;bacterium_JKG1
AB19_LB2_151_length_31565_cov_66_22	UniRef100_D1CIT5	68.2	179	187	180	8.9e-67	262.3	UniRef100_D1CIT5 Bifunctional deaminase-reductase domain protein n=1 Tax=Thermobaculum terrenum (strain ATCC BAA-798 / YNP1) TaxID=525904 RepID=D1CIT5_THET1	Taxonomy=Bacteria;Thermobaculum;Thermobaculum_terrenum
AB19_LB2_185_length_27464_cov_154_26	UniRef100_A0A0J0UZN8	55.4	289	316	295	2.2e-73	285	UniRef100_A0A0J0UZN8 Porphobilinogen deaminase n=1 Tax=Actinobacteria bacterium IMCC26207 TaxID=1641811 RepID=A0A0J0UZN8_9ACTN	Taxonomy=Bacteria;Actinobacteria;Actinobacteria_bacterium_IMCC26207
AB19_LB2_208_length_25984_cov_63_7	UniRef100_A0A0N9Y4H2	63.4	284	288	297	5.2e-98	366.7	UniRef100_A0A0N9Y4H2 Porphobilinogen deaminase n=1 Tax=Candidatus Nitrocosmicus oleophilus TaxID=1353260 RepID=A0A0N9Y4H2_9ARCH	Taxonomy=Archaea;Thaumarchaeota;Nitrososphaeria;Nitrososphaerales;Nitrososphaeraceae;Candidatus_Nitrosocosmicus;Candidatus_Nitrocosmicus_oleophilus
AB19_LB2_220_length_25111_cov_281_20	UniRef100_A0A0R2Q7P6	56	109	118	120	1.4e-28	134.8	UniRef100_A0A0R2Q7P6 Deaminase n=1 Tax=Acidimicrobium sp. BACL27 MAG-120823-bin4 TaxID=1655564 RepID=A0A0R2Q7P6_9ACTN	Taxonomy=Bacteria;Actinobacteria;Acidimicrobiia;Acidimicrobiales;Acidimicrobiaceae;Acidimicrobium;Acidimicrobium_sp_BACL27_MAG_120823_bin4
AB19_LB2_243_length_23788_cov_130_29	UniRef100_Q1AVH0	84.8	138	148	157	7.1e-67	262.3	UniRef100_Q1AVH0 CMP/dCMP deaminase, zinc-binding protein n=1 Tax=Rubrobacter xylanophilus (strain DSM 9941 / NBRC 16129) TaxID=266117 RepID=Q1AVH0_RUBXD	Taxonomy=Bacteria;Actinobacteria;Rubrobacteria;Rubrobacterales;Rubrobacteraceae;Rubrobacter;Rubrobacter_xylanophilus
AB19_LB2_291_length_21738_cov_216_25	UniRef100_R4Z651	57.4	343	338	361	6.5e-100	373.2	UniRef100_R4Z651 Pyrimidine deaminase n=1 Tax=Candidatus Microthrix parvicella RN1 TaxID=1229780 RepID=R4Z651_9ACTN	Taxonomy=Bacteria;Actinobacteria;Acidimicrobiia;Acidimicrobiales;Microthrixaceae;Candidatus_Microthrix;Candidatus_Microthrix_parvicella_RN1
AB19_LB2_310_length_20778_cov_61_2	UniRef100_A0A0N9YPZ7	77.6	205	216	214	3.2e-92	347.1	UniRef100_A0A0N9YPZ7 Glucosamine-6-phosphate deaminase-like protein n=1 Tax=Candidatus Nitrocosmicus oleophilus TaxID=1353260 RepID=A0A0N9YPZ7_9ARCH	Taxonomy=Archaea;Thaumarchaeota;Nitrososphaeria;Nitrososphaerales;Nitrososphaeraceae;Candidatus_Nitrosocosmicus;Candidatus_Nitrocosmicus_oleophilus
AB19_LB2_332_length_20079_cov_56_16	UniRef100_B9L1D1	64.1	571	583	569	1.3e-193	685.3	UniRef100_B9L1D1 Adenine deaminase n=1 Tax=Thermomicrobium roseum (strain ATCC 27502 / DSM 5159 / P-2) TaxID=309801 RepID=B9L1D1_THERP	Taxonomy=Bacteria;Chloroflexi;Thermomicrobiales;Thermomicrobiaceae;Thermomicrobium;Thermomicrobium_roseum
AB19_LB2_407_length_17676_cov_71_9	UniRef100_UPI00064BD805	69.7	142	147	150	3.9e-49	203.4	UniRef100_UPI00064BD805 tRNA-specific adenosine deaminase n=1 Tax=Rubrobacter aplysinae TaxID=909625 RepID=UPI00064BD805	Taxonomy=Bacteria;Actinobacteria;Rubrobacteria;Rubrobacterales;Rubrobacteraceae;Rubrobacter;Rubrobacter_aplysinae
AB19_LB2_459_length_16663_cov_49_8	UniRef100_D6TZ36	65.8	231	291	351	1.3e-77	298.9	UniRef100_D6TZ36 Adenosine deaminase n=1 Tax=Ktedonobacter racemifer DSM 44963 TaxID=485913 RepID=D6TZ36_9CHLR	Taxonomy=Bacteria;Chloroflexi;Ktedonobacteria;Ktedonobacterales;Ktedonobacteraceae;Ktedonobacter;Ktedonobacter_racemifer_DSM_44963
AB19_LB2_459_length_16663_cov_49_9	UniRef100_D6TZ36	58	69	81	351	1e-14	88.2	UniRef100_D6TZ36 Adenosine deaminase n=1 Tax=Ktedonobacter racemifer DSM 44963 TaxID=485913 RepID=D6TZ36_9CHLR	Taxonomy=Bacteria;Chloroflexi;Ktedonobacteria;Ktedonobacterales;Ktedonobacteraceae;Ktedonobacter;Ktedonobacter_racemifer_DSM_44963
AB19_LB2_463_length_16576_cov_54_18	UniRef100_Q1AVH0	88	142	170	157	1.6e-70	274.6	UniRef100_Q1AVH0 CMP/dCMP deaminase, zinc-binding protein n=1 Tax=Rubrobacter xylanophilus (strain DSM 9941 / NBRC 16129) TaxID=266117 RepID=Q1AVH0_RUBXD	Taxonomy=Bacteria;Actinobacteria;Rubrobacteria;Rubrobacterales;Rubrobacteraceae;Rubrobacter;Rubrobacter_xylanophilus
AB19_LB2_507_length_15605_cov_87_13	UniRef100_D1C627	53.5	340	337	340	6.1e-82	313.5	UniRef100_D1C627 1-aminocyclopropane-1-carboxylate deaminase n=1 Tax=Sphaerobacter thermophilus (strain DSM 20745 / S 6022) TaxID=479434 RepID=D1C627_SPHTD	Taxonomy=Bacteria;Chloroflexi;Sphaerobacteridae;Sphaerobacterales;Sphaerobacterineae;Sphaerobacteraceae;Sphaerobacter;Sphaerobacter_thermophilus
AB19_LB2_558_length_14872_cov_113_5	UniRef100_Q1AVV9	68.3	126	130	134	2e-41	177.6	UniRef100_Q1AVV9 Cytidine deaminase n=2 Tax=Rubrobacter xylanophilus TaxID=49319 RepID=Q1AVV9_RUBXD	Taxonomy=Bacteria;Actinobacteria;Rubrobacteria;Rubrobacterales;Rubrobacteraceae;Rubrobacter;Rubrobacter_xylanophilus
AB19_LB2_565_length_14768_cov_53_5	UniRef100_Q1AVV9	70.4	125	131	134	3.5e-41	176.8	UniRef100_Q1AVV9 Cytidine deaminase n=2 Tax=Rubrobacter xylanophilus TaxID=49319 RepID=Q1AVV9_RUBXD	Taxonomy=Bacteria;Actinobacteria;Rubrobacteria;Rubrobacterales;Rubrobacteraceae;Rubrobacter;Rubrobacter_xylanophilus
AB19_LB2_576_length_14636_cov_85_1	UniRef100_D1C775	79.8	188	212	197	1.3e-77	298.5	UniRef100_D1C775 dCTP deaminase n=1 Tax=Sphaerobacter thermophilus (strain DSM 20745 / S 6022) TaxID=479434 RepID=D1C775_SPHTD	Taxonomy=Bacteria;Chloroflexi;Sphaerobacteridae;Sphaerobacterales;Sphaerobacterineae;Sphaerobacteraceae;Sphaerobacter;Sphaerobacter_thermophilus
AB19_LB2_592_length_14389_cov_60_17	UniRef100_A0A0N7HBF8	79.1	153	156	172	1.3e-66	261.5	UniRef100_A0A0N7HBF8 tRNA-specific adenosine deaminase n=1 Tax=Candidatus Nitrocosmicus oleophilus TaxID=1353260 RepID=A0A0N7HBF8_9ARCH	Taxonomy=Archaea;Thaumarchaeota;Nitrososphaeria;Nitrososphaerales;Nitrososphaeraceae;Candidatus_Nitrosocosmicus;Candidatus_Nitrocosmicus_oleophilus
AB19_LB2_594_length_14362_cov_123_13	UniRef100_UPI00064C42F5	71	162	191	176	3.2e-56	227.3	UniRef100_UPI00064C42F5 tRNA-specific adenosine deaminase n=1 Tax=Rubrobacter aplysinae TaxID=909625 RepID=UPI00064C42F5	Taxonomy=Bacteria;Actinobacteria;Rubrobacteria;Rubrobacterales;Rubrobacteraceae;Rubrobacter;Rubrobacter_aplysinae
AB19_LB2_641_length_13645_cov_82_1	UniRef100_Q1AV74	62.6	422	421	588	7.2e-149	536.2	UniRef100_Q1AV74 Adenine deaminase n=1 Tax=Rubrobacter xylanophilus (strain DSM 9941 / NBRC 16129) TaxID=266117 RepID=Q1AV74_RUBXD	Taxonomy=Bacteria;Actinobacteria;Rubrobacteria;Rubrobacterales;Rubrobacteraceae;Rubrobacter;Rubrobacter_xylanophilus
AB19_LB2_742_length_12541_cov_67_14	UniRef100_Q1AVH0	93	86	104	157	6.1e-41	175.6	UniRef100_Q1AVH0 CMP/dCMP deaminase, zinc-binding protein n=1 Tax=Rubrobacter xylanophilus (strain DSM 9941 / NBRC 16129) TaxID=266117 RepID=Q1AVH0_RUBXD	Taxonomy=Bacteria;Actinobacteria;Rubrobacteria;Rubrobacterales;Rubrobacteraceae;Rubrobacter;Rubrobacter_xylanophilus
AB19_LB2_841_length_11420_cov_26_5	UniRef100_A0A178IFR1	60.2	123	143	138	3.3e-29	137.1	UniRef100_A0A178IFR1 Cytidine deaminase n=1 Tax=Opitutaceae bacterium TSB47 TaxID=1184151 RepID=A0A178IFR1_9BACT	Taxonomy=Bacteria;Verrucomicrobia;Opitutae;Opitutales;Opitutaceae;Opitutaceae_bacterium_TSB47
AB19_LB2_892_length_10887_cov_90_13	UniRef100_D2B8S6	67.9	106	114	183	3.3e-32	146.7	UniRef100_D2B8S6 Deaminase-reductase domain-containing protein n=1 Tax=Streptosporangium roseum (strain ATCC 12428 / DSM 43021 / JCM 3005 / NI 9100) TaxID=479432 RepID=D2B8S6_STRRD	Taxonomy=Bacteria;Actinobacteria;Streptosporangiales;Streptosporangiaceae;Streptosporangium;Streptosporangium_roseum
AB19_LB2_940_length_10579_cov_57_9	UniRef100_D1CG56	42.7	241	249	241	5.4e-43	183.7	UniRef100_D1CG56 Bifunctional deaminase-reductase domain protein n=2 Tax=Thermobaculum TaxID=262406 RepID=D1CG56_THET1	Taxonomy=Bacteria;unclassified
AB19_LB2_984_length_10289_cov_95_1	UniRef100_Q1AV74	63.7	587	595	588	2.9e-204	720.7	UniRef100_Q1AV74 Adenine deaminase n=1 Tax=Rubrobacter xylanophilus (strain DSM 9941 / NBRC 16129) TaxID=266117 RepID=Q1AV74_RUBXD	Taxonomy=Bacteria;Actinobacteria;Rubrobacteria;Rubrobacterales;Rubrobacteraceae;Rubrobacter;Rubrobacter_xylanophilus
AB19_LB2_1165_length_9282_cov_52_9	UniRef100_UPI00064BD805	66	150	152	150	8.6e-52	212.2	UniRef100_UPI00064BD805 tRNA-specific adenosine deaminase n=1 Tax=Rubrobacter aplysinae TaxID=909625 RepID=UPI00064BD805	Taxonomy=Bacteria;Actinobacteria;Rubrobacteria;Rubrobacterales;Rubrobacteraceae;Rubrobacter;Rubrobacter_aplysinae
AB19_LB2_1220_length_9028_cov_67_5	UniRef100_A0A023X794	62.7	193	196	195	1.3e-63	251.9	UniRef100_A0A023X794 Cytidine and deoxycytidylate deaminase zinc-binding region n=1 Tax=Rubrobacter radiotolerans TaxID=42256 RepID=A0A023X794_9ACTN	Taxonomy=Bacteria;Actinobacteria;Rubrobacteria;Rubrobacterales;Rubrobacteraceae;Rubrobacter;Rubrobacter_radiotolerans
AB19_LB2_1734_length_7328_cov_11_2	UniRef100_UPI0004B8688B	82.1	123	126	190	4.2e-52	213	UniRef100_UPI0004B8688B deaminase/reductase n=1 Tax=Candidatus Blastococcus massiliensis TaxID=1470358 RepID=UPI0004B8688B	Taxonomy=Bacteria;Actinobacteria;Geodermatophilales;Geodermatophilaceae;Blastococcus;Candidatus_Blastococcus_massiliensis
AB19_LB2_1821_length_7114_cov_13_6	UniRef100_UPI0005BA9AE6	78.7	367	380	364	6.3e-160	572.8	UniRef100_UPI0005BA9AE6 bifunctional diaminohydroxyphosphoribosylaminopyrimidine deaminase/5-amino-6-(5-phosphoribosylamino)uracil reductase n=1 Tax=Belnapia sp. F-4-1 TaxID=1545443 RepID=UPI0005BA9AE6	Taxonomy=Bacteria;Proteobacteria;Alphaproteobacteria;Rhodospirillales;Acetobacteraceae;Belnapia;Belnapia_sp_F_4_1
AB19_LB2_1902_length_6963_cov_19_1	UniRef100_UPI00040F5461	70.3	246	247	258	3.2e-88	334	UniRef100_UPI00040F5461 glucosamine-6-phosphate deaminase n=1 Tax=Pseudonocardia spinosispora TaxID=103441 RepID=UPI00040F5461	Taxonomy=Bacteria;Actinobacteria;Pseudonocardiales;Pseudonocardiaceae;Pseudonocardia;Pseudonocardia_spinosispora
AB19_LB2_1931_length_6895_cov_13_4	UniRef100_UPI0004976865	69.4	108	111	110	1.1e-27	131.7	UniRef100_UPI0004976865 cytidine deaminase n=1 Tax=Blastococcus sp. URHD0036 TaxID=1380356 RepID=UPI0004976865	Taxonomy=Bacteria;Actinobacteria;Geodermatophilales;Geodermatophilaceae;Blastococcus;Blastococcus_sp_URHD0036
AB19_LB2_1952_length_6837_cov_48_2	UniRef100_A0A1J7C4W3	70.1	187	203	199	3.3e-67	263.8	UniRef100_A0A1J7C4W3 dCTP deaminase n=1 Tax=Streptomyces gilvigriseus TaxID=1428644 RepID=A0A1J7C4W3_9ACTN	Taxonomy=Bacteria;Actinobacteria;Streptomycetales;Streptomycetaceae;Streptomyces;Streptomyces_gilvigriseus
AB19_LB2_1981_length_6794_cov_9_4	UniRef100_UPI000287F498	92.3	181	182	184	2.3e-96	360.5	UniRef100_UPI000287F498 MULTISPECIES: deoxycytidine triphosphate deaminase n=1 Tax=Sphingomonas TaxID=13687 RepID=UPI000287F498	Taxonomy=Bacteria;Proteobacteria;Alphaproteobacteria;Sphingomonadales;Sphingomonadaceae;unclassified
AB19_LB2_2226_length_6381_cov_12_5	UniRef100_D1CDK0	83.7	190	200	200	5.4e-86	326.2	UniRef100_D1CDK0 dCTP deaminase n=1 Tax=Thermobaculum terrenum (strain ATCC BAA-798 / YNP1) TaxID=525904 RepID=D1CDK0_THET1	Taxonomy=Bacteria;Thermobaculum;Thermobaculum_terrenum
AB19_LB2_2238_length_6367_cov_34_3	UniRef100_B9L0Q4	40	585	597	560	1.5e-91	346.3	UniRef100_B9L0Q4 Porphobilinogen deaminase n=1 Tax=Thermomicrobium roseum (strain ATCC 27502 / DSM 5159 / P-2) TaxID=309801 RepID=B9L0Q4_THERP	Taxonomy=Bacteria;Chloroflexi;Thermomicrobiales;Thermomicrobiaceae;Thermomicrobium;Thermomicrobium_roseum
AB19_LB2_2475_length_5992_cov_81_5	UniRef100_B9L0Q4	43	563	597	560	5.7e-107	397.5	UniRef100_B9L0Q4 Porphobilinogen deaminase n=1 Tax=Thermomicrobium roseum (strain ATCC 27502 / DSM 5159 / P-2) TaxID=309801 RepID=B9L0Q4_THERP	Taxonomy=Bacteria;Chloroflexi;Thermomicrobiales;Thermomicrobiaceae;Thermomicrobium;Thermomicrobium_roseum
AB19_LB2_2595_length_5839_cov_12_3	UniRef100_I4ET33	79.2	144	150	335	2e-56	227.6	UniRef100_I4ET33 Adenine deaminase n=1 Tax=Modestobacter marinus TaxID=477641 RepID=I4ET33_9ACTN	Taxonomy=Bacteria;Actinobacteria;Geodermatophilales;Geodermatophilaceae;Modestobacter;Modestobacter_marinus
AB19_LB2_2772_length_5603_cov_10_3	UniRef100_UPI0004B99731	69.4	144	156	147	5.9e-48	199.5	UniRef100_UPI0004B99731 cytidine deaminase n=1 Tax=Sphingomonas jaspsi TaxID=392409 RepID=UPI0004B99731	Taxonomy=Bacteria;Proteobacteria;Alphaproteobacteria;Sphingomonadales;Sphingomonadaceae;Sphingomonas;Sphingomonas_jaspsi
AB19_LB2_2796_length_5567_cov_78_2	UniRef100_UPI00064C42F5	72.7	150	174	176	7.3e-55	222.6	UniRef100_UPI00064C42F5 tRNA-specific adenosine deaminase n=1 Tax=Rubrobacter aplysinae TaxID=909625 RepID=UPI00064C42F5	Taxonomy=Bacteria;Actinobacteria;Rubrobacteria;Rubrobacterales;Rubrobacteraceae;Rubrobacter;Rubrobacter_aplysinae
AB19_LB2_3034_length_5310_cov_7_1	UniRef100_UPI000552A5C6	82.9	339	340	353	1.1e-150	542	UniRef100_UPI000552A5C6 bifunctional diaminohydroxyphosphoribosylaminopyrimidine deaminase/5-amino-6-(5-phosphoribosylamino)uracil reductase n=1 Tax=Geodermatophilaceae bacterium URHB0048 TaxID=1380347 RepID=UPI000552A5C6	Taxonomy=Bacteria;Actinobacteria;Geodermatophilales;Geodermatophilaceae;Geodermatophilaceae_bacterium_URHB0048
AB19_LB2_3196_length_5153_cov_12_9	UniRef100_UPI000622CBD6	70.5	176	227	198	1.3e-64	255.4	UniRef100_UPI000622CBD6 deaminase n=1 Tax=Rhodococcus aetherivorans TaxID=191292 RepID=UPI000622CBD6	Taxonomy=Bacteria;Actinobacteria;Corynebacteriales;Nocardiaceae;Rhodococcus;Rhodococcus_aetherivorans
AB19_LB2_3231_length_5117_cov_11_3	UniRef100_UPI00047C9B95	92.7	192	197	196	4.2e-99	369.8	UniRef100_UPI00047C9B95 deoxycytidine triphosphate deaminase n=1 Tax=Geodermatophilaceae bacterium URHB0062 TaxID=1380353 RepID=UPI00047C9B95	Taxonomy=Bacteria;Actinobacteria;Geodermatophilales;Geodermatophilaceae;Geodermatophilaceae_bacterium_URHB0062
AB19_LB2_3391_length_4969_cov_25_4	UniRef100_UPI000551C1BC	88.5	182	182	182	9.2e-85	322	UniRef100_UPI000551C1BC deaminase/reductase n=1 Tax=Edaphobacter aggregans TaxID=570835 RepID=UPI000551C1BC	Taxonomy=Bacteria;Acidobacteria;Acidobacteriales;Acidobacteriaceae;Edaphobacter;Edaphobacter_aggregans
AB19_LB2_3981_length_4534_cov_8_1	UniRef100_UPI0004AFFFFF	76.6	205	207	318	1e-84	322	UniRef100_UPI0004AFFFFF bifunctional diaminohydroxyphosphoribosylaminopyrimidine deaminase/5-amino-6-(5-phosphoribosylamino)uracil reductase n=1 Tax=Sphingomonas jaspsi TaxID=392409 RepID=UPI0004AFFFFF	Taxonomy=Bacteria;Proteobacteria;Alphaproteobacteria;Sphingomonadales;Sphingomonadaceae;Sphingomonas;Sphingomonas_jaspsi
AB19_LB2_4415_length_4289_cov_7_3	UniRef100_UPI000557685F	78.9	128	135	140	2.2e-51	210.7	UniRef100_UPI000557685F MULTISPECIES: cytidine deaminase n=1 Tax=Actinobacteria TaxID=201174 RepID=UPI000557685F	Taxonomy=Bacteria;Actinobacteria;unclassified
AB19_LB2_4434_length_4275_cov_450_2	UniRef100_D6Y392	50.8	248	252	240	1e-49	206.1	UniRef100_D6Y392 Bifunctional deaminase-reductase domain protein n=1 Tax=Thermobispora bispora (strain ATCC 19993 / DSM 43833 / CBS 139.67 / JCM 10125 / NBRC 14880 / R51) TaxID=469371 RepID=D6Y392_THEBD	Taxonomy=Bacteria;Actinobacteria;Actinobacteria_incertae_sedis;Thermobispora;Thermobispora_bispora
AB19_LB2_4505_length_4227_cov_15_2	UniRef100_UPI0004BF8F15	81.3	150	154	150	4.3e-67	263.1	UniRef100_UPI0004BF8F15 tRNA-specific adenosine deaminase n=1 Tax=Streptomyces griseoluteus TaxID=29306 RepID=UPI0004BF8F15	Taxonomy=Bacteria;Actinobacteria;Streptomycetales;Streptomycetaceae;Streptomyces;Streptomyces_griseoluteus
AB19_LB2_4512_length_4223_cov_64_1	UniRef100_Q1AV74	66.4	152	165	588	5.3e-47	196.4	UniRef100_Q1AV74 Adenine deaminase n=1 Tax=Rubrobacter xylanophilus (strain DSM 9941 / NBRC 16129) TaxID=266117 RepID=Q1AV74_RUBXD	Taxonomy=Bacteria;Actinobacteria;Rubrobacteria;Rubrobacterales;Rubrobacteraceae;Rubrobacter;Rubrobacter_xylanophilus
AB19_LB2_4748_length_4100_cov_20_5	UniRef100_UPI00047BCFD8	69.2	78	119	216	1.1e-25	125.2	UniRef100_UPI00047BCFD8 deaminase/reductase n=1 Tax=Geodermatophilaceae bacterium URHB0062 TaxID=1380353 RepID=UPI00047BCFD8	Taxonomy=Bacteria;Actinobacteria;Geodermatophilales;Geodermatophilaceae;Geodermatophilaceae_bacterium_URHB0062
AB19_LB2_4748_length_4100_cov_20_6	UniRef100_UPI00047BCFD8	83.1	71	71	216	3e-23	116.3	UniRef100_UPI00047BCFD8 deaminase/reductase n=1 Tax=Geodermatophilaceae bacterium URHB0062 TaxID=1380353 RepID=UPI00047BCFD8	Taxonomy=Bacteria;Actinobacteria;Geodermatophilales;Geodermatophilaceae;Geodermatophilaceae_bacterium_URHB0062
AB19_LB2_5150_length_3914_cov_6_5	UniRef100_UPI0006989BD7	85.3	265	266	335	9.2e-126	458.8	UniRef100_UPI0006989BD7 aminocyclopropane-1-carboxylate deaminase/D-cysteine desulfhydrase family protein n=1 Tax=Nitriliruptor alkaliphilus TaxID=427918 RepID=UPI0006989BD7	Taxonomy=Bacteria;Actinobacteria;Nitriliruptoria;Nitriliruptorales;Nitriliruptoraceae;Nitriliruptor;Nitriliruptor_alkaliphilus
AB19_LB2_5380_length_3814_cov_16_1	UniRef100_A0A1M5N589	79.7	232	228	358	1.2e-97	365.2	UniRef100_A0A1M5N589 Adenosine deaminase n=1 Tax=Geodermatophilus nigrescens TaxID=1070870 RepID=A0A1M5N589_9ACTN	Taxonomy=Bacteria;Actinobacteria;Geodermatophilales;Geodermatophilaceae;Geodermatophilus;Geodermatophilus_nigrescens
AB19_LB2_5458_length_3783_cov_16_4	UniRef100_D2SEV7	72.8	243	243	240	2.5e-85	324.3	UniRef100_D2SEV7 Bifunctional deaminase-reductase domain protein n=1 Tax=Geodermatophilus obscurus (strain ATCC 25078 / DSM 43160 / JCM 3152 / G-20) TaxID=526225 RepID=D2SEV7_GEOOG	Taxonomy=Bacteria;Actinobacteria;Geodermatophilales;Geodermatophilaceae;Geodermatophilus;Geodermatophilus_obscurus
AB19_LB2_5704_length_3690_cov_15_3	UniRef100_D1C627	74.6	338	360	340	3.2e-129	470.7	UniRef100_D1C627 1-aminocyclopropane-1-carboxylate deaminase n=1 Tax=Sphaerobacter thermophilus (strain DSM 20745 / S 6022) TaxID=479434 RepID=D1C627_SPHTD	Taxonomy=Bacteria;Chloroflexi;Sphaerobacteridae;Sphaerobacterales;Sphaerobacterineae;Sphaerobacteraceae;Sphaerobacter;Sphaerobacter_thermophilus
AB19_LB2_5770_length_3665_cov_23_2	UniRef100_D1CG56	37.8	238	253	241	2.2e-36	161.8	UniRef100_D1CG56 Bifunctional deaminase-reductase domain protein n=2 Tax=Thermobaculum TaxID=262406 RepID=D1CG56_THET1	Taxonomy=Bacteria;unclassified
AB19_LB2_5803_length_3654_cov_18_2	UniRef100_UPI00042518C1	87.5	160	148	187	7e-75	288.9	UniRef100_UPI00042518C1 deaminase n=1 Tax=Solirubrobacter sp. URHD0082 TaxID=1298857 RepID=UPI00042518C1	Taxonomy=Bacteria;Actinobacteria;Thermoleophilia;Solirubrobacterales;Solirubrobacteraceae;Solirubrobacter;Solirubrobacter_sp_URHD0082
AB19_LB2_6441_length_3442_cov_13_5	UniRef100_UPI0005511512	95.4	65	66	146	3.5e-26	125.9	UniRef100_UPI0005511512 tRNA-specific adenosine deaminase n=1 Tax=Geodermatophilaceae bacterium URHB0062 TaxID=1380353 RepID=UPI0005511512	Taxonomy=Bacteria;Actinobacteria;Geodermatophilales;Geodermatophilaceae;Geodermatophilaceae_bacterium_URHB0062
AB19_LB2_6462_length_3436_cov_6_4	UniRef100_UPI0003341DCB	74.8	155	171	163	5.1e-61	243	UniRef100_UPI0003341DCB tRNA-specific adenosine deaminase n=1 Tax=Thermobifida fusca TaxID=2021 RepID=UPI0003341DCB	Taxonomy=Bacteria;Actinobacteria;Streptosporangiales;Nocardiopsaceae;Thermobifida;Thermobifida_fusca
AB19_LB2_7022_length_3278_cov_159_3	UniRef100_A0A1F3BM99	98.4	124	124	185	8.8e-63	248.4	UniRef100_A0A1F3BM99 Deaminase n=1 Tax=Anaeromyxobacter sp. RBG_16_69_14 TaxID=1797238 RepID=A0A1F3BM99_9DELT	Taxonomy=Bacteria;Proteobacteria;Deltaproteobacteria;Myxococcales;Cystobacterineae;Anaeromyxobacteraceae;Anaeromyxobacter;Anaeromyxobacter_sp_RBG_16_69_14
AB19_LB2_7393_length_3176_cov_21_1	UniRef100_UPI0005F7D5F4	76	50	55	120	5e-10	72	UniRef100_UPI0005F7D5F4 cytidine deaminase n=1 Tax=Frankia sp. DC12 TaxID=683315 RepID=UPI0005F7D5F4	Taxonomy=Bacteria;Actinobacteria;Frankiales;Frankiaceae;Frankia;Frankia_sp_DC12
AB19_LB2_7444_length_3163_cov_139_2	UniRef100_A0A1H1MKN2	49.3	343	352	356	2.3e-76	295	UniRef100_A0A1H1MKN2 Adenosine/AMP deaminase n=1 Tax=Actinopolymorpha singaporensis TaxID=117157 RepID=A0A1H1MKN2_9ACTN	Taxonomy=Bacteria;Actinobacteria;Propionibacteriales;Nocardioidaceae;Actinopolymorpha;Actinopolymorpha_singaporensis
AB19_LB2_7547_length_3138_cov_15_1	UniRef100_A0A150HDE9	51.7	58	67	642	7.5e-08	65.1	UniRef100_A0A150HDE9 dCTP deaminase n=1 Tax=Microbacterium laevaniformans TaxID=36807 RepID=A0A150HDE9_9MICO	Taxonomy=Bacteria;Actinobacteria;Micrococcales;Microbacteriaceae;Microbacterium;Microbacterium_laevaniformans
AB19_LB2_7547_length_3138_cov_15_2	UniRef100_A0A150HDE9	45.9	362	373	642	1.7e-72	282.3	UniRef100_A0A150HDE9 dCTP deaminase n=1 Tax=Microbacterium laevaniformans TaxID=36807 RepID=A0A150HDE9_9MICO	Taxonomy=Bacteria;Actinobacteria;Micrococcales;Microbacteriaceae;Microbacterium;Microbacterium_laevaniformans
AB19_LB2_8230_length_2984_cov_11_6	UniRef100_A0A132MZA4	79.1	139	147	166	1.5e-56	228	UniRef100_A0A132MZA4 tRNA-specific adenosine deaminase n=2 Tax=Streptomyces thermoautotrophicus TaxID=1469144 RepID=A0A132MZA4_9ACTN	Taxonomy=Bacteria;Actinobacteria;Streptomycetales;Streptomycetaceae;Streptomyces;Streptomyces_thermoautotrophicus
AB19_LB2_8239_length_2982_cov_12_5	UniRef100_D1C775	78.4	116	120	197	4e-44	186.4	UniRef100_D1C775 dCTP deaminase n=1 Tax=Sphaerobacter thermophilus (strain DSM 20745 / S 6022) TaxID=479434 RepID=D1C775_SPHTD	Taxonomy=Bacteria;Chloroflexi;Sphaerobacteridae;Sphaerobacterales;Sphaerobacterineae;Sphaerobacteraceae;Sphaerobacter;Sphaerobacter_thermophilus
AB19_LB2_8245_length_2980_cov_92_1	UniRef100_UPI00056EA5AD	61.1	373	436	382	1.6e-119	438.7	UniRef100_UPI00056EA5AD bifunctional diaminohydroxyphosphoribosylaminopyrimidine deaminase/5-amino-6-(5-phosphoribosylamino)uracil reductase n=1 Tax=Thermorudis peleae TaxID=1382356 RepID=UPI00056EA5AD	Taxonomy=Bacteria;Chloroflexi;Thermorudis;Thermorudis_peleae
AB19_LB2_8289_length_2972_cov_9_3	UniRef100_A0A0A0C308	53.1	64	68	364	2.4e-09	70.1	UniRef100_A0A0A0C308 Adenosine deaminase n=1 Tax=Cellulomonas bogoriensis 69B4 = DSM 16987 TaxID=1386082 RepID=A0A0A0C308_9CELL	Taxonomy=unclassified
AB19_LB2_8289_length_2972_cov_9_4	UniRef100_UPI0005A68A21	55.4	101	103	345	3.9e-16	93.2	UniRef100_UPI0005A68A21 adenosine deaminase n=1 Tax=Streptacidiphilus albus TaxID=105425 RepID=UPI0005A68A21	Taxonomy=Bacteria;Actinobacteria;Streptomycetales;Streptomycetaceae;Streptacidiphilus;Streptacidiphilus_albus
AB19_LB2_8289_length_2972_cov_9_5	UniRef100_Q0FMT0	39.6	101	98	333	4.2e-07	63.2	UniRef100_Q0FMT0 Adenosine deaminase n=1 Tax=Pelagibaca bermudensis (strain JCM 13377 / KCTC 12554 / HTCC2601) TaxID=314265 RepID=Q0FMT0_PELBH	Taxonomy=Bacteria;Proteobacteria;Alphaproteobacteria;Rhodobacterales;Rhodobacteraceae;Pelagibaca;Pelagibaca_bermudensis
AB19_LB2_8421_length_2943_cov_44_4	UniRef100_A0A1J5G2J9	70.2	329	342	335	1.7e-135	491.5	UniRef100_A0A1J5G2J9 Adenine deaminase n=1 Tax=Nitrospirae bacterium CG2_30_53_67 TaxID=1805278 RepID=A0A1J5G2J9_9BACT	Taxonomy=Bacteria;Nitrospirae;Nitrospirae_bacterium_CG2_30_53_67
AB19_LB2_8459_length_2935_cov_7_3	UniRef100_UPI000485E138	81.7	197	198	197	9.4e-91	342	UniRef100_UPI000485E138 deaminase/reductase n=1 Tax=Solirubrobacterales bacterium URHD0059 TaxID=1380390 RepID=UPI000485E138	Taxonomy=Bacteria;Actinobacteria;Thermoleophilia;Solirubrobacterales;Solirubrobacterales_bacterium_URHD0059
AB19_LB2_8677_length_2896_cov_5_4	UniRef100_D2B8S6	66.9	181	206	183	1.6e-61	245	UniRef100_D2B8S6 Deaminase-reductase domain-containing protein n=1 Tax=Streptosporangium roseum (strain ATCC 12428 / DSM 43021 / JCM 3005 / NI 9100) TaxID=479432 RepID=D2B8S6_STRRD	Taxonomy=Bacteria;Actinobacteria;Streptosporangiales;Streptosporangiaceae;Streptosporangium;Streptosporangium_roseum
AB19_LB2_8711_length_2889_cov_6_2	UniRef100_D2SD99	79.2	53	85	182	3.6e-15	89.7	UniRef100_D2SD99 Bifunctional deaminase-reductase domain protein n=1 Tax=Geodermatophilus obscurus (strain ATCC 25078 / DSM 43160 / JCM 3152 / G-20) TaxID=526225 RepID=D2SD99_GEOOG	Taxonomy=Bacteria;Actinobacteria;Geodermatophilales;Geodermatophilaceae;Geodermatophilus;Geodermatophilus_obscurus
AB19_LB2_8987_length_2836_cov_7_2	UniRef100_A0A1H6JMP8	66	147	157	151	1.3e-42	181.8	UniRef100_A0A1H6JMP8 Enamine deaminase RidA, house cleaning of reactive enamine intermediates, YjgF/YER057c/UK114 family n=1 Tax=Mycobacterium rutilum TaxID=370526 RepID=A0A1H6JMP8_9MYCO	Taxonomy=Bacteria;Actinobacteria;Corynebacteriales;Mycobacteriaceae;Mycobacterium;Mycobacterium_rutilum
AB19_LB2_9085_length_2818_cov_17_3	UniRef100_A0A1M6KHC9	89.1	184	185	184	1.2e-92	348.2	UniRef100_A0A1M6KHC9 dCTP deaminase n=1 Tax=Roseomonas rosea TaxID=198092 RepID=A0A1M6KHC9_9PROT	Taxonomy=Bacteria;Proteobacteria;Alphaproteobacteria;Rhodospirillales;Acetobacteraceae;Roseomonas;Roseomonas_rosea
AB19_LB2_9499_length_2752_cov_8_2	UniRef100_UPI0004941896	91.4	451	476	461	1.4e-236	827.8	UniRef100_UPI0004941896 8-oxoguanine deaminase n=1 Tax=Geodermatophilaceae bacterium URHB0048 TaxID=1380347 RepID=UPI0004941896	Taxonomy=Bacteria;Actinobacteria;Geodermatophilales;Geodermatophilaceae;Geodermatophilaceae_bacterium_URHB0048
AB19_LB2_9579_length_2737_cov_29_1	UniRef100_UPI00064C42F5	74.1	116	128	176	1.7e-40	174.5	UniRef100_UPI00064C42F5 tRNA-specific adenosine deaminase n=1 Tax=Rubrobacter aplysinae TaxID=909625 RepID=UPI00064C42F5	Taxonomy=Bacteria;Actinobacteria;Rubrobacteria;Rubrobacterales;Rubrobacteraceae;Rubrobacter;Rubrobacter_aplysinae
AB19_LB2_10928_length_2539_cov_6_4	UniRef100_A0A0D6YJP9	78	150	152	150	1.2e-58	235	UniRef100_A0A0D6YJP9 tRNA-specific adenosine deaminase n=1 Tax=Mastigocladus laminosus UU774 TaxID=1594576 RepID=A0A0D6YJP9_MASLA	Taxonomy=Bacteria;Cyanobacteria;Nostocales;Hapalosiphonaceae;Mastigocladus;Mastigocladus_laminosus_UU774
AB19_LB2_10989_length_2531_cov_3_4	UniRef100_A0A149ZIH1	80.3	137	143	137	3.5e-55	223.4	UniRef100_A0A149ZIH1 Enamine deaminase RidA n=1 Tax=Rhodococcus sp. LB1 TaxID=1807499 RepID=A0A149ZIH1_9NOCA	Taxonomy=Bacteria;Actinobacteria;Corynebacteriales;Nocardiaceae;Rhodococcus;Rhodococcus_sp_LB1
AB19_LB2_11294_length_2491_cov_15_4	UniRef100_UPI0005BBF474	80.6	31	35	161	8.2e-06	57.4	UniRef100_UPI0005BBF474 tRNA-specific adenosine deaminase n=1 Tax=Nonomuraea candida TaxID=359159 RepID=UPI0005BBF474	Taxonomy=Bacteria;Actinobacteria;Streptosporangiales;Streptosporangiaceae;Nonomuraea;Nonomuraea_candida
AB19_LB2_11525_length_2463_cov_46_4	UniRef100_UPI0005AB6295	65.2	92	96	186	1.1e-23	118.2	UniRef100_UPI0005AB6295 deaminase/reductase n=1 Tax=Streptacidiphilus neutrinimicus TaxID=105420 RepID=UPI0005AB6295	Taxonomy=Bacteria;Actinobacteria;Streptomycetales;Streptomycetaceae;Streptacidiphilus;Streptacidiphilus_neutrinimicus
AB19_LB2_12013_length_2406_cov_9_1	UniRef100_UPI00058C6702	87.2	47	47	146	1.3e-14	87	UniRef100_UPI00058C6702 tRNA-specific adenosine deaminase n=1 Tax=Candidatus Blastococcus massiliensis TaxID=1470358 RepID=UPI00058C6702	Taxonomy=Bacteria;Actinobacteria;Geodermatophilales;Geodermatophilaceae;Blastococcus;Candidatus_Blastococcus_massiliensis
AB19_LB2_12567_length_2340_cov_51_1	UniRef100_D1C8J2	48.1	156	174	191	1.1e-39	172.2	UniRef100_D1C8J2 CMP/dCMP deaminase zinc-binding protein n=1 Tax=Sphaerobacter thermophilus (strain DSM 20745 / S 6022) TaxID=479434 RepID=D1C8J2_SPHTD	Taxonomy=Bacteria;Chloroflexi;Sphaerobacteridae;Sphaerobacterales;Sphaerobacterineae;Sphaerobacteraceae;Sphaerobacter;Sphaerobacter_thermophilus
AB19_LB2_12836_length_2311_cov_14_2	UniRef100_A0A1A2H181	78.5	195	197	195	6.3e-87	329.3	UniRef100_A0A1A2H181 Deaminase n=1 Tax=Mycobacterium sp. E3198 TaxID=1834143 RepID=A0A1A2H181_9MYCO	Taxonomy=Bacteria;Actinobacteria;Corynebacteriales;Mycobacteriaceae;Mycobacterium;Mycobacterium_sp_E3198
AB19_LB2_13105_length_2281_cov_81_3	UniRef100_Q218U9	55.8	197	195	185	2.2e-52	214.5	UniRef100_Q218U9 dCTP deaminase n=1 Tax=Rhodopseudomonas palustris (strain BisB18) TaxID=316056 RepID=Q218U9_RHOPB	Taxonomy=Bacteria;Proteobacteria;Alphaproteobacteria;Rhizobiales;Bradyrhizobiaceae;Rhodopseudomonas;Rhodopseudomonas_palustris
AB19_LB2_13330_length_2261_cov_15_1	UniRef100_A0A1F9L1S8	75.5	151	153	151	7.1e-62	245.7	UniRef100_A0A1F9L1S8 tRNA-specific adenosine deaminase n=1 Tax=Deltaproteobacteria bacterium RIFOXYD12_FULL_56_24 TaxID=1797905 RepID=A0A1F9L1S8_9DELT	Taxonomy=Bacteria;Proteobacteria;Deltaproteobacteria;Deltaproteobacteria_bacterium_RIFOXYD12_FULL_56_24
AB19_LB2_13488_length_2246_cov_3_5	UniRef100_D1C981	56.1	187	190	192	9.4e-56	225.7	UniRef100_D1C981 Bifunctional deaminase-reductase domain protein n=1 Tax=Sphaerobacter thermophilus (strain DSM 20745 / S 6022) TaxID=479434 RepID=D1C981_SPHTD	Taxonomy=Bacteria;Chloroflexi;Sphaerobacteridae;Sphaerobacterales;Sphaerobacterineae;Sphaerobacteraceae;Sphaerobacter;Sphaerobacter_thermophilus
AB19_LB2_13709_length_2223_cov_14_2	UniRef100_A0A0U1ASB8	46.6	483	476	641	1.7e-106	395.6	UniRef100_A0A0U1ASB8 dCTP deaminase n=3 Tax=Mycobacterium abscessus TaxID=36809 RepID=A0A0U1ASB8_9MYCO	Taxonomy=Bacteria;Actinobacteria;Corynebacteriales;Mycobacteriaceae;Mycobacterium;Mycobacterium_abscessus
AB19_LB2_14036_length_2192_cov_6_2	UniRef100_D3PY32	69.1	191	195	201	3.3e-72	280.4	UniRef100_D3PY32 Bifunctional deaminase-reductase domain protein n=1 Tax=Stackebrandtia nassauensis (strain DSM 44728 / NRRL B-16338 / NBRC 102104 / LLR-40K-21) TaxID=446470 RepID=D3PY32_STANL	Taxonomy=Bacteria;Actinobacteria;Glycomycetales;Glycomycetaceae;Stackebrandtia;Stackebrandtia_nassauensis
AB19_LB2_14472_length_2158_cov_7_2	UniRef100_D3FA07	45.8	249	249	250	1.5e-48	202.2	UniRef100_D3FA07 Bifunctional deaminase-reductase domain protein n=1 Tax=Conexibacter woesei (strain DSM 14684 / JCM 11494 / NBRC 100937 / ID131577) TaxID=469383 RepID=D3FA07_CONWI	Taxonomy=Bacteria;Actinobacteria;Thermoleophilia;Solirubrobacterales;Conexibacteraceae;Conexibacter;Conexibacter_woesei
AB19_LB2_14518_length_2154_cov_14_2	UniRef100_A0A1M5N4Y4	95.5	132	146	147	8.2e-68	265.4	UniRef100_A0A1M5N4Y4 Cytidine deaminase n=1 Tax=Geodermatophilus nigrescens TaxID=1070870 RepID=A0A1M5N4Y4_9ACTN	Taxonomy=Bacteria;Actinobacteria;Geodermatophilales;Geodermatophilaceae;Geodermatophilus;Geodermatophilus_nigrescens
AB19_LB2_14805_length_2132_cov_6_1	UniRef100_A0A1M7UP11	65.8	541	542	546	1.4e-205	724.9	UniRef100_A0A1M7UP11 Deoxycytidine triphosphate deaminase n=1 Tax=Geodermatophilus obscurus TaxID=1861 RepID=A0A1M7UP11_9ACTN	Taxonomy=Bacteria;Actinobacteria;Geodermatophilales;Geodermatophilaceae;Geodermatophilus;Geodermatophilus_obscurus
AB19_LB2_14994_length_2117_cov_16_2	UniRef100_UPI0006EBB2C2	76.5	153	165	157	3.8e-61	243.4	UniRef100_UPI0006EBB2C2 cytidine deaminase n=1 Tax=Streptomyces niveiscabiei TaxID=164115 RepID=UPI0006EBB2C2	Taxonomy=Bacteria;Actinobacteria;Streptomycetales;Streptomycetaceae;Streptomyces;Streptomyces_niveiscabiei
AB19_LB2_15025_length_2114_cov_39_1	UniRef100_D1C3J6	58.8	182	203	560	1.6e-53	218.4	UniRef100_D1C3J6 Adenine deaminase n=1 Tax=Sphaerobacter thermophilus (strain DSM 20745 / S 6022) TaxID=479434 RepID=D1C3J6_SPHTD	Taxonomy=Bacteria;Chloroflexi;Sphaerobacteridae;Sphaerobacterales;Sphaerobacterineae;Sphaerobacteraceae;Sphaerobacter;Sphaerobacter_thermophilus
AB19_LB2_15456_length_2081_cov_9_2	UniRef100_D3FCP9	79.1	187	196	192	2.8e-79	303.9	UniRef100_D3FCP9 dCTP deaminase n=1 Tax=Conexibacter woesei (strain DSM 14684 / JCM 11494 / NBRC 100937 / ID131577) TaxID=469383 RepID=D3FCP9_CONWI	Taxonomy=Bacteria;Actinobacteria;Thermoleophilia;Solirubrobacterales;Conexibacteraceae;Conexibacter;Conexibacter_woesei
AB19_LB2_15534_length_2074_cov_6_3	UniRef100_UPI00073E48DB	48.4	91	92	350	8.1e-13	82	UniRef100_UPI00073E48DB glucosamine-6-phosphate deaminase n=1 Tax=Streptomyces specialis TaxID=498367 RepID=UPI00073E48DB	Taxonomy=Bacteria;Actinobacteria;Streptomycetales;Streptomycetaceae;Streptomyces;Streptomyces_specialis
AB19_LB2_15789_length_2055_cov_6_3	UniRef100_A0A1A2Z2L8	82.5	63	67	195	2.8e-23	116.3	UniRef100_A0A1A2Z2L8 Deaminase n=1 Tax=Mycobacterium sp. E796 TaxID=1834151 RepID=A0A1A2Z2L8_9MYCO	Taxonomy=Bacteria;Actinobacteria;Corynebacteriales;Mycobacteriaceae;Mycobacterium;Mycobacterium_sp_E796
AB19_LB2_15911_length_2046_cov_9_1	UniRef100_L0JX05	38.4	645	631	682	8.6e-114	420.2	UniRef100_L0JX05 Deoxycytidine triphosphate deaminase n=1 Tax=Natronococcus occultus SP4 TaxID=694430 RepID=L0JX05_9EURY	Taxonomy=Archaea;Euryarchaeota;Halobacteria;Natrialbales;Natrialbaceae;Natronococcus;Natronococcus_occultus_SP4
AB19_LB2_16177_length_2028_cov_5_2	UniRef100_UPI000288EB48	63.8	254	264	259	1.9e-86	328.2	UniRef100_UPI000288EB48 glucosamine-6-phosphate deaminase n=1 Tax=Paenibacillus senegalensis TaxID=1465766 RepID=UPI000288EB48	Taxonomy=Bacteria;Firmicutes;Bacilli;Bacillales;Paenibacillaceae;Paenibacillus;Paenibacillus_senegalensis
AB19_LB2_16225_length_2024_cov_10_2	UniRef100_A0A132N0X8	60.9	192	192	343	1.9e-56	228	UniRef100_A0A132N0X8 Adenosine deaminase n=1 Tax=Streptomyces thermoautotrophicus TaxID=1469144 RepID=A0A132N0X8_9ACTN	Taxonomy=Bacteria;Actinobacteria;Streptomycetales;Streptomycetaceae;Streptomyces;Streptomyces_thermoautotrophicus
AB19_LB2_16455_length_2008_cov_38_3	UniRef100_A0A1J5G2J9	65.3	314	314	335	1.2e-121	445.3	UniRef100_A0A1J5G2J9 Adenine deaminase n=1 Tax=Nitrospirae bacterium CG2_30_53_67 TaxID=1805278 RepID=A0A1J5G2J9_9BACT	Taxonomy=Bacteria;Nitrospirae;Nitrospirae_bacterium_CG2_30_53_67
AB19_LB2_16706_length_1993_cov_3_2	UniRef100_UPI0004E24D3D	89.5	190	193	191	6.8e-94	352.4	UniRef100_UPI0004E24D3D deoxycytidine triphosphate deaminase n=1 Tax=Streptomyces megasporus TaxID=44060 RepID=UPI0004E24D3D	Taxonomy=Bacteria;Actinobacteria;Streptomycetales;Streptomycetaceae;Streptomyces;Streptomyces_megasporus
AB19_LB2_16762_length_1989_cov_9_1	UniRef100_UPI000690E38D	63.2	391	392	569	2e-121	444.9	UniRef100_UPI000690E38D adenine deaminase n=1 Tax=Thermorudis peleae TaxID=1382356 RepID=UPI000690E38D	Taxonomy=Bacteria;Chloroflexi;Thermorudis;Thermorudis_peleae
AB19_LB2_16944_length_1978_cov_6_2	UniRef100_A0A1F2Y904	69.9	186	190	187	8.8e-70	272.3	UniRef100_A0A1F2Y904 dCTP deaminase n=1 Tax=Actinobacteria bacterium RBG_19FT_COMBO_70_19 TaxID=1797208 RepID=A0A1F2Y904_9ACTN	Taxonomy=Bacteria;Actinobacteria;Actinobacteria_bacterium_RBG_19FT_COMBO_70_19
AB19_LB2_17109_length_1967_cov_7_3	UniRef100_UPI0004C40599	68.9	167	186	207	4.3e-61	243.4	UniRef100_UPI0004C40599 deaminase/reductase n=1 Tax=Microbispora rosea TaxID=58117 RepID=UPI0004C40599	Taxonomy=Bacteria;Actinobacteria;Streptosporangiales;Streptosporangiaceae;Microbispora;Microbispora_rosea
AB19_LB2_17369_length_1950_cov_47_2	UniRef100_UPI00064BD805	75.5	53	78	150	1.4e-13	84.3	UniRef100_UPI00064BD805 tRNA-specific adenosine deaminase n=1 Tax=Rubrobacter aplysinae TaxID=909625 RepID=UPI00064BD805	Taxonomy=Bacteria;Actinobacteria;Rubrobacteria;Rubrobacterales;Rubrobacteraceae;Rubrobacter;Rubrobacter_aplysinae
AB19_LB2_17714_length_1929_cov_7_2	UniRef100_UPI0005B83707	79.2	265	266	393	2.6e-120	440.7	UniRef100_UPI0005B83707 1-aminocyclopropane-1-carboxylate deaminase n=1 Tax=Belnapia sp. F-4-1 TaxID=1545443 RepID=UPI0005B83707	Taxonomy=Bacteria;Proteobacteria;Alphaproteobacteria;Rhodospirillales;Acetobacteraceae;Belnapia;Belnapia_sp_F_4_1
AB19_LB2_17872_length_1920_cov_17_2	UniRef100_D1CIT5	61	187	194	180	1.4e-54	221.9	UniRef100_D1CIT5 Bifunctional deaminase-reductase domain protein n=1 Tax=Thermobaculum terrenum (strain ATCC BAA-798 / YNP1) TaxID=525904 RepID=D1CIT5_THET1	Taxonomy=Bacteria;Thermobaculum;Thermobaculum_terrenum
AB19_LB2_18073_length_1909_cov_14_1	UniRef100_Q1AVV9	68.6	86	87	134	9.3e-27	128.3	UniRef100_Q1AVV9 Cytidine deaminase n=2 Tax=Rubrobacter xylanophilus TaxID=49319 RepID=Q1AVV9_RUBXD	Taxonomy=Bacteria;Actinobacteria;Rubrobacteria;Rubrobacterales;Rubrobacteraceae;Rubrobacter;Rubrobacter_xylanophilus
AB19_LB2_18097_length_1907_cov_56_1	UniRef100_UPI0005625AD5	83.1	562	569	567	5.3e-264	919.1	UniRef100_UPI0005625AD5 adenine deaminase n=1 Tax=Rhizobiales bacterium YIM 77505 TaxID=1411123 RepID=UPI0005625AD5	Taxonomy=Bacteria;Proteobacteria;Alphaproteobacteria;Rhizobiales;Rhizobiales_bacterium_YIM_77505
AB19_LB2_18197_length_1901_cov_86_2	UniRef100_D6TTV4	59.6	183	184	183	4.1e-56	226.9	UniRef100_D6TTV4 Bifunctional deaminase-reductase domain protein n=1 Tax=Ktedonobacter racemifer DSM 44963 TaxID=485913 RepID=D6TTV4_9CHLR	Taxonomy=Bacteria;Chloroflexi;Ktedonobacteria;Ktedonobacterales;Ktedonobacteraceae;Ktedonobacter;Ktedonobacter_racemifer_DSM_44963
AB19_LB2_18505_length_1885_cov_10_3	UniRef100_A0A1G9QVZ3	58.4	125	127	126	2.4e-31	144.1	UniRef100_A0A1G9QVZ3 Reactive intermediate/imine deaminase n=1 Tax=Allokutzneria albata TaxID=211114 RepID=A0A1G9QVZ3_9PSEU	Taxonomy=Bacteria;Actinobacteria;Pseudonocardiales;Pseudonocardiaceae;Allokutzneria;Allokutzneria_albata
AB19_LB2_18565_length_1882_cov_9_2	UniRef100_A0A1H2CIY7	85.5	69	75	156	2.8e-27	129.8	UniRef100_A0A1H2CIY7 tRNA-specific adenosine deaminase n=1 Tax=Jiangella sp. DSM 45060 TaxID=1798224 RepID=A0A1H2CIY7_9ACTN	Taxonomy=Bacteria;Actinobacteria;Jiangellales;Jiangellaceae;Jiangella;Jiangella_sp_DSM_45060
AB19_LB2_19084_length_1852_cov_4_2	UniRef100_A0A0D7CK79	81.1	37	41	187	6.6e-07	61.2	UniRef100_A0A0D7CK79 Deaminase n=1 Tax=Streptomyces natalensis ATCC 27448 TaxID=1240678 RepID=A0A0D7CK79_9ACTN	Taxonomy=Bacteria;Actinobacteria;Streptomycetales;Streptomycetaceae;Streptomyces;Streptomyces_natalensis_ATCC_27448
AB19_LB2_19105_length_1851_cov_9_3	UniRef100_A0A0Q5V8M6	56.4	94	97	251	8.8e-18	98.6	UniRef100_A0A0Q5V8M6 Deaminase n=1 Tax=Geodermatophilus sp. Leaf369 TaxID=1736354 RepID=A0A0Q5V8M6_9ACTN	Taxonomy=Bacteria;Actinobacteria;Geodermatophilales;Geodermatophilaceae;Geodermatophilus;Geodermatophilus_sp_Leaf369
AB19_LB2_19673_length_1823_cov_11_1	UniRef100_UPI0004B0A066	78	182	187	196	2.3e-75	290.8	UniRef100_UPI0004B0A066 deoxycytidine triphosphate deaminase n=1 Tax=Patulibacter minatonensis TaxID=298163 RepID=UPI0004B0A066	Taxonomy=Bacteria;Actinobacteria;Thermoleophilia;Solirubrobacterales;Patulibacteraceae;Patulibacter;Patulibacter_minatonensis
AB19_LB2_20142_length_1799_cov_6_2	UniRef100_D3FFG4	79.6	152	161	154	1.6e-59	238	UniRef100_D3FFG4 tRNA-specific adenosine deaminase n=1 Tax=Conexibacter woesei (strain DSM 14684 / JCM 11494 / NBRC 100937 / ID131577) TaxID=469383 RepID=D3FFG4_CONWI	Taxonomy=Bacteria;Actinobacteria;Thermoleophilia;Solirubrobacterales;Conexibacteraceae;Conexibacter;Conexibacter_woesei
AB19_LB2_20691_length_1771_cov_20_2	UniRef100_E6SGK5	41.7	240	274	252	2.3e-31	145.2	UniRef100_E6SGK5 Bifunctional deaminase-reductase domain protein n=1 Tax=Thermaerobacter marianensis (strain ATCC 700841 / DSM 12885 / JCM 10246 / 7p75a) TaxID=644966 RepID=E6SGK5_THEM7	Taxonomy=Bacteria;Firmicutes;Clostridia;Clostridiales;Clostridiales_Family_XVII_Incertae_Sedis;Thermaerobacter;Thermaerobacter_marianensis
AB19_LB2_20942_length_1759_cov_4_2	UniRef100_D1C775	81.9	188	213	197	3.6e-80	307	UniRef100_D1C775 dCTP deaminase n=1 Tax=Sphaerobacter thermophilus (strain DSM 20745 / S 6022) TaxID=479434 RepID=D1C775_SPHTD	Taxonomy=Bacteria;Chloroflexi;Sphaerobacteridae;Sphaerobacterales;Sphaerobacterineae;Sphaerobacteraceae;Sphaerobacter;Sphaerobacter_thermophilus
AB19_LB2_21104_length_1751_cov_18_2	UniRef100_A0A0S4PQ42	37.7	247	260	447	8.4e-31	143.3	UniRef100_A0A0S4PQ42 5-methylthioadenosine/S-adenosylhomocysteine deaminase n=1 Tax=Armatimonadetes bacterium DC TaxID=1661583 RepID=A0A0S4PQ42_9BACT	Taxonomy=Bacteria;Armatimonadetes;Armatimonadetes_bacterium_DC
AB19_LB2_21567_length_1729_cov_5_2	UniRef100_UPI000373F52F	72.8	261	261	259	4e-97	363.6	UniRef100_UPI000373F52F glucosamine-6-phosphate deaminase n=1 Tax=Promicromonospora sukumoe TaxID=88382 RepID=UPI000373F52F	Taxonomy=Bacteria;Actinobacteria;Micrococcales;Promicromonosporaceae;Promicromonospora;Promicromonospora_sukumoe
AB19_LB2_22581_length_1683_cov_3_2	UniRef100_D8J747	60	110	114	280	1.4e-30	141.4	UniRef100_D8J747 Cytosine deaminase n=1 Tax=Halalkalicoccus jeotgali (strain DSM 18796 / CECT 7217 / JCM 14584 / KCTC 4019 / B3) TaxID=795797 RepID=D8J747_HALJB	Taxonomy=Archaea;Euryarchaeota;Halobacteria;Halobacteriales;Halobacteriaceae;Halalkalicoccus;Halalkalicoccus_jeotgali
AB19_LB2_22872_length_1670_cov_5_2	UniRef100_A0A1E7HIZ8	54.3	129	165	140	8.5e-29	136	UniRef100_A0A1E7HIZ8 Cytidine deaminase n=1 Tax=Desulfuromonadales bacterium C00003094 TaxID=1869310 RepID=A0A1E7HIZ8_9DELT	Taxonomy=Bacteria;Proteobacteria;Deltaproteobacteria;Desulfuromonadales;Desulfuromonadales_bacterium_C00003094
AB19_LB2_23798_length_1632_cov_61_1	UniRef100_Q1AW36	44.7	190	197	251	2.3e-28	134.8	UniRef100_Q1AW36 Bifunctional deaminase-reductase-like protein n=1 Tax=Rubrobacter xylanophilus (strain DSM 9941 / NBRC 16129) TaxID=266117 RepID=Q1AW36_RUBXD	Taxonomy=Bacteria;Actinobacteria;Rubrobacteria;Rubrobacterales;Rubrobacteraceae;Rubrobacter;Rubrobacter_xylanophilus
AB19_LB2_23952_length_1627_cov_5_4	UniRef100_UPI0004C77810	94.4	90	95	191	7.8e-43	181.8	UniRef100_UPI0004C77810 deoxycytidine triphosphate deaminase n=1 Tax=Streptomyces hygroscopicus TaxID=1912 RepID=UPI0004C77810	Taxonomy=Bacteria;Actinobacteria;Streptomycetales;Streptomycetaceae;Streptomyces;Streptomyces_hygroscopicus
AB19_LB2_24077_length_1621_cov_161_1	UniRef100_A0A1J5G2J9	71.2	274	285	335	1.1e-111	412.1	UniRef100_A0A1J5G2J9 Adenine deaminase n=1 Tax=Nitrospirae bacterium CG2_30_53_67 TaxID=1805278 RepID=A0A1J5G2J9_9BACT	Taxonomy=Bacteria;Nitrospirae;Nitrospirae_bacterium_CG2_30_53_67
AB19_LB2_25787_length_1561_cov_8_1	UniRef100_A0A1H1YD19	56.6	166	171	335	9.4e-39	169.1	UniRef100_A0A1H1YD19 Adenosine deaminase n=1 Tax=Actinopolymorpha singaporensis TaxID=117157 RepID=A0A1H1YD19_9ACTN	Taxonomy=Bacteria;Actinobacteria;Propionibacteriales;Nocardioidaceae;Actinopolymorpha;Actinopolymorpha_singaporensis
AB19_LB2_27006_length_1521_cov_5_2	UniRef100_A0A1J5R8H0	88	332	331	494	6.9e-171	609	UniRef100_A0A1J5R8H0 8-oxoguanine deaminase n=1 Tax=mine drainage metagenome TaxID=410659 RepID=A0A1J5R8H0_9ZZZZ	Taxonomy=unclassified_sequences;metagenomes;ecological_metagenomes;mine_drainage_metagenome
AB19_LB2_27479_length_1507_cov_5_1	UniRef100_UPI00037EEBEC	63.3	109	116	337	4.3e-27	129.8	UniRef100_UPI00037EEBEC MULTISPECIES: adenosine deaminase n=1 Tax=Streptomyces TaxID=1883 RepID=UPI00037EEBEC	Taxonomy=Bacteria;Actinobacteria;Streptomycetales;Streptomycetaceae;unclassified
AB19_LB2_27641_length_1502_cov_7_1	UniRef100_UPI00064C42F5	72.5	51	54	176	2.8e-13	82.8	UniRef100_UPI00064C42F5 tRNA-specific adenosine deaminase n=1 Tax=Rubrobacter aplysinae TaxID=909625 RepID=UPI00064C42F5	Taxonomy=Bacteria;Actinobacteria;Rubrobacteria;Rubrobacterales;Rubrobacteraceae;Rubrobacter;Rubrobacter_aplysinae
AB19_LB2_27715_length_1500_cov_4_3	UniRef100_D6TTV4	55.8	104	107	183	1.1e-21	111.7	UniRef100_D6TTV4 Bifunctional deaminase-reductase domain protein n=1 Tax=Ktedonobacter racemifer DSM 44963 TaxID=485913 RepID=D6TTV4_9CHLR	Taxonomy=Bacteria;Chloroflexi;Ktedonobacteria;Ktedonobacterales;Ktedonobacteraceae;Ktedonobacter;Ktedonobacter_racemifer_DSM_44963
AB19_LB2_27954_length_1493_cov_5_2	UniRef100_R4Z651	67.2	238	307	361	4.2e-82	313.9	UniRef100_R4Z651 Pyrimidine deaminase n=1 Tax=Candidatus Microthrix parvicella RN1 TaxID=1229780 RepID=R4Z651_9ACTN	Taxonomy=Bacteria;Actinobacteria;Acidimicrobiia;Acidimicrobiales;Microthrixaceae;Candidatus_Microthrix;Candidatus_Microthrix_parvicella_RN1
AB19_LB2_28828_length_1467_cov_9_1	UniRef100_D1C627	68	128	137	340	5.6e-42	179.5	UniRef100_D1C627 1-aminocyclopropane-1-carboxylate deaminase n=1 Tax=Sphaerobacter thermophilus (strain DSM 20745 / S 6022) TaxID=479434 RepID=D1C627_SPHTD	Taxonomy=Bacteria;Chloroflexi;Sphaerobacteridae;Sphaerobacterales;Sphaerobacterineae;Sphaerobacteraceae;Sphaerobacter;Sphaerobacter_thermophilus
AB19_LB2_29214_length_1456_cov_13_3	UniRef100_UPI00064C42F5	73.1	130	130	176	1.1e-44	188.3	UniRef100_UPI00064C42F5 tRNA-specific adenosine deaminase n=1 Tax=Rubrobacter aplysinae TaxID=909625 RepID=UPI00064C42F5	Taxonomy=Bacteria;Actinobacteria;Rubrobacteria;Rubrobacterales;Rubrobacteraceae;Rubrobacter;Rubrobacter_aplysinae
AB19_LB2_30410_length_1423_cov_3_1	UniRef100_UPI0004C13A3A	63.5	222	223	350	1.1e-71	278.9	UniRef100_UPI0004C13A3A MULTISPECIES: glucosamine-6-phosphate deaminase n=1 Tax=Streptomycetaceae TaxID=2062 RepID=UPI0004C13A3A	Taxonomy=Bacteria;Actinobacteria;Streptomycetales;unclassified
AB19_LB2_31537_length_1394_cov_10_2	UniRef100_Q1AW36	40.3	154	154	251	2e-19	104.8	UniRef100_Q1AW36 Bifunctional deaminase-reductase-like protein n=1 Tax=Rubrobacter xylanophilus (strain DSM 9941 / NBRC 16129) TaxID=266117 RepID=Q1AW36_RUBXD	Taxonomy=Bacteria;Actinobacteria;Rubrobacteria;Rubrobacterales;Rubrobacteraceae;Rubrobacter;Rubrobacter_xylanophilus
AB19_LB2_31768_length_1388_cov_4_1	UniRef100_Q1AW36	49.6	131	142	251	6.6e-22	112.8	UniRef100_Q1AW36 Bifunctional deaminase-reductase-like protein n=1 Tax=Rubrobacter xylanophilus (strain DSM 9941 / NBRC 16129) TaxID=266117 RepID=Q1AW36_RUBXD	Taxonomy=Bacteria;Actinobacteria;Rubrobacteria;Rubrobacterales;Rubrobacteraceae;Rubrobacter;Rubrobacter_xylanophilus
AB19_LB2_32133_length_1379_cov_17_2	UniRef100_H6RS91	81.2	191	194	199	6.2e-87	329.3	UniRef100_H6RS91 dCTP deaminase n=1 Tax=Blastococcus saxobsidens (strain DD2) TaxID=1146883 RepID=H6RS91_BLASD	Taxonomy=Bacteria;Actinobacteria;Geodermatophilales;Geodermatophilaceae;Blastococcus;Blastococcus_saxobsidens
AB19_LB2_32971_length_1360_cov_6_1	UniRef100_UPI000673D91B	61.4	83	83	137	1.3e-17	97.8	UniRef100_UPI000673D91B cytidine deaminase n=1 Tax=Ruminococcus champanellensis TaxID=1161942 RepID=UPI000673D91B	Taxonomy=Bacteria;Firmicutes;Clostridia;Clostridiales;Ruminococcaceae;Ruminococcus;Ruminococcus_champanellensis
AB19_LB2_33503_length_1346_cov_43_1	UniRef100_D1C2G3	75.2	210	215	212	9.9e-86	325.5	UniRef100_D1C2G3 Bifunctional deaminase-reductase domain protein n=1 Tax=Sphaerobacter thermophilus (strain DSM 20745 / S 6022) TaxID=479434 RepID=D1C2G3_SPHTD	Taxonomy=Bacteria;Chloroflexi;Sphaerobacteridae;Sphaerobacterales;Sphaerobacterineae;Sphaerobacteraceae;Sphaerobacter;Sphaerobacter_thermophilus
AB19_LB2_33936_length_1336_cov_12_1	UniRef100_UPI00041BE6F9	74.6	181	183	182	1.2e-76	295	UniRef100_UPI00041BE6F9 deaminase n=1 Tax=Solirubrobacter sp. URHD0082 TaxID=1298857 RepID=UPI00041BE6F9	Taxonomy=Bacteria;Actinobacteria;Thermoleophilia;Solirubrobacterales;Solirubrobacteraceae;Solirubrobacter;Solirubrobacter_sp_URHD0082
AB19_LB2_33943_length_1336_cov_8_2	UniRef100_D1CDK0	81.2	192	202	200	8.1e-82	312.4	UniRef100_D1CDK0 dCTP deaminase n=1 Tax=Thermobaculum terrenum (strain ATCC BAA-798 / YNP1) TaxID=525904 RepID=D1CDK0_THET1	Taxonomy=Bacteria;Thermobaculum;Thermobaculum_terrenum
AB19_LB2_35348_length_1304_cov_9_1	UniRef100_A0A1J4S5Z6	57.9	57	61	337	1.1e-10	74.3	UniRef100_A0A1J4S5Z6 Adenine deaminase n=1 Tax=Deltaproteobacteria bacterium CG1_02_45_11 TaxID=1805124 RepID=A0A1J4S5Z6_9DELT	Taxonomy=Bacteria;Proteobacteria;Deltaproteobacteria;Deltaproteobacteria_bacterium_CG1_02_45_11
AB19_LB2_37419_length_1257_cov_10_1	UniRef100_A0A1M7UP11	66	421	418	546	3.3e-154	553.9	UniRef100_A0A1M7UP11 Deoxycytidine triphosphate deaminase n=1 Tax=Geodermatophilus obscurus TaxID=1861 RepID=A0A1M7UP11_9ACTN	Taxonomy=Bacteria;Actinobacteria;Geodermatophilales;Geodermatophilaceae;Geodermatophilus;Geodermatophilus_obscurus
AB19_LB2_38264_length_1240_cov_3_2	UniRef100_H0A0C2	87.3	126	127	335	2.8e-56	226.9	UniRef100_H0A0C2 Putative 1-aminocyclopropane-1-carboxylate deaminase n=1 Tax=Acetobacteraceae bacterium AT-5844 TaxID=1054213 RepID=H0A0C2_9PROT	Taxonomy=Bacteria;Proteobacteria;Alphaproteobacteria;Rhodospirillales;Acetobacteraceae;unclassified_Acetobacteraceae;Acetobacteraceae_bacterium_AT_5844
AB19_LB2_39073_length_1224_cov_99_3	UniRef100_UPI00064C42F5	59.2	71	76	176	9.7e-12	78.2	UniRef100_UPI00064C42F5 tRNA-specific adenosine deaminase n=1 Tax=Rubrobacter aplysinae TaxID=909625 RepID=UPI00064C42F5	Taxonomy=Bacteria;Actinobacteria;Rubrobacteria;Rubrobacterales;Rubrobacteraceae;Rubrobacter;Rubrobacter_aplysinae
AB19_LB2_40404_length_1199_cov_14_2	UniRef100_Q1ATN3	75.3	178	180	179	6.8e-72	279.3	UniRef100_Q1ATN3 Bifunctional deaminase-reductase-like protein n=1 Tax=Rubrobacter xylanophilus (strain DSM 9941 / NBRC 16129) TaxID=266117 RepID=Q1ATN3_RUBXD	Taxonomy=Bacteria;Actinobacteria;Rubrobacteria;Rubrobacterales;Rubrobacteraceae;Rubrobacter;Rubrobacter_xylanophilus
AB19_LB2_42382_length_1165_cov_12_1	UniRef100_E6SGK5	49	253	252	252	1.1e-51	212.6	UniRef100_E6SGK5 Bifunctional deaminase-reductase domain protein n=1 Tax=Thermaerobacter marianensis (strain ATCC 700841 / DSM 12885 / JCM 10246 / 7p75a) TaxID=644966 RepID=E6SGK5_THEM7	Taxonomy=Bacteria;Firmicutes;Clostridia;Clostridiales;Clostridiales_Family_XVII_Incertae_Sedis;Thermaerobacter;Thermaerobacter_marianensis
AB19_LB2_42532_length_1163_cov_3_2	UniRef100_UPI0004F3C09A	59.3	167	179	167	6.8e-48	199.5	UniRef100_UPI0004F3C09A tRNA-specific adenosine deaminase n=1 Tax=Rhodococcus defluvii TaxID=1323361 RepID=UPI0004F3C09A	Taxonomy=Bacteria;Actinobacteria;Corynebacteriales;Nocardiaceae;Rhodococcus;Rhodococcus_defluvii
AB19_LB2_42649_length_1161_cov_6_3	UniRef100_Q1AW36	38.5	182	186	251	9.6e-21	109.4	UniRef100_Q1AW36 Bifunctional deaminase-reductase-like protein n=1 Tax=Rubrobacter xylanophilus (strain DSM 9941 / NBRC 16129) TaxID=266117 RepID=Q1AW36_RUBXD	Taxonomy=Bacteria;Actinobacteria;Rubrobacteria;Rubrobacterales;Rubrobacteraceae;Rubrobacter;Rubrobacter_xylanophilus
AB19_LB2_42683_length_1160_cov_56_1	UniRef100_R7XZX2	53.9	193	194	197	1.1e-51	212.2	UniRef100_R7XZX2 Bifunctional deaminase-reductase domain protein n=1 Tax=Nocardioides sp. CF8 TaxID=110319 RepID=R7XZX2_9ACTN	Taxonomy=Bacteria;Actinobacteria;Propionibacteriales;Nocardioidaceae;Nocardioides;Nocardioides_sp_CF8
AB19_LB2_44058_length_1137_cov_19_2	UniRef100_UPI00040A9E1D	69.9	133	137	141	2.2e-46	194.1	UniRef100_UPI00040A9E1D cytidine deaminase n=1 Tax=Streptomyces sp. TAA204 TaxID=1289387 RepID=UPI00040A9E1D	Taxonomy=Bacteria;Actinobacteria;Streptomycetales;Streptomycetaceae;Streptomyces;Streptomyces_sp_TAA204
AB19_LB2_45080_length_1121_cov_5_3	UniRef100_A0A1C4UTV7	57.3	171	176	554	1.5e-47	198.4	UniRef100_A0A1C4UTV7 Deoxycytidine triphosphate deaminase n=1 Tax=Micromonospora marina TaxID=307120 RepID=A0A1C4UTV7_9ACTN	Taxonomy=Bacteria;Actinobacteria;Micromonosporales;Micromonosporaceae;Micromonospora;Micromonospora_marina
AB19_LB2_45623_length_1112_cov_12_1	UniRef100_UPI0004C16E80	62.3	313	315	352	2.1e-97	364.8	UniRef100_UPI0004C16E80 glucosamine-6-phosphate deaminase n=1 Tax=Streptomyces sp. NRRL S-350 TaxID=1463902 RepID=UPI0004C16E80	Taxonomy=Bacteria;Actinobacteria;Streptomycetales;Streptomycetaceae;Streptomyces;Streptomyces_sp_NRRL_S_350
AB19_LB2_46866_length_1093_cov_6_2	UniRef100_D2SH21	92.9	198	233	213	1.9e-106	394.4	UniRef100_D2SH21 Bifunctional deaminase-reductase domain protein n=1 Tax=Geodermatophilus obscurus (strain ATCC 25078 / DSM 43160 / JCM 3152 / G-20) TaxID=526225 RepID=D2SH21_GEOOG	Taxonomy=Bacteria;Actinobacteria;Geodermatophilales;Geodermatophilaceae;Geodermatophilus;Geodermatophilus_obscurus
AB19_LB2_46933_length_1092_cov_7_1	UniRef100_UPI0004C77810	94.3	88	90	191	1.1e-41	177.9	UniRef100_UPI0004C77810 deoxycytidine triphosphate deaminase n=1 Tax=Streptomyces hygroscopicus TaxID=1912 RepID=UPI0004C77810	Taxonomy=Bacteria;Actinobacteria;Streptomycetales;Streptomycetaceae;Streptomyces;Streptomyces_hygroscopicus
AB19_LB2_46963_length_1092_cov_2_2	UniRef100_A0A1H2FM67	81	121	122	341	3.4e-51	209.9	UniRef100_A0A1H2FM67 Adenosine deaminase n=1 Tax=Jiangella alkaliphila TaxID=419479 RepID=A0A1H2FM67_9ACTN	Taxonomy=Bacteria;Actinobacteria;Jiangellales;Jiangellaceae;Jiangella;Jiangella_alkaliphila
AB19_LB2_47410_length_1085_cov_6_2	UniRef100_UPI0004C05A93	66.4	140	188	332	3.3e-45	190.7	UniRef100_UPI0004C05A93 adenosine deaminase n=1 Tax=Streptomyces violens TaxID=66377 RepID=UPI0004C05A93	Taxonomy=Bacteria;Actinobacteria;Streptomycetales;Streptomycetaceae;Streptomyces;Streptomyces_violens
AB19_LB2_47566_length_1083_cov_3_1	UniRef100_A0A132MYD6	71.2	163	163	313	1.7e-50	208	UniRef100_A0A132MYD6 Porphobilinogen deaminase n=2 Tax=Streptomyces thermoautotrophicus TaxID=1469144 RepID=A0A132MYD6_9ACTN	Taxonomy=Bacteria;Actinobacteria;Streptomycetales;Streptomycetaceae;Streptomyces;Streptomyces_thermoautotrophicus
AB19_LB2_47820_length_1079_cov_8_1	UniRef100_UPI0003AB29DD	52.1	363	359	554	2.1e-101	378.3	UniRef100_UPI0003AB29DD deoxycytidine triphosphate deaminase n=1 Tax=Micromonospora sp. CNB394 TaxID=1169151 RepID=UPI0003AB29DD	Taxonomy=Bacteria;Actinobacteria;Micromonosporales;Micromonosporaceae;Micromonospora;Micromonospora_sp_CNB394
AB19_LB2_48723_length_1066_cov_7_1	UniRef100_UPI0005EF7712	67.3	55	60	370	5e-11	75.5	UniRef100_UPI0005EF7712 2-deoxycytidine 5-triphosphate deaminase n=1 Tax=Methyloceanibacter caenitepidi TaxID=1384459 RepID=UPI0005EF7712	Taxonomy=Bacteria;Proteobacteria;Alphaproteobacteria;Rhizobiales;Methyloceanibacter;Methyloceanibacter_caenitepidi
AB19_LB2_49273_length_1058_cov_83_2	UniRef100_D6TTV4	68.6	156	156	183	3.8e-55	223.4	UniRef100_D6TTV4 Bifunctional deaminase-reductase domain protein n=1 Tax=Ktedonobacter racemifer DSM 44963 TaxID=485913 RepID=D6TTV4_9CHLR	Taxonomy=Bacteria;Chloroflexi;Ktedonobacteria;Ktedonobacterales;Ktedonobacteraceae;Ktedonobacter;Ktedonobacter_racemifer_DSM_44963
AB19_LB2_50122_length_1047_cov_11_1	UniRef100_A0A0U1ASB8	62.5	288	297	641	1.8e-90	341.7	UniRef100_A0A0U1ASB8 dCTP deaminase n=3 Tax=Mycobacterium abscessus TaxID=36809 RepID=A0A0U1ASB8_9MYCO	Taxonomy=Bacteria;Actinobacteria;Corynebacteriales;Mycobacteriaceae;Mycobacterium;Mycobacterium_abscessus
AB19_LB2_51108_length_1034_cov_168_1	UniRef100_A0A1G1HAL9	61.7	133	140	140	1.9e-37	164.5	UniRef100_A0A1G1HAL9 Cytidine deaminase n=1 Tax=Nitrospirae bacterium RBG_13_43_8 TaxID=1801705 RepID=A0A1G1HAL9_9BACT	Taxonomy=Bacteria;Nitrospirae;Nitrospirae_bacterium_RBG_13_43_8
AB19_LB2_51338_length_1032_cov_2_1	UniRef100_UPI000480A57C	76.4	309	344	370	1.4e-129	471.9	UniRef100_UPI000480A57C bifunctional diaminohydroxyphosphoribosylaminopyrimidine deaminase/5-amino-6-(5-phosphoribosylamino)uracil reductase n=1 Tax=Solirubrobacter soli TaxID=363832 RepID=UPI000480A57C	Taxonomy=Bacteria;Actinobacteria;Thermoleophilia;Solirubrobacterales;Solirubrobacteraceae;Solirubrobacter;Solirubrobacter_soli
AB19_LB2_51354_length_1031_cov_56_1	UniRef100_A8KZH4	74.6	185	336	188	1.8e-65	258.8	UniRef100_A8KZH4 Bifunctional deaminase-reductase domain protein n=1 Tax=Frankia sp. (strain EAN1pec) TaxID=298653 RepID=A8KZH4_FRASN	Taxonomy=Bacteria;Actinobacteria;Frankiales;Frankiaceae;Frankia;Frankia_sp_
AB19_LB2_51413_length_1031_cov_3_1	UniRef100_UPI0003B62011	63.2	57	66	160	1.6e-10	73.9	UniRef100_UPI0003B62011 tRNA-specific adenosine deaminase n=1 Tax=Agromyces italicus TaxID=279572 RepID=UPI0003B62011	Taxonomy=Bacteria;Actinobacteria;Micrococcales;Microbacteriaceae;Agromyces;Agromyces_italicus
AB19_LB2_51413_length_1031_cov_3_2	UniRef100_A0A1H1PTP2	47.5	160	160	167	2e-35	157.9	UniRef100_A0A1H1PTP2 Putative tRNA adenosine deaminase-associated protein n=1 Tax=Actinopolymorpha singaporensis TaxID=117157 RepID=A0A1H1PTP2_9ACTN	Taxonomy=Bacteria;Actinobacteria;Propionibacteriales;Nocardioidaceae;Actinopolymorpha;Actinopolymorpha_singaporensis
AB19_LB2_51563_length_1029_cov_5_1	UniRef100_UPI0004C40599	68.3	202	206	207	1e-71	278.9	UniRef100_UPI0004C40599 deaminase/reductase n=1 Tax=Microbispora rosea TaxID=58117 RepID=UPI0004C40599	Taxonomy=Bacteria;Actinobacteria;Streptosporangiales;Streptosporangiaceae;Microbispora;Microbispora_rosea
AB19_LB2_51903_length_1024_cov_28_1	UniRef100_A0A081EN60	80.2	187	188	187	1.9e-80	307.8	UniRef100_A0A081EN60 Deaminase n=1 Tax=Streptomyces fradiae TaxID=1906 RepID=A0A081EN60_STRFR	Taxonomy=Bacteria;Actinobacteria;Streptomycetales;Streptomycetaceae;Streptomyces;Streptomyces_fradiae
AB19_LB2_52635_length_1015_cov_8_1	UniRef100_A0A1F4CYR5	53.9	332	335	389	1.1e-104	389	UniRef100_A0A1F4CYR5 2'-deoxycytidine 5'-triphosphate deaminase n=1 Tax=Betaproteobacteria bacterium RIFCSPLOWO2_12_FULL_62_13 TaxID=1797495 RepID=A0A1F4CYR5_9PROT	Taxonomy=Bacteria;Proteobacteria;Betaproteobacteria;Betaproteobacteria_bacterium_RIFCSPLOWO2_12_FULL_62_13
AB19_LB2_52808_length_1013_cov_4_1	UniRef100_D5CLW0	60	190	194	193	9.6e-56	225.7	UniRef100_D5CLW0 Bifunctional deaminase-reductase domain protein n=1 Tax=Sideroxydans lithotrophicus (strain ES-1) TaxID=580332 RepID=D5CLW0_SIDLE	Taxonomy=Bacteria;Proteobacteria;Betaproteobacteria;Gallionellales;Gallionellaceae;Sideroxydans;Sideroxydans_lithotrophicus
AB19_LB2_52906_length_1012_cov_3_1	UniRef100_A0A0A0JU04	73.8	65	66	171	1.1e-19	104.4	UniRef100_A0A0A0JU04 Deaminase n=1 Tax=Knoellia aerolata DSM 18566 TaxID=1385519 RepID=A0A0A0JU04_9MICO	Taxonomy=Bacteria;Actinobacteria;Micrococcales;Intrasporangiaceae;Knoellia;Knoellia_aerolata_DSM_18566
AB19_LB2_53665_length_1002_cov_62_1	UniRef100_A8KZH4	89.4	188	189	188	4.3e-93	349.7	UniRef100_A8KZH4 Bifunctional deaminase-reductase domain protein n=1 Tax=Frankia sp. (strain EAN1pec) TaxID=298653 RepID=A8KZH4_FRASN	Taxonomy=Bacteria;Actinobacteria;Frankiales;Frankiaceae;Frankia;Frankia_sp_
AB19_LB3_201_length_32465_cov_39_16	UniRef100_A0A1B9F4P5	46.8	299	319	307	1.9e-69	271.9	UniRef100_A0A1B9F4P5 Porphobilinogen deaminase n=1 Tax=Dissulfuribacter thermophilus TaxID=1156395 RepID=A0A1B9F4P5_9DELT	Taxonomy=Bacteria;Proteobacteria;Deltaproteobacteria;Dissulfuribacter;Dissulfuribacter_thermophilus
AB19_LB3_2455_length_8342_cov_19_8	UniRef100_A0A021X1D3	56.2	73	75	153	1.7e-16	94	UniRef100_A0A021X1D3 Cytosine deaminase n=2 Tax=Rhizobiaceae TaxID=82115 RepID=A0A021X1D3_9RHIZ	Taxonomy=Bacteria;Proteobacteria;Alphaproteobacteria;Rhizobiales;unclassified
AB19_LB3_4175_length_6182_cov_26_4	UniRef100_B9L0Q4	40.4	594	609	560	1.3e-95	359.8	UniRef100_B9L0Q4 Porphobilinogen deaminase n=1 Tax=Thermomicrobium roseum (strain ATCC 27502 / DSM 5159 / P-2) TaxID=309801 RepID=B9L0Q4_THERP	Taxonomy=Bacteria;Chloroflexi;Thermomicrobiales;Thermomicrobiaceae;Thermomicrobium;Thermomicrobium_roseum
AB19_LB3_4651_length_5787_cov_14_7	UniRef100_UPI00034B2B3A	47.1	70	67	182	1e-09	71.2	UniRef100_UPI00034B2B3A deaminase n=1 Tax=Nocardiopsis ganjiahuensis TaxID=239984 RepID=UPI00034B2B3A	Taxonomy=Bacteria;Actinobacteria;Streptosporangiales;Nocardiopsaceae;Nocardiopsis;Nocardiopsis_ganjiahuensis
AB19_LB3_8378_length_4006_cov_6_3	UniRef100_A0A1C3E4D8	28.5	228	225	372	2.7e-09	71.6	UniRef100_A0A1C3E4D8 Cytidine deaminase n=2 Tax=Planctopirus sp. JC280 TaxID=1841610 RepID=A0A1C3E4D8_9PLAN	Taxonomy=Bacteria;Planctomycetes;Planctomycetia;Planctomycetales;Planctomycetaceae;Planctopirus;Planctopirus_sp_JC280
AB19_LB3_10251_length_3543_cov_155_3	UniRef100_A0A1F3BM99	97.8	185	186	185	9.7e-98	365.2	UniRef100_A0A1F3BM99 Deaminase n=1 Tax=Anaeromyxobacter sp. RBG_16_69_14 TaxID=1797238 RepID=A0A1F3BM99_9DELT	Taxonomy=Bacteria;Proteobacteria;Deltaproteobacteria;Myxococcales;Cystobacterineae;Anaeromyxobacteraceae;Anaeromyxobacter;Anaeromyxobacter_sp_RBG_16_69_14
AB19_LB3_4_length_107813_cov_38_26	UniRef100_A0A1F8KI57	59.2	125	133	129	1.2e-33	151.8	UniRef100_A0A1F8KI57 Reactive intermediate/imine deaminase n=1 Tax=Chloroflexi bacterium GWB2_49_20 TaxID=1797612 RepID=A0A1F8KI57_9CHLR	Taxonomy=Bacteria;Chloroflexi;Chloroflexi_bacterium_GWB2_49_20
AB19_LB3_23_length_66192_cov_50_14	UniRef100_A0A1F4Q965	68.9	562	563	560	5.2e-235	822.8	UniRef100_A0A1F4Q965 Deoxycytidine triphosphate deaminase n=1 Tax=candidate division NC10 bacterium RIFCSPLOWO2_02_FULL_66_22 TaxID=1801658 RepID=A0A1F4Q965_9BACT	Taxonomy=Bacteria;candidate_division_NC10;candidate_division_NC10_bacterium_RIFCSPLOWO2_02_FULL_66_22
AB19_LB3_58_length_49677_cov_32_33	UniRef100_A0A1M5N4Y4	95.5	132	146	147	1.1e-67	265	UniRef100_A0A1M5N4Y4 Cytidine deaminase n=1 Tax=Geodermatophilus nigrescens TaxID=1070870 RepID=A0A1M5N4Y4_9ACTN	Taxonomy=Bacteria;Actinobacteria;Geodermatophilales;Geodermatophilaceae;Geodermatophilus;Geodermatophilus_nigrescens
AB19_LB3_76_length_46207_cov_42_29	UniRef100_D1CG56	36.7	240	245	241	3.3e-37	164.5	UniRef100_D1CG56 Bifunctional deaminase-reductase domain protein n=2 Tax=Thermobaculum TaxID=262406 RepID=D1CG56_THET1	Taxonomy=Bacteria;unclassified
AB19_LB3_136_length_38636_cov_142_34	UniRef100_A0A0J0UZN8	55.4	289	316	295	2.2e-73	285	UniRef100_A0A0J0UZN8 Porphobilinogen deaminase n=1 Tax=Actinobacteria bacterium IMCC26207 TaxID=1641811 RepID=A0A0J0UZN8_9ACTN	Taxonomy=Bacteria;Actinobacteria;Actinobacteria_bacterium_IMCC26207
AB19_LB3_148_length_36916_cov_81_32	UniRef100_UPI0004785682	51.2	330	356	347	2.8e-85	324.7	UniRef100_UPI0004785682 adenosine deaminase n=1 Tax=bacterium JKG1 TaxID=1128421 RepID=UPI0004785682	Taxonomy=Bacteria;bacterium_JKG1
AB19_LB3_181_length_33425_cov_42_11	UniRef100_D1C627	53.5	340	337	340	6.1e-82	313.5	UniRef100_D1C627 1-aminocyclopropane-1-carboxylate deaminase n=1 Tax=Sphaerobacter thermophilus (strain DSM 20745 / S 6022) TaxID=479434 RepID=D1C627_SPHTD	Taxonomy=Bacteria;Chloroflexi;Sphaerobacteridae;Sphaerobacterales;Sphaerobacterineae;Sphaerobacteraceae;Sphaerobacter;Sphaerobacter_thermophilus
AB19_LB3_190_length_32901_cov_146_16	UniRef100_UPI00047859A9	77.6	134	139	145	4.6e-52	213	UniRef100_UPI00047859A9 cytidine deaminase n=1 Tax=bacterium JKG1 TaxID=1128421 RepID=UPI00047859A9	Taxonomy=Bacteria;bacterium_JKG1
AB19_LB3_201_length_32465_cov_39_16	UniRef100_A0A1B9F4P5	46.8	299	319	307	1.9e-69	271.9	UniRef100_A0A1B9F4P5 Porphobilinogen deaminase n=1 Tax=Dissulfuribacter thermophilus TaxID=1156395 RepID=A0A1B9F4P5_9DELT	Taxonomy=Bacteria;Proteobacteria;Deltaproteobacteria;Dissulfuribacter;Dissulfuribacter_thermophilus
AB19_LB3_240_length_30422_cov_37_20	UniRef100_D1CDK0	79.9	189	199	200	1.5e-83	318.2	UniRef100_D1CDK0 dCTP deaminase n=1 Tax=Thermobaculum terrenum (strain ATCC BAA-798 / YNP1) TaxID=525904 RepID=D1CDK0_THET1	Taxonomy=Bacteria;Thermobaculum;Thermobaculum_terrenum
AB19_LB3_247_length_30032_cov_24_5	UniRef100_A0A098Y9R3	72.6	263	264	265	3.8e-95	357.1	UniRef100_A0A098Y9R3 Glucosamine-6-phosphate deaminase n=1 Tax=Modestobacter caceresii TaxID=1522368 RepID=A0A098Y9R3_9ACTN	Taxonomy=Bacteria;Actinobacteria;Geodermatophilales;Geodermatophilaceae;Modestobacter;Modestobacter_caceresii
AB19_LB3_253_length_29568_cov_185_20	UniRef100_A0A023X2V8	69.2	130	136	148	1.4e-40	174.9	UniRef100_A0A023X2V8 Cytidine deaminase n=2 Tax=Rubrobacter radiotolerans TaxID=42256 RepID=A0A023X2V8_9ACTN	Taxonomy=Bacteria;Actinobacteria;Rubrobacteria;Rubrobacterales;Rubrobacteraceae;Rubrobacter;Rubrobacter_radiotolerans
AB19_LB3_276_length_28169_cov_68_23	UniRef100_A0A0N9Y4H2	63.4	284	288	297	5.2e-98	366.7	UniRef100_A0A0N9Y4H2 Porphobilinogen deaminase n=1 Tax=Candidatus Nitrocosmicus oleophilus TaxID=1353260 RepID=A0A0N9Y4H2_9ARCH	Taxonomy=Archaea;Thaumarchaeota;Nitrososphaeria;Nitrososphaerales;Nitrososphaeraceae;Candidatus_Nitrosocosmicus;Candidatus_Nitrocosmicus_oleophilus
AB19_LB3_304_length_26825_cov_76_8	UniRef100_UPI00047859A9	81.1	132	139	145	1.2e-52	214.9	UniRef100_UPI00047859A9 cytidine deaminase n=1 Tax=bacterium JKG1 TaxID=1128421 RepID=UPI00047859A9	Taxonomy=Bacteria;bacterium_JKG1
AB19_LB3_326_length_25921_cov_23_5	UniRef100_UPI00069F2C19	69.5	128	131	128	2.6e-41	177.2	UniRef100_UPI00069F2C19 reactive intermediate/imine deaminase n=1 Tax=Solirubrobacter soli TaxID=363832 RepID=UPI00069F2C19	Taxonomy=Bacteria;Actinobacteria;Thermoleophilia;Solirubrobacterales;Solirubrobacteraceae;Solirubrobacter;Solirubrobacter_soli
AB19_LB3_331_length_25730_cov_79_14	UniRef100_Q1AVH0	83.8	142	160	157	5.3e-68	266.2	UniRef100_Q1AVH0 CMP/dCMP deaminase, zinc-binding protein n=1 Tax=Rubrobacter xylanophilus (strain DSM 9941 / NBRC 16129) TaxID=266117 RepID=Q1AVH0_RUBXD	Taxonomy=Bacteria;Actinobacteria;Rubrobacteria;Rubrobacterales;Rubrobacteraceae;Rubrobacter;Rubrobacter_xylanophilus
AB19_LB3_354_length_24872_cov_175_20	UniRef100_A0A0R2Q7P6	56	109	118	120	1.4e-28	134.8	UniRef100_A0A0R2Q7P6 Deaminase n=1 Tax=Acidimicrobium sp. BACL27 MAG-120823-bin4 TaxID=1655564 RepID=A0A0R2Q7P6_9ACTN	Taxonomy=Bacteria;Actinobacteria;Acidimicrobiia;Acidimicrobiales;Acidimicrobiaceae;Acidimicrobium;Acidimicrobium_sp_BACL27_MAG_120823_bin4
AB19_LB3_398_length_23335_cov_35_8	UniRef100_D6TZ36	65.8	231	291	351	1.3e-77	298.9	UniRef100_D6TZ36 Adenosine deaminase n=1 Tax=Ktedonobacter racemifer DSM 44963 TaxID=485913 RepID=D6TZ36_9CHLR	Taxonomy=Bacteria;Chloroflexi;Ktedonobacteria;Ktedonobacterales;Ktedonobacteraceae;Ktedonobacter;Ktedonobacter_racemifer_DSM_44963
AB19_LB3_398_length_23335_cov_35_9	UniRef100_D6TZ36	58	69	81	351	1e-14	88.2	UniRef100_D6TZ36 Adenosine deaminase n=1 Tax=Ktedonobacter racemifer DSM 44963 TaxID=485913 RepID=D6TZ36_9CHLR	Taxonomy=Bacteria;Chloroflexi;Ktedonobacteria;Ktedonobacterales;Ktedonobacteraceae;Ktedonobacter;Ktedonobacter_racemifer_DSM_44963
AB19_LB3_410_length_23158_cov_146_11	UniRef100_Q1AVV9	70.6	126	132	134	2.3e-40	174.1	UniRef100_Q1AVV9 Cytidine deaminase n=2 Tax=Rubrobacter xylanophilus TaxID=49319 RepID=Q1AVV9_RUBXD	Taxonomy=Bacteria;Actinobacteria;Rubrobacteria;Rubrobacterales;Rubrobacteraceae;Rubrobacter;Rubrobacter_xylanophilus
AB19_LB3_421_length_22787_cov_44_12	UniRef100_E6SGK5	41.7	240	274	252	8.8e-31	143.3	UniRef100_E6SGK5 Bifunctional deaminase-reductase domain protein n=1 Tax=Thermaerobacter marianensis (strain ATCC 700841 / DSM 12885 / JCM 10246 / 7p75a) TaxID=644966 RepID=E6SGK5_THEM7	Taxonomy=Bacteria;Firmicutes;Clostridia;Clostridiales;Clostridiales_Family_XVII_Incertae_Sedis;Thermaerobacter;Thermaerobacter_marianensis
AB19_LB3_424_length_22764_cov_101_24	UniRef100_UPI00064BD805	66	150	152	150	8.6e-52	212.2	UniRef100_UPI00064BD805 tRNA-specific adenosine deaminase n=1 Tax=Rubrobacter aplysinae TaxID=909625 RepID=UPI00064BD805	Taxonomy=Bacteria;Actinobacteria;Rubrobacteria;Rubrobacterales;Rubrobacteraceae;Rubrobacter;Rubrobacter_aplysinae
AB19_LB3_461_length_21803_cov_25_13	UniRef100_A0A0L6I168	63.1	176	178	175	1.1e-58	235.3	UniRef100_A0A0L6I168 Deaminase n=1 Tax=Microbacterium sp. GCS4 TaxID=1692239 RepID=A0A0L6I168_9MICO	Taxonomy=Bacteria;Actinobacteria;Micrococcales;Microbacteriaceae;Microbacterium;Microbacterium_sp_GCS4
AB19_LB3_501_length_20778_cov_66_17	UniRef100_A0A0N9YPZ7	77.6	205	216	214	3.2e-92	347.1	UniRef100_A0A0N9YPZ7 Glucosamine-6-phosphate deaminase-like protein n=1 Tax=Candidatus Nitrocosmicus oleophilus TaxID=1353260 RepID=A0A0N9YPZ7_9ARCH	Taxonomy=Archaea;Thaumarchaeota;Nitrososphaeria;Nitrososphaerales;Nitrososphaeraceae;Candidatus_Nitrosocosmicus;Candidatus_Nitrocosmicus_oleophilus
AB19_LB3_535_length_19885_cov_142_16	UniRef100_D2B8S6	67.9	106	114	183	3.3e-32	146.7	UniRef100_D2B8S6 Deaminase-reductase domain-containing protein n=1 Tax=Streptosporangium roseum (strain ATCC 12428 / DSM 43021 / JCM 3005 / NI 9100) TaxID=479432 RepID=D2B8S6_STRRD	Taxonomy=Bacteria;Actinobacteria;Streptosporangiales;Streptosporangiaceae;Streptosporangium;Streptosporangium_roseum
AB19_LB3_543_length_19693_cov_65_6	UniRef100_D2B8S6	66.9	175	178	183	9.1e-61	242.3	UniRef100_D2B8S6 Deaminase-reductase domain-containing protein n=1 Tax=Streptosporangium roseum (strain ATCC 12428 / DSM 43021 / JCM 3005 / NI 9100) TaxID=479432 RepID=D2B8S6_STRRD	Taxonomy=Bacteria;Actinobacteria;Streptosporangiales;Streptosporangiaceae;Streptosporangium;Streptosporangium_roseum
AB19_LB3_595_length_18824_cov_26_4	UniRef100_A0A147E581	47.2	197	217	211	7.5e-41	176.4	UniRef100_A0A147E581 dCTP deaminase n=1 Tax=Microbacterium oxydans TaxID=82380 RepID=A0A147E581_9MICO	Taxonomy=Bacteria;Actinobacteria;Micrococcales;Microbacteriaceae;Microbacterium;Microbacterium_oxydans
AB19_LB3_639_length_18031_cov_33_6	UniRef100_I4ET33	78.4	324	342	335	5e-140	506.5	UniRef100_I4ET33 Adenine deaminase n=1 Tax=Modestobacter marinus TaxID=477641 RepID=I4ET33_9ACTN	Taxonomy=Bacteria;Actinobacteria;Geodermatophilales;Geodermatophilaceae;Modestobacter;Modestobacter_marinus
AB19_LB3_731_length_16848_cov_21_3	UniRef100_UPI000480A57C	74.9	367	416	370	1.9e-154	554.7	UniRef100_UPI000480A57C bifunctional diaminohydroxyphosphoribosylaminopyrimidine deaminase/5-amino-6-(5-phosphoribosylamino)uracil reductase n=1 Tax=Solirubrobacter soli TaxID=363832 RepID=UPI000480A57C	Taxonomy=Bacteria;Actinobacteria;Thermoleophilia;Solirubrobacterales;Solirubrobacteraceae;Solirubrobacter;Solirubrobacter_soli
AB19_LB3_800_length_16117_cov_152_4	UniRef100_UPI00049227C5	86.6	186	187	184	7.5e-90	339	UniRef100_UPI00049227C5 deoxycytidine triphosphate deaminase n=1 Tax=bacterium JKG1 TaxID=1128421 RepID=UPI00049227C5	Taxonomy=Bacteria;bacterium_JKG1
AB19_LB3_835_length_15741_cov_73_1	UniRef100_Q1AV74	63.2	587	595	588	2.3e-201	711.1	UniRef100_Q1AV74 Adenine deaminase n=1 Tax=Rubrobacter xylanophilus (strain DSM 9941 / NBRC 16129) TaxID=266117 RepID=Q1AV74_RUBXD	Taxonomy=Bacteria;Actinobacteria;Rubrobacteria;Rubrobacterales;Rubrobacteraceae;Rubrobacter;Rubrobacter_xylanophilus
AB19_LB3_841_length_15698_cov_22_16	UniRef100_UPI00069672EC	75.8	219	217	219	1.8e-95	357.8	UniRef100_UPI00069672EC deaminase n=1 Tax=Nitriliruptor alkaliphilus TaxID=427918 RepID=UPI00069672EC	Taxonomy=Bacteria;Actinobacteria;Nitriliruptoria;Nitriliruptorales;Nitriliruptoraceae;Nitriliruptor;Nitriliruptor_alkaliphilus
AB19_LB3_862_length_15458_cov_40_13	UniRef100_UPI00047C9B95	92.7	192	197	196	4.2e-99	369.8	UniRef100_UPI00047C9B95 deoxycytidine triphosphate deaminase n=1 Tax=Geodermatophilaceae bacterium URHB0062 TaxID=1380353 RepID=UPI00047C9B95	Taxonomy=Bacteria;Actinobacteria;Geodermatophilales;Geodermatophilaceae;Geodermatophilaceae_bacterium_URHB0062
AB19_LB3_881_length_15259_cov_47_14	UniRef100_UPI00064BD805	70.7	150	153	150	2.7e-53	217.2	UniRef100_UPI00064BD805 tRNA-specific adenosine deaminase n=1 Tax=Rubrobacter aplysinae TaxID=909625 RepID=UPI00064BD805	Taxonomy=Bacteria;Actinobacteria;Rubrobacteria;Rubrobacterales;Rubrobacteraceae;Rubrobacter;Rubrobacter_aplysinae
AB19_LB3_909_length_14993_cov_29_3	UniRef100_D6TTV4	66.1	62	66	183	2.5e-16	93.2	UniRef100_D6TTV4 Bifunctional deaminase-reductase domain protein n=1 Tax=Ktedonobacter racemifer DSM 44963 TaxID=485913 RepID=D6TTV4_9CHLR	Taxonomy=Bacteria;Chloroflexi;Ktedonobacteria;Ktedonobacterales;Ktedonobacteraceae;Ktedonobacter;Ktedonobacter_racemifer_DSM_44963
AB19_LB3_953_length_14635_cov_40_12	UniRef100_D1CBT4	47.8	295	314	300	8.2e-65	256.5	UniRef100_D1CBT4 Porphobilinogen deaminase n=1 Tax=Thermobaculum terrenum (strain ATCC BAA-798 / YNP1) TaxID=525904 RepID=D1CBT4_THET1	Taxonomy=Bacteria;Thermobaculum;Thermobaculum_terrenum
AB19_LB3_966_length_14499_cov_74_17	UniRef100_A0A0N7HBF8	79.1	153	156	172	1.3e-66	261.5	UniRef100_A0A0N7HBF8 tRNA-specific adenosine deaminase n=1 Tax=Candidatus Nitrocosmicus oleophilus TaxID=1353260 RepID=A0A0N7HBF8_9ARCH	Taxonomy=Archaea;Thaumarchaeota;Nitrososphaeria;Nitrososphaerales;Nitrososphaeraceae;Candidatus_Nitrosocosmicus;Candidatus_Nitrocosmicus_oleophilus
AB19_LB3_982_length_14359_cov_13_15	UniRef100_D2SEV7	72.8	243	243	240	2.5e-85	324.3	UniRef100_D2SEV7 Bifunctional deaminase-reductase domain protein n=1 Tax=Geodermatophilus obscurus (strain ATCC 25078 / DSM 43160 / JCM 3152 / G-20) TaxID=526225 RepID=D2SEV7_GEOOG	Taxonomy=Bacteria;Actinobacteria;Geodermatophilales;Geodermatophilaceae;Geodermatophilus;Geodermatophilus_obscurus
AB19_LB3_1047_length_13921_cov_26_6	UniRef100_UPI000622CBD6	69.4	193	208	198	3e-71	277.3	UniRef100_UPI000622CBD6 deaminase n=1 Tax=Rhodococcus aetherivorans TaxID=191292 RepID=UPI000622CBD6	Taxonomy=Bacteria;Actinobacteria;Corynebacteriales;Nocardiaceae;Rhodococcus;Rhodococcus_aetherivorans
AB19_LB3_1047_length_13921_cov_26_22	UniRef100_R4Z651	65	326	396	361	7.8e-113	416.4	UniRef100_R4Z651 Pyrimidine deaminase n=1 Tax=Candidatus Microthrix parvicella RN1 TaxID=1229780 RepID=R4Z651_9ACTN	Taxonomy=Bacteria;Actinobacteria;Acidimicrobiia;Acidimicrobiales;Microthrixaceae;Candidatus_Microthrix;Candidatus_Microthrix_parvicella_RN1
AB19_LB3_1053_length_13880_cov_127_6	UniRef100_Q1AS74	70.5	190	201	194	2.1e-69	271.2	UniRef100_Q1AS74 CMP/dCMP deaminase, zinc-binding protein n=1 Tax=Rubrobacter xylanophilus (strain DSM 9941 / NBRC 16129) TaxID=266117 RepID=Q1AS74_RUBXD	Taxonomy=Bacteria;Actinobacteria;Rubrobacteria;Rubrobacterales;Rubrobacteraceae;Rubrobacter;Rubrobacter_xylanophilus
AB19_LB3_1100_length_13561_cov_87_9	UniRef100_A0A023X2V8	64.1	131	132	148	7.3e-39	169.1	UniRef100_A0A023X2V8 Cytidine deaminase n=2 Tax=Rubrobacter radiotolerans TaxID=42256 RepID=A0A023X2V8_9ACTN	Taxonomy=Bacteria;Actinobacteria;Rubrobacteria;Rubrobacterales;Rubrobacteraceae;Rubrobacter;Rubrobacter_radiotolerans
AB19_LB3_1138_length_13266_cov_23_11	UniRef100_D3D084	66.4	143	177	156	4.2e-42	180.3	UniRef100_D3D084 tRNA-specific adenosine deaminase n=1 Tax=Frankia sp. EUN1f TaxID=102897 RepID=D3D084_9ACTN	Taxonomy=Bacteria;Actinobacteria;Frankiales;Frankiaceae;Frankia;Frankia_sp_EUN1f
AB19_LB3_1187_length_13005_cov_51_8	UniRef100_A0A1K1M7Q2	65.4	243	253	259	6.6e-89	336.3	UniRef100_A0A1K1M7Q2 Glucosamine-6-phosphate deaminase n=1 Tax=Paenibacillus sp. UNCCL117 TaxID=1502764 RepID=A0A1K1M7Q2_9BACL	Taxonomy=Bacteria;Firmicutes;Bacilli;Bacillales;Paenibacillaceae;Paenibacillus;Paenibacillus_sp_UNCCL117
AB19_LB3_1318_length_12207_cov_47_13	UniRef100_A0A1F8KK71	86.6	186	187	186	2.9e-86	327	UniRef100_A0A1F8KK71 Deaminase n=1 Tax=Chloroflexi bacterium GWB2_54_36 TaxID=1797613 RepID=A0A1F8KK71_9CHLR	Taxonomy=Bacteria;Chloroflexi;Chloroflexi_bacterium_GWB2_54_36
AB19_LB3_1332_length_12158_cov_32_11	UniRef100_A0A1J5G2J9	64.7	326	340	335	6.9e-126	459.5	UniRef100_A0A1J5G2J9 Adenine deaminase n=1 Tax=Nitrospirae bacterium CG2_30_53_67 TaxID=1805278 RepID=A0A1J5G2J9_9BACT	Taxonomy=Bacteria;Nitrospirae;Nitrospirae_bacterium_CG2_30_53_67
AB19_LB3_1354_length_12060_cov_32_3	UniRef100_Q1AV74	61.4	585	591	588	9.6e-200	705.7	UniRef100_Q1AV74 Adenine deaminase n=1 Tax=Rubrobacter xylanophilus (strain DSM 9941 / NBRC 16129) TaxID=266117 RepID=Q1AV74_RUBXD	Taxonomy=Bacteria;Actinobacteria;Rubrobacteria;Rubrobacterales;Rubrobacteraceae;Rubrobacter;Rubrobacter_xylanophilus
AB19_LB3_1534_length_11237_cov_16_10	UniRef100_UPI0004941896	91.4	451	476	461	7.9e-237	828.6	UniRef100_UPI0004941896 8-oxoguanine deaminase n=1 Tax=Geodermatophilaceae bacterium URHB0048 TaxID=1380347 RepID=UPI0004941896	Taxonomy=Bacteria;Actinobacteria;Geodermatophilales;Geodermatophilaceae;Geodermatophilaceae_bacterium_URHB0048
AB19_LB3_1611_length_10917_cov_28_2	UniRef100_B9L1D1	64.1	571	583	569	1.3e-193	685.3	UniRef100_B9L1D1 Adenine deaminase n=1 Tax=Thermomicrobium roseum (strain ATCC 27502 / DSM 5159 / P-2) TaxID=309801 RepID=B9L1D1_THERP	Taxonomy=Bacteria;Chloroflexi;Thermomicrobiales;Thermomicrobiaceae;Thermomicrobium;Thermomicrobium_roseum
AB19_LB3_1612_length_10908_cov_61_3	UniRef100_A0A1J5G2J9	62	329	347	335	3.4e-120	440.7	UniRef100_A0A1J5G2J9 Adenine deaminase n=1 Tax=Nitrospirae bacterium CG2_30_53_67 TaxID=1805278 RepID=A0A1J5G2J9_9BACT	Taxonomy=Bacteria;Nitrospirae;Nitrospirae_bacterium_CG2_30_53_67
AB19_LB3_1712_length_10535_cov_41_12	UniRef100_D1C775	79.8	188	212	197	1.3e-77	298.5	UniRef100_D1C775 dCTP deaminase n=1 Tax=Sphaerobacter thermophilus (strain DSM 20745 / S 6022) TaxID=479434 RepID=D1C775_SPHTD	Taxonomy=Bacteria;Chloroflexi;Sphaerobacteridae;Sphaerobacterales;Sphaerobacterineae;Sphaerobacteraceae;Sphaerobacter;Sphaerobacter_thermophilus
AB19_LB3_1745_length_10411_cov_20_9	UniRef100_UPI00055E6D04	76.2	143	153	143	4.9e-55	223	UniRef100_UPI00055E6D04 tRNA-specific adenosine deaminase n=1 Tax=Solirubrobacter sp. URHD0082 TaxID=1298857 RepID=UPI00055E6D04	Taxonomy=Bacteria;Actinobacteria;Thermoleophilia;Solirubrobacterales;Solirubrobacteraceae;Solirubrobacter;Solirubrobacter_sp_URHD0082
AB19_LB3_1763_length_10357_cov_34_9	UniRef100_UPI0004976865	69.4	108	111	110	1.1e-27	131.7	UniRef100_UPI0004976865 cytidine deaminase n=1 Tax=Blastococcus sp. URHD0036 TaxID=1380356 RepID=UPI0004976865	Taxonomy=Bacteria;Actinobacteria;Geodermatophilales;Geodermatophilaceae;Blastococcus;Blastococcus_sp_URHD0036
AB19_LB3_1814_length_10204_cov_37_2	UniRef100_D1CG56	42.7	241	268	241	5.8e-43	183.7	UniRef100_D1CG56 Bifunctional deaminase-reductase domain protein n=2 Tax=Thermobaculum TaxID=262406 RepID=D1CG56_THET1	Taxonomy=Bacteria;unclassified
AB19_LB3_1900_length_9876_cov_54_8	UniRef100_Q1AVV9	70.4	125	131	134	3.5e-41	176.8	UniRef100_Q1AVV9 Cytidine deaminase n=2 Tax=Rubrobacter xylanophilus TaxID=49319 RepID=Q1AVV9_RUBXD	Taxonomy=Bacteria;Actinobacteria;Rubrobacteria;Rubrobacterales;Rubrobacteraceae;Rubrobacter;Rubrobacter_xylanophilus
AB19_LB3_1975_length_9597_cov_155_7	UniRef100_UPI00064BD805	69.6	148	153	150	6.4e-55	222.6	UniRef100_UPI00064BD805 tRNA-specific adenosine deaminase n=1 Tax=Rubrobacter aplysinae TaxID=909625 RepID=UPI00064BD805	Taxonomy=Bacteria;Actinobacteria;Rubrobacteria;Rubrobacterales;Rubrobacteraceae;Rubrobacter;Rubrobacter_aplysinae
AB19_LB3_2066_length_9328_cov_73_10	UniRef100_A0A023X794	65.9	185	192	195	2.3e-65	257.7	UniRef100_A0A023X794 Cytidine and deoxycytidylate deaminase zinc-binding region n=1 Tax=Rubrobacter radiotolerans TaxID=42256 RepID=A0A023X794_9ACTN	Taxonomy=Bacteria;Actinobacteria;Rubrobacteria;Rubrobacterales;Rubrobacteraceae;Rubrobacter;Rubrobacter_radiotolerans
AB19_LB3_2166_length_9045_cov_181_2	UniRef100_D1CIT5	68.2	179	187	180	8.9e-67	262.3	UniRef100_D1CIT5 Bifunctional deaminase-reductase domain protein n=1 Tax=Thermobaculum terrenum (strain ATCC BAA-798 / YNP1) TaxID=525904 RepID=D1CIT5_THET1	Taxonomy=Bacteria;Thermobaculum;Thermobaculum_terrenum
AB19_LB3_2177_length_9009_cov_44_1	UniRef100_UPI00064BD805	75.5	49	57	150	3.6e-11	75.9	UniRef100_UPI00064BD805 tRNA-specific adenosine deaminase n=1 Tax=Rubrobacter aplysinae TaxID=909625 RepID=UPI00064BD805	Taxonomy=Bacteria;Actinobacteria;Rubrobacteria;Rubrobacterales;Rubrobacteraceae;Rubrobacter;Rubrobacter_aplysinae
AB19_LB3_2335_length_8606_cov_14_1	UniRef100_A0A132N0X8	69.4	310	314	343	2.2e-118	434.5	UniRef100_A0A132N0X8 Adenosine deaminase n=1 Tax=Streptomyces thermoautotrophicus TaxID=1469144 RepID=A0A132N0X8_9ACTN	Taxonomy=Bacteria;Actinobacteria;Streptomycetales;Streptomycetaceae;Streptomyces;Streptomyces_thermoautotrophicus
AB19_LB3_2455_length_8342_cov_19_8	UniRef100_A0A021X1D3	56.2	73	75	153	1.7e-16	94	UniRef100_A0A021X1D3 Cytosine deaminase n=2 Tax=Rhizobiaceae TaxID=82115 RepID=A0A021X1D3_9RHIZ	Taxonomy=Bacteria;Proteobacteria;Alphaproteobacteria;Rhizobiales;unclassified
AB19_LB3_2513_length_8239_cov_13_6	UniRef100_D3FA07	47.4	234	220	250	8.1e-43	183	UniRef100_D3FA07 Bifunctional deaminase-reductase domain protein n=1 Tax=Conexibacter woesei (strain DSM 14684 / JCM 11494 / NBRC 100937 / ID131577) TaxID=469383 RepID=D3FA07_CONWI	Taxonomy=Bacteria;Actinobacteria;Thermoleophilia;Solirubrobacterales;Conexibacteraceae;Conexibacter;Conexibacter_woesei
AB19_LB3_2585_length_8113_cov_11_2	UniRef100_D3FFG4	81.2	154	160	154	4.6e-64	253.1	UniRef100_D3FFG4 tRNA-specific adenosine deaminase n=1 Tax=Conexibacter woesei (strain DSM 14684 / JCM 11494 / NBRC 100937 / ID131577) TaxID=469383 RepID=D3FFG4_CONWI	Taxonomy=Bacteria;Actinobacteria;Thermoleophilia;Solirubrobacterales;Conexibacteraceae;Conexibacter;Conexibacter_woesei
AB19_LB3_2597_length_8098_cov_20_6	UniRef100_A0A1H2FM67	78.2	225	228	341	4e-93	350.1	UniRef100_A0A1H2FM67 Adenosine deaminase n=1 Tax=Jiangella alkaliphila TaxID=419479 RepID=A0A1H2FM67_9ACTN	Taxonomy=Bacteria;Actinobacteria;Jiangellales;Jiangellaceae;Jiangella;Jiangella_alkaliphila
AB19_LB3_2597_length_8098_cov_20_7	UniRef100_A0A1C4M683	71.6	95	96	340	2.1e-27	130.6	UniRef100_A0A1C4M683 Adenosine deaminase n=1 Tax=Streptomyces sp. DvalAA-43 TaxID=1839762 RepID=A0A1C4M683_9ACTN	Taxonomy=Bacteria;Actinobacteria;Streptomycetales;Streptomycetaceae;Streptomyces;Streptomyces_sp_DvalAA_43
AB19_LB3_2621_length_8054_cov_14_4	UniRef100_A0A0Q9Q015	65.6	340	343	350	9.2e-110	406	UniRef100_A0A0Q9Q015 Bifunctional diaminohydroxyphosphoribosylaminopyrimidine deaminase/5-amino-6-(5-phosphoribosylamino)uracil reductase n=1 Tax=Nocardioides sp. Soil774 TaxID=1736408 RepID=A0A0Q9Q015_9ACTN	Taxonomy=Bacteria;Actinobacteria;Propionibacteriales;Nocardioidaceae;Nocardioides;Nocardioides_sp_Soil774
AB19_LB3_2709_length_7893_cov_13_7	UniRef100_E2S895	73.3	150	154	149	2.5e-51	210.7	UniRef100_E2S895 tRNA-specific adenosine deaminase n=2 Tax=Aeromicrobium marinum TaxID=219314 RepID=E2S895_9ACTN	Taxonomy=Bacteria;Actinobacteria;Propionibacteriales;Nocardioidaceae;Aeromicrobium;Aeromicrobium_marinum
AB19_LB3_2726_length_7874_cov_13_7	UniRef100_A0A1H2M3Z3	79	328	329	379	1.5e-138	501.5	UniRef100_A0A1H2M3Z3 Adenosine deaminase n=1 Tax=Jiangella alkaliphila TaxID=419479 RepID=A0A1H2M3Z3_9ACTN	Taxonomy=Bacteria;Actinobacteria;Jiangellales;Jiangellaceae;Jiangella;Jiangella_alkaliphila
AB19_LB3_2751_length_7830_cov_12_2	UniRef100_A0A0G3V5Y3	59.9	284	302	291	1.1e-77	299.3	UniRef100_A0A0G3V5Y3 Porphobilinogen deaminase n=1 Tax=Actinobacteria bacterium IMCC26256 TaxID=1650658 RepID=A0A0G3V5Y3_9ACTN	Taxonomy=Bacteria;Actinobacteria;Actinobacteria_bacterium_IMCC26256
AB19_LB3_2980_length_7503_cov_13_3	UniRef100_A0A178IFR1	60.2	123	143	138	3.3e-29	137.1	UniRef100_A0A178IFR1 Cytidine deaminase n=1 Tax=Opitutaceae bacterium TSB47 TaxID=1184151 RepID=A0A178IFR1_9BACT	Taxonomy=Bacteria;Verrucomicrobia;Opitutae;Opitutales;Opitutaceae;Opitutaceae_bacterium_TSB47
AB19_LB3_3258_length_7107_cov_36_4	UniRef100_A0A1J7C4W3	70.1	187	203	199	3.3e-67	263.8	UniRef100_A0A1J7C4W3 dCTP deaminase n=1 Tax=Streptomyces gilvigriseus TaxID=1428644 RepID=A0A1J7C4W3_9ACTN	Taxonomy=Bacteria;Actinobacteria;Streptomycetales;Streptomycetaceae;Streptomyces;Streptomyces_gilvigriseus
AB19_LB3_3260_length_7101_cov_11_5	UniRef100_UPI0004CC6468	87.4	191	192	191	2.7e-95	357.1	UniRef100_UPI0004CC6468 deoxycytidine triphosphate deaminase n=1 Tax=Streptosporangium amethystogenes TaxID=2002 RepID=UPI0004CC6468	Taxonomy=Bacteria;Actinobacteria;Streptosporangiales;Streptosporangiaceae;Streptosporangium;Streptosporangium_amethystogenes
AB19_LB3_3338_length_7005_cov_9_9	UniRef100_A0A1H2CIY7	79	143	149	156	2.5e-56	227.3	UniRef100_A0A1H2CIY7 tRNA-specific adenosine deaminase n=1 Tax=Jiangella sp. DSM 45060 TaxID=1798224 RepID=A0A1H2CIY7_9ACTN	Taxonomy=Bacteria;Actinobacteria;Jiangellales;Jiangellaceae;Jiangella;Jiangella_sp_DSM_45060
AB19_LB3_3366_length_6965_cov_18_2	UniRef100_A0A1E4FIK4	64.6	48	55	189	3.3e-09	69.3	UniRef100_A0A1E4FIK4 Deaminase n=1 Tax=bacterium SCN 62-11 TaxID=1660156 RepID=A0A1E4FIK4_9BACT	Taxonomy=Bacteria;bacterium_SCN_62_11
AB19_LB3_3366_length_6965_cov_18_6	UniRef100_A4FJP1	86.5	178	179	187	1e-83	318.5	UniRef100_A4FJP1 Bifunctional deaminase-reductase-like protein n=2 Tax=Saccharopolyspora erythraea TaxID=1836 RepID=A4FJP1_SACEN	Taxonomy=Bacteria;Actinobacteria;Pseudonocardiales;Pseudonocardiaceae;Saccharopolyspora;Saccharopolyspora_erythraea
AB19_LB3_3415_length_6912_cov_9_4	UniRef100_A0A1H6JMP8	66	147	157	151	1.3e-42	181.8	UniRef100_A0A1H6JMP8 Enamine deaminase RidA, house cleaning of reactive enamine intermediates, YjgF/YER057c/UK114 family n=1 Tax=Mycobacterium rutilum TaxID=370526 RepID=A0A1H6JMP8_9MYCO	Taxonomy=Bacteria;Actinobacteria;Corynebacteriales;Mycobacteriaceae;Mycobacterium;Mycobacterium_rutilum
AB19_LB3_3500_length_6814_cov_4_1	UniRef100_UPI00068726E2	69	116	242	319	2.6e-34	154.8	UniRef100_UPI00068726E2 adenosine deaminase n=1 Tax=Actinomadura rifamycini TaxID=31962 RepID=UPI00068726E2	Taxonomy=Bacteria;Actinobacteria;Streptosporangiales;Thermomonosporaceae;Actinomadura;Actinomadura_rifamycini
AB19_LB3_3576_length_6742_cov_117_6	UniRef100_UPI00064BD805	68.9	148	153	150	1.1e-54	221.9	UniRef100_UPI00064BD805 tRNA-specific adenosine deaminase n=1 Tax=Rubrobacter aplysinae TaxID=909625 RepID=UPI00064BD805	Taxonomy=Bacteria;Actinobacteria;Rubrobacteria;Rubrobacterales;Rubrobacteraceae;Rubrobacter;Rubrobacter_aplysinae
AB19_LB3_3635_length_6684_cov_26_2	UniRef100_A0A1M7UP11	78.2	119	120	546	1.7e-47	197.6	UniRef100_A0A1M7UP11 Deoxycytidine triphosphate deaminase n=1 Tax=Geodermatophilus obscurus TaxID=1861 RepID=A0A1M7UP11_9ACTN	Taxonomy=Bacteria;Actinobacteria;Geodermatophilales;Geodermatophilaceae;Geodermatophilus;Geodermatophilus_obscurus
AB19_LB3_3740_length_6571_cov_128_6	UniRef100_A0A023X794	63.2	193	196	195	1.1e-64	255.4	UniRef100_A0A023X794 Cytidine and deoxycytidylate deaminase zinc-binding region n=1 Tax=Rubrobacter radiotolerans TaxID=42256 RepID=A0A023X794_9ACTN	Taxonomy=Bacteria;Actinobacteria;Rubrobacteria;Rubrobacterales;Rubrobacteraceae;Rubrobacter;Rubrobacter_radiotolerans
AB19_LB3_3797_length_6528_cov_14_4	UniRef100_UPI0004AF045F	49.2	242	240	245	2.6e-42	181.4	UniRef100_UPI0004AF045F deaminase n=1 Tax=Candidatus Blastococcus massiliensis TaxID=1470358 RepID=UPI0004AF045F	Taxonomy=Bacteria;Actinobacteria;Geodermatophilales;Geodermatophilaceae;Blastococcus;Candidatus_Blastococcus_massiliensis
AB19_LB3_3953_length_6366_cov_13_6	UniRef100_A0A1H2CUH8	74.5	98	104	337	1.7e-27	131	UniRef100_A0A1H2CUH8 Porphobilinogen deaminase n=1 Tax=Streptomyces sp. TLI_053 TaxID=1855352 RepID=A0A1H2CUH8_9ACTN	Taxonomy=Bacteria;Actinobacteria;Streptomycetales;Streptomycetaceae;Streptomyces;Streptomyces_sp_TLI_053
AB19_LB3_4049_length_6288_cov_21_7	UniRef100_A0A1H2CIY7	76.2	143	162	156	5.4e-52	213	UniRef100_A0A1H2CIY7 tRNA-specific adenosine deaminase n=1 Tax=Jiangella sp. DSM 45060 TaxID=1798224 RepID=A0A1H2CIY7_9ACTN	Taxonomy=Bacteria;Actinobacteria;Jiangellales;Jiangellaceae;Jiangella;Jiangella_sp_DSM_45060
AB19_LB3_4059_length_6279_cov_21_3	UniRef100_UPI0004B99731	69.4	144	156	147	7.7e-48	199.1	UniRef100_UPI0004B99731 cytidine deaminase n=1 Tax=Sphingomonas jaspsi TaxID=392409 RepID=UPI0004B99731	Taxonomy=Bacteria;Proteobacteria;Alphaproteobacteria;Sphingomonadales;Sphingomonadaceae;Sphingomonas;Sphingomonas_jaspsi
AB19_LB3_4109_length_6231_cov_26_7	UniRef100_UPI000485E138	78.7	197	197	197	4.5e-85	323.2	UniRef100_UPI000485E138 deaminase/reductase n=1 Tax=Solirubrobacterales bacterium URHD0059 TaxID=1380390 RepID=UPI000485E138	Taxonomy=Bacteria;Actinobacteria;Thermoleophilia;Solirubrobacterales;Solirubrobacterales_bacterium_URHD0059
AB19_LB3_4175_length_6182_cov_26_4	UniRef100_B9L0Q4	40.4	594	609	560	1.3e-95	359.8	UniRef100_B9L0Q4 Porphobilinogen deaminase n=1 Tax=Thermomicrobium roseum (strain ATCC 27502 / DSM 5159 / P-2) TaxID=309801 RepID=B9L0Q4_THERP	Taxonomy=Bacteria;Chloroflexi;Thermomicrobiales;Thermomicrobiaceae;Thermomicrobium;Thermomicrobium_roseum
AB19_LB3_4238_length_6123_cov_35_5	UniRef100_Q218U9	55.8	197	195	185	2.2e-52	214.5	UniRef100_Q218U9 dCTP deaminase n=1 Tax=Rhodopseudomonas palustris (strain BisB18) TaxID=316056 RepID=Q218U9_RHOPB	Taxonomy=Bacteria;Proteobacteria;Alphaproteobacteria;Rhizobiales;Bradyrhizobiaceae;Rhodopseudomonas;Rhodopseudomonas_palustris
AB19_LB3_4543_length_5869_cov_48_5	UniRef100_B9L0Q4	42.8	563	597	560	2.8e-106	395.2	UniRef100_B9L0Q4 Porphobilinogen deaminase n=1 Tax=Thermomicrobium roseum (strain ATCC 27502 / DSM 5159 / P-2) TaxID=309801 RepID=B9L0Q4_THERP	Taxonomy=Bacteria;Chloroflexi;Thermomicrobiales;Thermomicrobiaceae;Thermomicrobium;Thermomicrobium_roseum
AB19_LB3_4632_length_5803_cov_23_1	UniRef100_A0A0D6YJP9	89.2	74	76	150	3.2e-31	142.9	UniRef100_A0A0D6YJP9 tRNA-specific adenosine deaminase n=1 Tax=Mastigocladus laminosus UU774 TaxID=1594576 RepID=A0A0D6YJP9_MASLA	Taxonomy=Bacteria;Cyanobacteria;Nostocales;Hapalosiphonaceae;Mastigocladus;Mastigocladus_laminosus_UU774
AB19_LB3_4651_length_5787_cov_14_7	UniRef100_UPI000685FAE0	48.6	70	67	198	1.4e-09	70.9	UniRef100_UPI000685FAE0 deaminase n=1 Tax=Nocardiopsis lucentensis TaxID=53441 RepID=UPI000685FAE0	Taxonomy=Bacteria;Actinobacteria;Streptosporangiales;Nocardiopsaceae;Nocardiopsis;Nocardiopsis_lucentensis
AB19_LB3_4660_length_5773_cov_17_2	UniRef100_UPI0004C628F9	51.3	343	344	352	7.6e-80	306.6	UniRef100_UPI0004C628F9 glucosamine-6-phosphate deaminase n=1 Tax=Streptomyces sp. NRRL S-118 TaxID=1463881 RepID=UPI0004C628F9	Taxonomy=Bacteria;Actinobacteria;Streptomycetales;Streptomycetaceae;Streptomyces;Streptomyces_sp_NRRL_S_118
AB19_LB3_4721_length_5714_cov_54_5	UniRef100_Q1AVH0	85.5	145	162	157	1.5e-70	274.6	UniRef100_Q1AVH0 CMP/dCMP deaminase, zinc-binding protein n=1 Tax=Rubrobacter xylanophilus (strain DSM 9941 / NBRC 16129) TaxID=266117 RepID=Q1AVH0_RUBXD	Taxonomy=Bacteria;Actinobacteria;Rubrobacteria;Rubrobacterales;Rubrobacteraceae;Rubrobacter;Rubrobacter_xylanophilus
AB19_LB3_4851_length_5617_cov_113_7	UniRef100_Q1AVH0	93	86	104	157	3.6e-41	176.4	UniRef100_Q1AVH0 CMP/dCMP deaminase, zinc-binding protein n=1 Tax=Rubrobacter xylanophilus (strain DSM 9941 / NBRC 16129) TaxID=266117 RepID=Q1AVH0_RUBXD	Taxonomy=Bacteria;Actinobacteria;Rubrobacteria;Rubrobacterales;Rubrobacteraceae;Rubrobacter;Rubrobacter_xylanophilus
AB19_LB3_4881_length_5593_cov_30_5	UniRef100_H6RUJ1	85.3	150	155	182	2.5e-67	263.8	UniRef100_H6RUJ1 Cytosine deaminase n=2 Tax=Blastococcus TaxID=38501 RepID=H6RUJ1_BLASD	Taxonomy=Bacteria;Actinobacteria;Geodermatophilales;Geodermatophilaceae;unclassified
AB19_LB3_4885_length_5591_cov_98_6	UniRef100_Q1AW36	36.4	228	230	251	3.1e-29	137.9	UniRef100_Q1AW36 Bifunctional deaminase-reductase-like protein n=1 Tax=Rubrobacter xylanophilus (strain DSM 9941 / NBRC 16129) TaxID=266117 RepID=Q1AW36_RUBXD	Taxonomy=Bacteria;Actinobacteria;Rubrobacteria;Rubrobacterales;Rubrobacteraceae;Rubrobacter;Rubrobacter_xylanophilus
AB19_LB3_5106_length_5450_cov_8_4	UniRef100_UPI000568EDFA	82.5	189	192	199	2.5e-88	334	UniRef100_UPI000568EDFA deoxycytidine triphosphate deaminase n=1 Tax=Frankia sp. QA3 TaxID=710111 RepID=UPI000568EDFA	Taxonomy=Bacteria;Actinobacteria;Frankiales;Frankiaceae;Frankia;Frankia_sp_QA3
AB19_LB3_5167_length_5410_cov_103_6	UniRef100_R4Z651	57.4	343	338	361	6.5e-100	373.2	UniRef100_R4Z651 Pyrimidine deaminase n=1 Tax=Candidatus Microthrix parvicella RN1 TaxID=1229780 RepID=R4Z651_9ACTN	Taxonomy=Bacteria;Actinobacteria;Acidimicrobiia;Acidimicrobiales;Microthrixaceae;Candidatus_Microthrix;Candidatus_Microthrix_parvicella_RN1
AB19_LB3_5513_length_5197_cov_8_5	UniRef100_UPI00068FE7D0	72.4	170	173	188	6.1e-54	219.5	UniRef100_UPI00068FE7D0 tRNA-specific adenosine deaminase n=1 Tax=Streptomyces sp. NRRL F-5126 TaxID=1463857 RepID=UPI00068FE7D0	Taxonomy=Bacteria;Actinobacteria;Streptomycetales;Streptomycetaceae;Streptomyces;Streptomyces_sp_NRRL_F_5126
AB19_LB3_5600_length_5141_cov_12_6	UniRef100_A0A132N0X8	62.6	337	341	343	3.8e-108	400.6	UniRef100_A0A132N0X8 Adenosine deaminase n=1 Tax=Streptomyces thermoautotrophicus TaxID=1469144 RepID=A0A132N0X8_9ACTN	Taxonomy=Bacteria;Actinobacteria;Streptomycetales;Streptomycetaceae;Streptomyces;Streptomyces_thermoautotrophicus
AB19_LB3_5608_length_5137_cov_14_7	UniRef100_D2SD99	79.2	53	85	182	3.6e-15	89.7	UniRef100_D2SD99 Bifunctional deaminase-reductase domain protein n=1 Tax=Geodermatophilus obscurus (strain ATCC 25078 / DSM 43160 / JCM 3152 / G-20) TaxID=526225 RepID=D2SD99_GEOOG	Taxonomy=Bacteria;Actinobacteria;Geodermatophilales;Geodermatophilaceae;Geodermatophilus;Geodermatophilus_obscurus
AB19_LB3_5619_length_5133_cov_10_2	UniRef100_A0A0K1FD33	80	130	151	147	2e-53	217.6	UniRef100_A0A0K1FD33 Cytidine deaminase n=1 Tax=Arsenicicoccus sp. oral taxon 190 TaxID=1658671 RepID=A0A0K1FD33_9MICO	Taxonomy=Bacteria;Actinobacteria;Micrococcales;Intrasporangiaceae;Arsenicicoccus;Arsenicicoccus_sp_oral_taxon_190
AB19_LB3_5897_length_4980_cov_69_3	UniRef100_Q1AS41	79.1	148	191	167	4.2e-56	226.9	UniRef100_Q1AS41 tRNA-specific adenosine deaminase n=2 Tax=Rubrobacter xylanophilus TaxID=49319 RepID=Q1AS41_RUBXD	Taxonomy=Bacteria;Actinobacteria;Rubrobacteria;Rubrobacterales;Rubrobacteraceae;Rubrobacter;Rubrobacter_xylanophilus
AB19_LB3_5931_length_4962_cov_15_2	UniRef100_D1CDK0	83.7	190	200	200	5.4e-86	326.2	UniRef100_D1CDK0 dCTP deaminase n=1 Tax=Thermobaculum terrenum (strain ATCC BAA-798 / YNP1) TaxID=525904 RepID=D1CDK0_THET1	Taxonomy=Bacteria;Thermobaculum;Thermobaculum_terrenum
AB19_LB3_6110_length_4867_cov_98_3	UniRef100_Q1AVH0	84.6	149	170	157	3.8e-72	280	UniRef100_Q1AVH0 CMP/dCMP deaminase, zinc-binding protein n=1 Tax=Rubrobacter xylanophilus (strain DSM 9941 / NBRC 16129) TaxID=266117 RepID=Q1AVH0_RUBXD	Taxonomy=Bacteria;Actinobacteria;Rubrobacteria;Rubrobacterales;Rubrobacteraceae;Rubrobacter;Rubrobacter_xylanophilus
AB19_LB3_6111_length_4867_cov_42_5	UniRef100_UPI0004C628F9	52.4	351	374	352	1.4e-82	315.8	UniRef100_UPI0004C628F9 glucosamine-6-phosphate deaminase n=1 Tax=Streptomyces sp. NRRL S-118 TaxID=1463881 RepID=UPI0004C628F9	Taxonomy=Bacteria;Actinobacteria;Streptomycetales;Streptomycetaceae;Streptomyces;Streptomyces_sp_NRRL_S_118
AB19_LB3_6196_length_4823_cov_106_1	UniRef100_Q1AV74	62.8	422	421	588	2.1e-148	534.6	UniRef100_Q1AV74 Adenine deaminase n=1 Tax=Rubrobacter xylanophilus (strain DSM 9941 / NBRC 16129) TaxID=266117 RepID=Q1AV74_RUBXD	Taxonomy=Bacteria;Actinobacteria;Rubrobacteria;Rubrobacterales;Rubrobacteraceae;Rubrobacter;Rubrobacter_xylanophilus
AB19_LB3_6245_length_4800_cov_19_3	UniRef100_D1CG56	37.8	238	253	241	1.3e-36	162.5	UniRef100_D1CG56 Bifunctional deaminase-reductase domain protein n=2 Tax=Thermobaculum TaxID=262406 RepID=D1CG56_THET1	Taxonomy=Bacteria;unclassified
AB19_LB3_6801_length_4554_cov_153_3	UniRef100_UPI00064C42F5	66.5	170	187	176	1.9e-53	218	UniRef100_UPI00064C42F5 tRNA-specific adenosine deaminase n=1 Tax=Rubrobacter aplysinae TaxID=909625 RepID=UPI00064C42F5	Taxonomy=Bacteria;Actinobacteria;Rubrobacteria;Rubrobacterales;Rubrobacteraceae;Rubrobacter;Rubrobacter_aplysinae
AB19_LB3_7226_length_4382_cov_16_3	UniRef100_UPI0004B99731	69	145	156	147	2.5e-46	194.1	UniRef100_UPI0004B99731 cytidine deaminase n=1 Tax=Sphingomonas jaspsi TaxID=392409 RepID=UPI0004B99731	Taxonomy=Bacteria;Proteobacteria;Alphaproteobacteria;Sphingomonadales;Sphingomonadaceae;Sphingomonas;Sphingomonas_jaspsi
AB19_LB3_7298_length_4358_cov_15_3	UniRef100_A0A0D6YJP9	76	150	152	150	2.3e-57	230.7	UniRef100_A0A0D6YJP9 tRNA-specific adenosine deaminase n=1 Tax=Mastigocladus laminosus UU774 TaxID=1594576 RepID=A0A0D6YJP9_MASLA	Taxonomy=Bacteria;Cyanobacteria;Nostocales;Hapalosiphonaceae;Mastigocladus;Mastigocladus_laminosus_UU774
AB19_LB3_7535_length_4274_cov_289_2	UniRef100_D6Y392	50.8	248	252	240	1e-49	206.1	UniRef100_D6Y392 Bifunctional deaminase-reductase domain protein n=1 Tax=Thermobispora bispora (strain ATCC 19993 / DSM 43833 / CBS 139.67 / JCM 10125 / NBRC 14880 / R51) TaxID=469371 RepID=D6Y392_THEBD	Taxonomy=Bacteria;Actinobacteria;Actinobacteria_incertae_sedis;Thermobispora;Thermobispora_bispora
AB19_LB3_7623_length_4243_cov_8_4	UniRef100_E3J059	52.9	70	74	250	2.3e-10	73.6	UniRef100_E3J059 Bifunctional deaminase-reductase domain protein n=1 Tax=Frankia inefficax (strain DSM 45817 / CECT 9037 / EuI1c) TaxID=298654 RepID=E3J059_FRAIE	Taxonomy=Bacteria;Actinobacteria;Frankiales;Frankiaceae;Frankia;Frankia_inefficax
AB19_LB3_7728_length_4208_cov_10_4	UniRef100_A0A098YC24	73.8	305	309	309	2.9e-107	397.5	UniRef100_A0A098YC24 Porphobilinogen deaminase n=1 Tax=Modestobacter caceresii TaxID=1522368 RepID=A0A098YC24_9ACTN	Taxonomy=Bacteria;Actinobacteria;Geodermatophilales;Geodermatophilaceae;Modestobacter;Modestobacter_caceresii
AB19_LB3_7777_length_4192_cov_9_3	UniRef100_UPI00069CABAB	79.9	139	147	166	4.3e-56	226.5	UniRef100_UPI00069CABAB tRNA-specific adenosine deaminase n=1 Tax=Streptomyces celluloflavus TaxID=58344 RepID=UPI00069CABAB	Taxonomy=Bacteria;Actinobacteria;Streptomycetales;Streptomycetaceae;Streptomyces;Streptomyces_celluloflavus
AB19_LB3_7838_length_4165_cov_64_2	UniRef100_Q1AVH0	88	142	170	157	1.6e-70	274.6	UniRef100_Q1AVH0 CMP/dCMP deaminase, zinc-binding protein n=1 Tax=Rubrobacter xylanophilus (strain DSM 9941 / NBRC 16129) TaxID=266117 RepID=Q1AVH0_RUBXD	Taxonomy=Bacteria;Actinobacteria;Rubrobacteria;Rubrobacterales;Rubrobacteraceae;Rubrobacter;Rubrobacter_xylanophilus
AB19_LB3_8011_length_4109_cov_8_3	UniRef100_UPI00047C9B95	76.7	193	198	196	1.5e-80	308.1	UniRef100_UPI00047C9B95 deoxycytidine triphosphate deaminase n=1 Tax=Geodermatophilaceae bacterium URHB0062 TaxID=1380353 RepID=UPI00047C9B95	Taxonomy=Bacteria;Actinobacteria;Geodermatophilales;Geodermatophilaceae;Geodermatophilaceae_bacterium_URHB0062
AB19_LB3_8016_length_4107_cov_7_5	UniRef100_UPI00068A7208	55.3	141	206	146	9.3e-33	149.4	UniRef100_UPI00068A7208 cytidine deaminase n=1 Tax=Streptomyces sp. NRRL F-5135 TaxID=1463858 RepID=UPI00068A7208	Taxonomy=Bacteria;Actinobacteria;Streptomycetales;Streptomycetaceae;Streptomyces;Streptomyces_sp_NRRL_F_5135
AB19_LB3_8089_length_4086_cov_11_2	UniRef100_A0A1B9RLV5	79.4	189	193	201	2.7e-82	313.9	UniRef100_A0A1B9RLV5 dCTP deaminase n=1 Tax=Modestobacter sp. VKM Ac-2676 TaxID=1678130 RepID=A0A1B9RLV5_9ACTN	Taxonomy=Bacteria;Actinobacteria;Geodermatophilales;Geodermatophilaceae;Modestobacter;Modestobacter_sp_VKM_Ac_2676
AB19_LB3_8089_length_4086_cov_11_4	UniRef100_A0A0Q5VBK3	63.4	82	111	418	1.3e-17	98.2	UniRef100_A0A0Q5VBK3 Guanine deaminase n=1 Tax=Geodermatophilus sp. Leaf369 TaxID=1736354 RepID=A0A0Q5VBK3_9ACTN	Taxonomy=Bacteria;Actinobacteria;Geodermatophilales;Geodermatophilaceae;Geodermatophilus;Geodermatophilus_sp_Leaf369
AB19_LB3_8174_length_4065_cov_9_1	UniRef100_D3F2Z8	53.1	318	315	314	1.5e-66	262.3	UniRef100_D3F2Z8 Porphobilinogen deaminase n=1 Tax=Conexibacter woesei (strain DSM 14684 / JCM 11494 / NBRC 100937 / ID131577) TaxID=469383 RepID=D3F2Z8_CONWI	Taxonomy=Bacteria;Actinobacteria;Thermoleophilia;Solirubrobacterales;Conexibacteraceae;Conexibacter;Conexibacter_woesei
AB19_LB3_8283_length_4033_cov_10_2	UniRef100_A0A1H5ZEF0	77.5	151	159	165	6e-64	252.7	UniRef100_A0A1H5ZEF0 tRNA(Arg) A34 adenosine deaminase TadA n=1 Tax=Saccharopolyspora hirsuta TaxID=1837 RepID=A0A1H5ZEF0_SACHI	Taxonomy=Bacteria;Actinobacteria;Pseudonocardiales;Pseudonocardiaceae;Saccharopolyspora;Saccharopolyspora_hirsuta
AB19_LB3_8284_length_4033_cov_7_4	UniRef100_A0A1M6QKV6	55.1	156	165	165	2.4e-39	171	UniRef100_A0A1M6QKV6 Putative tRNA adenosine deaminase-associated protein n=1 Tax=Nocardiopsis flavescens TaxID=758803 RepID=A0A1M6QKV6_9ACTN	Taxonomy=Bacteria;Actinobacteria;Streptosporangiales;Nocardiopsaceae;Nocardiopsis;Nocardiopsis_flavescens
AB19_LB3_8344_length_4017_cov_72_6	UniRef100_A0A1J5G2J9	71.2	274	308	335	1.8e-112	414.8	UniRef100_A0A1J5G2J9 Adenine deaminase n=1 Tax=Nitrospirae bacterium CG2_30_53_67 TaxID=1805278 RepID=A0A1J5G2J9_9BACT	Taxonomy=Bacteria;Nitrospirae;Nitrospirae_bacterium_CG2_30_53_67
AB19_LB3_8378_length_4006_cov_6_3	UniRef100_A0A1C3E4D8	28.5	228	225	372	2.7e-09	71.6	UniRef100_A0A1C3E4D8 Cytidine deaminase n=2 Tax=Planctopirus sp. JC280 TaxID=1841610 RepID=A0A1C3E4D8_9PLAN	Taxonomy=Bacteria;Planctomycetes;Planctomycetia;Planctomycetales;Planctomycetaceae;Planctopirus;Planctopirus_sp_JC280
AB19_LB3_8620_length_3943_cov_6_4	UniRef100_UPI0006882C55	64.2	159	172	269	7.2e-47	196.1	UniRef100_UPI0006882C55 glucosamine-6-phosphate deaminase n=1 Tax=Mycobacterium sp. URHB0044 TaxID=1380386 RepID=UPI0006882C55	Taxonomy=Bacteria;Actinobacteria;Corynebacteriales;Mycobacteriaceae;Mycobacterium;Mycobacterium_sp_URHB0044
AB19_LB3_8634_length_3937_cov_332_1	UniRef100_Q1AVH0	84.8	33	35	157	4.3e-07	61.6	UniRef100_Q1AVH0 CMP/dCMP deaminase, zinc-binding protein n=1 Tax=Rubrobacter xylanophilus (strain DSM 9941 / NBRC 16129) TaxID=266117 RepID=Q1AVH0_RUBXD	Taxonomy=Bacteria;Actinobacteria;Rubrobacteria;Rubrobacterales;Rubrobacteraceae;Rubrobacter;Rubrobacter_xylanophilus
AB19_LB3_8851_length_3882_cov_8_1	UniRef100_A0A1E7JFV9	83	47	51	137	8.8e-17	94.4	UniRef100_A0A1E7JFV9 Cytidine deaminase n=2 Tax=Streptomyces TaxID=1883 RepID=A0A1E7JFV9_9ACTN	Taxonomy=Bacteria;Actinobacteria;Streptomycetales;Streptomycetaceae;unclassified
AB19_LB3_8982_length_3846_cov_187_3	UniRef100_Q1AS41	76.6	154	191	167	4.2e-56	226.9	UniRef100_Q1AS41 tRNA-specific adenosine deaminase n=2 Tax=Rubrobacter xylanophilus TaxID=49319 RepID=Q1AS41_RUBXD	Taxonomy=Bacteria;Actinobacteria;Rubrobacteria;Rubrobacterales;Rubrobacteraceae;Rubrobacter;Rubrobacter_xylanophilus
AB19_LB3_9058_length_3827_cov_9_5	UniRef100_UPI0004AFFFFF	71.8	316	322	318	3.8e-126	460.3	UniRef100_UPI0004AFFFFF bifunctional diaminohydroxyphosphoribosylaminopyrimidine deaminase/5-amino-6-(5-phosphoribosylamino)uracil reductase n=1 Tax=Sphingomonas jaspsi TaxID=392409 RepID=UPI0004AFFFFF	Taxonomy=Bacteria;Proteobacteria;Alphaproteobacteria;Sphingomonadales;Sphingomonadaceae;Sphingomonas;Sphingomonas_jaspsi
AB19_LB3_9384_length_3742_cov_12_1	UniRef100_UPI000486C6EE	75.3	373	374	376	6e-155	556.2	UniRef100_UPI000486C6EE bifunctional diaminohydroxyphosphoribosylaminopyrimidine deaminase/5-amino-6-(5-phosphoribosylamino)uracil reductase n=1 Tax=Solirubrobacterales bacterium URHD0059 TaxID=1380390 RepID=UPI000486C6EE	Taxonomy=Bacteria;Actinobacteria;Thermoleophilia;Solirubrobacterales;Solirubrobacterales_bacterium_URHD0059
AB19_LB3_9691_length_3672_cov_6_4	UniRef100_A0A1H1PQ50	72.4	344	367	351	8.5e-130	472.6	UniRef100_A0A1H1PQ50 Diaminohydroxyphosphoribosylaminopyrimidine deaminase n=1 Tax=Marmoricola scoriae TaxID=642780 RepID=A0A1H1PQ50_9ACTN	Taxonomy=Bacteria;Actinobacteria;Propionibacteriales;Nocardioidaceae;Marmoricola;Marmoricola_scoriae
AB19_LB3_9852_length_3632_cov_10_4	UniRef100_UPI0005A74F30	84.2	57	59	186	2e-20	106.7	UniRef100_UPI0005A74F30 deaminase/reductase n=1 Tax=Streptacidiphilus anmyonensis TaxID=405782 RepID=UPI0005A74F30	Taxonomy=Bacteria;Actinobacteria;Streptomycetales;Streptomycetaceae;Streptacidiphilus;Streptacidiphilus_anmyonensis
AB19_LB3_9895_length_3623_cov_6_1	UniRef100_UPI0004910BEE	79.6	98	100	154	4.1e-42	179.5	UniRef100_UPI0004910BEE tRNA-specific adenosine deaminase n=1 Tax=Nocardioides sp. URHA0032 TaxID=1380388 RepID=UPI0004910BEE	Taxonomy=Bacteria;Actinobacteria;Propionibacteriales;Nocardioidaceae;Nocardioides;Nocardioides_sp_URHA0032
AB19_LB3_10041_length_3591_cov_35_1	UniRef100_A0A1C6DRG3	47.4	424	427	588	2.1e-103	385.2	UniRef100_A0A1C6DRG3 Adenine deaminase n=1 Tax=uncultured Clostridium sp. TaxID=59620 RepID=A0A1C6DRG3_9CLOT	Taxonomy=Bacteria;Firmicutes;Clostridia;Clostridiales;Clostridiaceae;Clostridium;environmental_samples;uncultured_Clostridium_sp_
AB19_LB3_10118_length_3575_cov_10_1	UniRef100_D1C3J6	54.8	84	91	560	1.6e-16	94.4	UniRef100_D1C3J6 Adenine deaminase n=1 Tax=Sphaerobacter thermophilus (strain DSM 20745 / S 6022) TaxID=479434 RepID=D1C3J6_SPHTD	Taxonomy=Bacteria;Chloroflexi;Sphaerobacteridae;Sphaerobacterales;Sphaerobacterineae;Sphaerobacteraceae;Sphaerobacter;Sphaerobacter_thermophilus
AB19_LB3_10251_length_3543_cov_155_3	UniRef100_A0A1F3BM99	97.8	185	186	185	9.7e-98	365.2	UniRef100_A0A1F3BM99 Deaminase n=1 Tax=Anaeromyxobacter sp. RBG_16_69_14 TaxID=1797238 RepID=A0A1F3BM99_9DELT	Taxonomy=Bacteria;Proteobacteria;Deltaproteobacteria;Myxococcales;Cystobacterineae;Anaeromyxobacteraceae;Anaeromyxobacter;Anaeromyxobacter_sp_RBG_16_69_14
AB19_LB3_10322_length_3530_cov_6_5	UniRef100_A0A1M3EEZ1	65.1	129	171	135	8e-38	166	UniRef100_A0A1M3EEZ1 Cytidine deaminase n=1 Tax=Cellulomonas sp. 73-145 TaxID=1895739 RepID=A0A1M3EEZ1_9CELL	Taxonomy=Bacteria;Actinobacteria;Micrococcales;Cellulomonadaceae;Cellulomonas;Cellulomonas_sp_73_145
AB19_LB3_10410_length_3512_cov_18_3	UniRef100_D3FCP9	78.5	186	202	192	9.9e-80	305.4	UniRef100_D3FCP9 dCTP deaminase n=1 Tax=Conexibacter woesei (strain DSM 14684 / JCM 11494 / NBRC 100937 / ID131577) TaxID=469383 RepID=D3FCP9_CONWI	Taxonomy=Bacteria;Actinobacteria;Thermoleophilia;Solirubrobacterales;Conexibacteraceae;Conexibacter;Conexibacter_woesei
AB19_LB3_10540_length_3485_cov_10_1	UniRef100_UPI0004AFFFFF	71.5	316	325	318	9.5e-125	455.7	UniRef100_UPI0004AFFFFF bifunctional diaminohydroxyphosphoribosylaminopyrimidine deaminase/5-amino-6-(5-phosphoribosylamino)uracil reductase n=1 Tax=Sphingomonas jaspsi TaxID=392409 RepID=UPI0004AFFFFF	Taxonomy=Bacteria;Proteobacteria;Alphaproteobacteria;Sphingomonadales;Sphingomonadaceae;Sphingomonas;Sphingomonas_jaspsi
AB19_LB3_10554_length_3482_cov_9_2	UniRef100_D2SBY1	95	80	153	187	1.6e-34	154.8	UniRef100_D2SBY1 Bifunctional deaminase-reductase domain protein n=1 Tax=Geodermatophilus obscurus (strain ATCC 25078 / DSM 43160 / JCM 3152 / G-20) TaxID=526225 RepID=D2SBY1_GEOOG	Taxonomy=Bacteria;Actinobacteria;Geodermatophilales;Geodermatophilaceae;Geodermatophilus;Geodermatophilus_obscurus
AB19_LB3_10621_length_3469_cov_29_5	UniRef100_UPI0003341DCB	73	152	173	163	1.4e-58	235	UniRef100_UPI0003341DCB tRNA-specific adenosine deaminase n=1 Tax=Thermobifida fusca TaxID=2021 RepID=UPI0003341DCB	Taxonomy=Bacteria;Actinobacteria;Streptosporangiales;Nocardiopsaceae;Thermobifida;Thermobifida_fusca
AB19_LB3_10829_length_3428_cov_15_5	UniRef100_Q1AS41	80.4	148	186	167	4.9e-57	229.9	UniRef100_Q1AS41 tRNA-specific adenosine deaminase n=2 Tax=Rubrobacter xylanophilus TaxID=49319 RepID=Q1AS41_RUBXD	Taxonomy=Bacteria;Actinobacteria;Rubrobacteria;Rubrobacterales;Rubrobacteraceae;Rubrobacter;Rubrobacter_xylanophilus
AB19_LB3_10910_length_3415_cov_7_3	UniRef100_UPI000411CF1A	79.7	261	262	261	1.8e-110	407.9	UniRef100_UPI000411CF1A glucosamine-6-phosphate deaminase n=1 Tax=Mycobacterium septicum TaxID=98668 RepID=UPI000411CF1A	Taxonomy=Bacteria;Actinobacteria;Corynebacteriales;Mycobacteriaceae;Mycobacterium;Mycobacterium_septicum
AB19_LB3_10931_length_3411_cov_6_3	UniRef100_A1SPA6	77.8	144	150	154	6.7e-57	229.2	UniRef100_A1SPA6 Cytosine deaminase n=1 Tax=Nocardioides sp. (strain ATCC BAA-499 / JS614) TaxID=196162 RepID=A1SPA6_NOCSJ	Taxonomy=Bacteria;Actinobacteria;Propionibacteriales;Nocardioidaceae;Nocardioides;Nocardioides_sp_
AB19_LB3_10972_length_3404_cov_10_1	UniRef100_A0A0A0JU04	82.3	62	63	171	3.8e-22	112.5	UniRef100_A0A0A0JU04 Deaminase n=1 Tax=Knoellia aerolata DSM 18566 TaxID=1385519 RepID=A0A0A0JU04_9MICO	Taxonomy=Bacteria;Actinobacteria;Micrococcales;Intrasporangiaceae;Knoellia;Knoellia_aerolata_DSM_18566
AB19_LB3_11067_length_3388_cov_6_3	UniRef100_A0LUN7	50.2	237	240	249	1.9e-53	218.4	UniRef100_A0LUN7 Bifunctional deaminase-reductase domain protein n=1 Tax=Acidothermus cellulolyticus (strain ATCC 43068 / 11B) TaxID=351607 RepID=A0LUN7_ACIC1	Taxonomy=Bacteria;Actinobacteria;Acidothermales;Acidothermaceae;Acidothermus;Acidothermus_cellulolyticus
AB19_LB3_11209_length_3363_cov_13_1	UniRef100_UPI00042518C1	88.1	160	148	187	3.2e-75	290	UniRef100_UPI00042518C1 deaminase n=1 Tax=Solirubrobacter sp. URHD0082 TaxID=1298857 RepID=UPI00042518C1	Taxonomy=Bacteria;Actinobacteria;Thermoleophilia;Solirubrobacterales;Solirubrobacteraceae;Solirubrobacter;Solirubrobacter_sp_URHD0082
AB19_LB3_11217_length_3361_cov_12_4	UniRef100_UPI0004B8688B	82.1	123	126	190	4.2e-52	213	UniRef100_UPI0004B8688B deaminase/reductase n=1 Tax=Candidatus Blastococcus massiliensis TaxID=1470358 RepID=UPI0004B8688B	Taxonomy=Bacteria;Actinobacteria;Geodermatophilales;Geodermatophilaceae;Blastococcus;Candidatus_Blastococcus_massiliensis
AB19_LB3_11275_length_3350_cov_11_1	UniRef100_UPI0004C288EF	74	50	53	340	2.8e-10	72.8	UniRef100_UPI0004C288EF adenosine deaminase n=1 Tax=Streptomyces sp. NRRL S-87 TaxID=1463920 RepID=UPI0004C288EF	Taxonomy=Bacteria;Actinobacteria;Streptomycetales;Streptomycetaceae;Streptomyces;Streptomyces_sp_NRRL_S_87
AB19_LB3_11327_length_3340_cov_16_1	UniRef100_UPI0005511512	92.5	146	147	146	1.2e-69	271.6	UniRef100_UPI0005511512 tRNA-specific adenosine deaminase n=1 Tax=Geodermatophilaceae bacterium URHB0062 TaxID=1380353 RepID=UPI0005511512	Taxonomy=Bacteria;Actinobacteria;Geodermatophilales;Geodermatophilaceae;Geodermatophilaceae_bacterium_URHB0062
AB19_LB3_11584_length_3296_cov_6_2	UniRef100_UPI000373F52F	74.3	261	261	259	1.5e-99	371.7	UniRef100_UPI000373F52F glucosamine-6-phosphate deaminase n=1 Tax=Promicromonospora sukumoe TaxID=88382 RepID=UPI000373F52F	Taxonomy=Bacteria;Actinobacteria;Micrococcales;Promicromonosporaceae;Promicromonospora;Promicromonospora_sukumoe
AB19_LB3_11609_length_3290_cov_7_1	UniRef100_UPI0005695F96	77.3	75	77	134	7.7e-25	121.7	UniRef100_UPI0005695F96 cytidine deaminase n=1 Tax=Streptacidiphilus oryzae TaxID=348818 RepID=UPI0005695F96	Taxonomy=Bacteria;Actinobacteria;Streptomycetales;Streptomycetaceae;Streptacidiphilus;Streptacidiphilus_oryzae
AB19_LB3_11615_length_3288_cov_8_5	UniRef100_D2B8S6	77.6	183	183	183	1.5e-74	288.1	UniRef100_D2B8S6 Deaminase-reductase domain-containing protein n=1 Tax=Streptosporangium roseum (strain ATCC 12428 / DSM 43021 / JCM 3005 / NI 9100) TaxID=479432 RepID=D2B8S6_STRRD	Taxonomy=Bacteria;Actinobacteria;Streptosporangiales;Streptosporangiaceae;Streptosporangium;Streptosporangium_roseum
AB19_LB3_11926_length_3238_cov_13_2	UniRef100_UPI00041B3ADC	52.2	90	113	205	3.1e-14	87	UniRef100_UPI00041B3ADC deaminase/reductase n=1 Tax=Streptomyces flavidovirens TaxID=67298 RepID=UPI00041B3ADC	Taxonomy=Bacteria;Actinobacteria;Streptomycetales;Streptomycetaceae;Streptomyces;Streptomyces_flavidovirens
AB19_LB3_12133_length_3202_cov_10_2	UniRef100_A0A094PS49	77.4	186	193	187	6.4e-76	292.7	UniRef100_A0A094PS49 Deoxycytidine triphosphate deaminase n=1 Tax=freshwater metagenome TaxID=449393 RepID=A0A094PS49_9ZZZZ	Taxonomy=unclassified_sequences;metagenomes;ecological_metagenomes;freshwater_metagenome
AB19_LB3_12155_length_3198_cov_10_1	UniRef100_A0A0A0JCH5	65.1	169	170	198	2.8e-51	210.7	UniRef100_A0A0A0JCH5 Deaminase n=1 Tax=Knoellia sinensis KCTC 19936 TaxID=1385520 RepID=A0A0A0JCH5_9MICO	Taxonomy=Bacteria;Actinobacteria;Micrococcales;Intrasporangiaceae;Knoellia;Knoellia_sinensis_KCTC_19936
AB19_LB3_12351_length_3169_cov_7_2	UniRef100_UPI00049048B8	80.9	188	189	188	2.1e-79	304.3	UniRef100_UPI00049048B8 cytidine deaminase n=1 Tax=Nocardioides sp. URHA0032 TaxID=1380388 RepID=UPI00049048B8	Taxonomy=Bacteria;Actinobacteria;Propionibacteriales;Nocardioidaceae;Nocardioides;Nocardioides_sp_URHA0032
AB19_LB3_12379_length_3164_cov_24_2	UniRef100_D3FCP9	85.6	188	193	192	1.1e-88	335.1	UniRef100_D3FCP9 dCTP deaminase n=1 Tax=Conexibacter woesei (strain DSM 14684 / JCM 11494 / NBRC 100937 / ID131577) TaxID=469383 RepID=D3FCP9_CONWI	Taxonomy=Bacteria;Actinobacteria;Thermoleophilia;Solirubrobacterales;Conexibacteraceae;Conexibacter;Conexibacter_woesei
AB19_LB3_12599_length_3130_cov_16_1	UniRef100_UPI000425ACD9	74.8	163	164	158	2.9e-61	243.8	UniRef100_UPI000425ACD9 tRNA-specific adenosine deaminase n=1 Tax=Streptomyces sp. TAA486 TaxID=1298880 RepID=UPI000425ACD9	Taxonomy=Bacteria;Actinobacteria;Streptomycetales;Streptomycetaceae;Streptomyces;Streptomyces_sp_TAA486
AB19_LB3_13212_length_3043_cov_20_1	UniRef100_A0A132N0X8	45.4	339	334	343	5.3e-62	247.3	UniRef100_A0A132N0X8 Adenosine deaminase n=1 Tax=Streptomyces thermoautotrophicus TaxID=1469144 RepID=A0A132N0X8_9ACTN	Taxonomy=Bacteria;Actinobacteria;Streptomycetales;Streptomycetaceae;Streptomyces;Streptomyces_thermoautotrophicus
AB19_LB3_13912_length_2947_cov_37_4	UniRef100_D3FCP9	84.7	190	217	192	5.3e-87	329.7	UniRef100_D3FCP9 dCTP deaminase n=1 Tax=Conexibacter woesei (strain DSM 14684 / JCM 11494 / NBRC 100937 / ID131577) TaxID=469383 RepID=D3FCP9_CONWI	Taxonomy=Bacteria;Actinobacteria;Thermoleophilia;Solirubrobacterales;Conexibacteraceae;Conexibacter;Conexibacter_woesei
AB19_LB3_14378_length_2885_cov_22_4	UniRef100_UPI0004CD2C7E	85.4	151	158	159	8e-69	268.9	UniRef100_UPI0004CD2C7E tRNA-specific adenosine deaminase n=1 Tax=Streptosporangium roseum TaxID=2001 RepID=UPI0004CD2C7E	Taxonomy=Bacteria;Actinobacteria;Streptosporangiales;Streptosporangiaceae;Streptosporangium;Streptosporangium_roseum
AB19_LB3_14402_length_2881_cov_79_1	UniRef100_A0A174DF50	66.7	177	177	588	1.1e-58	235.3	UniRef100_A0A174DF50 Adenine deaminase n=1 Tax=[Eubacterium] contortum TaxID=39482 RepID=A0A174DF50_9FIRM	Taxonomy=Bacteria;Firmicutes;Clostridia;Clostridiales;Lachnospiraceae;_Eubacterium_contortum
AB19_LB3_14605_length_2857_cov_60_4	UniRef100_UPI00064BD805	69.6	148	151	150	1.3e-52	214.9	UniRef100_UPI00064BD805 tRNA-specific adenosine deaminase n=1 Tax=Rubrobacter aplysinae TaxID=909625 RepID=UPI00064BD805	Taxonomy=Bacteria;Actinobacteria;Rubrobacteria;Rubrobacterales;Rubrobacteraceae;Rubrobacter;Rubrobacter_aplysinae
AB19_LB3_14654_length_2852_cov_18_2	UniRef100_UPI000485E138	81.5	195	198	197	3e-89	337	UniRef100_UPI000485E138 deaminase/reductase n=1 Tax=Solirubrobacterales bacterium URHD0059 TaxID=1380390 RepID=UPI000485E138	Taxonomy=Bacteria;Actinobacteria;Thermoleophilia;Solirubrobacterales;Solirubrobacterales_bacterium_URHD0059
AB19_LB3_14854_length_2827_cov_41_2	UniRef100_A0A1C6DRG3	51.4	584	589	588	2.7e-162	581.3	UniRef100_A0A1C6DRG3 Adenine deaminase n=1 Tax=uncultured Clostridium sp. TaxID=59620 RepID=A0A1C6DRG3_9CLOT	Taxonomy=Bacteria;Firmicutes;Clostridia;Clostridiales;Clostridiaceae;Clostridium;environmental_samples;uncultured_Clostridium_sp_
AB19_LB3_14917_length_2819_cov_15_6	UniRef100_A0A0Q8HVY5	63.9	169	177	345	4.1e-53	216.9	UniRef100_A0A0Q8HVY5 Adenosine deaminase n=2 Tax=Nocardioides TaxID=1839 RepID=A0A0Q8HVY5_9ACTN	Taxonomy=Bacteria;Actinobacteria;Propionibacteriales;Nocardioidaceae;unclassified
AB19_LB3_14984_length_2810_cov_13_4	UniRef100_UPI000552A5C6	82.4	353	354	353	1.5e-155	558.1	UniRef100_UPI000552A5C6 bifunctional diaminohydroxyphosphoribosylaminopyrimidine deaminase/5-amino-6-(5-phosphoribosylamino)uracil reductase n=1 Tax=Geodermatophilaceae bacterium URHB0048 TaxID=1380347 RepID=UPI000552A5C6	Taxonomy=Bacteria;Actinobacteria;Geodermatophilales;Geodermatophilaceae;Geodermatophilaceae_bacterium_URHB0048
AB19_LB3_15002_length_2808_cov_15_3	UniRef100_UPI000287F498	92.8	181	182	184	1.1e-96	361.7	UniRef100_UPI000287F498 MULTISPECIES: deoxycytidine triphosphate deaminase n=1 Tax=Sphingomonas TaxID=13687 RepID=UPI000287F498	Taxonomy=Bacteria;Proteobacteria;Alphaproteobacteria;Sphingomonadales;Sphingomonadaceae;unclassified
AB19_LB3_15036_length_2803_cov_222_4	UniRef100_Q1AS41	83.1	59	71	167	2.5e-14	86.7	UniRef100_Q1AS41 tRNA-specific adenosine deaminase n=2 Tax=Rubrobacter xylanophilus TaxID=49319 RepID=Q1AS41_RUBXD	Taxonomy=Bacteria;Actinobacteria;Rubrobacteria;Rubrobacterales;Rubrobacteraceae;Rubrobacter;Rubrobacter_xylanophilus
AB19_LB3_15427_length_2760_cov_5_2	UniRef100_A0A0K2DA56	58.4	113	120	162	1.2e-27	131.7	UniRef100_A0A0K2DA56 dCMP deaminase n=1 Tax=Chelatococcus sp. CO-6 TaxID=1702325 RepID=A0A0K2DA56_9RHIZ	Taxonomy=Bacteria;Proteobacteria;Alphaproteobacteria;Rhizobiales;Beijerinckiaceae;Chelatococcus;Chelatococcus_sp_CO_6
AB19_LB3_15484_length_2753_cov_93_2	UniRef100_UPI00064C42F5	71.6	148	193	176	8.4e-52	212.6	UniRef100_UPI00064C42F5 tRNA-specific adenosine deaminase n=1 Tax=Rubrobacter aplysinae TaxID=909625 RepID=UPI00064C42F5	Taxonomy=Bacteria;Actinobacteria;Rubrobacteria;Rubrobacterales;Rubrobacteraceae;Rubrobacter;Rubrobacter_aplysinae
AB19_LB3_15644_length_2735_cov_23_1	UniRef100_UPI000287F498	92.4	184	249	184	1.3e-97	365.2	UniRef100_UPI000287F498 MULTISPECIES: deoxycytidine triphosphate deaminase n=1 Tax=Sphingomonas TaxID=13687 RepID=UPI000287F498	Taxonomy=Bacteria;Proteobacteria;Alphaproteobacteria;Sphingomonadales;Sphingomonadaceae;unclassified
AB19_LB3_15885_length_2708_cov_21_1	UniRef100_UPI0004E14B3A	68.1	47	185	180	4.4e-10	73.9	UniRef100_UPI0004E14B3A deaminase n=1 Tax=Streptomyces megasporus TaxID=44060 RepID=UPI0004E14B3A	Taxonomy=Bacteria;Actinobacteria;Streptomycetales;Streptomycetaceae;Streptomyces;Streptomyces_megasporus
AB19_LB3_15985_length_2698_cov_9_3	UniRef100_W4L9X8	69.2	334	344	343	2.6e-136	494.2	UniRef100_W4L9X8 Adenine deaminase n=1 Tax=Candidatus Entotheonella sp. TSY1 TaxID=1429438 RepID=W4L9X8_9BACT	Taxonomy=Bacteria;Nitrospinae_Tectomicrobia_group;Candidatus_Tectomicrobia;Candidatus_Entotheonella;Candidatus_Entotheonella_sp_TSY1
AB19_LB3_16261_length_2670_cov_14_2	UniRef100_E3J5X8	76	254	309	344	1.8e-109	404.8	UniRef100_E3J5X8 Adenosine deaminase n=1 Tax=Frankia inefficax (strain DSM 45817 / CECT 9037 / EuI1c) TaxID=298654 RepID=E3J5X8_FRAIE	Taxonomy=Bacteria;Actinobacteria;Frankiales;Frankiaceae;Frankia;Frankia_inefficax
AB19_LB3_16261_length_2670_cov_14_3	UniRef100_D3F9A1	60.4	48	59	343	4.3e-07	62.4	UniRef100_D3F9A1 Adenosine deaminase n=1 Tax=Conexibacter woesei (strain DSM 14684 / JCM 11494 / NBRC 100937 / ID131577) TaxID=469383 RepID=D3F9A1_CONWI	Taxonomy=Bacteria;Actinobacteria;Thermoleophilia;Solirubrobacterales;Conexibacteraceae;Conexibacter;Conexibacter_woesei
AB19_LB3_17360_length_2558_cov_149_5	UniRef100_A0A1J5G2J9	70.2	329	342	335	1.7e-135	491.5	UniRef100_A0A1J5G2J9 Adenine deaminase n=1 Tax=Nitrospirae bacterium CG2_30_53_67 TaxID=1805278 RepID=A0A1J5G2J9_9BACT	Taxonomy=Bacteria;Nitrospirae;Nitrospirae_bacterium_CG2_30_53_67
AB19_LB3_17608_length_2535_cov_5_1	UniRef100_UPI0004C13A3A	61.7	183	184	350	3.5e-55	223.8	UniRef100_UPI0004C13A3A MULTISPECIES: glucosamine-6-phosphate deaminase n=1 Tax=Streptomycetaceae TaxID=2062 RepID=UPI0004C13A3A	Taxonomy=Bacteria;Actinobacteria;Streptomycetales;unclassified
AB19_LB3_17712_length_2526_cov_10_2	UniRef100_A0A1M6KHC9	89.1	184	185	184	9.4e-93	348.6	UniRef100_A0A1M6KHC9 dCTP deaminase n=1 Tax=Roseomonas rosea TaxID=198092 RepID=A0A1M6KHC9_9PROT	Taxonomy=Bacteria;Proteobacteria;Alphaproteobacteria;Rhodospirillales;Acetobacteraceae;Roseomonas;Roseomonas_rosea
AB19_LB3_18394_length_2464_cov_23_4	UniRef100_A0A1F8KK71	85.5	186	186	186	1.6e-84	321.2	UniRef100_A0A1F8KK71 Deaminase n=1 Tax=Chloroflexi bacterium GWB2_54_36 TaxID=1797613 RepID=A0A1F8KK71_9CHLR	Taxonomy=Bacteria;Chloroflexi;Chloroflexi_bacterium_GWB2_54_36
AB19_LB3_18583_length_2447_cov_8_5	UniRef100_A0A1J7C4W3	72.2	187	190	199	2e-69	271.2	UniRef100_A0A1J7C4W3 dCTP deaminase n=1 Tax=Streptomyces gilvigriseus TaxID=1428644 RepID=A0A1J7C4W3_9ACTN	Taxonomy=Bacteria;Actinobacteria;Streptomycetales;Streptomycetaceae;Streptomyces;Streptomyces_gilvigriseus
AB19_LB3_19251_length_2391_cov_64_2	UniRef100_A0A1H1MKN2	49.3	343	352	356	2.3e-76	295	UniRef100_A0A1H1MKN2 Adenosine/AMP deaminase n=1 Tax=Actinopolymorpha singaporensis TaxID=117157 RepID=A0A1H1MKN2_9ACTN	Taxonomy=Bacteria;Actinobacteria;Propionibacteriales;Nocardioidaceae;Actinopolymorpha;Actinopolymorpha_singaporensis
AB19_LB3_19325_length_2385_cov_35_1	UniRef100_UPI0003AB29DD	53.1	527	554	554	6.1e-156	560.1	UniRef100_UPI0003AB29DD deoxycytidine triphosphate deaminase n=1 Tax=Micromonospora sp. CNB394 TaxID=1169151 RepID=UPI0003AB29DD	Taxonomy=Bacteria;Actinobacteria;Micromonosporales;Micromonosporaceae;Micromonospora;Micromonospora_sp_CNB394
AB19_LB3_19657_length_2362_cov_6_2	UniRef100_A0A069PJI4	87.9	58	62	337	2.3e-19	103.2	UniRef100_A0A069PJI4 1-aminocyclopropane-1-carboxylate deaminase n=1 Tax=Caballeronia glathei TaxID=60547 RepID=A0A069PJI4_9BURK	Taxonomy=Bacteria;Proteobacteria;Betaproteobacteria;Burkholderiales;Burkholderiaceae;Caballeronia;Caballeronia_glathei
AB19_LB3_19883_length_2343_cov_49_1	UniRef100_UPI00064C42F5	74.6	138	139	176	8.7e-51	208.8	UniRef100_UPI00064C42F5 tRNA-specific adenosine deaminase n=1 Tax=Rubrobacter aplysinae TaxID=909625 RepID=UPI00064C42F5	Taxonomy=Bacteria;Actinobacteria;Rubrobacteria;Rubrobacterales;Rubrobacteraceae;Rubrobacter;Rubrobacter_aplysinae
AB19_LB3_19971_length_2338_cov_9_2	UniRef100_A0A0Q9TGL0	75.6	225	241	231	1e-91	345.5	UniRef100_A0A0Q9TGL0 Deaminase n=1 Tax=Nocardioides sp. Soil805 TaxID=1736416 RepID=A0A0Q9TGL0_9ACTN	Taxonomy=Bacteria;Actinobacteria;Propionibacteriales;Nocardioidaceae;Nocardioides;Nocardioides_sp_Soil805
AB19_LB3_20342_length_2311_cov_31_1	UniRef100_D6TTV4	59.6	183	184	183	4.1e-56	226.9	UniRef100_D6TTV4 Bifunctional deaminase-reductase domain protein n=1 Tax=Ktedonobacter racemifer DSM 44963 TaxID=485913 RepID=D6TTV4_9CHLR	Taxonomy=Bacteria;Chloroflexi;Ktedonobacteria;Ktedonobacterales;Ktedonobacteraceae;Ktedonobacter;Ktedonobacter_racemifer_DSM_44963
AB19_LB3_20813_length_2281_cov_7_1	UniRef100_A0A143PBA4	66.4	134	149	159	3.4e-45	190.3	UniRef100_A0A143PBA4 tRNA-specific adenosine deaminase n=1 Tax=Staphylococcus condimenti TaxID=70255 RepID=A0A143PBA4_9STAP	Taxonomy=Bacteria;Firmicutes;Bacilli;Bacillales;Staphylococcaceae;Staphylococcus;Staphylococcus_condimenti
AB19_LB3_20862_length_2278_cov_5_3	UniRef100_A0A1L7SGQ7	61.9	244	247	297	1.6e-68	268.5	UniRef100_A0A1L7SGQ7 Porphobilinogen deaminase n=1 Tax=hydrothermal vent metagenome TaxID=652676 RepID=A0A1L7SGQ7_9ZZZZ	Taxonomy=unclassified_sequences;metagenomes;ecological_metagenomes;hydrothermal_vent_metagenome
AB19_LB3_21097_length_2261_cov_38_1	UniRef100_D3F997	59.4	69	69	328	3e-12	79.7	UniRef100_D3F997 Adenosine deaminase n=2 Tax=Conexibacter TaxID=191494 RepID=D3F997_CONWI	Taxonomy=Bacteria;Actinobacteria;Thermoleophilia;Solirubrobacterales;Conexibacteraceae;unclassified
AB19_LB3_21163_length_2257_cov_39_3	UniRef100_A0A021X1D3	62.3	69	69	153	4.1e-17	95.9	UniRef100_A0A021X1D3 Cytosine deaminase n=2 Tax=Rhizobiaceae TaxID=82115 RepID=A0A021X1D3_9RHIZ	Taxonomy=Bacteria;Proteobacteria;Alphaproteobacteria;Rhizobiales;unclassified
AB19_LB3_21424_length_2239_cov_6_2	UniRef100_D3FFG4	80.3	152	161	154	1.1e-60	241.9	UniRef100_D3FFG4 tRNA-specific adenosine deaminase n=1 Tax=Conexibacter woesei (strain DSM 14684 / JCM 11494 / NBRC 100937 / ID131577) TaxID=469383 RepID=D3FFG4_CONWI	Taxonomy=Bacteria;Actinobacteria;Thermoleophilia;Solirubrobacterales;Conexibacteraceae;Conexibacter;Conexibacter_woesei
AB19_LB3_22573_length_2169_cov_13_1	UniRef100_D1CG56	39.2	237	251	241	5.4e-35	157.1	UniRef100_D1CG56 Bifunctional deaminase-reductase domain protein n=2 Tax=Thermobaculum TaxID=262406 RepID=D1CG56_THET1	Taxonomy=Bacteria;unclassified
AB19_LB3_23032_length_2142_cov_14_2	UniRef100_A0A1A2H181	77.2	167	168	195	4.4e-73	283.1	UniRef100_A0A1A2H181 Deaminase n=1 Tax=Mycobacterium sp. E3198 TaxID=1834143 RepID=A0A1A2H181_9MYCO	Taxonomy=Bacteria;Actinobacteria;Corynebacteriales;Mycobacteriaceae;Mycobacterium;Mycobacterium_sp_E3198
AB19_LB3_23067_length_2141_cov_6_1	UniRef100_Q1AVV9	68.9	61	72	134	8.6e-18	98.2	UniRef100_Q1AVV9 Cytidine deaminase n=2 Tax=Rubrobacter xylanophilus TaxID=49319 RepID=Q1AVV9_RUBXD	Taxonomy=Bacteria;Actinobacteria;Rubrobacteria;Rubrobacterales;Rubrobacteraceae;Rubrobacter;Rubrobacter_xylanophilus
AB19_LB3_23388_length_2122_cov_5_2	UniRef100_D6Y4T2	73.6	148	165	149	1.9e-57	231.1	UniRef100_D6Y4T2 Cytosine deaminase n=2 Tax=Thermobispora bispora TaxID=2006 RepID=D6Y4T2_THEBD	Taxonomy=Bacteria;Actinobacteria;Actinobacteria_incertae_sedis;Thermobispora;Thermobispora_bispora
AB19_LB3_23402_length_2121_cov_13_2	UniRef100_R7XZX2	46.5	142	143	197	7.9e-31	142.5	UniRef100_R7XZX2 Bifunctional deaminase-reductase domain protein n=1 Tax=Nocardioides sp. CF8 TaxID=110319 RepID=R7XZX2_9ACTN	Taxonomy=Bacteria;Actinobacteria;Propionibacteriales;Nocardioidaceae;Nocardioides;Nocardioides_sp_CF8
AB19_LB3_23408_length_2121_cov_5_5	UniRef100_UPI00054F9B5F	54.7	150	157	188	1.6e-32	148.3	UniRef100_UPI00054F9B5F deoxycytidine triphosphate deaminase n=1 Tax=Corynebacterium jeikeium TaxID=38289 RepID=UPI00054F9B5F	Taxonomy=Bacteria;Actinobacteria;Corynebacteriales;Corynebacteriaceae;Corynebacterium;Corynebacterium_jeikeium
AB19_LB3_23743_length_2102_cov_23_3	UniRef100_UPI00047BCFD8	69.2	78	119	216	1.1e-25	125.2	UniRef100_UPI00047BCFD8 deaminase/reductase n=1 Tax=Geodermatophilaceae bacterium URHB0062 TaxID=1380353 RepID=UPI00047BCFD8	Taxonomy=Bacteria;Actinobacteria;Geodermatophilales;Geodermatophilaceae;Geodermatophilaceae_bacterium_URHB0062
AB19_LB3_23815_length_2098_cov_72_2	UniRef100_A8KZH4	89.4	188	189	188	5.6e-93	349.4	UniRef100_A8KZH4 Bifunctional deaminase-reductase domain protein n=1 Tax=Frankia sp. (strain EAN1pec) TaxID=298653 RepID=A8KZH4_FRASN	Taxonomy=Bacteria;Actinobacteria;Frankiales;Frankiaceae;Frankia;Frankia_sp_
AB19_LB3_24363_length_2070_cov_6_1	UniRef100_D1CDK0	76.7	86	121	200	1.6e-29	137.9	UniRef100_D1CDK0 dCTP deaminase n=1 Tax=Thermobaculum terrenum (strain ATCC BAA-798 / YNP1) TaxID=525904 RepID=D1CDK0_THET1	Taxonomy=Bacteria;Thermobaculum;Thermobaculum_terrenum
AB19_LB3_24493_length_2062_cov_21_2	UniRef100_A0A1F9RUC0	63.8	69	74	334	6.7e-18	98.6	UniRef100_A0A1F9RUC0 Adenine deaminase n=1 Tax=Elusimicrobia bacterium GWA2_69_24 TaxID=1797927 RepID=A0A1F9RUC0_9BACT	Taxonomy=Bacteria;Elusimicrobia;Elusimicrobia_bacterium_GWA2_69_24
AB19_LB3_24522_length_2061_cov_8_1	UniRef100_A0A0L8KZL0	48.2	85	86	343	2.1e-15	90.5	UniRef100_A0A0L8KZL0 Adenine deaminase n=1 Tax=Streptomyces resistomycificus TaxID=67356 RepID=A0A0L8KZL0_9ACTN	Taxonomy=Bacteria;Actinobacteria;Streptomycetales;Streptomycetaceae;Streptomyces;Streptomyces_resistomycificus
AB19_LB3_24920_length_2040_cov_4_3	UniRef100_D1CIT5	60.1	198	204	180	7e-57	229.6	UniRef100_D1CIT5 Bifunctional deaminase-reductase domain protein n=1 Tax=Thermobaculum terrenum (strain ATCC BAA-798 / YNP1) TaxID=525904 RepID=D1CIT5_THET1	Taxonomy=Bacteria;Thermobaculum;Thermobaculum_terrenum
AB19_LB3_25937_length_1990_cov_6_2	UniRef100_A0A094P8R7	62.9	143	156	154	2e-43	184.5	UniRef100_A0A094P8R7 tRNA-specific adenosine deaminase n=1 Tax=actinobacterium acAcidi TaxID=1504320 RepID=A0A094P8R7_9ACTN	Taxonomy=Bacteria;Actinobacteria;actinobacterium_acAcidi
AB19_LB3_26290_length_1972_cov_6_3	UniRef100_UPI00024865D5	74	100	178	339	2e-31	144.8	UniRef100_UPI00024865D5 bifunctional diaminohydroxyphosphoribosylaminopyrimidine deaminase/5-amino-6-(5-phosphoribosylamino)uracil reductase n=1 Tax=Corynebacterium nuruki TaxID=1032851 RepID=UPI00024865D5	Taxonomy=Bacteria;Actinobacteria;Corynebacteriales;Corynebacteriaceae;Corynebacterium;Corynebacterium_nuruki
AB19_LB3_26633_length_1956_cov_13_2	UniRef100_Q1AW36	44	252	256	251	1.4e-38	169.1	UniRef100_Q1AW36 Bifunctional deaminase-reductase-like protein n=1 Tax=Rubrobacter xylanophilus (strain DSM 9941 / NBRC 16129) TaxID=266117 RepID=Q1AW36_RUBXD	Taxonomy=Bacteria;Actinobacteria;Rubrobacteria;Rubrobacterales;Rubrobacteraceae;Rubrobacter;Rubrobacter_xylanophilus
AB19_LB3_26992_length_1939_cov_4_1	UniRef100_A0A0Q9DLD9	59.8	132	133	175	1.1e-39	171.8	UniRef100_A0A0Q9DLD9 Deaminase n=2 Tax=Microbacterium TaxID=33882 RepID=A0A0Q9DLD9_9MICO	Taxonomy=Bacteria;Actinobacteria;Micrococcales;Microbacteriaceae;unclassified
AB19_LB3_27414_length_1920_cov_12_2	UniRef100_UPI00048591C2	63.4	93	134	198	1.9e-26	127.9	UniRef100_UPI00048591C2 deaminase/reductase n=1 Tax=Solirubrobacterales bacterium URHD0059 TaxID=1380390 RepID=UPI00048591C2	Taxonomy=Bacteria;Actinobacteria;Thermoleophilia;Solirubrobacterales;Solirubrobacterales_bacterium_URHD0059
AB19_LB3_27602_length_1912_cov_165_1	UniRef100_Q1AS74	72.1	190	204	194	1.2e-69	271.9	UniRef100_Q1AS74 CMP/dCMP deaminase, zinc-binding protein n=1 Tax=Rubrobacter xylanophilus (strain DSM 9941 / NBRC 16129) TaxID=266117 RepID=Q1AS74_RUBXD	Taxonomy=Bacteria;Actinobacteria;Rubrobacteria;Rubrobacterales;Rubrobacteraceae;Rubrobacter;Rubrobacter_xylanophilus
AB19_LB3_30459_length_1798_cov_52_1	UniRef100_UPI0005625AD5	82.7	562	569	567	4.5e-263	916	UniRef100_UPI0005625AD5 adenine deaminase n=1 Tax=Rhizobiales bacterium YIM 77505 TaxID=1411123 RepID=UPI0005625AD5	Taxonomy=Bacteria;Proteobacteria;Alphaproteobacteria;Rhizobiales;Rhizobiales_bacterium_YIM_77505
AB19_LB3_30462_length_1798_cov_19_3	UniRef100_UPI0004771FB9	60.2	256	261	358	3.9e-68	267.3	UniRef100_UPI0004771FB9 bifunctional diaminohydroxyphosphoribosylaminopyrimidine deaminase/5-amino-6-(5-phosphoribosylamino)uracil reductase n=1 Tax=Streptomyces scabrisporus TaxID=159449 RepID=UPI0004771FB9	Taxonomy=Bacteria;Actinobacteria;Streptomycetales;Streptomycetaceae;Streptomyces;Streptomyces_scabrisporus
AB19_LB3_30739_length_1788_cov_5_3	UniRef100_D6TZ36	55.8	120	123	351	5.9e-27	129.4	UniRef100_D6TZ36 Adenosine deaminase n=1 Tax=Ktedonobacter racemifer DSM 44963 TaxID=485913 RepID=D6TZ36_9CHLR	Taxonomy=Bacteria;Chloroflexi;Ktedonobacteria;Ktedonobacterales;Ktedonobacteraceae;Ktedonobacter;Ktedonobacter_racemifer_DSM_44963
AB19_LB3_30739_length_1788_cov_5_4	UniRef100_D6TZ36	56.9	160	161	351	2.5e-41	177.6	UniRef100_D6TZ36 Adenosine deaminase n=1 Tax=Ktedonobacter racemifer DSM 44963 TaxID=485913 RepID=D6TZ36_9CHLR	Taxonomy=Bacteria;Chloroflexi;Ktedonobacteria;Ktedonobacterales;Ktedonobacteraceae;Ktedonobacter;Ktedonobacter_racemifer_DSM_44963
AB19_LB3_31748_length_1753_cov_5_1	UniRef100_B6JD40	54.7	53	68	448	1.9e-06	60.5	UniRef100_B6JD40 Putative cytosine deaminase CodA n=1 Tax=Oligotropha carboxidovorans (strain ATCC 49405 / DSM 1227 / KCTC 32145 / OM5) TaxID=504832 RepID=B6JD40_OLICO	Taxonomy=Bacteria;Proteobacteria;Alphaproteobacteria;Rhizobiales;Bradyrhizobiaceae;Oligotropha;Oligotropha_carboxidovorans
AB19_LB3_31891_length_1748_cov_2_1	UniRef100_A0A132MZA4	80.6	134	136	166	6.7e-56	225.7	UniRef100_A0A132MZA4 tRNA-specific adenosine deaminase n=2 Tax=Streptomyces thermoautotrophicus TaxID=1469144 RepID=A0A132MZA4_9ACTN	Taxonomy=Bacteria;Actinobacteria;Streptomycetales;Streptomycetaceae;Streptomyces;Streptomyces_thermoautotrophicus
AB19_LB3_31914_length_1747_cov_4_3	UniRef100_A0A0N9IBL7	80.3	147	150	370	4.8e-63	249.6	UniRef100_A0A0N9IBL7 Adenosine deaminase n=1 Tax=Kibdelosporangium phytohabitans TaxID=860235 RepID=A0A0N9IBL7_9PSEU	Taxonomy=Bacteria;Actinobacteria;Pseudonocardiales;Pseudonocardiaceae;Kibdelosporangium;Kibdelosporangium_phytohabitans
AB19_LB3_33129_length_1707_cov_21_1	UniRef100_A0A023X5X7	67.2	58	63	246	2.1e-12	80.1	UniRef100_A0A023X5X7 Riboflavin-specific deaminase C-terminal domain n=1 Tax=Rubrobacter radiotolerans TaxID=42256 RepID=A0A023X5X7_9ACTN	Taxonomy=Bacteria;Actinobacteria;Rubrobacteria;Rubrobacterales;Rubrobacteraceae;Rubrobacter;Rubrobacter_radiotolerans
AB19_LB3_33180_length_1706_cov_3_2	UniRef100_A0A0Q7QU69	74.5	153	154	188	2.5e-59	237.3	UniRef100_A0A0Q7QU69 Cytidine deaminase n=3 Tax=Nocardioides TaxID=1839 RepID=A0A0Q7QU69_9ACTN	Taxonomy=Bacteria;Actinobacteria;Propionibacteriales;Nocardioidaceae;unclassified
AB19_LB3_33440_length_1698_cov_10_2	UniRef100_A0A1C4VEQ7	82.3	192	195	359	2.1e-87	330.9	UniRef100_A0A1C4VEQ7 Adenosine deaminase n=1 Tax=Micromonospora echinospora TaxID=1877 RepID=A0A1C4VEQ7_MICEC	Taxonomy=Bacteria;Actinobacteria;Micromonosporales;Micromonosporaceae;Micromonospora;Micromonospora_echinospora
AB19_LB3_33470_length_1697_cov_4_3	UniRef100_UPI0006877D43	85	213	217	215	7.1e-100	372.5	UniRef100_UPI0006877D43 tRNA-specific adenosine deaminase n=1 Tax=Actinoplanes globisporus TaxID=113565 RepID=UPI0006877D43	Taxonomy=Bacteria;Actinobacteria;Micromonosporales;Micromonosporaceae;Actinoplanes;Actinoplanes_globisporus
AB19_LB3_33562_length_1693_cov_116_3	UniRef100_Q1AV74	66.4	152	164	588	5.3e-47	196.4	UniRef100_Q1AV74 Adenine deaminase n=1 Tax=Rubrobacter xylanophilus (strain DSM 9941 / NBRC 16129) TaxID=266117 RepID=Q1AV74_RUBXD	Taxonomy=Bacteria;Actinobacteria;Rubrobacteria;Rubrobacterales;Rubrobacteraceae;Rubrobacter;Rubrobacter_xylanophilus
AB19_LB3_33735_length_1688_cov_4_1	UniRef100_UPI0004C40599	64.2	201	205	207	1.7e-66	261.5	UniRef100_UPI0004C40599 deaminase/reductase n=1 Tax=Microbispora rosea TaxID=58117 RepID=UPI0004C40599	Taxonomy=Bacteria;Actinobacteria;Streptosporangiales;Streptosporangiaceae;Microbispora;Microbispora_rosea
AB19_LB3_34212_length_1674_cov_10_2	UniRef100_D1C775	79.2	197	201	197	2.5e-83	317.4	UniRef100_D1C775 dCTP deaminase n=1 Tax=Sphaerobacter thermophilus (strain DSM 20745 / S 6022) TaxID=479434 RepID=D1C775_SPHTD	Taxonomy=Bacteria;Chloroflexi;Sphaerobacteridae;Sphaerobacterales;Sphaerobacterineae;Sphaerobacteraceae;Sphaerobacter;Sphaerobacter_thermophilus
AB19_LB3_34475_length_1666_cov_4_1	UniRef100_A0A1C4UTV7	65.9	293	306	554	1.8e-101	378.3	UniRef100_A0A1C4UTV7 Deoxycytidine triphosphate deaminase n=1 Tax=Micromonospora marina TaxID=307120 RepID=A0A1C4UTV7_9ACTN	Taxonomy=Bacteria;Actinobacteria;Micromonosporales;Micromonosporaceae;Micromonospora;Micromonospora_marina
AB19_LB3_35373_length_1638_cov_6_1	UniRef100_Q1AVV9	63.4	71	73	134	1.5e-17	97.4	UniRef100_Q1AVV9 Cytidine deaminase n=2 Tax=Rubrobacter xylanophilus TaxID=49319 RepID=Q1AVV9_RUBXD	Taxonomy=Bacteria;Actinobacteria;Rubrobacteria;Rubrobacterales;Rubrobacteraceae;Rubrobacter;Rubrobacter_xylanophilus
AB19_LB3_35450_length_1636_cov_5_3	UniRef100_UPI00056E68F5	63.3	139	145	583	9.7e-45	188.7	UniRef100_UPI00056E68F5 adenine deaminase n=1 Tax=Rubrobacter radiotolerans TaxID=42256 RepID=UPI00056E68F5	Taxonomy=Bacteria;Actinobacteria;Rubrobacteria;Rubrobacterales;Rubrobacteraceae;Rubrobacter;Rubrobacter_radiotolerans
AB19_LB3_35966_length_1622_cov_6_1	UniRef100_UPI00054B6C7C	77.4	84	226	193	2.8e-30	141.4	UniRef100_UPI00054B6C7C deaminase n=1 Tax=Streptacidiphilus albus TaxID=105425 RepID=UPI00054B6C7C	Taxonomy=Bacteria;Actinobacteria;Streptomycetales;Streptomycetaceae;Streptacidiphilus;Streptacidiphilus_albus
AB19_LB3_36088_length_1619_cov_4_2	UniRef100_A0A0A0BRK2	65.5	258	261	260	2.6e-88	334.3	UniRef100_A0A0A0BRK2 Glucosamine-6-phosphate deaminase n=1 Tax=Cellulomonas carbonis T26 TaxID=947969 RepID=A0A0A0BRK2_9CELL	Taxonomy=Bacteria;Actinobacteria;Micrococcales;Cellulomonadaceae;Cellulomonas;Cellulomonas_carbonis_T26
AB19_LB3_36150_length_1617_cov_7_1	UniRef100_V4Y9D0	36.8	552	538	673	3.3e-82	315.1	UniRef100_V4Y9D0 Deoxycytidine triphosphate deaminase n=1 Tax=uncultured archaeon A07HN63 TaxID=1412873 RepID=V4Y9D0_9ARCH	Taxonomy=Archaea;environmental_samples;uncultured_archaeon_A07HN63
AB19_LB3_36430_length_1609_cov_9_1	UniRef100_A0A1H1MKN2	54.3	81	94	356	1.5e-14	87.8	UniRef100_A0A1H1MKN2 Adenosine/AMP deaminase n=1 Tax=Actinopolymorpha singaporensis TaxID=117157 RepID=A0A1H1MKN2_9ACTN	Taxonomy=Bacteria;Actinobacteria;Propionibacteriales;Nocardioidaceae;Actinopolymorpha;Actinopolymorpha_singaporensis
AB19_LB3_37048_length_1592_cov_6_2	UniRef100_A0A1M7UP11	62.8	274	285	546	2.1e-96	361.3	UniRef100_A0A1M7UP11 Deoxycytidine triphosphate deaminase n=1 Tax=Geodermatophilus obscurus TaxID=1861 RepID=A0A1M7UP11_9ACTN	Taxonomy=Bacteria;Actinobacteria;Geodermatophilales;Geodermatophilaceae;Geodermatophilus;Geodermatophilus_obscurus
AB19_LB3_37795_length_1570_cov_19_3	UniRef100_A0A1A3REA2	75	68	100	197	6.7e-21	109	UniRef100_A0A1A3REA2 Deaminase n=1 Tax=Mycobacterium szulgai TaxID=1787 RepID=A0A1A3REA2_MYCSZ	Taxonomy=Bacteria;Actinobacteria;Corynebacteriales;Mycobacteriaceae;Mycobacterium;Mycobacterium_szulgai
AB19_LB3_38267_length_1558_cov_4_1	UniRef100_UPI0003F77BA2	51.7	151	156	157	2.1e-29	137.9	UniRef100_UPI0003F77BA2 tRNA-specific adenosine deaminase n=1 Tax=Geminicoccus roseus TaxID=404900 RepID=UPI0003F77BA2	Taxonomy=Bacteria;Proteobacteria;Alphaproteobacteria;Geminicoccus;Geminicoccus_roseus
AB19_LB3_38487_length_1552_cov_5_1	UniRef100_UPI0004276D11	63	92	104	259	7e-21	109	UniRef100_UPI0004276D11 glucosamine-6-phosphate deaminase n=1 Tax=Nocardioides halotolerans TaxID=433660 RepID=UPI0004276D11	Taxonomy=Bacteria;Actinobacteria;Propionibacteriales;Nocardioidaceae;Nocardioides;Nocardioides_halotolerans
AB19_LB3_38500_length_1551_cov_103_3	UniRef100_Q1AV74	66.4	152	164	588	8.1e-48	199.1	UniRef100_Q1AV74 Adenine deaminase n=1 Tax=Rubrobacter xylanophilus (strain DSM 9941 / NBRC 16129) TaxID=266117 RepID=Q1AV74_RUBXD	Taxonomy=Bacteria;Actinobacteria;Rubrobacteria;Rubrobacterales;Rubrobacteraceae;Rubrobacter;Rubrobacter_xylanophilus
AB19_LB3_38621_length_1548_cov_48_2	UniRef100_A0A023X2V8	68.7	134	135	148	1.2e-41	178.3	UniRef100_A0A023X2V8 Cytidine deaminase n=2 Tax=Rubrobacter radiotolerans TaxID=42256 RepID=A0A023X2V8_9ACTN	Taxonomy=Bacteria;Actinobacteria;Rubrobacteria;Rubrobacterales;Rubrobacteraceae;Rubrobacter;Rubrobacter_radiotolerans
AB19_LB3_39025_length_1538_cov_27_1	UniRef100_A0A1F8KK71	79.5	185	187	186	1.4e-80	308.1	UniRef100_A0A1F8KK71 Deaminase n=1 Tax=Chloroflexi bacterium GWB2_54_36 TaxID=1797613 RepID=A0A1F8KK71_9CHLR	Taxonomy=Bacteria;Chloroflexi;Chloroflexi_bacterium_GWB2_54_36
AB19_LB3_39644_length_1522_cov_5_2	UniRef100_UPI0005B83707	79.1	354	358	393	4.5e-160	573.2	UniRef100_UPI0005B83707 1-aminocyclopropane-1-carboxylate deaminase n=1 Tax=Belnapia sp. F-4-1 TaxID=1545443 RepID=UPI0005B83707	Taxonomy=Bacteria;Proteobacteria;Alphaproteobacteria;Rhodospirillales;Acetobacteraceae;Belnapia;Belnapia_sp_F_4_1
AB19_LB3_40001_length_1514_cov_6_2	UniRef100_A0A1A2ALT9	78.4	194	198	195	3.7e-87	330.1	UniRef100_A0A1A2ALT9 Deaminase n=1 Tax=Mycobacterium sp. 852002-50816_SCH5313054-b TaxID=1834092 RepID=A0A1A2ALT9_9MYCO	Taxonomy=Bacteria;Actinobacteria;Corynebacteriales;Mycobacteriaceae;Mycobacterium;Mycobacterium_sp_852002_50816_SCH5313054_b
AB19_LB3_41190_length_1486_cov_3_1	UniRef100_G2MG52	45.2	301	301	482	3.8e-59	237.7	UniRef100_G2MG52 S-adenosylhomocysteine deaminase n=1 Tax=halophilic archaeon DL31 TaxID=756883 RepID=G2MG52_9ARCH	Taxonomy=Archaea;halophilic_archaeon_DL31
AB19_LB3_41195_length_1486_cov_2_3	UniRef100_E2S895	76.2	143	156	149	9.4e-54	218.8	UniRef100_E2S895 tRNA-specific adenosine deaminase n=2 Tax=Aeromicrobium marinum TaxID=219314 RepID=E2S895_9ACTN	Taxonomy=Bacteria;Actinobacteria;Propionibacteriales;Nocardioidaceae;Aeromicrobium;Aeromicrobium_marinum
AB19_LB3_41525_length_1478_cov_5_2	UniRef100_A0A132MJU5	71.9	196	208	313	9.6e-62	245.7	UniRef100_A0A132MJU5 Porphobilinogen deaminase n=2 Tax=Streptomyces thermoautotrophicus TaxID=1469144 RepID=A0A132MJU5_9ACTN	Taxonomy=Bacteria;Actinobacteria;Streptomycetales;Streptomycetaceae;Streptomyces;Streptomyces_thermoautotrophicus
AB19_LB3_42305_length_1460_cov_12_3	UniRef100_D2B8S6	80	135	134	183	6.2e-54	219.2	UniRef100_D2B8S6 Deaminase-reductase domain-containing protein n=1 Tax=Streptosporangium roseum (strain ATCC 12428 / DSM 43021 / JCM 3005 / NI 9100) TaxID=479432 RepID=D2B8S6_STRRD	Taxonomy=Bacteria;Actinobacteria;Streptosporangiales;Streptosporangiaceae;Streptosporangium;Streptosporangium_roseum
AB19_LB3_42423_length_1457_cov_11_1	UniRef100_UPI0004243CEE	76.3	291	291	343	6.1e-123	449.5	UniRef100_UPI0004243CEE adenosine deaminase n=1 Tax=Marmoricola sp. URHB0036 TaxID=1298863 RepID=UPI0004243CEE	Taxonomy=Bacteria;Actinobacteria;Propionibacteriales;Nocardioidaceae;Marmoricola;Marmoricola_sp_URHB0036
AB19_LB3_43460_length_1435_cov_8_1	UniRef100_UPI000526C0C8	75.9	58	78	344	1.5e-15	90.9	UniRef100_UPI000526C0C8 adenosine deaminase n=1 Tax=Saccharothrix sp. NRRL B-16314 TaxID=1463825 RepID=UPI000526C0C8	Taxonomy=Bacteria;Actinobacteria;Pseudonocardiales;Pseudonocardiaceae;Saccharothrix;Saccharothrix_sp_NRRL_B_16314
AB19_LB3_43507_length_1434_cov_8_2	UniRef100_A0A1C6Q5V7	67.4	92	93	183	4.5e-27	129.4	UniRef100_A0A1C6Q5V7 tRNA(Arg) A34 adenosine deaminase TadA n=1 Tax=Streptomyces TaxID=1883 RepID=A0A1C6Q5V7_9ACTN	Taxonomy=Bacteria;Actinobacteria;Streptomycetales;Streptomycetaceae;unclassified
AB19_LB3_44825_length_1408_cov_9_1	UniRef100_A0A0F7FXL5	78.8	104	105	129	8e-41	175.3	UniRef100_A0A0F7FXL5 Cytidine deaminase n=1 Tax=Streptomyces xiamenensis TaxID=408015 RepID=A0A0F7FXL5_9ACTN	Taxonomy=Bacteria;Actinobacteria;Streptomycetales;Streptomycetaceae;Streptomyces;Streptomyces_xiamenensis
AB19_LB3_45041_length_1404_cov_9_1	UniRef100_A0A023X5X7	78	59	62	246	8.7e-19	101.3	UniRef100_A0A023X5X7 Riboflavin-specific deaminase C-terminal domain n=1 Tax=Rubrobacter radiotolerans TaxID=42256 RepID=A0A023X5X7_9ACTN	Taxonomy=Bacteria;Actinobacteria;Rubrobacteria;Rubrobacterales;Rubrobacteraceae;Rubrobacter;Rubrobacter_radiotolerans
AB19_LB3_45189_length_1401_cov_6_1	UniRef100_UPI0005BBCA31	78.3	221	223	363	3.9e-93	350.1	UniRef100_UPI0005BBCA31 adenosine deaminase n=1 Tax=Frankia symbiont subsp. Datisca glomerata TaxID=656024 RepID=UPI0005BBCA31	Taxonomy=Bacteria;Actinobacteria;Frankiales;Frankiaceae;Frankia;Frankia_symbiont_subsp_Datisca_glomerata
AB19_LB3_45321_length_1398_cov_8_2	UniRef100_W0K4M4	50.9	226	232	411	3.1e-53	217.6	UniRef100_W0K4M4 Cytosine deaminase n=1 Tax=Halobacterium sp. DL1 TaxID=751944 RepID=W0K4M4_9EURY	Taxonomy=Archaea;Euryarchaeota;Halobacteria;Halobacteriales;Halobacteriaceae;Halobacterium;Halobacterium_sp_DL1
AB19_LB3_45551_length_1394_cov_4_2	UniRef100_A0A1H1M3B2	68	103	103	115	1.5e-23	117.9	UniRef100_A0A1H1M3B2 Cytidine deaminase n=1 Tax=Marmoricola scoriae TaxID=642780 RepID=A0A1H1M3B2_9ACTN	Taxonomy=Bacteria;Actinobacteria;Propionibacteriales;Nocardioidaceae;Marmoricola;Marmoricola_scoriae
AB19_LB3_46042_length_1385_cov_5_2	UniRef100_D1CG56	36.2	254	261	241	1.3e-31	146	UniRef100_D1CG56 Bifunctional deaminase-reductase domain protein n=2 Tax=Thermobaculum TaxID=262406 RepID=D1CG56_THET1	Taxonomy=Bacteria;unclassified
AB19_LB3_46115_length_1383_cov_112_1	UniRef100_A0A1G1HAL9	61.7	133	138	140	3.2e-37	163.7	UniRef100_A0A1G1HAL9 Cytidine deaminase n=1 Tax=Nitrospirae bacterium RBG_13_43_8 TaxID=1801705 RepID=A0A1G1HAL9_9BACT	Taxonomy=Bacteria;Nitrospirae;Nitrospirae_bacterium_RBG_13_43_8
AB19_LB3_46626_length_1374_cov_8_1	UniRef100_A0A0P7CIC6	73.3	60	81	131	6.1e-12	79	UniRef100_A0A0P7CIC6 Cytidine deaminase n=1 Tax=Frankia sp. R43 TaxID=269536 RepID=A0A0P7CIC6_9ACTN	Taxonomy=Bacteria;Actinobacteria;Frankiales;Frankiaceae;Frankia;Frankia_sp_R43
AB19_LB3_47422_length_1359_cov_7_2	UniRef100_UPI0004162C94	81.4	215	216	373	4.9e-93	349.7	UniRef100_UPI0004162C94 bifunctional diaminohydroxyphosphoribosylaminopyrimidine deaminase/5-amino-6-(5-phosphoribosylamino)uracil reductase n=1 Tax=Solirubrobacter sp. URHD0082 TaxID=1298857 RepID=UPI0004162C94	Taxonomy=Bacteria;Actinobacteria;Thermoleophilia;Solirubrobacterales;Solirubrobacteraceae;Solirubrobacter;Solirubrobacter_sp_URHD0082
AB19_LB3_47827_length_1351_cov_12_1	UniRef100_A0A085FJ81	92.6	162	162	350	6.3e-77	295.8	UniRef100_A0A085FJ81 Porphobilinogen deaminase n=2 Tax=Massilia sp. LC238 TaxID=1502852 RepID=A0A085FJ81_9BURK	Taxonomy=Bacteria;Proteobacteria;Betaproteobacteria;Burkholderiales;Oxalobacteraceae;Massilia;Massilia_sp_LC238
AB19_LB3_47991_length_1348_cov_31_2	UniRef100_D2SH21	92.4	172	287	213	1e-90	342.4	UniRef100_D2SH21 Bifunctional deaminase-reductase domain protein n=1 Tax=Geodermatophilus obscurus (strain ATCC 25078 / DSM 43160 / JCM 3152 / G-20) TaxID=526225 RepID=D2SH21_GEOOG	Taxonomy=Bacteria;Actinobacteria;Geodermatophilales;Geodermatophilaceae;Geodermatophilus;Geodermatophilus_obscurus
AB19_LB3_48062_length_1347_cov_17_2	UniRef100_A0A0K8NUM7	50.2	247	265	335	4.4e-59	237.3	UniRef100_A0A0K8NUM7 1-aminocyclopropane-1-carboxylate deaminase n=2 Tax=Ideonella sakaiensis (strain 201-F6) TaxID=1547922 RepID=A0A0K8NUM7_IDESA	Taxonomy=Bacteria;Proteobacteria;Betaproteobacteria;Burkholderiales;Ideonella;Ideonella_sakaiensis
AB19_LB3_49485_length_1321_cov_13_1	UniRef100_UPI0004970C99	78.9	57	57	327	1.8e-18	100.1	UniRef100_UPI0004970C99 bifunctional diaminohydroxyphosphoribosylaminopyrimidine deaminase/5-amino-6-(5-phosphoribosylamino)uracil reductase n=1 Tax=Sphingomonas echinoides TaxID=59803 RepID=UPI0004970C99	Taxonomy=Bacteria;Proteobacteria;Alphaproteobacteria;Sphingomonadales;Sphingomonadaceae;Sphingomonas;Sphingomonas_echinoides
AB19_LB3_50200_length_1309_cov_3_3	UniRef100_D5RLH3	85.2	115	126	147	1.5e-49	204.5	UniRef100_D5RLH3 tRNA-specific adenosine deaminase n=1 Tax=Roseomonas cervicalis ATCC 49957 TaxID=525371 RepID=D5RLH3_9PROT	Taxonomy=Bacteria;Proteobacteria;Alphaproteobacteria;Rhodospirillales;Acetobacteraceae;Roseomonas;Roseomonas_cervicalis_ATCC_49957
AB19_LB3_51213_length_1291_cov_27_2	UniRef100_UPI0003341DCB	74.8	155	171	163	5.1e-61	243	UniRef100_UPI0003341DCB tRNA-specific adenosine deaminase n=1 Tax=Thermobifida fusca TaxID=2021 RepID=UPI0003341DCB	Taxonomy=Bacteria;Actinobacteria;Streptosporangiales;Nocardiopsaceae;Thermobifida;Thermobifida_fusca
AB19_LB3_51614_length_1285_cov_4_1	UniRef100_A0A1C6Q5V7	69.4	62	65	183	2.8e-15	89.7	UniRef100_A0A1C6Q5V7 tRNA(Arg) A34 adenosine deaminase TadA n=1 Tax=Streptomyces TaxID=1883 RepID=A0A1C6Q5V7_9ACTN	Taxonomy=Bacteria;Actinobacteria;Streptomycetales;Streptomycetaceae;unclassified
AB19_LB3_51744_length_1282_cov_10_1	UniRef100_UPI000561E78C	65.9	126	127	133	1.6e-38	167.9	UniRef100_UPI000561E78C cytidine deaminase n=1 Tax=Streptomyces yeochonensis TaxID=89050 RepID=UPI000561E78C	Taxonomy=Bacteria;Actinobacteria;Streptomycetales;Streptomycetaceae;Streptomyces;Streptomyces_yeochonensis
AB19_LB3_52227_length_1274_cov_12_2	UniRef100_D6TTV4	61.3	181	185	183	1e-54	222.2	UniRef100_D6TTV4 Bifunctional deaminase-reductase domain protein n=1 Tax=Ktedonobacter racemifer DSM 44963 TaxID=485913 RepID=D6TTV4_9CHLR	Taxonomy=Bacteria;Chloroflexi;Ktedonobacteria;Ktedonobacterales;Ktedonobacteraceae;Ktedonobacter;Ktedonobacter_racemifer_DSM_44963
AB19_LB3_52595_length_1268_cov_6_1	UniRef100_A0A0K2YPZ3	59.3	150	157	163	4.9e-42	179.9	UniRef100_A0A0K2YPZ3 Guanine deaminase n=1 Tax=Rhodococcus sp. RD6.2 TaxID=260936 RepID=A0A0K2YPZ3_9NOCA	Taxonomy=Bacteria;Actinobacteria;Corynebacteriales;Nocardiaceae;Rhodococcus;Rhodococcus_sp_RD6_2
AB19_LB3_53564_length_1253_cov_5_2	UniRef100_D1C2G3	75.8	95	95	212	9.2e-36	158.3	UniRef100_D1C2G3 Bifunctional deaminase-reductase domain protein n=1 Tax=Sphaerobacter thermophilus (strain DSM 20745 / S 6022) TaxID=479434 RepID=D1C2G3_SPHTD	Taxonomy=Bacteria;Chloroflexi;Sphaerobacteridae;Sphaerobacterales;Sphaerobacterineae;Sphaerobacteraceae;Sphaerobacter;Sphaerobacter_thermophilus
AB19_LB3_54159_length_1243_cov_16_1	UniRef100_A0A0J7ZEZ3	74.2	89	93	161	1.9e-30	140.6	UniRef100_A0A0J7ZEZ3 Cytidine deaminase n=1 Tax=Streptomyces viridochromogenes TaxID=1938 RepID=A0A0J7ZEZ3_STRVR	Taxonomy=Bacteria;Actinobacteria;Streptomycetales;Streptomycetaceae;Streptomyces;Streptomyces_viridochromogenes
AB19_LB3_55364_length_1224_cov_5_1	UniRef100_UPI000561E78C	71.9	128	141	133	1.4e-48	201.4	UniRef100_UPI000561E78C cytidine deaminase n=1 Tax=Streptomyces yeochonensis TaxID=89050 RepID=UPI000561E78C	Taxonomy=Bacteria;Actinobacteria;Streptomycetales;Streptomycetaceae;Streptomyces;Streptomyces_yeochonensis
AB19_LB3_55454_length_1222_cov_103_3	UniRef100_Q1AVH0	83.7	129	144	157	1.1e-61	245	UniRef100_Q1AVH0 CMP/dCMP deaminase, zinc-binding protein n=1 Tax=Rubrobacter xylanophilus (strain DSM 9941 / NBRC 16129) TaxID=266117 RepID=Q1AVH0_RUBXD	Taxonomy=Bacteria;Actinobacteria;Rubrobacteria;Rubrobacterales;Rubrobacteraceae;Rubrobacter;Rubrobacter_xylanophilus
AB19_LB3_55503_length_1222_cov_6_2	UniRef100_A0A0A0D0Z7	61.9	226	227	329	3.4e-68	267.3	UniRef100_A0A0A0D0Z7 Adenine deaminase n=2 Tax=Inquilinus limosus TaxID=171674 RepID=A0A0A0D0Z7_9PROT	Taxonomy=Bacteria;Proteobacteria;Alphaproteobacteria;Rhodospirillales;Rhodospirillaceae;Inquilinus;Inquilinus_limosus
AB19_LB3_56486_length_1207_cov_28_1	UniRef100_UPI00056EA5AD	61.5	330	372	382	1.9e-105	391.7	UniRef100_UPI00056EA5AD bifunctional diaminohydroxyphosphoribosylaminopyrimidine deaminase/5-amino-6-(5-phosphoribosylamino)uracil reductase n=1 Tax=Thermorudis peleae TaxID=1382356 RepID=UPI00056EA5AD	Taxonomy=Bacteria;Chloroflexi;Thermorudis;Thermorudis_peleae
AB19_LB3_56550_length_1206_cov_20_1	UniRef100_UPI000525F51D	56.8	125	127	340	3.4e-25	123.6	UniRef100_UPI000525F51D adenosine deaminase n=1 Tax=Saccharothrix syringae TaxID=103733 RepID=UPI000525F51D	Taxonomy=Bacteria;Actinobacteria;Pseudonocardiales;Pseudonocardiaceae;Saccharothrix;Saccharothrix_syringae
AB19_LB3_56629_length_1205_cov_7_2	UniRef100_A0A1H6BNB7	87	46	54	149	1.2e-16	94	UniRef100_A0A1H6BNB7 Cytidine deaminase n=1 Tax=Streptomyces yanglinensis TaxID=310779 RepID=A0A1H6BNB7_9ACTN	Taxonomy=Bacteria;Actinobacteria;Streptomycetales;Streptomycetaceae;Streptomyces;Streptomyces_yanglinensis
AB19_LB3_57816_length_1188_cov_6_3	UniRef100_UPI0004C3AC4F	72	211	213	357	3.3e-81	310.5	UniRef100_UPI0004C3AC4F adenosine deaminase n=1 Tax=Herbidospora cretacea TaxID=28444 RepID=UPI0004C3AC4F	Taxonomy=Bacteria;Actinobacteria;Streptosporangiales;Streptosporangiaceae;Herbidospora;Herbidospora_cretacea
AB19_LB3_58145_length_1183_cov_13_2	UniRef100_D1C3J6	62.6	107	119	560	2.1e-29	137.5	UniRef100_D1C3J6 Adenine deaminase n=1 Tax=Sphaerobacter thermophilus (strain DSM 20745 / S 6022) TaxID=479434 RepID=D1C3J6_SPHTD	Taxonomy=Bacteria;Chloroflexi;Sphaerobacteridae;Sphaerobacterales;Sphaerobacterineae;Sphaerobacteraceae;Sphaerobacter;Sphaerobacter_thermophilus
AB19_LB3_58192_length_1182_cov_44_1	UniRef100_H6RS91	81.2	191	194	199	6.2e-87	329.3	UniRef100_H6RS91 dCTP deaminase n=1 Tax=Blastococcus saxobsidens (strain DD2) TaxID=1146883 RepID=H6RS91_BLASD	Taxonomy=Bacteria;Actinobacteria;Geodermatophilales;Geodermatophilaceae;Blastococcus;Blastococcus_saxobsidens
AB19_LB3_59478_length_1165_cov_5_1	UniRef100_A0A094PKH1	86.4	191	193	193	7.5e-93	349	UniRef100_A0A094PKH1 dCTP deaminase n=1 Tax=actinobacterium acAMD-2 TaxID=1504318 RepID=A0A094PKH1_9ACTN	Taxonomy=Bacteria;Actinobacteria;actinobacterium_acAMD_2
AB19_LB3_59552_length_1164_cov_7_1	UniRef100_D3Q5C0	50	82	92	345	5.6e-14	85.9	UniRef100_D3Q5C0 Adenosine deaminase n=2 Tax=Stackebrandtia TaxID=283810 RepID=D3Q5C0_STANL	Taxonomy=Bacteria;Actinobacteria;Glycomycetales;Glycomycetaceae;unclassified
AB19_LB3_60687_length_1149_cov_23_2	UniRef100_UPI0003341DCB	75.2	157	163	163	1.9e-60	241.1	UniRef100_UPI0003341DCB tRNA-specific adenosine deaminase n=1 Tax=Thermobifida fusca TaxID=2021 RepID=UPI0003341DCB	Taxonomy=Bacteria;Actinobacteria;Streptosporangiales;Nocardiopsaceae;Thermobifida;Thermobifida_fusca
AB19_LB3_60983_length_1145_cov_12_1	UniRef100_D2Q2B7	91.6	191	193	191	6.5e-97	362.5	UniRef100_D2Q2B7 dCTP deaminase n=1 Tax=Kribbella flavida (strain DSM 17836 / JCM 10339 / NBRC 14399) TaxID=479435 RepID=D2Q2B7_KRIFD	Taxonomy=Bacteria;Actinobacteria;Propionibacteriales;Nocardioidaceae;Kribbella;Kribbella_flavida
AB19_LB3_61431_length_1139_cov_10_1	UniRef100_D6TTV4	63.1	168	169	183	8.1e-51	209.1	UniRef100_D6TTV4 Bifunctional deaminase-reductase domain protein n=1 Tax=Ktedonobacter racemifer DSM 44963 TaxID=485913 RepID=D6TTV4_9CHLR	Taxonomy=Bacteria;Chloroflexi;Ktedonobacteria;Ktedonobacterales;Ktedonobacteraceae;Ktedonobacter;Ktedonobacter_racemifer_DSM_44963
AB19_LB3_62901_length_1121_cov_7_1	UniRef100_A0A024GXP1	58.5	53	54	259	5.6e-06	58.5	UniRef100_A0A024GXP1 Glucosamine-6-phosphate deaminase n=1 Tax=Pseudarthrobacter siccitolerans TaxID=861266 RepID=A0A024GXP1_9MICC	Taxonomy=Bacteria;Actinobacteria;Micrococcales;Micrococcaceae;Pseudarthrobacter;Pseudarthrobacter_siccitolerans
AB19_LB3_62971_length_1120_cov_6_2	UniRef100_D2SD99	62.3	69	135	182	1.8e-13	84.7	UniRef100_D2SD99 Bifunctional deaminase-reductase domain protein n=1 Tax=Geodermatophilus obscurus (strain ATCC 25078 / DSM 43160 / JCM 3152 / G-20) TaxID=526225 RepID=D2SD99_GEOOG	Taxonomy=Bacteria;Actinobacteria;Geodermatophilales;Geodermatophilaceae;Geodermatophilus;Geodermatophilus_obscurus
AB19_LB3_64456_length_1101_cov_47_1	UniRef100_A0A081EN60	80.2	187	188	187	1.9e-80	307.8	UniRef100_A0A081EN60 Deaminase n=1 Tax=Streptomyces fradiae TaxID=1906 RepID=A0A081EN60_STRFR	Taxonomy=Bacteria;Actinobacteria;Streptomycetales;Streptomycetaceae;Streptomyces;Streptomyces_fradiae
AB19_LB3_64649_length_1099_cov_13_2	UniRef100_A0A172T8E5	75.9	199	202	215	1.6e-85	324.7	UniRef100_A0A172T8E5 Deaminase/reductase n=1 Tax=Deinococcus puniceus TaxID=1182568 RepID=A0A172T8E5_9DEIO	Taxonomy=Bacteria;Deinococcus_Thermus;Deinococci;Deinococcales;Deinococcaceae;Deinococcus;Deinococcus_puniceus
AB19_LB3_64934_length_1096_cov_3_2	UniRef100_UPI00030A5008	59.8	234	241	259	2.6e-66	261.2	UniRef100_UPI00030A5008 glucosamine-6-phosphate deaminase n=1 Tax=Nocardia thailandica TaxID=257275 RepID=UPI00030A5008	Taxonomy=Bacteria;Actinobacteria;Corynebacteriales;Nocardiaceae;Nocardia;Nocardia_thailandica
AB19_LB3_65225_length_1092_cov_14_1	UniRef100_A0A132N0X8	66	265	271	343	8.6e-87	329.3	UniRef100_A0A132N0X8 Adenosine deaminase n=1 Tax=Streptomyces thermoautotrophicus TaxID=1469144 RepID=A0A132N0X8_9ACTN	Taxonomy=Bacteria;Actinobacteria;Streptomycetales;Streptomycetaceae;Streptomyces;Streptomyces_thermoautotrophicus
AB19_LB3_67064_length_1070_cov_15_1	UniRef100_Q1AV74	57.3	110	121	588	1.1e-25	125.2	UniRef100_Q1AV74 Adenine deaminase n=1 Tax=Rubrobacter xylanophilus (strain DSM 9941 / NBRC 16129) TaxID=266117 RepID=Q1AV74_RUBXD	Taxonomy=Bacteria;Actinobacteria;Rubrobacteria;Rubrobacterales;Rubrobacteraceae;Rubrobacter;Rubrobacter_xylanophilus
AB19_LB3_68231_length_1057_cov_4_1	UniRef100_A0A0Q9TC34	68.8	93	100	312	3.8e-24	119.8	UniRef100_A0A0Q9TC34 Porphobilinogen deaminase n=1 Tax=Nocardioides sp. Soil805 TaxID=1736416 RepID=A0A0Q9TC34_9ACTN	Taxonomy=Bacteria;Actinobacteria;Propionibacteriales;Nocardioidaceae;Nocardioides;Nocardioides_sp_Soil805
AB19_LB3_68909_length_1050_cov_9_1	UniRef100_UPI0004C6EF10	63.8	47	72	193	3.6e-08	66.2	UniRef100_UPI0004C6EF10 deaminase n=1 Tax=Streptomyces sp. NRRL S-920 TaxID=1463921 RepID=UPI0004C6EF10	Taxonomy=Bacteria;Actinobacteria;Streptomycetales;Streptomycetaceae;Streptomyces;Streptomyces_sp_NRRL_S_920
AB19_LB3_72561_length_1013_cov_3_1	UniRef100_A0A0N8HBT4	72.2	54	55	156	1.2e-14	87.4	UniRef100_A0A0N8HBT4 tRNA-specific adenosine deaminase n=1 Tax=Frankia sp. R43 TaxID=269536 RepID=A0A0N8HBT4_9ACTN	Taxonomy=Bacteria;Actinobacteria;Frankiales;Frankiaceae;Frankia;Frankia_sp_R43
AB19_LB3_72896_length_1009_cov_51_1	UniRef100_A0A0P4QZZ3	80	55	60	158	4.8e-14	85.5	UniRef100_A0A0P4QZZ3 Putative deaminase n=1 Tax=Streptomyces sp. NBRC 110027 TaxID=1546107 RepID=A0A0P4QZZ3_9ACTN	Taxonomy=Bacteria;Actinobacteria;Streptomycetales;Streptomycetaceae;Streptomyces;Streptomyces_sp_NBRC_110027
AB19_LB3_73541_length_1003_cov_36_3	UniRef100_UPI00064BD805	72.5	51	55	150	4.1e-12	79	UniRef100_UPI00064BD805 tRNA-specific adenosine deaminase n=1 Tax=Rubrobacter aplysinae TaxID=909625 RepID=UPI00064BD805	Taxonomy=Bacteria;Actinobacteria;Rubrobacteria;Rubrobacterales;Rubrobacteraceae;Rubrobacter;Rubrobacter_aplysinae
AB19_LB3_73757_length_1001_cov_19_1	UniRef100_A0A1M7UP11	56.7	374	333	546	1.5e-109	405.2	UniRef100_A0A1M7UP11 Deoxycytidine triphosphate deaminase n=1 Tax=Geodermatophilus obscurus TaxID=1861 RepID=A0A1M7UP11_9ACTN	Taxonomy=Bacteria;Actinobacteria;Geodermatophilales;Geodermatophilaceae;Geodermatophilus;Geodermatophilus_obscurus
AB19_LB3_73762_length_1001_cov_16_1	UniRef100_A0A1M7UP11	58.6	374	333	546	7.8e-114	419.5	UniRef100_A0A1M7UP11 Deoxycytidine triphosphate deaminase n=1 Tax=Geodermatophilus obscurus TaxID=1861 RepID=A0A1M7UP11_9ACTN	Taxonomy=Bacteria;Actinobacteria;Geodermatophilales;Geodermatophilaceae;Geodermatophilus;Geodermatophilus_obscurus
AB19_LB5_1798_length_6088_cov_73_2	UniRef100_B9L0Q4	40.4	594	609	560	1.3e-95	359.8	UniRef100_B9L0Q4 Porphobilinogen deaminase n=1 Tax=Thermomicrobium roseum (strain ATCC 27502 / DSM 5159 / P-2) TaxID=309801 RepID=B9L0Q4_THERP	Taxonomy=Bacteria;Chloroflexi;Thermomicrobiales;Thermomicrobiaceae;Thermomicrobium;Thermomicrobium_roseum
AB19_LB5_12_length_34848_cov_81_27	UniRef100_D1CG56	37.8	238	253	241	1.3e-36	162.5	UniRef100_D1CG56 Bifunctional deaminase-reductase domain protein n=2 Tax=Thermobaculum TaxID=262406 RepID=D1CG56_THET1	Taxonomy=Bacteria;unclassified
AB19_LB5_25_length_29185_cov_192_14	UniRef100_A0A1B9F4P5	46.8	299	319	307	1.9e-69	271.9	UniRef100_A0A1B9F4P5 Porphobilinogen deaminase n=1 Tax=Dissulfuribacter thermophilus TaxID=1156395 RepID=A0A1B9F4P5_9DELT	Taxonomy=Bacteria;Proteobacteria;Deltaproteobacteria;Dissulfuribacter;Dissulfuribacter_thermophilus
AB19_LB5_31_length_27542_cov_81_22	UniRef100_UPI000287F498	92.3	181	182	184	2.3e-96	360.5	UniRef100_UPI000287F498 MULTISPECIES: deoxycytidine triphosphate deaminase n=1 Tax=Sphingomonas TaxID=13687 RepID=UPI000287F498	Taxonomy=Bacteria;Proteobacteria;Alphaproteobacteria;Sphingomonadales;Sphingomonadaceae;unclassified
AB19_LB5_73_length_23010_cov_80_7	UniRef100_Q1AVH0	83.8	142	160	157	5.3e-68	266.2	UniRef100_Q1AVH0 CMP/dCMP deaminase, zinc-binding protein n=1 Tax=Rubrobacter xylanophilus (strain DSM 9941 / NBRC 16129) TaxID=266117 RepID=Q1AVH0_RUBXD	Taxonomy=Bacteria;Actinobacteria;Rubrobacteria;Rubrobacterales;Rubrobacteraceae;Rubrobacter;Rubrobacter_xylanophilus
AB19_LB5_110_length_20071_cov_74_11	UniRef100_D1C627	53.5	340	337	340	7.9e-82	313.2	UniRef100_D1C627 1-aminocyclopropane-1-carboxylate deaminase n=1 Tax=Sphaerobacter thermophilus (strain DSM 20745 / S 6022) TaxID=479434 RepID=D1C627_SPHTD	Taxonomy=Bacteria;Chloroflexi;Sphaerobacteridae;Sphaerobacterales;Sphaerobacterineae;Sphaerobacteraceae;Sphaerobacter;Sphaerobacter_thermophilus
AB19_LB5_115_length_19765_cov_106_3	UniRef100_UPI0004785682	51.2	330	356	347	6.2e-85	323.6	UniRef100_UPI0004785682 adenosine deaminase n=1 Tax=bacterium JKG1 TaxID=1128421 RepID=UPI0004785682	Taxonomy=Bacteria;bacterium_JKG1
AB19_LB5_121_length_19192_cov_77_4	UniRef100_A0A0R2Q7P6	56	109	118	120	1.4e-28	134.8	UniRef100_A0A0R2Q7P6 Deaminase n=1 Tax=Acidimicrobium sp. BACL27 MAG-120823-bin4 TaxID=1655564 RepID=A0A0R2Q7P6_9ACTN	Taxonomy=Bacteria;Actinobacteria;Acidimicrobiia;Acidimicrobiales;Acidimicrobiaceae;Acidimicrobium;Acidimicrobium_sp_BACL27_MAG_120823_bin4
AB19_LB5_127_length_18949_cov_61_5	UniRef100_UPI0004AFFFFF	71.5	316	317	318	9.3e-125	455.7	UniRef100_UPI0004AFFFFF bifunctional diaminohydroxyphosphoribosylaminopyrimidine deaminase/5-amino-6-(5-phosphoribosylamino)uracil reductase n=1 Tax=Sphingomonas jaspsi TaxID=392409 RepID=UPI0004AFFFFF	Taxonomy=Bacteria;Proteobacteria;Alphaproteobacteria;Sphingomonadales;Sphingomonadaceae;Sphingomonas;Sphingomonas_jaspsi
AB19_LB5_180_length_16995_cov_206_13	UniRef100_D6TZ36	58	69	81	351	1e-14	88.2	UniRef100_D6TZ36 Adenosine deaminase n=1 Tax=Ktedonobacter racemifer DSM 44963 TaxID=485913 RepID=D6TZ36_9CHLR	Taxonomy=Bacteria;Chloroflexi;Ktedonobacteria;Ktedonobacterales;Ktedonobacteraceae;Ktedonobacter;Ktedonobacter_racemifer_DSM_44963
AB19_LB5_180_length_16995_cov_206_14	UniRef100_D6TZ36	65.8	231	291	351	1.3e-77	298.9	UniRef100_D6TZ36 Adenosine deaminase n=1 Tax=Ktedonobacter racemifer DSM 44963 TaxID=485913 RepID=D6TZ36_9CHLR	Taxonomy=Bacteria;Chloroflexi;Ktedonobacteria;Ktedonobacterales;Ktedonobacteraceae;Ktedonobacter;Ktedonobacter_racemifer_DSM_44963
AB19_LB5_326_length_13623_cov_654_1	UniRef100_A0A0N7HBF8	79.1	153	156	172	1.3e-66	261.5	UniRef100_A0A0N7HBF8 tRNA-specific adenosine deaminase n=1 Tax=Candidatus Nitrocosmicus oleophilus TaxID=1353260 RepID=A0A0N7HBF8_9ARCH	Taxonomy=Archaea;Thaumarchaeota;Nitrososphaeria;Nitrososphaerales;Nitrososphaeraceae;Candidatus_Nitrosocosmicus;Candidatus_Nitrocosmicus_oleophilus
AB19_LB5_474_length_11556_cov_49_3	UniRef100_UPI00064BD805	68.9	148	153	150	6.6e-52	212.6	UniRef100_UPI00064BD805 tRNA-specific adenosine deaminase n=1 Tax=Rubrobacter aplysinae TaxID=909625 RepID=UPI00064BD805	Taxonomy=Bacteria;Actinobacteria;Rubrobacteria;Rubrobacterales;Rubrobacteraceae;Rubrobacter;Rubrobacter_aplysinae
AB19_LB5_511_length_11176_cov_130_2	UniRef100_D6Y392	50.8	248	252	240	1e-49	206.1	UniRef100_D6Y392 Bifunctional deaminase-reductase domain protein n=1 Tax=Thermobispora bispora (strain ATCC 19993 / DSM 43833 / CBS 139.67 / JCM 10125 / NBRC 14880 / R51) TaxID=469371 RepID=D6Y392_THEBD	Taxonomy=Bacteria;Actinobacteria;Actinobacteria_incertae_sedis;Thermobispora;Thermobispora_bispora
AB19_LB5_566_length_10671_cov_65_11	UniRef100_Q1AVV9	68.3	126	130	134	2e-41	177.6	UniRef100_Q1AVV9 Cytidine deaminase n=2 Tax=Rubrobacter xylanophilus TaxID=49319 RepID=Q1AVV9_RUBXD	Taxonomy=Bacteria;Actinobacteria;Rubrobacteria;Rubrobacterales;Rubrobacteraceae;Rubrobacter;Rubrobacter_xylanophilus
AB19_LB5_596_length_10426_cov_182_10	UniRef100_D1CG56	42.7	241	268	241	5.8e-43	183.7	UniRef100_D1CG56 Bifunctional deaminase-reductase domain protein n=2 Tax=Thermobaculum TaxID=262406 RepID=D1CG56_THET1	Taxonomy=Bacteria;unclassified
AB19_LB5_771_length_9171_cov_39_15	UniRef100_UPI000622CBD6	69.4	193	208	198	3e-71	277.3	UniRef100_UPI000622CBD6 deaminase n=1 Tax=Rhodococcus aetherivorans TaxID=191292 RepID=UPI000622CBD6	Taxonomy=Bacteria;Actinobacteria;Corynebacteriales;Nocardiaceae;Rhodococcus;Rhodococcus_aetherivorans
AB19_LB5_865_length_8722_cov_26_8	UniRef100_A0A1L7SGQ7	53.3	199	206	297	3.8e-42	180.6	UniRef100_A0A1L7SGQ7 Porphobilinogen deaminase n=1 Tax=hydrothermal vent metagenome TaxID=652676 RepID=A0A1L7SGQ7_9ZZZZ	Taxonomy=unclassified_sequences;metagenomes;ecological_metagenomes;hydrothermal_vent_metagenome
AB19_LB5_911_length_8488_cov_78_2	UniRef100_UPI0004B99731	68.3	145	158	147	1.8e-44	188	UniRef100_UPI0004B99731 cytidine deaminase n=1 Tax=Sphingomonas jaspsi TaxID=392409 RepID=UPI0004B99731	Taxonomy=Bacteria;Proteobacteria;Alphaproteobacteria;Sphingomonadales;Sphingomonadaceae;Sphingomonas;Sphingomonas_jaspsi
AB19_LB5_913_length_8477_cov_81_2	UniRef100_D2B8S6	68.9	106	114	183	1.1e-32	148.3	UniRef100_D2B8S6 Deaminase-reductase domain-containing protein n=1 Tax=Streptosporangium roseum (strain ATCC 12428 / DSM 43021 / JCM 3005 / NI 9100) TaxID=479432 RepID=D2B8S6_STRRD	Taxonomy=Bacteria;Actinobacteria;Streptosporangiales;Streptosporangiaceae;Streptosporangium;Streptosporangium_roseum
AB19_LB5_942_length_8385_cov_65_2	UniRef100_Q1AW36	45	240	253	251	2.1e-39	171.8	UniRef100_Q1AW36 Bifunctional deaminase-reductase-like protein n=1 Tax=Rubrobacter xylanophilus (strain DSM 9941 / NBRC 16129) TaxID=266117 RepID=Q1AW36_RUBXD	Taxonomy=Bacteria;Actinobacteria;Rubrobacteria;Rubrobacterales;Rubrobacteraceae;Rubrobacter;Rubrobacter_xylanophilus
AB19_LB5_1074_length_7831_cov_55_1	UniRef100_Q1AV74	63.5	587	595	588	4.2e-203	716.8	UniRef100_Q1AV74 Adenine deaminase n=1 Tax=Rubrobacter xylanophilus (strain DSM 9941 / NBRC 16129) TaxID=266117 RepID=Q1AV74_RUBXD	Taxonomy=Bacteria;Actinobacteria;Rubrobacteria;Rubrobacterales;Rubrobacteraceae;Rubrobacter;Rubrobacter_xylanophilus
AB19_LB5_1124_length_7641_cov_51_1	UniRef100_D3D084	66.4	143	181	156	3.3e-42	180.6	UniRef100_D3D084 tRNA-specific adenosine deaminase n=1 Tax=Frankia sp. EUN1f TaxID=102897 RepID=D3D084_9ACTN	Taxonomy=Bacteria;Actinobacteria;Frankiales;Frankiaceae;Frankia;Frankia_sp_EUN1f
AB19_LB5_1204_length_7378_cov_57_11	UniRef100_A0A1J5G2J9	67.3	324	365	335	5.7e-126	459.9	UniRef100_A0A1J5G2J9 Adenine deaminase n=1 Tax=Nitrospirae bacterium CG2_30_53_67 TaxID=1805278 RepID=A0A1J5G2J9_9BACT	Taxonomy=Bacteria;Nitrospirae;Nitrospirae_bacterium_CG2_30_53_67
AB19_LB5_1319_length_7091_cov_255_2	UniRef100_A0A1J7C4W3	70.1	187	203	199	3.3e-67	263.8	UniRef100_A0A1J7C4W3 dCTP deaminase n=1 Tax=Streptomyces gilvigriseus TaxID=1428644 RepID=A0A1J7C4W3_9ACTN	Taxonomy=Bacteria;Actinobacteria;Streptomycetales;Streptomycetaceae;Streptomyces;Streptomyces_gilvigriseus
AB19_LB5_1426_length_6834_cov_39_4	UniRef100_Q1AV74	62.5	587	592	588	1.6e-207	731.5	UniRef100_Q1AV74 Adenine deaminase n=1 Tax=Rubrobacter xylanophilus (strain DSM 9941 / NBRC 16129) TaxID=266117 RepID=Q1AV74_RUBXD	Taxonomy=Bacteria;Actinobacteria;Rubrobacteria;Rubrobacterales;Rubrobacteraceae;Rubrobacter;Rubrobacter_xylanophilus
AB19_LB5_1697_length_6239_cov_69_7	UniRef100_R4Z651	57.4	343	338	361	6.5e-100	373.2	UniRef100_R4Z651 Pyrimidine deaminase n=1 Tax=Candidatus Microthrix parvicella RN1 TaxID=1229780 RepID=R4Z651_9ACTN	Taxonomy=Bacteria;Actinobacteria;Acidimicrobiia;Acidimicrobiales;Microthrixaceae;Candidatus_Microthrix;Candidatus_Microthrix_parvicella_RN1
AB19_LB5_1798_length_6088_cov_73_2	UniRef100_B9L0Q4	40.4	594	609	560	1.3e-95	359.8	UniRef100_B9L0Q4 Porphobilinogen deaminase n=1 Tax=Thermomicrobium roseum (strain ATCC 27502 / DSM 5159 / P-2) TaxID=309801 RepID=B9L0Q4_THERP	Taxonomy=Bacteria;Chloroflexi;Thermomicrobiales;Thermomicrobiaceae;Thermomicrobium;Thermomicrobium_roseum
AB19_LB5_1929_length_5870_cov_64_1	UniRef100_B9L0Q4	43	563	597	560	8.7e-108	400.2	UniRef100_B9L0Q4 Porphobilinogen deaminase n=1 Tax=Thermomicrobium roseum (strain ATCC 27502 / DSM 5159 / P-2) TaxID=309801 RepID=B9L0Q4_THERP	Taxonomy=Bacteria;Chloroflexi;Thermomicrobiales;Thermomicrobiaceae;Thermomicrobium;Thermomicrobium_roseum
AB19_LB5_2142_length_5597_cov_40_2	UniRef100_UPI0003F77BA2	51	151	156	157	2.3e-28	134.4	UniRef100_UPI0003F77BA2 tRNA-specific adenosine deaminase n=1 Tax=Geminicoccus roseus TaxID=404900 RepID=UPI0003F77BA2	Taxonomy=Bacteria;Proteobacteria;Alphaproteobacteria;Geminicoccus;Geminicoccus_roseus
AB19_LB5_2304_length_5381_cov_70_5	UniRef100_D1C775	79.8	188	212	197	1.3e-77	298.5	UniRef100_D1C775 dCTP deaminase n=1 Tax=Sphaerobacter thermophilus (strain DSM 20745 / S 6022) TaxID=479434 RepID=D1C775_SPHTD	Taxonomy=Bacteria;Chloroflexi;Sphaerobacteridae;Sphaerobacterales;Sphaerobacterineae;Sphaerobacteraceae;Sphaerobacter;Sphaerobacter_thermophilus
AB19_LB5_2384_length_5286_cov_660_5	UniRef100_A0A0N9YPZ7	77.1	205	216	214	4.2e-92	346.7	UniRef100_A0A0N9YPZ7 Glucosamine-6-phosphate deaminase-like protein n=1 Tax=Candidatus Nitrocosmicus oleophilus TaxID=1353260 RepID=A0A0N9YPZ7_9ARCH	Taxonomy=Archaea;Thaumarchaeota;Nitrososphaeria;Nitrososphaerales;Nitrososphaeraceae;Candidatus_Nitrosocosmicus;Candidatus_Nitrocosmicus_oleophilus
AB19_LB5_2557_length_5078_cov_65_2	UniRef100_D1CDK0	83.7	190	200	200	5.4e-86	326.2	UniRef100_D1CDK0 dCTP deaminase n=1 Tax=Thermobaculum terrenum (strain ATCC BAA-798 / YNP1) TaxID=525904 RepID=D1CDK0_THET1	Taxonomy=Bacteria;Thermobaculum;Thermobaculum_terrenum
AB19_LB5_2903_length_4724_cov_33_1	UniRef100_R4Z651	64.8	327	396	361	7.8e-113	416.4	UniRef100_R4Z651 Pyrimidine deaminase n=1 Tax=Candidatus Microthrix parvicella RN1 TaxID=1229780 RepID=R4Z651_9ACTN	Taxonomy=Bacteria;Actinobacteria;Acidimicrobiia;Acidimicrobiales;Microthrixaceae;Candidatus_Microthrix;Candidatus_Microthrix_parvicella_RN1
AB19_LB5_2959_length_4672_cov_27_3	UniRef100_UPI0005511512	91.1	146	147	146	6.3e-68	265.8	UniRef100_UPI0005511512 tRNA-specific adenosine deaminase n=1 Tax=Geodermatophilaceae bacterium URHB0062 TaxID=1380353 RepID=UPI0005511512	Taxonomy=Bacteria;Actinobacteria;Geodermatophilales;Geodermatophilaceae;Geodermatophilaceae_bacterium_URHB0062
AB19_LB5_3016_length_4620_cov_54_4	UniRef100_Q1AVV9	70.6	126	132	134	2.3e-40	174.1	UniRef100_Q1AVV9 Cytidine deaminase n=2 Tax=Rubrobacter xylanophilus TaxID=49319 RepID=Q1AVV9_RUBXD	Taxonomy=Bacteria;Actinobacteria;Rubrobacteria;Rubrobacterales;Rubrobacteraceae;Rubrobacter;Rubrobacter_xylanophilus
AB19_LB5_3168_length_4497_cov_37_2	UniRef100_UPI0004976865	69.4	108	111	110	1.1e-27	131.7	UniRef100_UPI0004976865 cytidine deaminase n=1 Tax=Blastococcus sp. URHD0036 TaxID=1380356 RepID=UPI0004976865	Taxonomy=Bacteria;Actinobacteria;Geodermatophilales;Geodermatophilaceae;Blastococcus;Blastococcus_sp_URHD0036
AB19_LB5_3230_length_4447_cov_753_5	UniRef100_A0A0N9Y4H2	76.9	39	40	297	9e-09	67.4	UniRef100_A0A0N9Y4H2 Porphobilinogen deaminase n=1 Tax=Candidatus Nitrocosmicus oleophilus TaxID=1353260 RepID=A0A0N9Y4H2_9ARCH	Taxonomy=Archaea;Thaumarchaeota;Nitrososphaeria;Nitrososphaerales;Nitrososphaeraceae;Candidatus_Nitrosocosmicus;Candidatus_Nitrocosmicus_oleophilus
AB19_LB5_3363_length_4341_cov_24_7	UniRef100_A0A1E4BC04	89.3	103	103	183	7.4e-47	195.3	UniRef100_A0A1E4BC04 dCTP deaminase n=1 Tax=Gemmatimonadetes bacterium SCN 70-22 TaxID=1660163 RepID=A0A1E4BC04_9BACT	Taxonomy=Bacteria;Gemmatimonadetes;Gemmatimonadetes_bacterium_SCN_70_22
AB19_LB5_3571_length_4217_cov_32_4	UniRef100_UPI00064BD805	65.3	150	154	150	2.5e-51	210.7	UniRef100_UPI00064BD805 tRNA-specific adenosine deaminase n=1 Tax=Rubrobacter aplysinae TaxID=909625 RepID=UPI00064BD805	Taxonomy=Bacteria;Actinobacteria;Rubrobacteria;Rubrobacterales;Rubrobacteraceae;Rubrobacter;Rubrobacter_aplysinae
AB19_LB5_3635_length_4174_cov_37_4	UniRef100_A0A1M6KHC9	89.1	184	185	184	1.2e-92	348.2	UniRef100_A0A1M6KHC9 dCTP deaminase n=1 Tax=Roseomonas rosea TaxID=198092 RepID=A0A1M6KHC9_9PROT	Taxonomy=Bacteria;Proteobacteria;Alphaproteobacteria;Rhodospirillales;Acetobacteraceae;Roseomonas;Roseomonas_rosea
AB19_LB5_3683_length_4145_cov_33_2	UniRef100_D2SEV7	72.8	243	243	240	1.1e-85	325.5	UniRef100_D2SEV7 Bifunctional deaminase-reductase domain protein n=1 Tax=Geodermatophilus obscurus (strain ATCC 25078 / DSM 43160 / JCM 3152 / G-20) TaxID=526225 RepID=D2SEV7_GEOOG	Taxonomy=Bacteria;Actinobacteria;Geodermatophilales;Geodermatophilaceae;Geodermatophilus;Geodermatophilus_obscurus
AB19_LB5_3773_length_4085_cov_64_5	UniRef100_A0A1F8KK71	88.2	186	186	186	1e-86	328.6	UniRef100_A0A1F8KK71 Deaminase n=1 Tax=Chloroflexi bacterium GWB2_54_36 TaxID=1797613 RepID=A0A1F8KK71_9CHLR	Taxonomy=Bacteria;Chloroflexi;Chloroflexi_bacterium_GWB2_54_36
AB19_LB5_4104_length_3922_cov_29_4	UniRef100_D3FCP9	85.6	188	193	192	1.5e-88	334.7	UniRef100_D3FCP9 dCTP deaminase n=1 Tax=Conexibacter woesei (strain DSM 14684 / JCM 11494 / NBRC 100937 / ID131577) TaxID=469383 RepID=D3FCP9_CONWI	Taxonomy=Bacteria;Actinobacteria;Thermoleophilia;Solirubrobacterales;Conexibacteraceae;Conexibacter;Conexibacter_woesei
AB19_LB5_4165_length_3883_cov_24_3	UniRef100_UPI00062B3E2B	81.1	391	395	397	2.5e-180	640.6	UniRef100_UPI00062B3E2B cytosine deaminase n=1 Tax=Microvirga massiliensis TaxID=1033741 RepID=UPI00062B3E2B	Taxonomy=Bacteria;Proteobacteria;Alphaproteobacteria;Rhizobiales;Methylobacteriaceae;Microvirga;Microvirga_massiliensis
AB19_LB5_4208_length_3862_cov_41_2	UniRef100_UPI000565909F	76.5	366	396	368	3.6e-158	567	UniRef100_UPI000565909F 2-deoxycytidine 5-triphosphate deaminase n=1 Tax=Rhizobiales bacterium YIM 77505 TaxID=1411123 RepID=UPI000565909F	Taxonomy=Bacteria;Proteobacteria;Alphaproteobacteria;Rhizobiales;Rhizobiales_bacterium_YIM_77505
AB19_LB5_4273_length_3822_cov_26_6	UniRef100_A0A0Q9INK8	57.8	64	64	442	1.4e-11	77.4	UniRef100_A0A0Q9INK8 Cytosine deaminase n=1 Tax=Bosea sp. Root381 TaxID=1736524 RepID=A0A0Q9INK8_9BRAD	Taxonomy=Bacteria;Proteobacteria;Alphaproteobacteria;Rhizobiales;Bradyrhizobiaceae;Bosea;Bosea_sp_Root381
AB19_LB5_4318_length_3799_cov_106_1	UniRef100_A0A1F2VGD5	87.2	39	39	184	1.4e-11	76.6	UniRef100_A0A1F2VGD5 dCTP deaminase n=1 Tax=Acidobacteria bacterium RIFCSPLOWO2_12_FULL_67_14b TaxID=1797193 RepID=A0A1F2VGD5_9BACT	Taxonomy=Bacteria;Acidobacteria;Acidobacteria_bacterium_RIFCSPLOWO2_12_FULL_67_14b
AB19_LB5_4690_length_3632_cov_84_1	UniRef100_A0A0K2DD02	72.1	247	251	250	3.1e-99	370.5	UniRef100_A0A0K2DD02 Glucosamine-6-phosphate deaminase n=1 Tax=Chelatococcus sp. CO-6 TaxID=1702325 RepID=A0A0K2DD02_9RHIZ	Taxonomy=Bacteria;Proteobacteria;Alphaproteobacteria;Rhizobiales;Beijerinckiaceae;Chelatococcus;Chelatococcus_sp_CO_6
AB19_LB5_4696_length_3632_cov_22_2	UniRef100_A0A1M5N4Y4	95.5	132	146	147	8.2e-68	265.4	UniRef100_A0A1M5N4Y4 Cytidine deaminase n=1 Tax=Geodermatophilus nigrescens TaxID=1070870 RepID=A0A1M5N4Y4_9ACTN	Taxonomy=Bacteria;Actinobacteria;Geodermatophilales;Geodermatophilaceae;Geodermatophilus;Geodermatophilus_nigrescens
AB19_LB5_4731_length_3620_cov_20_2	UniRef100_I4ET33	78.4	324	342	335	5e-140	506.5	UniRef100_I4ET33 Adenine deaminase n=1 Tax=Modestobacter marinus TaxID=477641 RepID=I4ET33_9ACTN	Taxonomy=Bacteria;Actinobacteria;Geodermatophilales;Geodermatophilaceae;Modestobacter;Modestobacter_marinus
AB19_LB5_4815_length_3585_cov_37_1	UniRef100_A0A1M7UP11	60.4	374	369	546	6e-115	423.3	UniRef100_A0A1M7UP11 Deoxycytidine triphosphate deaminase n=1 Tax=Geodermatophilus obscurus TaxID=1861 RepID=A0A1M7UP11_9ACTN	Taxonomy=Bacteria;Actinobacteria;Geodermatophilales;Geodermatophilaceae;Geodermatophilus;Geodermatophilus_obscurus
AB19_LB5_5196_length_3433_cov_14_3	UniRef100_UPI0004941896	90.9	451	464	461	1.6e-234	820.8	UniRef100_UPI0004941896 8-oxoguanine deaminase n=1 Tax=Geodermatophilaceae bacterium URHB0048 TaxID=1380347 RepID=UPI0004941896	Taxonomy=Bacteria;Actinobacteria;Geodermatophilales;Geodermatophilaceae;Geodermatophilaceae_bacterium_URHB0048
AB19_LB5_5846_length_3209_cov_27_4	UniRef100_A0A1M5N589	79.2	173	169	358	1e-69	271.9	UniRef100_A0A1M5N589 Adenosine deaminase n=1 Tax=Geodermatophilus nigrescens TaxID=1070870 RepID=A0A1M5N589_9ACTN	Taxonomy=Bacteria;Actinobacteria;Geodermatophilales;Geodermatophilaceae;Geodermatophilus;Geodermatophilus_nigrescens
AB19_LB5_5919_length_3185_cov_48_2	UniRef100_A0A0D4E1G7	96.9	32	42	187	1.1e-09	70.5	UniRef100_A0A0D4E1G7 Bifunctional deaminase-reductase domain-containing protein n=1 Tax=Streptomyces lydicus A02 TaxID=1403539 RepID=A0A0D4E1G7_9ACTN	Taxonomy=unclassified
AB19_LB5_6184_length_3108_cov_15_2	UniRef100_A0A098Y9R3	73	263	264	265	9.9e-96	359	UniRef100_A0A098Y9R3 Glucosamine-6-phosphate deaminase n=1 Tax=Modestobacter caceresii TaxID=1522368 RepID=A0A098Y9R3_9ACTN	Taxonomy=Bacteria;Actinobacteria;Geodermatophilales;Geodermatophilaceae;Modestobacter;Modestobacter_caceresii
AB19_LB5_6854_length_2928_cov_39_8	UniRef100_A0A0X7JMD0	60.7	56	60	340	9.7e-07	61.2	UniRef100_A0A0X7JMD0 Adenosine deaminase n=2 Tax=Streptomyces TaxID=1883 RepID=A0A0X7JMD0_9ACTN	Taxonomy=Bacteria;Actinobacteria;Streptomycetales;Streptomycetaceae;unclassified
AB19_LB5_7265_length_2840_cov_13_1	UniRef100_E3J5X8	75.6	254	309	344	3.1e-109	404.1	UniRef100_E3J5X8 Adenosine deaminase n=1 Tax=Frankia inefficax (strain DSM 45817 / CECT 9037 / EuI1c) TaxID=298654 RepID=E3J5X8_FRAIE	Taxonomy=Bacteria;Actinobacteria;Frankiales;Frankiaceae;Frankia;Frankia_inefficax
AB19_LB5_7308_length_2829_cov_148_1	UniRef100_UPI00064C42F5	71	162	191	176	3.2e-56	227.3	UniRef100_UPI00064C42F5 tRNA-specific adenosine deaminase n=1 Tax=Rubrobacter aplysinae TaxID=909625 RepID=UPI00064C42F5	Taxonomy=Bacteria;Actinobacteria;Rubrobacteria;Rubrobacterales;Rubrobacteraceae;Rubrobacter;Rubrobacter_aplysinae
AB19_LB5_7317_length_2828_cov_35_2	UniRef100_UPI0004CD2C7E	72.6	73	74	159	3.1e-23	116.3	UniRef100_UPI0004CD2C7E tRNA-specific adenosine deaminase n=1 Tax=Streptosporangium roseum TaxID=2001 RepID=UPI0004CD2C7E	Taxonomy=Bacteria;Actinobacteria;Streptosporangiales;Streptosporangiaceae;Streptosporangium;Streptosporangium_roseum
AB19_LB5_7763_length_2734_cov_22_1	UniRef100_UPI0005BE453B	75.5	98	99	364	4.9e-32	146	UniRef100_UPI0005BE453B bifunctional diaminohydroxyphosphoribosylaminopyrimidine deaminase/5-amino-6-(5-phosphoribosylamino)uracil reductase n=1 Tax=Belnapia moabensis TaxID=365533 RepID=UPI0005BE453B	Taxonomy=Bacteria;Proteobacteria;Alphaproteobacteria;Rhodospirillales;Acetobacteraceae;Belnapia;Belnapia_moabensis
AB19_LB5_8308_length_2642_cov_13_4	UniRef100_A0A022MM36	67.8	152	156	349	5.5e-54	219.5	UniRef100_A0A022MM36 Adenosine deaminase n=1 Tax=Streptomyces sp. Tu 6176 TaxID=1470557 RepID=A0A022MM36_9ACTN	Taxonomy=Bacteria;Actinobacteria;Streptomycetales;Streptomycetaceae;Streptomyces;Streptomyces_sp_Tu_6176
AB19_LB5_8606_length_2591_cov_57_3	UniRef100_UPI00056EA5AD	60.9	368	371	382	8.4e-117	429.5	UniRef100_UPI00056EA5AD bifunctional diaminohydroxyphosphoribosylaminopyrimidine deaminase/5-amino-6-(5-phosphoribosylamino)uracil reductase n=1 Tax=Thermorudis peleae TaxID=1382356 RepID=UPI00056EA5AD	Taxonomy=Bacteria;Chloroflexi;Thermorudis;Thermorudis_peleae
AB19_LB5_8814_length_2556_cov_12_1	UniRef100_UPI0004162C94	73.2	112	121	373	1.7e-39	171	UniRef100_UPI0004162C94 bifunctional diaminohydroxyphosphoribosylaminopyrimidine deaminase/5-amino-6-(5-phosphoribosylamino)uracil reductase n=1 Tax=Solirubrobacter sp. URHD0082 TaxID=1298857 RepID=UPI0004162C94	Taxonomy=Bacteria;Actinobacteria;Thermoleophilia;Solirubrobacterales;Solirubrobacteraceae;Solirubrobacter;Solirubrobacter_sp_URHD0082
AB19_LB5_8983_length_2527_cov_21_2	UniRef100_A0A1H5ZEF0	77.9	149	159	165	3e-63	250.4	UniRef100_A0A1H5ZEF0 tRNA(Arg) A34 adenosine deaminase TadA n=1 Tax=Saccharopolyspora hirsuta TaxID=1837 RepID=A0A1H5ZEF0_SACHI	Taxonomy=Bacteria;Actinobacteria;Pseudonocardiales;Pseudonocardiaceae;Saccharopolyspora;Saccharopolyspora_hirsuta
AB19_LB5_9034_length_2520_cov_25_1	UniRef100_UPI000552A5C6	70.4	71	72	353	3.5e-19	102.8	UniRef100_UPI000552A5C6 bifunctional diaminohydroxyphosphoribosylaminopyrimidine deaminase/5-amino-6-(5-phosphoribosylamino)uracil reductase n=1 Tax=Geodermatophilaceae bacterium URHB0048 TaxID=1380347 RepID=UPI000552A5C6	Taxonomy=Bacteria;Actinobacteria;Geodermatophilales;Geodermatophilaceae;Geodermatophilaceae_bacterium_URHB0048
AB19_LB5_9613_length_2429_cov_29_2	UniRef100_UPI00069F2C19	68.8	128	131	128	5.9e-41	176	UniRef100_UPI00069F2C19 reactive intermediate/imine deaminase n=1 Tax=Solirubrobacter soli TaxID=363832 RepID=UPI00069F2C19	Taxonomy=Bacteria;Actinobacteria;Thermoleophilia;Solirubrobacterales;Solirubrobacteraceae;Solirubrobacter;Solirubrobacter_soli
AB19_LB5_9709_length_2413_cov_14_1	UniRef100_UPI0005625AD5	83.6	366	375	567	1.7e-173	617.8	UniRef100_UPI0005625AD5 adenine deaminase n=1 Tax=Rhizobiales bacterium YIM 77505 TaxID=1411123 RepID=UPI0005625AD5	Taxonomy=Bacteria;Proteobacteria;Alphaproteobacteria;Rhizobiales;Rhizobiales_bacterium_YIM_77505
AB19_LB5_9861_length_2390_cov_40_3	UniRef100_D6TTV4	59.6	183	184	183	4.1e-56	226.9	UniRef100_D6TTV4 Bifunctional deaminase-reductase domain protein n=1 Tax=Ktedonobacter racemifer DSM 44963 TaxID=485913 RepID=D6TTV4_9CHLR	Taxonomy=Bacteria;Chloroflexi;Ktedonobacteria;Ktedonobacterales;Ktedonobacteraceae;Ktedonobacter;Ktedonobacter_racemifer_DSM_44963
AB19_LB5_9870_length_2389_cov_52_3	UniRef100_UPI0006E27793	70.5	156	169	160	3.5e-54	220.3	UniRef100_UPI0006E27793 cytidine deaminase n=1 Tax=Streptomyces phaeochromogenes TaxID=1923 RepID=UPI0006E27793	Taxonomy=Bacteria;Actinobacteria;Streptomycetales;Streptomycetaceae;Streptomyces;Streptomyces_phaeochromogenes
AB19_LB5_10110_length_2359_cov_16_1	UniRef100_A0A081EN60	80.8	146	146	187	7.5e-61	242.3	UniRef100_A0A081EN60 Deaminase n=1 Tax=Streptomyces fradiae TaxID=1906 RepID=A0A081EN60_STRFR	Taxonomy=Bacteria;Actinobacteria;Streptomycetales;Streptomycetaceae;Streptomyces;Streptomyces_fradiae
AB19_LB5_10110_length_2359_cov_16_2	UniRef100_D2SH21	93.4	213	214	213	1.2e-115	424.9	UniRef100_D2SH21 Bifunctional deaminase-reductase domain protein n=1 Tax=Geodermatophilus obscurus (strain ATCC 25078 / DSM 43160 / JCM 3152 / G-20) TaxID=526225 RepID=D2SH21_GEOOG	Taxonomy=Bacteria;Actinobacteria;Geodermatophilales;Geodermatophilaceae;Geodermatophilus;Geodermatophilus_obscurus
AB19_LB5_10333_length_2330_cov_351_2	UniRef100_A0A1H1MKN2	49.3	343	352	356	2.3e-76	295	UniRef100_A0A1H1MKN2 Adenosine/AMP deaminase n=1 Tax=Actinopolymorpha singaporensis TaxID=117157 RepID=A0A1H1MKN2_9ACTN	Taxonomy=Bacteria;Actinobacteria;Propionibacteriales;Nocardioidaceae;Actinopolymorpha;Actinopolymorpha_singaporensis
AB19_LB5_10776_length_2275_cov_32_3	UniRef100_H6RUJ1	88.3	154	170	182	1.2e-73	285	UniRef100_H6RUJ1 Cytosine deaminase n=2 Tax=Blastococcus TaxID=38501 RepID=H6RUJ1_BLASD	Taxonomy=Bacteria;Actinobacteria;Geodermatophilales;Geodermatophilaceae;unclassified
AB19_LB5_11080_length_2239_cov_20_2	UniRef100_D1CDK0	70.9	189	224	200	2e-73	284.6	UniRef100_D1CDK0 dCTP deaminase n=1 Tax=Thermobaculum terrenum (strain ATCC BAA-798 / YNP1) TaxID=525904 RepID=D1CDK0_THET1	Taxonomy=Bacteria;Thermobaculum;Thermobaculum_terrenum
AB19_LB5_11455_length_2196_cov_19_1	UniRef100_A0A1G0JIC8	57	86	83	185	8.4e-17	95.1	UniRef100_A0A1G0JIC8 Deaminase n=1 Tax=Gammaproteobacteria bacterium RIFCSPLOWO2_02_FULL_57_10 TaxID=1798299 RepID=A0A1G0JIC8_9GAMM	Taxonomy=Bacteria;Proteobacteria;Gammaproteobacteria;Gammaproteobacteria_bacterium_RIFCSPLOWO2_02_FULL_57_10
AB19_LB5_11630_length_2178_cov_97_3	UniRef100_UPI0004CD2C7E	85.8	148	163	159	3.5e-67	263.5	UniRef100_UPI0004CD2C7E tRNA-specific adenosine deaminase n=1 Tax=Streptosporangium roseum TaxID=2001 RepID=UPI0004CD2C7E	Taxonomy=Bacteria;Actinobacteria;Streptosporangiales;Streptosporangiaceae;Streptosporangium;Streptosporangium_roseum
AB19_LB5_11949_length_2147_cov_17_1	UniRef100_A0A0J0UZN8	56	250	270	295	9.5e-62	246.1	UniRef100_A0A0J0UZN8 Porphobilinogen deaminase n=1 Tax=Actinobacteria bacterium IMCC26207 TaxID=1641811 RepID=A0A0J0UZN8_9ACTN	Taxonomy=Bacteria;Actinobacteria;Actinobacteria_bacterium_IMCC26207
AB19_LB5_12098_length_2133_cov_8_2	UniRef100_A0A1J5R8H0	90.5	148	201	494	1.8e-73	284.6	UniRef100_A0A1J5R8H0 8-oxoguanine deaminase n=1 Tax=mine drainage metagenome TaxID=410659 RepID=A0A1J5R8H0_9ZZZZ	Taxonomy=unclassified_sequences;metagenomes;ecological_metagenomes;mine_drainage_metagenome
AB19_LB5_12098_length_2133_cov_8_3	UniRef100_I4EZI6	85.8	282	282	496	2.9e-138	500.4	UniRef100_I4EZI6 Putative Hydrolase Cytosine deaminase-like metal-dependent hydrolase n=1 Tax=Modestobacter marinus TaxID=477641 RepID=I4EZI6_9ACTN	Taxonomy=Bacteria;Actinobacteria;Geodermatophilales;Geodermatophilaceae;Modestobacter;Modestobacter_marinus
AB19_LB5_12275_length_2116_cov_15_1	UniRef100_D5RLH3	83.6	116	127	147	5.7e-49	202.6	UniRef100_D5RLH3 tRNA-specific adenosine deaminase n=1 Tax=Roseomonas cervicalis ATCC 49957 TaxID=525371 RepID=D5RLH3_9PROT	Taxonomy=Bacteria;Proteobacteria;Alphaproteobacteria;Rhodospirillales;Acetobacteraceae;Roseomonas;Roseomonas_cervicalis_ATCC_49957
AB19_LB5_12674_length_2075_cov_37_3	UniRef100_UPI00047C9B95	93.8	192	197	196	8.4e-100	372.1	UniRef100_UPI00047C9B95 deoxycytidine triphosphate deaminase n=1 Tax=Geodermatophilaceae bacterium URHB0062 TaxID=1380353 RepID=UPI00047C9B95	Taxonomy=Bacteria;Actinobacteria;Geodermatophilales;Geodermatophilaceae;Geodermatophilaceae_bacterium_URHB0062
AB19_LB5_12914_length_2051_cov_14_2	UniRef100_H6RLT7	80	135	138	357	2.9e-54	220.3	UniRef100_H6RLT7 Adenosine deaminase n=1 Tax=Blastococcus saxobsidens (strain DD2) TaxID=1146883 RepID=H6RLT7_BLASD	Taxonomy=Bacteria;Actinobacteria;Geodermatophilales;Geodermatophilaceae;Blastococcus;Blastococcus_saxobsidens
AB19_LB5_13048_length_2039_cov_143_1	UniRef100_UPI0005625AD5	82.6	562	569	567	3.8e-262	912.9	UniRef100_UPI0005625AD5 adenine deaminase n=1 Tax=Rhizobiales bacterium YIM 77505 TaxID=1411123 RepID=UPI0005625AD5	Taxonomy=Bacteria;Proteobacteria;Alphaproteobacteria;Rhizobiales;Rhizobiales_bacterium_YIM_77505
AB19_LB5_13052_length_2039_cov_37_1	UniRef100_D3FCP9	79	186	208	192	7.8e-80	305.8	UniRef100_D3FCP9 dCTP deaminase n=1 Tax=Conexibacter woesei (strain DSM 14684 / JCM 11494 / NBRC 100937 / ID131577) TaxID=469383 RepID=D3FCP9_CONWI	Taxonomy=Bacteria;Actinobacteria;Thermoleophilia;Solirubrobacterales;Conexibacteraceae;Conexibacter;Conexibacter_woesei
AB19_LB5_13375_length_2013_cov_15_2	UniRef100_D2SD99	77.4	53	85	182	8e-15	88.6	UniRef100_D2SD99 Bifunctional deaminase-reductase domain protein n=1 Tax=Geodermatophilus obscurus (strain ATCC 25078 / DSM 43160 / JCM 3152 / G-20) TaxID=526225 RepID=D2SD99_GEOOG	Taxonomy=Bacteria;Actinobacteria;Geodermatophilales;Geodermatophilaceae;Geodermatophilus;Geodermatophilus_obscurus
AB19_LB5_13425_length_2008_cov_43_4	UniRef100_D6YAH1	85.1	67	75	152	1.2e-22	114.4	UniRef100_D6YAH1 tRNA-specific adenosine deaminase n=2 Tax=Thermobispora bispora TaxID=2006 RepID=D6YAH1_THEBD	Taxonomy=Bacteria;Actinobacteria;Actinobacteria_incertae_sedis;Thermobispora;Thermobispora_bispora
AB19_LB5_14270_length_1940_cov_10_1	UniRef100_A0A1M7UP11	65.9	543	536	546	1.1e-197	698.7	UniRef100_A0A1M7UP11 Deoxycytidine triphosphate deaminase n=1 Tax=Geodermatophilus obscurus TaxID=1861 RepID=A0A1M7UP11_9ACTN	Taxonomy=Bacteria;Actinobacteria;Geodermatophilales;Geodermatophilaceae;Geodermatophilus;Geodermatophilus_obscurus
AB19_LB5_14521_length_1922_cov_38_1	UniRef100_UPI0004CB1B83	62.6	174	174	194	8e-62	245.7	UniRef100_UPI0004CB1B83 deaminase n=1 Tax=Streptomyces sp. NRRL B-24720 TaxID=1476876 RepID=UPI0004CB1B83	Taxonomy=Bacteria;Actinobacteria;Streptomycetales;Streptomycetaceae;Streptomyces;Streptomyces_sp_NRRL_B_24720
AB19_LB5_14925_length_1892_cov_31_3	UniRef100_A0A1M6QKV6	50.3	159	164	165	5.8e-38	166.4	UniRef100_A0A1M6QKV6 Putative tRNA adenosine deaminase-associated protein n=1 Tax=Nocardiopsis flavescens TaxID=758803 RepID=A0A1M6QKV6_9ACTN	Taxonomy=Bacteria;Actinobacteria;Streptosporangiales;Nocardiopsaceae;Nocardiopsis;Nocardiopsis_flavescens
AB19_LB5_14925_length_1892_cov_31_4	UniRef100_UPI00035DCD82	42.6	141	139	161	1e-19	105.5	UniRef100_UPI00035DCD82 tRNA adenosine deaminase n=1 Tax=Frankia elaeagni TaxID=222534 RepID=UPI00035DCD82	Taxonomy=Bacteria;Actinobacteria;Frankiales;Frankiaceae;Frankia;Frankia_elaeagni
AB19_LB5_15174_length_1875_cov_5_2	UniRef100_A0A0Q9TIZ0	75.1	338	349	364	1.8e-137	498	UniRef100_A0A0Q9TIZ0 Adenosine deaminase n=1 Tax=Nocardioides sp. Soil805 TaxID=1736416 RepID=A0A0Q9TIZ0_9ACTN	Taxonomy=Bacteria;Actinobacteria;Propionibacteriales;Nocardioidaceae;Nocardioides;Nocardioides_sp_Soil805
AB19_LB5_15443_length_1858_cov_35_2	UniRef100_A0A023X794	70.6	160	170	195	8.1e-59	235.7	UniRef100_A0A023X794 Cytidine and deoxycytidylate deaminase zinc-binding region n=1 Tax=Rubrobacter radiotolerans TaxID=42256 RepID=A0A023X794_9ACTN	Taxonomy=Bacteria;Actinobacteria;Rubrobacteria;Rubrobacterales;Rubrobacteraceae;Rubrobacter;Rubrobacter_radiotolerans
AB19_LB5_17739_length_1718_cov_16_1	UniRef100_A0A0M9X6K9	63.9	72	73	357	4.8e-16	92.4	UniRef100_A0A0M9X6K9 Adenine deaminase n=1 Tax=Streptomyces caelestis TaxID=36816 RepID=A0A0M9X6K9_9ACTN	Taxonomy=Bacteria;Actinobacteria;Streptomycetales;Streptomycetaceae;Streptomyces;Streptomyces_caelestis
AB19_LB5_17771_length_1715_cov_412_2	UniRef100_A0A0N9Y4H2	64.1	284	288	297	2.3e-98	367.9	UniRef100_A0A0N9Y4H2 Porphobilinogen deaminase n=1 Tax=Candidatus Nitrocosmicus oleophilus TaxID=1353260 RepID=A0A0N9Y4H2_9ARCH	Taxonomy=Archaea;Thaumarchaeota;Nitrososphaeria;Nitrososphaerales;Nitrososphaeraceae;Candidatus_Nitrosocosmicus;Candidatus_Nitrocosmicus_oleophilus
AB19_LB5_17865_length_1710_cov_73_1	UniRef100_UPI000493E8C7	73.6	72	73	170	1.8e-23	117.1	UniRef100_UPI000493E8C7 tRNA-specific adenosine deaminase n=1 Tax=Bosea sp. 117 TaxID=1125973 RepID=UPI000493E8C7	Taxonomy=Bacteria;Proteobacteria;Alphaproteobacteria;Rhizobiales;Bradyrhizobiaceae;Bosea;Bosea_sp_117
AB19_LB5_19285_length_1639_cov_34_2	UniRef100_D1C2G3	75.7	202	202	212	8.7e-84	318.9	UniRef100_D1C2G3 Bifunctional deaminase-reductase domain protein n=1 Tax=Sphaerobacter thermophilus (strain DSM 20745 / S 6022) TaxID=479434 RepID=D1C2G3_SPHTD	Taxonomy=Bacteria;Chloroflexi;Sphaerobacteridae;Sphaerobacterales;Sphaerobacterineae;Sphaerobacteraceae;Sphaerobacter;Sphaerobacter_thermophilus
AB19_LB5_20489_length_1585_cov_24_3	UniRef100_A0A1J4N4M3	74	150	179	433	1.2e-55	225.3	UniRef100_A0A1J4N4M3 Guanine deaminase n=1 Tax=Nocardioides luteus TaxID=1844 RepID=A0A1J4N4M3_9ACTN	Taxonomy=Bacteria;Actinobacteria;Propionibacteriales;Nocardioidaceae;Nocardioides;Nocardioides_luteus
AB19_LB5_20940_length_1566_cov_24_3	UniRef100_UPI000486C6EE	75	48	49	376	9.6e-13	80.9	UniRef100_UPI000486C6EE bifunctional diaminohydroxyphosphoribosylaminopyrimidine deaminase/5-amino-6-(5-phosphoribosylamino)uracil reductase n=1 Tax=Solirubrobacterales bacterium URHD0059 TaxID=1380390 RepID=UPI000486C6EE	Taxonomy=Bacteria;Actinobacteria;Thermoleophilia;Solirubrobacterales;Solirubrobacterales_bacterium_URHD0059
AB19_LB5_21104_length_1559_cov_14_2	UniRef100_UPI0003341DCB	74.8	155	171	163	5.1e-61	243	UniRef100_UPI0003341DCB tRNA-specific adenosine deaminase n=1 Tax=Thermobifida fusca TaxID=2021 RepID=UPI0003341DCB	Taxonomy=Bacteria;Actinobacteria;Streptosporangiales;Nocardiopsaceae;Thermobifida;Thermobifida_fusca
AB19_LB5_21342_length_1550_cov_29_2	UniRef100_D6Y4T2	73.6	148	165	149	1.9e-57	231.1	UniRef100_D6Y4T2 Cytosine deaminase n=2 Tax=Thermobispora bispora TaxID=2006 RepID=D6Y4T2_THEBD	Taxonomy=Bacteria;Actinobacteria;Actinobacteria_incertae_sedis;Thermobispora;Thermobispora_bispora
AB19_LB5_22370_length_1511_cov_46_2	UniRef100_A0A023X794	69	87	91	195	2.2e-26	127.1	UniRef100_A0A023X794 Cytidine and deoxycytidylate deaminase zinc-binding region n=1 Tax=Rubrobacter radiotolerans TaxID=42256 RepID=A0A023X794_9ACTN	Taxonomy=Bacteria;Actinobacteria;Rubrobacteria;Rubrobacterales;Rubrobacteraceae;Rubrobacter;Rubrobacter_radiotolerans
AB19_LB5_22608_length_1503_cov_13_2	UniRef100_UPI0004BF1969	72.3	94	106	340	5.8e-31	142.5	UniRef100_UPI0004BF1969 adenosine deaminase n=1 Tax=Streptacidiphilus jeojiense TaxID=436229 RepID=UPI0004BF1969	Taxonomy=Bacteria;Actinobacteria;Streptomycetales;Streptomycetaceae;Streptacidiphilus;Streptacidiphilus_jeojiense
AB19_LB5_22795_length_1496_cov_38_2	UniRef100_UPI0004213953	79.5	190	191	261	1e-81	312	UniRef100_UPI0004213953 glucosamine-6-phosphate deaminase n=1 Tax=Mycobacterium sp. URHD0025 TaxID=1298864 RepID=UPI0004213953	Taxonomy=Bacteria;Actinobacteria;Corynebacteriales;Mycobacteriaceae;Mycobacterium;Mycobacterium_sp_URHD0025
AB19_LB5_22938_length_1491_cov_46_2	UniRef100_D2B8S6	59.7	181	184	183	4.2e-53	216.9	UniRef100_D2B8S6 Deaminase-reductase domain-containing protein n=1 Tax=Streptosporangium roseum (strain ATCC 12428 / DSM 43021 / JCM 3005 / NI 9100) TaxID=479432 RepID=D2B8S6_STRRD	Taxonomy=Bacteria;Actinobacteria;Streptosporangiales;Streptosporangiaceae;Streptosporangium;Streptosporangium_roseum
AB19_LB5_23201_length_1482_cov_38_3	UniRef100_UPI0003AB29DD	55.6	349	353	554	3.2e-102	380.9	UniRef100_UPI0003AB29DD deoxycytidine triphosphate deaminase n=1 Tax=Micromonospora sp. CNB394 TaxID=1169151 RepID=UPI0003AB29DD	Taxonomy=Bacteria;Actinobacteria;Micromonosporales;Micromonosporaceae;Micromonospora;Micromonospora_sp_CNB394
AB19_LB5_23470_length_1473_cov_35_2	UniRef100_UPI000480A57C	76.9	260	309	370	3.1e-109	404.1	UniRef100_UPI000480A57C bifunctional diaminohydroxyphosphoribosylaminopyrimidine deaminase/5-amino-6-(5-phosphoribosylamino)uracil reductase n=1 Tax=Solirubrobacter soli TaxID=363832 RepID=UPI000480A57C	Taxonomy=Bacteria;Actinobacteria;Thermoleophilia;Solirubrobacterales;Solirubrobacteraceae;Solirubrobacter;Solirubrobacter_soli
AB19_LB5_23959_length_1457_cov_9_4	UniRef100_A0A166U482	45.7	94	84	211	7.9e-15	88.6	UniRef100_A0A166U482 Deaminase n=1 Tax=Haladaptatus sp. R4 TaxID=1679489 RepID=A0A166U482_9EURY	Taxonomy=Archaea;Euryarchaeota;Halobacteria;Halobacteriales;Halobacteriaceae;Haladaptatus;Haladaptatus_sp_R4
AB19_LB5_24069_length_1453_cov_11_2	UniRef100_A0A1H1M3B2	65.2	112	122	115	1e-23	118.6	UniRef100_A0A1H1M3B2 Cytidine deaminase n=1 Tax=Marmoricola scoriae TaxID=642780 RepID=A0A1H1M3B2_9ACTN	Taxonomy=Bacteria;Actinobacteria;Propionibacteriales;Nocardioidaceae;Marmoricola;Marmoricola_scoriae
AB19_LB5_24595_length_1436_cov_25_3	UniRef100_D3FCP9	77.5	187	199	192	1.1e-75	292	UniRef100_D3FCP9 dCTP deaminase n=1 Tax=Conexibacter woesei (strain DSM 14684 / JCM 11494 / NBRC 100937 / ID131577) TaxID=469383 RepID=D3FCP9_CONWI	Taxonomy=Bacteria;Actinobacteria;Thermoleophilia;Solirubrobacterales;Conexibacteraceae;Conexibacter;Conexibacter_woesei
AB19_LB5_24625_length_1435_cov_21_2	UniRef100_A0A1C6T485	77	348	379	359	8.2e-152	545.8	UniRef100_A0A1C6T485 Adenosine deaminase n=1 Tax=Micromonospora pallida TaxID=145854 RepID=A0A1C6T485_9ACTN	Taxonomy=Bacteria;Actinobacteria;Micromonosporales;Micromonosporaceae;Micromonospora;Micromonospora_pallida
AB19_LB5_24657_length_1434_cov_28_1	UniRef100_UPI0005B83707	79.7	320	321	393	2.2e-145	524.2	UniRef100_UPI0005B83707 1-aminocyclopropane-1-carboxylate deaminase n=1 Tax=Belnapia sp. F-4-1 TaxID=1545443 RepID=UPI0005B83707	Taxonomy=Bacteria;Proteobacteria;Alphaproteobacteria;Rhodospirillales;Acetobacteraceae;Belnapia;Belnapia_sp_F_4_1
AB19_LB5_24700_length_1433_cov_7_1	UniRef100_UPI0006E34858	93	43	46	566	4.1e-13	82	UniRef100_UPI0006E34858 adenine deaminase n=1 Tax=Chelatococcus sambhunathii TaxID=363953 RepID=UPI0006E34858	Taxonomy=Bacteria;Proteobacteria;Alphaproteobacteria;Rhizobiales;Beijerinckiaceae;Chelatococcus;Chelatococcus_sambhunathii
AB19_LB5_24726_length_1432_cov_9_3	UniRef100_A0A1M6QKV6	52.6	152	163	165	6.4e-37	162.9	UniRef100_A0A1M6QKV6 Putative tRNA adenosine deaminase-associated protein n=1 Tax=Nocardiopsis flavescens TaxID=758803 RepID=A0A1M6QKV6_9ACTN	Taxonomy=Bacteria;Actinobacteria;Streptosporangiales;Nocardiopsaceae;Nocardiopsis;Nocardiopsis_flavescens
AB19_LB5_25457_length_1408_cov_18_2	UniRef100_D1CG56	36.8	201	282	241	1.1e-28	136.3	UniRef100_D1CG56 Bifunctional deaminase-reductase domain protein n=2 Tax=Thermobaculum TaxID=262406 RepID=D1CG56_THET1	Taxonomy=Bacteria;unclassified
AB19_LB5_25592_length_1404_cov_42_1	UniRef100_UPI0006B548F7	65.1	43	48	132	2e-07	63.2	UniRef100_UPI0006B548F7 cytidine deaminase n=1 Tax=Lachnospiraceae bacterium mt14 TaxID=1658108 RepID=UPI0006B548F7	Taxonomy=Bacteria;Firmicutes;Clostridia;Clostridiales;Lachnospiraceae;Lachnospiraceae_bacterium_mt14
AB19_LB5_25767_length_1398_cov_57_3	UniRef100_UPI00064C42F5	68.4	79	79	176	5.9e-20	105.5	UniRef100_UPI00064C42F5 tRNA-specific adenosine deaminase n=1 Tax=Rubrobacter aplysinae TaxID=909625 RepID=UPI00064C42F5	Taxonomy=Bacteria;Actinobacteria;Rubrobacteria;Rubrobacterales;Rubrobacteraceae;Rubrobacter;Rubrobacter_aplysinae
AB19_LB5_25871_length_1395_cov_25_3	UniRef100_D3FCP9	85.6	187	192	192	8e-87	328.9	UniRef100_D3FCP9 dCTP deaminase n=1 Tax=Conexibacter woesei (strain DSM 14684 / JCM 11494 / NBRC 100937 / ID131577) TaxID=469383 RepID=D3FCP9_CONWI	Taxonomy=Bacteria;Actinobacteria;Thermoleophilia;Solirubrobacterales;Conexibacteraceae;Conexibacter;Conexibacter_woesei
AB19_LB5_26008_length_1390_cov_48_1	UniRef100_D1CIT5	68.5	108	117	180	2.3e-36	160.6	UniRef100_D1CIT5 Bifunctional deaminase-reductase domain protein n=1 Tax=Thermobaculum terrenum (strain ATCC BAA-798 / YNP1) TaxID=525904 RepID=D1CIT5_THET1	Taxonomy=Bacteria;Thermobaculum;Thermobaculum_terrenum
AB19_LB5_26928_length_1363_cov_45_1	UniRef100_H6RS91	81.2	191	194	199	6.2e-87	329.3	UniRef100_H6RS91 dCTP deaminase n=1 Tax=Blastococcus saxobsidens (strain DD2) TaxID=1146883 RepID=H6RS91_BLASD	Taxonomy=Bacteria;Actinobacteria;Geodermatophilales;Geodermatophilaceae;Blastococcus;Blastococcus_saxobsidens
AB19_LB5_27275_length_1354_cov_29_2	UniRef100_D1CIT5	60.4	187	194	180	2.4e-54	221.1	UniRef100_D1CIT5 Bifunctional deaminase-reductase domain protein n=1 Tax=Thermobaculum terrenum (strain ATCC BAA-798 / YNP1) TaxID=525904 RepID=D1CIT5_THET1	Taxonomy=Bacteria;Thermobaculum;Thermobaculum_terrenum
AB19_LB5_28211_length_1329_cov_15_1	UniRef100_A4FJP1	86.8	174	174	187	4.5e-81	309.7	UniRef100_A4FJP1 Bifunctional deaminase-reductase-like protein n=2 Tax=Saccharopolyspora erythraea TaxID=1836 RepID=A4FJP1_SACEN	Taxonomy=Bacteria;Actinobacteria;Pseudonocardiales;Pseudonocardiaceae;Saccharopolyspora;Saccharopolyspora_erythraea
AB19_LB5_28658_length_1317_cov_8_3	UniRef100_UPI000485E138	79.6	196	198	197	3e-89	337	UniRef100_UPI000485E138 deaminase/reductase n=1 Tax=Solirubrobacterales bacterium URHD0059 TaxID=1380390 RepID=UPI000485E138	Taxonomy=Bacteria;Actinobacteria;Thermoleophilia;Solirubrobacterales;Solirubrobacterales_bacterium_URHD0059
AB19_LB5_29220_length_1303_cov_19_1	UniRef100_A0A0N0ANX8	58.5	65	68	142	2.2e-07	63.5	UniRef100_A0A0N0ANX8 Cytidine deaminase n=1 Tax=Streptomyces sp. NRRL F-6491 TaxID=1519495 RepID=A0A0N0ANX8_9ACTN	Taxonomy=Bacteria;Actinobacteria;Streptomycetales;Streptomycetaceae;Streptomyces;Streptomyces_sp_NRRL_F_6491
AB19_LB5_29993_length_1284_cov_961_1	UniRef100_D1CDK0	62.6	123	163	200	8.1e-40	172.6	UniRef100_D1CDK0 dCTP deaminase n=1 Tax=Thermobaculum terrenum (strain ATCC BAA-798 / YNP1) TaxID=525904 RepID=D1CDK0_THET1	Taxonomy=Bacteria;Thermobaculum;Thermobaculum_terrenum
AB19_LB5_30849_length_1264_cov_22_1	UniRef100_N1VCZ4	78.9	95	95	160	9.8e-38	164.9	UniRef100_N1VCZ4 Zinc-binding CMP/dCMP deaminase n=1 Tax=Arthrobacter crystallopoietes BAB-32 TaxID=1246476 RepID=N1VCZ4_9MICC	Taxonomy=Bacteria;Actinobacteria;Micrococcales;Micrococcaceae;Arthrobacter;Arthrobacter_crystallopoietes_BAB_32
AB19_LB5_31107_length_1259_cov_6_2	UniRef100_UPI00047B907D	82.3	231	231	425	1.2e-105	391.7	UniRef100_UPI00047B907D guanine deaminase n=1 Tax=Comamonadaceae bacterium URHA0028 TaxID=1298913 RepID=UPI00047B907D	Taxonomy=Bacteria;Proteobacteria;Betaproteobacteria;Burkholderiales;Comamonadaceae;Comamonadaceae_bacterium_URHA0028
AB19_LB5_31123_length_1258_cov_44_2	UniRef100_UPI00064C42F5	66.5	170	187	176	6.6e-54	219.5	UniRef100_UPI00064C42F5 tRNA-specific adenosine deaminase n=1 Tax=Rubrobacter aplysinae TaxID=909625 RepID=UPI00064C42F5	Taxonomy=Bacteria;Actinobacteria;Rubrobacteria;Rubrobacterales;Rubrobacteraceae;Rubrobacter;Rubrobacter_aplysinae
AB19_LB5_31526_length_1249_cov_33_1	UniRef100_A0A1M7UP11	68.6	389	388	546	9e-146	525.8	UniRef100_A0A1M7UP11 Deoxycytidine triphosphate deaminase n=1 Tax=Geodermatophilus obscurus TaxID=1861 RepID=A0A1M7UP11_9ACTN	Taxonomy=Bacteria;Actinobacteria;Geodermatophilales;Geodermatophilaceae;Geodermatophilus;Geodermatophilus_obscurus
AB19_LB5_31875_length_1242_cov_13_1	UniRef100_UPI0003FCE53D	80.2	106	108	141	8e-44	185.3	UniRef100_UPI0003FCE53D cytidine deaminase n=1 Tax=Nocardioides halotolerans TaxID=433660 RepID=UPI0003FCE53D	Taxonomy=Bacteria;Actinobacteria;Propionibacteriales;Nocardioidaceae;Nocardioides;Nocardioides_halotolerans
AB19_LB5_31987_length_1239_cov_69_1	UniRef100_UPI0004E0F4AD	53.1	81	82	139	5.7e-18	99	UniRef100_UPI0004E0F4AD cytidine deaminase n=1 Tax=Desulfotomaculum alkaliphilum TaxID=105483 RepID=UPI0004E0F4AD	Taxonomy=Bacteria;Firmicutes;Clostridia;Clostridiales;Peptococcaceae;Desulfotomaculum;Desulfotomaculum_alkaliphilum
AB19_LB5_34027_length_1194_cov_36_1	UniRef100_D3FCP9	86.3	146	150	192	1.9e-67	264.2	UniRef100_D3FCP9 dCTP deaminase n=1 Tax=Conexibacter woesei (strain DSM 14684 / JCM 11494 / NBRC 100937 / ID131577) TaxID=469383 RepID=D3FCP9_CONWI	Taxonomy=Bacteria;Actinobacteria;Thermoleophilia;Solirubrobacterales;Conexibacteraceae;Conexibacter;Conexibacter_woesei
AB19_LB5_34931_length_1176_cov_31_2	UniRef100_D5CLW0	58.4	190	192	193	7.5e-53	216.1	UniRef100_D5CLW0 Bifunctional deaminase-reductase domain protein n=1 Tax=Sideroxydans lithotrophicus (strain ES-1) TaxID=580332 RepID=D5CLW0_SIDLE	Taxonomy=Bacteria;Proteobacteria;Betaproteobacteria;Gallionellales;Gallionellaceae;Sideroxydans;Sideroxydans_lithotrophicus
AB19_LB5_35144_length_1173_cov_5_2	UniRef100_A0A1C4UTV7	72.5	218	230	554	1.4e-82	315.1	UniRef100_A0A1C4UTV7 Deoxycytidine triphosphate deaminase n=1 Tax=Micromonospora marina TaxID=307120 RepID=A0A1C4UTV7_9ACTN	Taxonomy=Bacteria;Actinobacteria;Micromonosporales;Micromonosporaceae;Micromonospora;Micromonospora_marina
AB19_LB5_35358_length_1168_cov_19_3	UniRef100_F8JP19	68.4	133	145	329	4.1e-43	183.3	UniRef100_F8JP19 Adenine deaminase n=1 Tax=Streptomyces cattleya (strain ATCC 35852 / DSM 46488 / JCM 4925 / NBRC 14057 / NRRL 8057) TaxID=1003195 RepID=F8JP19_STREN	Taxonomy=Bacteria;Actinobacteria;Streptomycetales;Streptomycetaceae;Streptomyces;Streptomyces_cattleya
AB19_LB5_35994_length_1157_cov_7_1	UniRef100_A0A1C4W468	61	105	113	137	6.9e-22	112.5	UniRef100_A0A1C4W468 Enamine deaminase RidA, house cleaning of reactive enamine intermediates, YjgF/YER057c/UK114 family n=1 Tax=Micromonospora coriariae TaxID=285665 RepID=A0A1C4W468_9ACTN	Taxonomy=Bacteria;Actinobacteria;Micromonosporales;Micromonosporaceae;Micromonospora;Micromonospora_coriariae
AB19_LB5_36144_length_1154_cov_18_1	UniRef100_UPI000476715D	90.6	53	55	182	1.4e-20	107.1	UniRef100_UPI000476715D deaminase/reductase n=1 Tax=Acidobacteriaceae bacterium KBS 96 TaxID=1267535 RepID=UPI000476715D	Taxonomy=Bacteria;Acidobacteria;Acidobacteriales;Acidobacteriaceae;Acidobacteriaceae_bacterium_KBS_96
AB19_LB5_36147_length_1154_cov_15_2	UniRef100_A0A0Q9TGL0	75.8	227	229	231	1.2e-92	348.6	UniRef100_A0A0Q9TGL0 Deaminase n=1 Tax=Nocardioides sp. Soil805 TaxID=1736416 RepID=A0A0Q9TGL0_9ACTN	Taxonomy=Bacteria;Actinobacteria;Propionibacteriales;Nocardioidaceae;Nocardioides;Nocardioides_sp_Soil805
AB19_LB5_36546_length_1146_cov_15_1	UniRef100_UPI0004100513	71.6	88	98	175	7.8e-30	138.7	UniRef100_UPI0004100513 deaminase n=1 Tax=Microbacterium sp. URHA0036 TaxID=1298860 RepID=UPI0004100513	Taxonomy=Bacteria;Actinobacteria;Micrococcales;Microbacteriaceae;Microbacterium;Microbacterium_sp_URHA0036
AB19_LB5_36601_length_1145_cov_15_2	UniRef100_UPI000690E38D	73.1	145	149	569	5.7e-48	199.5	UniRef100_UPI000690E38D adenine deaminase n=1 Tax=Thermorudis peleae TaxID=1382356 RepID=UPI000690E38D	Taxonomy=Bacteria;Chloroflexi;Thermorudis;Thermorudis_peleae
AB19_LB5_37294_length_1133_cov_9_2	UniRef100_D3FFG4	80.5	154	160	154	3.9e-63	250	UniRef100_D3FFG4 tRNA-specific adenosine deaminase n=1 Tax=Conexibacter woesei (strain DSM 14684 / JCM 11494 / NBRC 100937 / ID131577) TaxID=469383 RepID=D3FFG4_CONWI	Taxonomy=Bacteria;Actinobacteria;Thermoleophilia;Solirubrobacterales;Conexibacteraceae;Conexibacter;Conexibacter_woesei
AB19_LB5_37582_length_1128_cov_9_1	UniRef100_UPI000690E38D	66.2	290	293	569	3.1e-98	367.5	UniRef100_UPI000690E38D adenine deaminase n=1 Tax=Thermorudis peleae TaxID=1382356 RepID=UPI000690E38D	Taxonomy=Bacteria;Chloroflexi;Thermorudis;Thermorudis_peleae
AB19_LB5_37767_length_1124_cov_33_4	UniRef100_A0A1M5ZFG4	76.3	38	40	355	1e-07	63.9	UniRef100_A0A1M5ZFG4 Adenosine deaminase n=1 Tax=Candidimonas bauzanensis TaxID=658167 RepID=A0A1M5ZFG4_9BURK	Taxonomy=Bacteria;Proteobacteria;Betaproteobacteria;Burkholderiales;Alcaligenaceae;Candidimonas;Candidimonas_bauzanensis
AB19_LB5_38792_length_1106_cov_28_1	UniRef100_A0A1D2QE66	60.9	87	90	219	3.9e-20	106.3	UniRef100_A0A1D2QE66 Deaminase n=1 Tax=Haladaptatus sp. W1 TaxID=1897478 RepID=A0A1D2QE66_9EURY	Taxonomy=Archaea;Euryarchaeota;Halobacteria;Halobacteriales;Halobacteriaceae;Haladaptatus;Haladaptatus_sp_W1
AB19_LB5_38995_length_1103_cov_6_2	UniRef100_A0A086MMZ1	78.7	155	162	161	1.2e-64	255	UniRef100_A0A086MMZ1 Cytidine deaminase n=1 Tax=Microvirga sp. BSC39 TaxID=1549810 RepID=A0A086MMZ1_9RHIZ	Taxonomy=Bacteria;Proteobacteria;Alphaproteobacteria;Rhizobiales;Methylobacteriaceae;Microvirga;Microvirga_sp_BSC39
AB19_LB5_39268_length_1098_cov_12_1	UniRef100_UPI0005BBCA31	77.1	353	357	363	5.5e-158	566.2	UniRef100_UPI0005BBCA31 adenosine deaminase n=1 Tax=Frankia symbiont subsp. Datisca glomerata TaxID=656024 RepID=UPI0005BBCA31	Taxonomy=Bacteria;Actinobacteria;Frankiales;Frankiaceae;Frankia;Frankia_symbiont_subsp_Datisca_glomerata
AB19_LB5_40040_length_1085_cov_20_1	UniRef100_I4F0E0	63.2	76	77	185	3.5e-17	96.3	UniRef100_I4F0E0 Guanine deaminase n=1 Tax=Modestobacter marinus TaxID=477641 RepID=I4F0E0_9ACTN	Taxonomy=Bacteria;Actinobacteria;Geodermatophilales;Geodermatophilaceae;Modestobacter;Modestobacter_marinus
AB19_LB5_40480_length_1078_cov_8_3	UniRef100_A0A1J5IEV3	78.6	70	73	134	2.6e-22	113.2	UniRef100_A0A1J5IEV3 Enamine deaminase RidA n=1 Tax=Syntrophaceae bacterium CG2_30_49_12 TaxID=1805377 RepID=A0A1J5IEV3_9DELT	Taxonomy=Bacteria;Proteobacteria;Deltaproteobacteria;Syntrophobacterales;Syntrophaceae;Syntrophaceae_bacterium_CG2_30_49_12
AB19_LB5_40775_length_1073_cov_14_1	UniRef100_D2B8S6	70.9	182	185	183	1.7e-65	258.1	UniRef100_D2B8S6 Deaminase-reductase domain-containing protein n=1 Tax=Streptosporangium roseum (strain ATCC 12428 / DSM 43021 / JCM 3005 / NI 9100) TaxID=479432 RepID=D2B8S6_STRRD	Taxonomy=Bacteria;Actinobacteria;Streptosporangiales;Streptosporangiaceae;Streptosporangium;Streptosporangium_roseum
AB19_LB5_41053_length_1069_cov_19_2	UniRef100_D1CIT5	73.7	99	99	180	8.1e-35	155.2	UniRef100_D1CIT5 Bifunctional deaminase-reductase domain protein n=1 Tax=Thermobaculum terrenum (strain ATCC BAA-798 / YNP1) TaxID=525904 RepID=D1CIT5_THET1	Taxonomy=Bacteria;Thermobaculum;Thermobaculum_terrenum
AB19_LB5_41230_length_1066_cov_55_1	UniRef100_A0A0U1ASB8	63.4	284	295	641	2.4e-90	341.3	UniRef100_A0A0U1ASB8 dCTP deaminase n=3 Tax=Mycobacterium abscessus TaxID=36809 RepID=A0A0U1ASB8_9MYCO	Taxonomy=Bacteria;Actinobacteria;Corynebacteriales;Mycobacteriaceae;Mycobacterium;Mycobacterium_abscessus
AB19_LB5_41673_length_1060_cov_22_1	UniRef100_UPI00055A492C	75	68	98	342	1.1e-15	91.7	UniRef100_UPI00055A492C adenosine deaminase n=1 Tax=Nocardioides sp. J54 TaxID=935866 RepID=UPI00055A492C	Taxonomy=Bacteria;Actinobacteria;Propionibacteriales;Nocardioidaceae;Nocardioides;Nocardioides_sp_J54
AB19_LB5_41688_length_1060_cov_12_2	UniRef100_UPI0006882C55	65.1	152	173	269	3e-45	190.7	UniRef100_UPI0006882C55 glucosamine-6-phosphate deaminase n=1 Tax=Mycobacterium sp. URHB0044 TaxID=1380386 RepID=UPI0006882C55	Taxonomy=Bacteria;Actinobacteria;Corynebacteriales;Mycobacteriaceae;Mycobacterium;Mycobacterium_sp_URHB0044
AB19_LB5_41710_length_1059_cov_52_2	UniRef100_R7XD87	66.9	154	158	155	9.9e-51	208.8	UniRef100_R7XD87 Cytosine deaminase-related enzyme n=3 Tax=Burkholderiales TaxID=80840 RepID=R7XD87_9RALS	Taxonomy=Bacteria;Proteobacteria;Betaproteobacteria;unclassified
AB19_LB5_42448_length_1049_cov_14_1	UniRef100_UPI0004C16E80	50.9	289	287	352	8.9e-66	259.6	UniRef100_UPI0004C16E80 glucosamine-6-phosphate deaminase n=1 Tax=Streptomyces sp. NRRL S-350 TaxID=1463902 RepID=UPI0004C16E80	Taxonomy=Bacteria;Actinobacteria;Streptomycetales;Streptomycetaceae;Streptomyces;Streptomyces_sp_NRRL_S_350
AB19_LB5_42519_length_1048_cov_14_1	UniRef100_A0A0T6LXV6	61.3	155	157	351	3.6e-45	190.3	UniRef100_A0A0T6LXV6 Adenosine deaminase n=1 Tax=Streptomyces vitaminophilus TaxID=76728 RepID=A0A0T6LXV6_9ACTN	Taxonomy=Bacteria;Actinobacteria;Streptomycetales;Streptomycetaceae;Streptomyces;Streptomyces_vitaminophilus
AB19_LB5_42743_length_1044_cov_32_1	UniRef100_Q1AVH0	83.9	112	122	157	8.2e-53	215.3	UniRef100_Q1AVH0 CMP/dCMP deaminase, zinc-binding protein n=1 Tax=Rubrobacter xylanophilus (strain DSM 9941 / NBRC 16129) TaxID=266117 RepID=Q1AVH0_RUBXD	Taxonomy=Bacteria;Actinobacteria;Rubrobacteria;Rubrobacterales;Rubrobacteraceae;Rubrobacter;Rubrobacter_xylanophilus
AB19_LB5_43906_length_1027_cov_34_1	UniRef100_A0A0Q8Q279	68.8	247	247	309	6e-87	329.7	UniRef100_A0A0Q8Q279 Porphobilinogen deaminase n=1 Tax=Sphingomonas sp. Root710 TaxID=1736594 RepID=A0A0Q8Q279_9SPHN	Taxonomy=Bacteria;Proteobacteria;Alphaproteobacteria;Sphingomonadales;Sphingomonadaceae;Sphingomonas;Sphingomonas_sp_Root710
AB19_LB5_44520_length_1018_cov_51_2	UniRef100_A0A0F5VXA2	68.1	72	75	159	1e-21	111.3	UniRef100_A0A0F5VXA2 Cytidine deaminase n=1 Tax=Streptomyces sp. WM6386 TaxID=1415558 RepID=A0A0F5VXA2_9ACTN	Taxonomy=Bacteria;Actinobacteria;Streptomycetales;Streptomycetaceae;Streptomyces;Streptomyces_sp_WM6386
AB19_LB5_44881_length_1014_cov_11_2	UniRef100_UPI000406263F	71.7	152	177	153	1.2e-57	231.9	UniRef100_UPI000406263F tRNA-specific adenosine deaminase n=1 Tax=Pseudonocardia asaccharolytica TaxID=54010 RepID=UPI000406263F	Taxonomy=Bacteria;Actinobacteria;Pseudonocardiales;Pseudonocardiaceae;Pseudonocardia;Pseudonocardia_asaccharolytica
AB19_LC2_53_length_60786_cov_15_78	UniRef100_D1CDK0	51.6	192	192	200	2.2e-44	188	UniRef100_D1CDK0 dCTP deaminase n=1 Tax=Thermobaculum terrenum (strain ATCC BAA-798 / YNP1) TaxID=525904 RepID=D1CDK0_THET1	Taxonomy=Bacteria;Thermobaculum;Thermobaculum_terrenum
AB19_LC2_241_length_32478_cov_97_16	UniRef100_A0A1B9F4P5	46.8	299	319	307	1.9e-69	271.9	UniRef100_A0A1B9F4P5 Porphobilinogen deaminase n=1 Tax=Dissulfuribacter thermophilus TaxID=1156395 RepID=A0A1B9F4P5_9DELT	Taxonomy=Bacteria;Proteobacteria;Deltaproteobacteria;Dissulfuribacter;Dissulfuribacter_thermophilus
AB19_LC2_4742_length_6137_cov_18_3	UniRef100_B9L0Q4	40.4	594	609	560	1.3e-95	359.8	UniRef100_B9L0Q4 Porphobilinogen deaminase n=1 Tax=Thermomicrobium roseum (strain ATCC 27502 / DSM 5159 / P-2) TaxID=309801 RepID=B9L0Q4_THERP	Taxonomy=Bacteria;Chloroflexi;Thermomicrobiales;Thermomicrobiaceae;Thermomicrobium;Thermomicrobium_roseum
AB19_LC2_16_length_89751_cov_75_4	UniRef100_A0A1M5N589	78.2	358	355	358	3.1e-153	550.4	UniRef100_A0A1M5N589 Adenosine deaminase n=1 Tax=Geodermatophilus nigrescens TaxID=1070870 RepID=A0A1M5N589_9ACTN	Taxonomy=Bacteria;Actinobacteria;Geodermatophilales;Geodermatophilaceae;Geodermatophilus;Geodermatophilus_nigrescens
AB19_LC2_16_length_89751_cov_75_9	UniRef100_A0A1M5N4Y4	95.5	132	146	147	8.2e-68	265.4	UniRef100_A0A1M5N4Y4 Cytidine deaminase n=1 Tax=Geodermatophilus nigrescens TaxID=1070870 RepID=A0A1M5N4Y4_9ACTN	Taxonomy=Bacteria;Actinobacteria;Geodermatophilales;Geodermatophilaceae;Geodermatophilus;Geodermatophilus_nigrescens
AB19_LC2_21_length_80445_cov_41_2	UniRef100_B9L1D1	64.1	571	583	569	1.3e-193	685.3	UniRef100_B9L1D1 Adenine deaminase n=1 Tax=Thermomicrobium roseum (strain ATCC 27502 / DSM 5159 / P-2) TaxID=309801 RepID=B9L1D1_THERP	Taxonomy=Bacteria;Chloroflexi;Thermomicrobiales;Thermomicrobiaceae;Thermomicrobium;Thermomicrobium_roseum
AB19_LC2_28_length_76943_cov_72_19	UniRef100_D2SEV7	72.8	243	243	240	2.5e-85	324.3	UniRef100_D2SEV7 Bifunctional deaminase-reductase domain protein n=1 Tax=Geodermatophilus obscurus (strain ATCC 25078 / DSM 43160 / JCM 3152 / G-20) TaxID=526225 RepID=D2SEV7_GEOOG	Taxonomy=Bacteria;Actinobacteria;Geodermatophilales;Geodermatophilaceae;Geodermatophilus;Geodermatophilus_obscurus
AB19_LC2_36_length_73058_cov_99_60	UniRef100_UPI00049227C5	86.6	186	187	184	7.5e-90	339	UniRef100_UPI00049227C5 deoxycytidine triphosphate deaminase n=1 Tax=bacterium JKG1 TaxID=1128421 RepID=UPI00049227C5	Taxonomy=Bacteria;bacterium_JKG1
AB19_LC2_53_length_60786_cov_15_78	UniRef100_D1CDK0	51.6	192	192	200	2.2e-44	188	UniRef100_D1CDK0 dCTP deaminase n=1 Tax=Thermobaculum terrenum (strain ATCC BAA-798 / YNP1) TaxID=525904 RepID=D1CDK0_THET1	Taxonomy=Bacteria;Thermobaculum;Thermobaculum_terrenum
AB19_LC2_54_length_60282_cov_71_2	UniRef100_UPI00047C9B95	92.7	192	197	196	4.2e-99	369.8	UniRef100_UPI00047C9B95 deoxycytidine triphosphate deaminase n=1 Tax=Geodermatophilaceae bacterium URHB0062 TaxID=1380353 RepID=UPI00047C9B95	Taxonomy=Bacteria;Actinobacteria;Geodermatophilales;Geodermatophilaceae;Geodermatophilaceae_bacterium_URHB0062
AB19_LC2_58_length_59642_cov_101_21	UniRef100_A0A1B9RLV5	79.4	189	193	201	2.7e-82	313.9	UniRef100_A0A1B9RLV5 dCTP deaminase n=1 Tax=Modestobacter sp. VKM Ac-2676 TaxID=1678130 RepID=A0A1B9RLV5_9ACTN	Taxonomy=Bacteria;Actinobacteria;Geodermatophilales;Geodermatophilaceae;Modestobacter;Modestobacter_sp_VKM_Ac_2676
AB19_LC2_58_length_59642_cov_101_23	UniRef100_A0A0Q5VBK3	63.4	82	111	418	1.3e-17	98.2	UniRef100_A0A0Q5VBK3 Guanine deaminase n=1 Tax=Geodermatophilus sp. Leaf369 TaxID=1736354 RepID=A0A0Q5VBK3_9ACTN	Taxonomy=Bacteria;Actinobacteria;Geodermatophilales;Geodermatophilaceae;Geodermatophilus;Geodermatophilus_sp_Leaf369
AB19_LC2_59_length_59276_cov_74_11	UniRef100_Q1AVV9	68.3	126	130	134	2e-41	177.6	UniRef100_Q1AVV9 Cytidine deaminase n=2 Tax=Rubrobacter xylanophilus TaxID=49319 RepID=Q1AVV9_RUBXD	Taxonomy=Bacteria;Actinobacteria;Rubrobacteria;Rubrobacterales;Rubrobacteraceae;Rubrobacter;Rubrobacter_xylanophilus
AB19_LC2_80_length_51536_cov_24_23	UniRef100_D3FCP9	85.6	187	192	192	8e-87	328.9	UniRef100_D3FCP9 dCTP deaminase n=1 Tax=Conexibacter woesei (strain DSM 14684 / JCM 11494 / NBRC 100937 / ID131577) TaxID=469383 RepID=D3FCP9_CONWI	Taxonomy=Bacteria;Actinobacteria;Thermoleophilia;Solirubrobacterales;Conexibacteraceae;Conexibacter;Conexibacter_woesei
AB19_LC2_87_length_50338_cov_113_14	UniRef100_Q1AVV9	70.6	126	132	134	2.3e-40	174.1	UniRef100_Q1AVV9 Cytidine deaminase n=2 Tax=Rubrobacter xylanophilus TaxID=49319 RepID=Q1AVV9_RUBXD	Taxonomy=Bacteria;Actinobacteria;Rubrobacteria;Rubrobacterales;Rubrobacteraceae;Rubrobacter;Rubrobacter_xylanophilus
AB19_LC2_88_length_50064_cov_44_18	UniRef100_D1C627	53.5	340	337	340	6.1e-82	313.5	UniRef100_D1C627 1-aminocyclopropane-1-carboxylate deaminase n=1 Tax=Sphaerobacter thermophilus (strain DSM 20745 / S 6022) TaxID=479434 RepID=D1C627_SPHTD	Taxonomy=Bacteria;Chloroflexi;Sphaerobacteridae;Sphaerobacterales;Sphaerobacterineae;Sphaerobacteraceae;Sphaerobacter;Sphaerobacter_thermophilus
AB19_LC2_150_length_40605_cov_56_37	UniRef100_UPI0004B8688B	82.1	123	126	190	4.2e-52	213	UniRef100_UPI0004B8688B deaminase/reductase n=1 Tax=Candidatus Blastococcus massiliensis TaxID=1470358 RepID=UPI0004B8688B	Taxonomy=Bacteria;Actinobacteria;Geodermatophilales;Geodermatophilaceae;Blastococcus;Candidatus_Blastococcus_massiliensis
AB19_LC2_177_length_37845_cov_26_28	UniRef100_A0A0L6I168	63.1	176	178	175	1.1e-58	235.3	UniRef100_A0A0L6I168 Deaminase n=1 Tax=Microbacterium sp. GCS4 TaxID=1692239 RepID=A0A0L6I168_9MICO	Taxonomy=Bacteria;Actinobacteria;Micrococcales;Microbacteriaceae;Microbacterium;Microbacterium_sp_GCS4
[truncated: 1,890 more rows]

## Sheet: Table_S6
Genome name	N. oleophilus	N. franklandus C13	N. arcticus Kfb	N. exaquare G61	GCA_008389435.1	GCA_009861625.1	GCA_009379865.1	GCA_902826075.1	ABT-LB2	ABT-LB3	ABT-LB4	ABT-MB1	ABT-MB3	ABT-MB4	ABT-YB1	ABT-YB3
[truncated: 14 more rows]

[truncated: 5 more sheets: Table_S7, Table_S8, Table_S9, Table_S10, Table_S11]
